# Supplementary material for: Energy efficiency trade-offs drive nucleotide usage in transcribed regions
Source: Nat Commun. 2016 Apr 21;7:11334. doi: 10.1038/ncomms11334 (PMC4844684; doi:10.1038/ncomms11334)
Supplement: Supplementary Data 1 — Energy usage for the de-novo production of RNA nucleotides. These values were calculated using the metabolic model of E. coli (see Methods). [file ncomms11334-s2.xlsx]

## Sheet: S1. costs of nucleotides
Supplementary Data 1. Energy usage for the de-novo production of RNA nucleotides. These values were obtained using a metabolism model of E. coli (see Methods).
	A	U	G	C
Glucose (aerobic)1	0.899	0.571	0.867	0.671				ATP (aerobic)
ATP (aerobic)2	21.1265	13.4185	20.3745	15.7685			A+U=	34.545	GC are more expensive than AT!!
							G+C=	36.143
							A-U=	7.708	positive skew means more expensive nucleotides are used!!
							G-C=	4.606
1 Molecules of glucose consumed to produce one RNA nucleotide molecule 2 Units of ATP consumed to produce one RNA nucleotide molecule (estimated as molecules of glucose x 23.5)
