# Supplementary material for: Energy efficiency trade-offs drive nucleotide usage in transcribed regions
Source: Nat Commun. 2016 Apr 21;7:11334. doi: 10.1038/ncomms11334 (PMC4844684; doi:10.1038/ncomms11334)
Supplement: Supplementary Data 3 — Prokaryotic organisms used in this study and numbers of nucleotides (ATGC) in interoperonic regions and at fourfold- (4s), twofold- (2s), and nonsynonymous (ns) coding sites, stratified by leading and lagging strands. The column names use the following abbreviations: 1 = ns site, 2 = 2s site, 4 = 4s site; le = leading strand, la = lagging strand. Thus, "A1le" indicates the number of A's at non-synonymous sites on the leading strand, etc. [file ncomms11334-s4.xlsx]

## Sheet: S3. all data
Supplementary Data3.Prokaryotic organisms used in this study and the numbers of nucleotides (ATGC) in interoperonic regions and at fourfold- (4s), twofold- (2s), and non-synonymous (ns) sites in their coding regions, stratified by leading and lagging strands. The column name "A1le" indicates the number of A’s at non-synonymous sites of the leading strand, etc.: 1 = ns site, 2 = 2s site, 4 = 4s si…
Genbank Accession	organism	NCBI_taxonomy_id	NCBI_bioProjectAccession	NCBI_bioProjectID	Group	SubGroup	A1le	T1le	G1le	C1le	A2le	T2le	G2le	C2le	A4le	T4le	G4le	C4le	A1la	T1la	G1la	C1la	A2la	T2la	G2la	C2la	A4la	T4la	G4la	C4la	genomicGC	ioAle	ioTle	ioGle	ioCle	genes	genomicLen	habitatNCBI	habitatGold	habitatImg
NC_005791	Methanococcus maripaludis S2	267377	PRJNA58035	58035	Euryarchaeota	Methanococci	161817	112794	121611	70083	56355	49991	11523	22517	39834	33002	9357	8686	172675	115194	122281	71760	63192	49750	9918	25157	39583	33167	8216	10412	33.1	26094	27317	13394	13236	1722	1661137	Aquatic	Environmental	NA
NC_015573	Desulfotomaculum kuznetsovii DSM 6115	760568	PRJNA67357	67357	Firmicutes	Clostridia	374349	320172	461307	278270	78585	81953	80615	146089	40334	66116	146924	142434	130971	108275	148634	97738	29854	26897	24119	51705	16396	20487	43837	50607	54.88	84631	85066	109540	96879	3399	3601386	NA	Environmental	Environmental
NC_011900	Streptococcus pneumoniae ATCC 700669	561276	PRJNA59287	59287	Firmicutes	Bacilli	304843	221284	255276	172071	77706	103612	46266	47942	60847	83435	26981	36576	74870	53927	56235	42501	19227	21726	8237	14686	13176	19806	4834	11434	39.49	84425	81783	59785	49492	1990	2221315	Multiple	NA	Engineered
NC_016930	Rickettsia philipii str. 364D	481009	PRJNA89383	89383	Proteobacteria	Alphaproteobacteria	132819	88639	89104	59731	42631	51054	11579	12679	22292	31278	8973	7526	94054	63396	57609	42121	29851	34498	6299	11218	15959	20322	5033	6302	32.47	77856	76012	39193	34360	1344	1287740	NA	NA	NA
NC_012225	Brachyspira hyodysenteriae WA1	565034	PRJNA59291	59291	Spirochaetes	Spirochaetia	363774	235308	224833	128998	118340	147695	27583	22889	56137	87314	5539	8130	279584	176062	162960	97232	95111	104370	13446	23903	47493	58785	3536	6976	27.06	87289	88959	34433	30055	2611	3000694	HostAssociated	Engineered	Host-associated
NC_015732	Spirochaeta caldaria DSM 7334	744872	PRJNA68753	68753	Spirochaetes	Spirochaetia	330065	267467	319453	227290	76012	108082	46301	68935	60390	86512	63054	76754	223329	173102	202603	152172	53578	64633	27417	52940	42968	46362	38111	56474	45.58	42507	44130	36574	34278	2795	3239340	NA	Environmental	Environmental
NC_015672	Flexistipes sinusarabici DSM 4947	717231	PRJNA68147	68147	Deferribacteres	Deferribacteres	293254	209432	227727	131270	80162	92977	40956	47196	42306	63021	36566	32634	188683	129783	132198	82211	53086	54796	21491	34739	29372	33916	19381	21286	38.29	81317	82440	54140	47271	2262	2526590	NA	Environmental	Environmental
NC_012982	Hirschia baltica ATCC 49814	582402	PRJNA59365	59365	Proteobacteria	Alphaproteobacteria	313452	252724	351874	236253	77560	113762	47629	55432	70842	107088	63945	48515	238559	181984	238808	187384	63632	67653	20268	53388	60992	65537	29364	58582	45.23	49980	53656	47127	38816	3120	3455622	Aquatic	Environmental	Environmental
NC_016620	Bacteriovorax marinus SJ	862908	PRJNA82341	82341	Proteobacteria	delta/epsilon subdivisions	414278	305968	323444	202147	123253	142517	62520	58627	82292	110860	26180	32114	280727	190090	191686	140527	80931	81680	33166	48291	57686	62579	12934	27279	36.75	28713	30002	18779	15667	3230	3435933	NA	Environmental	Environmental
NC_007677	Salinibacter ruber DSM 13855	309807	PRJNA58513	58513	Bacteroidetes/Chlorobi group	Bacteroidetes	252228	212399	359558	255490	15069	24131	64107	133226	19318	21172	147536	141043	197096	171510	278449	218116	11402	16940	46487	107599	15092	17246	102423	132921	66.22	65184	63808	123463	116891	2802	3551823	Specialized	Environmental	Environmental
NC_015687	Clostridium acetobutylicum DSM 1731	991791	PRJNA68293	68293	Firmicutes	Clostridia	647684	413160	444856	234261	199154	231517	70482	51276	135376	129591	25064	18449	168134	114747	103861	71825	50399	58104	10610	21767	32651	40755	3417	10367	30.93	102087	87099	50462	33636	3737	3942462	NA	NA	NA
NC_011138	Alteromonas macleodii str. 'Deep ecotype'	314275	PRJNA58251	58251	Proteobacteria	Gammaproteobacteria	416146	308372	400606	276507	102037	120586	54872	102041	80391	107558	72689	72027	326506	241736	300457	218507	81710	91981	39647	84171	62153	81565	50935	61335	44.89	100704	100964	83632	79769	4084	4448969	Aquatic	Environmental	Environmental
NC_010519	Haemophilus somnus 2336	228400	PRJNA57979	57979	Proteobacteria	Gammaproteobacteria	234339	166012	193018	134331	78128	93737	22312	28147	44084	59538	25644	23776	176093	121003	142364	98996	58174	67727	14421	21163	34921	43696	17126	18240	37.38	49783	51304	30941	30302	1980	2263857	HostAssociated	Host-associated	Host-associated
NC_005966	Acinetobacter sp. ADP1	62977	PRJNA61597	61597	Proteobacteria	Gammaproteobacteria	378851	286469	338878	253390	98243	151878	51856	53900	81830	100689	53449	49295	234749	178592	200813	161609	64189	89192	24183	37713	49463	61897	26829	37271	40.43	67302	67336	47664	42260	3307	3598621	Multiple	NA	Engineered
NC_014914	Taylorella equigenitalis MCE9	937774	PRJNA62103	62103	Proteobacteria	Betaproteobacteria	207182	154081	179170	122904	61675	75718	26454	27221	45235	69845	15504	16604	110878	80914	87755	63314	35067	39172	11643	16850	23845	32758	6665	9646	37.42	16622	16915	10475	9276	1556	1695860	NA	Host-associated	Host-associated
NC_009712	Methanoregula boonei 6A8	456442	PRJNA58815	58815	Euryarchaeota	Methanomicrobia	194827	161580	212421	157728	24941	36805	35631	62725	29391	34377	64237	71561	187930	154374	201899	150084	25710	33878	32922	61254	31565	28832	59466	68850	54.51	51702	53241	62291	61534	2452	2542943	Terrestrial	Environmental	NA
NC_011832	Methanosphaerula palustris E1-9c	521011	PRJNA59193	59193	Euryarchaeota	Methanomicrobia	232444	197246	257794	183878	26645	46088	49425	81143	31771	37100	88684	84009	195517	159345	208581	148210	25839	32822	39831	70740	31737	22495	66423	71269	55.35	72406	76573	92484	87736	2655	2922917	Specialized	Environmental	NA
NC_014550	Arthrobacter arilaitensis Re117	861360	PRJNA53509	53509	Actinobacteria	Actinobacteria	305356	259839	396024	282016	38563	47539	67127	129059	46297	55693	114929	148572	198450	171603	253494	193909	24791	33562	43811	84460	30317	34312	72301	103394	59.29	87380	87131	129395	125567	3376	3859257	NA	NA	Engineered
NC_014221	Truepera radiovictrix DSM 17093	649638	PRJNA49533	49533	Deinococcus-Thermus	Deinococci	183682	186740	309911	234006	15902	21618	52185	98541	9721	19851	124147	139743	188446	186231	308859	241759	18497	19622	49329	100461	10645	17460	110007	158178	68.14	39680	40166	86728	82547	2952	3260398	NA	Host-associated	Environmental
NC_010628	Nostoc punctiforme PCC 73102	63737	PRJNA57767	57767	Cyanobacteria	Nostocales	611369	463152	557508	417915	183290	218954	79764	124900	139696	164666	77407	98785	591820	450820	539995	402873	176952	212081	77036	120710	135624	158321	75587	95649	41.41	436914	436693	309369	309328	6120	8234322	Multiple	Host-associated	Host-associated
NC_014158	Tsukamurella paurometabola DSM 20162	521096	PRJNA48829	48829	Actinobacteria	Actinobacteria	314426	299300	523599	374545	14853	31468	77485	168655	26674	35649	198946	236497	221450	213720	364095	274941	11358	21429	49343	124174	23901	21582	144804	167160	68.41	28592	28428	60050	58343	4157	4379918	Terrestrial	Host-associated	Host-associated
NC_014657	Caldicellulosiruptor owensensis OL	632518	PRJNA60165	60165	Firmicutes	Clostridia	384291	270618	285408	166251	115514	116338	60575	50643	77650	83431	29010	20814	85873	62562	58091	38047	25449	25174	10421	13416	17737	17795	4916	5801	35.44	69598	62752	41982	31774	2148	2428903	Specialized	Environmental	Environmental
NC_009648	Klebsiella pneumoniae subsp. pneumoniae MGH 78578	272620	PRJNA57619	57619	Proteobacteria	Gammaproteobacteria	430341	360744	506101	350285	59141	91961	76771	173267	31162	62258	201220	162035	336252	283614	385785	282676	45581	65806	55403	142719	23101	41091	144873	149911	57.48	95929	97444	135493	127366	4776	5315120	Multiple	Host-associated	Host-associated
NC_011206	Acidithiobacillus ferrooxidans ATCC 53993	380394	PRJNA58613	58613	Proteobacteria	Gammaproteobacteria	218443	192981	291521	207657	29404	56641	47601	85793	25694	38530	99605	99424	177672	155399	229031	170848	25250	42300	33322	72856	21591	27703	69724	90725	58.85	39103	40751	57137	54265	2826	2885038	Specialized	NA	Engineered
NC_008023	Streptococcus pyogenes MGAS2096	370553	PRJNA58573	58573	Firmicutes	Bacilli	275435	194863	224988	155421	78493	95443	34642	40906	52278	75954	24447	30884	63832	45626	45812	37280	17829	20579	5724	11432	10475	17793	3873	9090	38.73	39553	37728	26463	22652	1898	1860355	HostAssociated	Host-associated	Host-associated
NC_003910	Colwellia psychrerythraea 34H	167879	PRJNA57855	57855	Proteobacteria	Gammaproteobacteria	550763	400674	470719	320832	169444	218316	52883	80569	102041	157476	53250	61598	379942	268569	303795	221589	116437	141893	32161	61923	68705	100860	29759	49343	38.01	155758	157648	100028	92661	4911	5373180	Specialized	Environmental	Environmental
NC_009441	Flavobacterium johnsoniae UW101	376686	PRJNA58493	58493	Bacteroidetes/Chlorobi group	Bacteroidetes	629089	425939	440316	292477	197715	225185	52127	85744	130869	131432	47488	38950	581816	388718	388388	271258	183167	195064	40972	88085	111910	123948	39520	42047	34.11	151382	153111	82950	77624	5017	6096872	Multiple	Environmental	Environmental
NC_014816	Asticcacaulis excentricus CB 48	573065	PRJNA55641	55641	Proteobacteria	Alphaproteobacteria	206707	178780	264616	193269	25773	44281	41117	76865	18260	37981	94806	96328	155183	131211	191194	147009	20372	30031	27791	61212	14960	24656	64412	79709	59.18	37015	38419	55494	52607	2330	2588221	Aquatic	Host-associated	Environmental
NC_008702	Azoarcus sp. BH72	62928	PRJNA61603	61603	Proteobacteria	Betaproteobacteria	303592	286223	471525	329222	23318	31899	71385	168439	12870	25625	192907	203329	258951	235999	390625	294580	22945	20077	52328	151927	12389	15573	151396	191143	67.92	26935	27770	58559	55722	3989	4376040	HostAssociated	Host-associated	Host-associated
NC_011146	Geobacter bemidjiensis Bem	404380	PRJNA58749	58749	Proteobacteria	delta/epsilon subdivisions	446664	375113	526300	362438	50858	44904	118433	198113	33876	51229	172025	213605	239627	196461	271399	193688	29169	21026	61346	109300	19994	22592	88333	113403	60.27	68717	67418	105578	102249	4090	4615150	Terrestrial	Environmental	Environmental
NC_004631	Salmonella enterica subsp. enterica serovar Typhi str. Ty2	209261	PRJNA57973	57973	Proteobacteria	Gammaproteobacteria	406116	329100	448344	310639	76246	112102	62653	127965	45654	79654	155202	112793	287079	231594	302107	222437	54873	74274	38919	94565	32774	50144	97932	92415	52.05	140300	142061	158971	147144	4314	4791950	HostAssociated	Host-associated	Host-associated
NC_015682	Thermodesulfobacterium geofontis OPF15	795359	PRJNA68283	68283	Thermodesulfobacteria	Thermodesulfobacteria	188802	139698	133801	85357	81103	71827	16707	10579	33487	51668	5765	9286	147982	107473	100312	67305	63885	54986	11424	9390	25521	39444	3813	8300	30.59	19308	20123	9122	8736	1597	1634377	NA	Environmental	Environmental
NC_008596	Mycobacterium smegmatis str. MC2 155	246196	PRJNA57701	57701	Actinobacteria	Actinobacteria	510138	473012	804140	573122	35509	45903	117422	285737	44603	55279	317529	336545	371525	352023	582790	429789	26095	33028	79988	212385	35297	37817	227056	257214	67.4	59748	61093	124194	121077	6717	6988209	HostAssociated	NA	Engineered
NC_009379	Polynucleobacter necessarius subsp. asymbioticus QLW-P1DMWA-1	312153	PRJNA58611	58611	Proteobacteria	Betaproteobacteria	236199	186717	244621	172303	54996	85424	41962	41546	49565	74921	31359	48202	128707	100629	126239	96070	32569	42921	17144	26335	27465	35961	15607	30898	44.83	16977	17660	14521	13193	2077	2159490	Aquatic	Environmental	Environmental
NC_014494	Streptococcus pneumoniae AP200	574093	PRJNA52453	52453	Firmicutes	Bacilli	306830	220828	254547	169626	78941	102898	46869	48483	59588	82708	26821	36349	76356	55102	57322	44059	19784	21982	8375	15317	13679	20463	4841	11979	39.51	52386	51425	36936	30567	2216	2130579	HostAssociated	Host-associated	Host-associated
NC_007908	Rhodoferax ferrireducens T118	338969	PRJNA58353	58353	Proteobacteria	Betaproteobacteria	365183	316714	472885	333900	46548	79682	82654	151386	32850	56228	165992	172545	300718	258485	382467	278119	40377	56545	61490	133747	29756	38455	132013	152365	59.88	55046	55936	83634	81647	4169	4712337	Multiple	Environmental	Environmental
NC_010943	Stenotrophomonas maltophilia K279a	522373	PRJNA61647	61647	Proteobacteria	Gammaproteobacteria	350485	308940	518628	359011	24757	43495	86136	196737	24982	40583	210044	199847	275898	242647	400772	292853	20388	30794	61974	162817	21542	27014	156761	171375	66.32	50026	51544	102166	96903	4388	4851126	Multiple	Environmental	Host-associated
NC_016109	Kitasatospora setae KM-6054	452652	PRJNA77027	77027	Actinobacteria	Actinobacteria	530204	509899	988094	726681	19553	7940	134628	384490	16097	15643	369323	567567	386833	394473	750992	560419	13223	8081	98458	308316	13480	13241	339620	389548	74.2	102902	100034	286985	295874	7566	8783278	Terrestrial	NA	Environmental
NC_010814	Geobacter lovleyi SZ	398767	PRJNA58713	58713	Proteobacteria	delta/epsilon subdivisions	333637	278035	376453	255563	46937	84186	75227	118679	42070	71404	117280	110842	290096	228515	305561	218661	43271	56842	57249	113565	39174	46990	89605	107305	54.77	34788	37548	44504	41620	3607	3917761	Multiple	Environmental	Environmental
NC_009953	Salinispora arenicola CNS-205	391037	PRJNA58659	58659	Actinobacteria	Actinobacteria	372275	372772	680841	468672	17910	35054	95189	250313	37830	53770	280596	279252	252193	241809	442698	323657	14550	18848	56860	171562	32882	28360	171554	199364	69.52	80356	85124	191850	182993	4917	5786361	Aquatic	Environmental	Environmental
NC_013174	Jonesia denitrificans DSM 20603	471856	PRJNA59053	59053	Actinobacteria	Actinobacteria	232045	205782	322554	255064	35609	42375	37099	89470	51539	68268	89541	100919	134879	120120	183236	151855	19758	23382	20684	53572	29257	37211	48631	65418	58.42	28092	27365	39139	38712	2511	2749646	NA	Host-associated	Host-associated
NC_012912	Dickeya zeae Ech1591	561229	PRJNA59297	59297	Proteobacteria	Gammaproteobacteria	388570	326186	452522	312873	65307	108712	73636	142176	36884	68429	178965	117354	302081	245205	323609	245157	55883	72014	45466	118461	33603	44776	113113	108204	54.52	107907	113510	139795	126209	4168	4813854	NA	NA	NA
NC_012881	Desulfovibrio salexigens DSM 2638	526222	PRJNA59223	59223	Proteobacteria	delta/epsilon subdivisions	374665	303274	391208	252890	70820	105605	71118	84972	51433	120324	64985	88459	348476	259515	315185	228430	80068	64700	40857	102803	59775	73642	50445	93937	47.09	64678	74209	66239	57294	3808	4289847	Multiple	Environmental	Environmental
NC_010380	Streptococcus pneumoniae Hungary19A-6	487214	PRJNA59117	59117	Firmicutes	Bacilli	307900	223309	260410	175801	77598	102968	47237	49413	61666	85059	28048	37582	76864	54533	55766	43134	20611	22491	8179	14975	13668	19660	4524	11455	39.63	81392	80076	56865	48407	2155	2245614	Multiple	Host-associated	Host-associated
NC_008819	Prochlorococcus marinus str. NATL1A	167555	PRJNA58423	58423	Cyanobacteria	Prochlorales	158601	125307	138466	92224	58284	66762	20671	18531	36687	51248	9293	11957	173093	119794	130963	90093	64886	59340	14963	23652	41538	41121	8017	12915	34.98	39412	43724	21649	20667	2193	1864731	Aquatic	Environmental	Environmental
NC_009567	Haemophilus influenzae PittGG	374931	PRJNA58593	58593	Proteobacteria	Gammaproteobacteria	152980	113676	133443	93883	52689	61746	12162	18062	29829	41926	18462	16513	133108	95893	109875	80992	45953	50312	8811	17860	26443	33132	13758	16449	38.01	105150	109234	68283	63633	1661	1887181	HostAssociated	Host-associated	Host-associated
NC_016909	Rickettsia rickettsii str. Arizona	1105105	PRJNA86655	86655	Proteobacteria	Alphaproteobacteria	131120	87963	88367	59185	42117	50401	11493	12600	21952	31176	8854	7469	90088	61019	55116	40446	28621	33099	5989	10791	15351	19509	4874	6061	32.44	75098	73613	38453	33280	1343	1267197	NA	NA	NA
NC_012751	Candidatus Hamiltonella defensa 5AT (Acyrthosiphon pisum)	572265	PRJNA59289	59289	Proteobacteria	Gammaproteobacteria	170894	124229	138512	104374	52509	62719	19280	27221	26242	38332	24880	27290	176347	125863	138377	103587	55106	64443	19632	27517	26986	38107	24414	26036	40.33	88218	89543	60808	61679	2097	2110231	HostAssociated	Host-associated	Host-associated
NC_013450	Staphylococcus aureus subsp. aureus ED98	681288	PRJNA41455	41455	Firmicutes	Bacilli	416402	269112	297051	193184	143276	159597	28337	42241	90435	87652	28393	17185	116849	82302	77114	56918	38161	44906	6365	14996	24140	26188	5604	7429	32.84	112029	100573	57272	44899	2661	2824404	NA	Environmental	Host-associated
NC_014831	Thermaerobacter marianensis DSM 12885	644966	PRJNA61727	61727	Firmicutes	Clostridia	207039	210612	414264	264281	12006	15604	60117	149475	12499	17514	183233	168723	73708	78775	153998	106073	4618	5578	19630	55545	5383	6662	65551	69683	72.48	42523	43259	115007	107105	2328	2844696	Specialized	Environmental	Environmental
NC_015497	Glaciecola sp. 4H-3-7+YE-5	983545	PRJNA66595	66595	Proteobacteria	Gammaproteobacteria	494039	373864	476497	324580	127397	174643	66653	107584	88921	122571	84987	86185	350505	253705	314431	231697	92948	112261	39390	84693	62890	77356	48833	72421	44.17	115231	118252	97146	88054	4234	5052309	NA	Environmental	Environmental
NC_006270	Bacillus licheniformis DSM 13 = ATCC 14580	279010	PRJNA58097	58097	Firmicutes	Bacilli	550978	399485	491377	324945	144171	135365	81566	126275	81875	87118	126827	108707	175122	135222	151184	108224	45523	43633	22692	43847	27399	26867	36874	39752	46.19	96499	86354	83382	72820	4173	4222597	Terrestrial	Host-associated	Host-associated
NC_015683	Corynebacterium ulcerans BR-AD22	945712	PRJNA68291	68291	Actinobacteria	Actinobacteria	233674	194692	292867	210189	37206	55074	46965	68519	48273	74927	68821	71621	135371	118559	163441	134888	22199	29043	21639	43164	31955	37983	30920	57769	53.4	41871	42522	51412	44894	2334	2606374	NA	NA	NA
NC_012522	Rhodococcus opacus B4	632772	PRJNA13791	13791	Actinobacteria	Actinobacteria	575507	558462	942600	665975	39144	44736	130873	334545	53709	58267	375518	406501	401738	389769	643539	477862	27653	28873	83850	234842	40104	35146	242478	306625	67.89	54237	54597	113997	109559	7246	7913450	NA	NA	NA
NC_007514	Chlorobium chlorochromatii CaD3	340177	PRJNA58375	58375	Bacteroidetes/Chlorobi group	Chlorobi	262958	195441	259366	190712	55934	89507	34069	44767	49689	78901	45749	50685	169599	126070	153861	121566	40439	52773	20006	32526	31473	42831	25039	36465	44.28	51995	53515	42337	39115	1999	2572079	Aquatic	Environmental	Environmental
NC_009454	Pelotomaculum thermopropionicum SI	370438	PRJNA58877	58877	Firmicutes	Clostridia	356491	289856	418769	243676	80532	68243	79610	131601	38436	58956	123133	125648	98024	78560	101068	66745	24038	19222	17601	35405	12567	15725	26024	32719	52.96	69989	67906	82304	70700	2919	3025375	Specialized	NA	Engineered
NC_016928	Staphylococcus aureus subsp. aureus M013	1118959	PRJNA88065	88065	Firmicutes	Bacilli	409612	265237	291803	190112	141177	157215	28059	41455	88982	85830	27922	16949	112800	79101	74787	55439	36667	42955	5935	14807	23566	25254	5343	7427	32.85	116263	105315	59440	47201	2591	2788636	NA	Host-associated	Host-associated
NC_015714	Treponema paraluiscuniculi Cuniculi A	545776	PRJNA68447	68447	Spirochaetes	Spirochaetia	103609	100609	133933	94549	17798	36257	26139	28202	20625	33044	41800	22632	61582	55004	68893	59133	11323	15008	10812	21005	14014	15406	17840	19889	52.74	6615	7878	8927	7407	1010	1133390	HostAssociated	Engineered	Host-associated
NC_006677	Gluconobacter oxydans 621H	290633	PRJNA58239	58239	Proteobacteria	Alphaproteobacteria	194311	174335	268935	196119	19355	40036	38973	81995	18953	42176	108235	85571	174677	151695	226144	182480	19335	28911	28963	76970	19706	28701	74761	99231	61.07	25647	27492	43452	39196	2432	2702173	Multiple	NA	NA
NC_010688	Xanthomonas campestris pv. campestris str. B100	509169	PRJNA61643	61643	Proteobacteria	Gammaproteobacteria	372671	327608	543401	393221	33495	66956	90744	187080	30222	40860	218334	208065	277020	236945	389623	296877	26312	44633	60396	144096	24851	26455	151172	162739	65.04	73415	76019	142170	136503	4466	5079002	NA	NA	NA
NC_008800	Yersinia enterocolitica subsp. enterocolitica 8081	393305	PRJNA57741	57741	Proteobacteria	Gammaproteobacteria	398642	317507	418321	289150	89488	141363	64250	96368	61525	101806	102293	88019	296131	234247	293607	218434	68928	98281	40313	78041	47768	66026	68486	76542	47.27	131792	136960	126268	115313	3988	4615899	Multiple	Host-associated	Host-associated
NC_009943	Desulfococcus oleovorans Hxd3	96561	PRJNA58777	58777	Proteobacteria	delta/epsilon subdivisions	343210	282980	388965	246417	50170	68806	62027	138857	28754	42878	132072	140874	265363	215673	286576	193904	42816	47357	41150	111282	23769	29688	94808	112609	56.17	65242	66053	86309	82284	3265	3944167	Aquatic	Environmental	Environmental
NC_010475	Synechococcus sp. PCC 7002	32049	PRJNA59137	59137	Cyanobacteria	Oscillatoriophycideae	249957	198633	253733	201760	61783	81420	34290	60534	32246	47615	59860	89146	220491	172933	222997	177200	55463	70690	29856	52470	27578	39645	53604	79978	49.63	45314	45227	45137	44906	2824	3008047	Aquatic	Host-associated	Environmental
NC_016944	Vibrio cholerae IEC224	1134456	PRJNA89389	89389	Proteobacteria	Gammaproteobacteria	295045	228942	297102	211283	70267	91629	45626	70780	43410	74316	73662	60172	189313	144648	179902	138920	46224	54495	23297	48778	27813	41671	40534	48646	47.66	54390	55735	51955	47176	2635	3007450	NA	Host-associated	Host-associated
NC_015662	Buchnera aphidicola (Cinara tujafilina)	261317	PRJNA68101	68101	Proteobacteria	Gammaproteobacteria	45210	34017	24456	17203	16614	21552	1716	2027	7645	9199	1789	908	41602	25100	17840	14172	14879	15460	865	2629	7197	5811	844	1136	23.03	24525	28588	8161	7002	360	444925	HostAssociated	Host-associated	Host-associated
NC_010424	Candidatus Desulforudis audaxviator MP104C	477974	PRJNA59067	59067	Firmicutes	Clostridia	249343	227046	350226	210339	37750	37466	61375	130803	21817	34925	139815	113446	54323	48838	71126	47752	8656	8146	11952	28017	5403	7320	25769	26925	60.85	45960	45964	73078	65209	2157	2349476	Specialized	Environmental	Environmental
NC_007948	Polaromonas sp. JS666	296591	PRJNA58207	58207	Proteobacteria	Betaproteobacteria	392092	346663	530728	375725	43049	64412	88338	182228	30773	50321	199535	210181	307848	266589	407346	300285	36670	43592	62672	152347	27335	31329	149127	175706	62.47	69631	71844	120256	115137	4817	5200264	Multiple	Environmental	Environmental
NC_011901	Thioalkalivibrio sulfidophilus HL-EbGr7	396588	PRJNA59179	59179	Proteobacteria	Gammaproteobacteria	261773	234156	375696	245198	17725	31636	68848	145124	14058	26514	137863	159423	192395	167488	262294	185670	15496	18372	44729	112446	12185	14299	93414	123533	65.06	45945	47296	88863	84640	3284	3464554	Specialized	NA	Engineered
NC_002967	Treponema denticola ATCC 35405	243275	PRJNA57583	57583	Spirochaetes	Spirochaetia	339141	247536	253694	168832	97996	115091	41583	46080	52190	74578	29250	47121	229944	161341	166143	114059	69787	68774	23553	36505	40287	41247	19336	34215	37.87	33392	32657	20323	18316	2767	2843201	HostAssociated	Host-associated	Host-associated
NC_010002	Delftia acidovorans SPH-1	398578	PRJNA58703	58703	Proteobacteria	Betaproteobacteria	474939	423921	695092	499191	33720	53875	120564	257887	28877	38782	265605	313429	409276	358703	587121	443294	30458	41887	98844	228699	28846	28233	219689	280729	66.48	86855	88598	173404	169195	6040	6767514	Multiple	NA	Engineered
NC_007929	Lactobacillus salivarius UCC118	362948	PRJNA58233	58233	Firmicutes	Bacilli	283302	186635	213792	125858	98005	111524	26945	27246	64604	70036	11047	9645	59278	41635	39943	30349	18794	22571	3706	7602	10392	18945	1282	3606	32.94	58049	51628	31058	22859	1717	1827111	HostAssociated	Host-associated	Host-associated
NC_004193	Oceanobacillus iheyensis HTE831	221109	PRJNA57867	57867	Firmicutes	Bacilli	499766	352942	402860	253511	164118	187512	47064	57342	124370	107814	46078	29567	150630	111630	113344	80210	47632	54801	11104	21259	36778	33238	10590	12365	35.68	117855	109377	70426	55946	3500	3630528	Multiple	Environmental	Environmental
NC_009883	Rickettsia bellii OSU 85-389	391896	PRJNA58681	58681	Proteobacteria	Alphaproteobacteria	160278	103420	102446	68255	51723	61325	13804	14688	27067	36748	8327	7311	130071	84317	78089	54887	41711	49090	9681	13871	21433	28045	5567	7056	31.63	77676	77759	36101	34225	1475	1528980	NA	Host-associated	Host-associated
NC_014920	Haemophilus influenzae F3031	866630	PRJNA62123	62123	Proteobacteria	Gammaproteobacteria	174909	127802	150182	107159	59292	69175	13654	21857	34094	46635	20901	19632	163497	116650	136733	99655	55464	62225	11284	21782	32424	40687	18121	20233	38.22	58675	60339	37379	36214	1774	1985832	NA	Host-associated	Host-associated
NC_008146	Mycobacterium sp. MCS	164756	PRJNA58465	58465	Actinobacteria	Actinobacteria	424314	396692	688523	485033	29251	35722	96683	250069	33381	40586	276785	294528	297078	283264	482455	347520	20356	23800	64774	180286	24285	25273	194029	214309	68.45	27826	27432	59388	58064	5391	5705448	NA	Environmental	Environmental
NC_015214	Lactobacillus acidophilus 30SC	891391	PRJNA63605	63605	Firmicutes	Bacilli	297058	193094	226706	150419	77683	95097	40938	48472	48646	81419	18034	27674	98603	66098	70527	50534	26215	29852	10848	18904	14877	25902	4907	11612	38.15	50736	49796	32154	28247	2037	2078001	NA	Host-associated	Host-associated
NC_016629	Desulfovibrio africanus str. Walvis Bay	690850	PRJNA66847	66847	Proteobacteria	delta/epsilon subdivisions	284029	249564	370203	250913	28930	41972	78299	130012	22003	34864	115289	156535	278255	246411	356090	252248	31157	37197	68837	132515	24374	31323	108269	160448	61.42	84288	85416	138107	132897	3746	4200534	NA	Environmental	Environmental
NC_015460	Gallibacterium anatis UMN179	1005058	PRJNA66567	66567	Proteobacteria	Gammaproteobacteria	283672	205199	243361	169701	89646	115310	35111	36688	49256	63805	43787	34042	198087	141680	160813	122086	63847	73576	17773	30577	31809	45378	24697	30991	39.88	45916	45793	30976	27559	2494	2687323	NA	Environmental	Host-associated
NC_010531	Polynucleobacter necessarius subsp. necessarius STIR1	452638	PRJNA58967	58967	Proteobacteria	Betaproteobacteria	145518	115327	153650	107216	32295	51901	29100	25936	28573	48012	20576	29499	75236	58396	73226	56352	18706	23606	10050	16586	15935	19646	8926	19838	45.56	70256	74926	65358	57065	1508	1560469	HostAssociated	Host-associated	Host-associated
NC_009033	Staphylothermus marinus F1	399550	PRJNA58719	58719	Crenarchaeota	Thermoprotei	163089	121194	127927	76023	54526	51672	20807	26829	40988	36739	9690	11852	124554	93271	100504	57937	41952	39847	16395	20801	31442	28381	7662	8964	35.73	37433	36545	20833	19978	1573	1570485	Specialized	NA	NA
NC_008312	Trichodesmium erythraeum IMS101	203124	PRJNA57925	57925	Cyanobacteria	Oscillatoriophycideae	481868	335892	383147	265271	162784	187602	51982	64913	100958	131421	32674	40556	485068	339579	387720	266803	165194	190625	54211	64914	100108	133265	34151	40133	34.14	928515	926458	476956	480678	4451	7750108	Aquatic	Host-associated	Environmental
NC_017025	Flavobacterium indicum GPTSA100-9	1094466	PRJNA157999	157999	Bacteroidetes/Chlorobi group	Bacteroidetes	348988	241779	238373	157056	122279	146615	24454	29217	69584	79000	21939	15700	268628	177017	170979	115686	97199	100310	11725	32113	50952	54610	11559	16356	31.38	49800	49714	23475	21008	2671	2993089	NA	NA	NA
NC_010503	Ureaplasma parvum serovar 3 str. ATCC 27815	505682	PRJNA58887	58887	Tenericutes	Mollicutes	118293	69476	57107	41485	40199	50113	3964	7679	19008	21858	2425	2368	61550	36487	28248	20278	20582	26294	2107	4209	9137	10580	1118	1277	25.5	9701	9088	3333	3166	609	751679	HostAssociated	Host-associated	Host-associated
NC_016613	Vibrio sp. EJY3	1116375	PRJNA83161	83161	Proteobacteria	Gammaproteobacteria	327191	251082	321756	218903	76923	92181	48243	82797	62980	98175	60609	47191	237053	178473	217641	160152	56428	59798	28951	66883	47097	62497	37942	41721	45.03	81154	83296	70248	63456	3075	3478307	NA	Host-associated	Host-associated
NC_000908	Mycoplasma genitalium G37	243273	PRJNA57707	57707	Tenericutes	Mollicutes	105982	68210	60409	44962	34604	40092	9564	12677	15221	25055	3881	5905	20875	13170	10870	7962	6983	7796	1544	2362	2940	4425	564	868	31.69	12128	11772	5846	5553	475	580076	HostAssociated	Host-associated	Host-associated
NC_007797	Anaplasma phagocytophilum HZ	212042	PRJNA57951	57951	Proteobacteria	Alphaproteobacteria	108339	91441	112385	63375	25603	41671	23741	19906	21919	34560	19191	9994	78940	63282	73412	48799	19566	26463	13056	17230	17795	23018	10756	9564	41.64	111538	118465	88609	74572	1265	1471282	HostAssociated	Host-associated	Host-associated
NC_009783	Vibrio harveyi ATCC BAA-1116	338187	PRJNA58957	58957	Proteobacteria	Gammaproteobacteria	368623	274873	354854	244426	86111	93921	54699	99753	73527	106588	64861	51792	251526	185900	228127	169059	59323	57816	32090	73357	50707	66249	37525	43313	45.55	85096	86688	74739	68330	3548	3765351	Aquatic	Environmental	Environmental
NC_015930	Lactococcus garvieae ATCC 49156	420889	PRJNA73413	73413	Firmicutes	Bacilli	285333	203969	238312	165255	80561	93536	31045	39949	57844	76635	28741	33220	68461	50067	51058	41234	18859	21287	6038	10894	11545	19666	5168	9823	38.83	38602	36234	25667	21884	1947	1950135	HostAssociated	NA	Host-associated
NC_009881	Rickettsia akari str. Hartford	293614	PRJNA58161	58161	Proteobacteria	Alphaproteobacteria	127864	86905	86222	57456	40755	49408	11049	12525	21552	30606	8539	6879	86797	58023	53288	38560	27303	31978	5899	9956	14943	18610	4738	5376	32.33	77287	76811	38622	34802	1258	1231060	HostAssociated	Host-associated	Host-associated
NC_004344	Wigglesworthia glossinidia endosymbiont of Glossina brevipalpis	36870	PRJNA57853	57853	Proteobacteria	Gammaproteobacteria	81210	54605	37966	25336	30286	32831	2795	4657	13620	12810	1182	1044	75477	50324	36026	23622	28802	29396	2665	4367	12883	12251	1125	991	22.48	18822	18584	5393	5380	615	697724	HostAssociated	NA	NA
NC_012026	Anaplasma marginale str. Florida	320483	PRJNA58577	58577	Proteobacteria	Alphaproteobacteria	98589	88166	117275	67939	20550	28928	22545	29392	17834	27307	27202	21509	80806	64121	85866	55881	17297	19962	16826	25137	17991	16504	18766	17840	49.77	30016	32088	31708	29546	940	1202435	HostAssociated	Host-associated	Host-associated
NC_006142	Rickettsia typhi str. Wilmington	257363	PRJNA58063	58063	Proteobacteria	Alphaproteobacteria	107883	73261	68944	46866	35158	43971	8463	7741	19060	26597	5071	3493	88388	60461	52168	37459	27931	34573	4854	8536	16470	19394	3393	3585	28.92	78644	80715	34165	29929	840	1111496	HostAssociated	Host-associated	Host-associated
NC_008369	Francisella tularensis subsp. holarctica OSU18	393011	PRJNA58687	58687	Proteobacteria	Gammaproteobacteria	191084	133824	137116	88319	57595	76035	20404	18659	37688	52177	8792	7948	126210	88357	82024	57921	37890	46897	9518	15449	24921	31714	4233	6693	32.16	137930	137931	69603	60042	1593	1895727	Multiple	Host-associated	Host-associated
NC_014935	Nitratifractor salsuginis DSM 16511	749222	PRJNA62183	62183	Proteobacteria	delta/epsilon subdivisions	231022	169841	227922	145842	36029	46641	47487	75025	18009	27513	65371	79956	135107	101857	125316	90239	23871	23412	22129	47561	11817	13452	29871	56538	53.91	22907	22507	27456	25033	2099	2101285	Specialized	Environmental	Environmental
NC_007964	Nitrobacter hamburgensis X14	323097	PRJNA58293	58293	Proteobacteria	Alphaproteobacteria	301098	263070	405113	293444	30434	54135	65846	124373	27703	39669	151694	156634	246962	207088	323443	244056	27761	40632	49923	104391	26130	29926	112314	134216	61.71	123340	128471	204695	195983	3804	4406967	Terrestrial	Engineered	Environmental
NC_009091	Prochlorococcus marinus str. MIT 9301	167546	PRJNA58437	58437	Cyanobacteria	Prochlorales	161058	117165	116510	74559	62288	66762	15744	14252	32602	40587	6363	8662	170145	116367	114189	74921	66005	62487	12247	18429	35482	35932	6008	9363	31.34	19423	20167	9001	8174	1906	1641879	Aquatic	Environmental	Environmental
NC_009975	Methanococcus maripaludis C6	444158	PRJNA58947	58947	Euryarchaeota	Methanococci	167683	115548	123767	71067	57876	51023	12772	23820	39987	32670	9756	9642	179373	119695	128679	75232	65312	51483	11447	26362	40644	34765	9360	11118	33.42	36033	36700	17673	17510	1827	1744193	Aquatic	Environmental	NA
NC_015660	Geobacillus thermoglucosidasius C56-YS93	634956	PRJNA48129	48129	Firmicutes	Bacilli	513237	384269	463243	308383	150360	160838	64614	93182	81915	79219	128462	84682	116406	88485	96382	71986	34777	34185	11769	24465	19644	17707	22645	22546	43.95	167389	157056	137353	111287	3679	3893306	Multiple	Environmental	Environmental
NC_006831	Ehrlichia ruminantium str. Gardel	302409	PRJNA58245	58245	Proteobacteria	Alphaproteobacteria	121227	91496	89042	51686	37186	58256	13533	7633	23181	33404	5745	2270	96870	63996	53544	42512	29869	35461	5078	12428	23973	16805	1824	3697	27.51	164527	187978	79371	54074	950	1499920	HostAssociated	Environmental	Host-associated
NC_008816	Prochlorococcus marinus str. AS9601	146891	PRJNA58307	58307	Cyanobacteria	Prochlorales	163367	118804	117438	75422	63215	67908	16025	14409	32997	41022	6327	8677	173922	118118	116654	76226	66724	63790	12467	18744	36297	36524	6204	9561	31.32	20418	21582	9250	8823	1920	1669886	Aquatic	Environmental	Environmental
NC_002978	Wolbachia endosymbiont of Drosophila melanogaster	163164	PRJNA57851	57851	Proteobacteria	Alphaproteobacteria	121781	82170	87424	54328	37673	42333	14676	16797	24622	26083	8613	7035	105261	72760	76312	48134	32352	36193	12185	15223	21582	23021	7461	6572	35.23	60309	59928	32873	32760	1195	1267782	HostAssociated	NA	NA
NC_009663	Sulfurovum sp. NBC37-1	387093	PRJNA58863	58863	Proteobacteria	delta/epsilon subdivisions	321882	227846	259326	168732	71891	82468	50526	67064	50170	57489	54161	50236	172603	120123	132696	95208	38869	37334	23527	40674	26981	28961	23287	34973	43.87	37817	37051	31655	27775	2438	2562277	Specialized	NA	Environmental
NC_013656	Lactococcus lactis subsp. lactis KF147	684738	PRJNA42831	42831	Firmicutes	Bacilli	387419	276790	300881	205625	122642	141662	32605	43335	84066	105374	27480	29549	81694	60127	59159	45685	25145	28552	5432	10770	15164	24510	4040	8518	34.91	78458	72069	43659	35975	2444	2598144	NA	Host-associated	Host-associated
NC_008699	Nocardioides sp. JS614	196162	PRJNA58149	58149	Actinobacteria	Actinobacteria	344908	336809	603968	416954	6469	10520	94005	224975	16738	21740	236758	294922	243517	237812	427201	304826	5569	8056	63724	161628	14737	15068	166241	212803	71.65	33976	34052	84024	81887	4645	4985871	Terrestrial	Environmental	Environmental
NC_010741	Treponema pallidum subsp. pallidum SS14	455434	PRJNA58977	58977	Spirochaetes	Spirochaetia	104103	101330	134966	95320	17971	36419	26195	28649	20820	33159	42113	23044	60986	54445	68160	58564	11118	14793	10768	20831	13889	15172	17661	19799	52.78	7672	8671	10118	8417	1028	1138978	HostAssociated	NA	NA
NC_015391	Carnobacterium sp. 17-4	208596	PRJNA65789	65789	Firmicutes	Bacilli	383306	264981	304590	189065	131265	138650	31675	46228	88742	88858	31192	24613	95052	68449	69714	49932	31472	34756	6766	13579	18757	25175	5758	8424	35.25	79103	71295	45099	35731	2420	2635294	NA	Environmental	Environmental
NC_014970	Mycoplasma haemofelis str. Langford 1	941640	PRJNA62461	62461	Tenericutes	Mollicutes	137193	91401	98608	65296	32101	46480	31725	19434	20904	36545	8932	13448	109643	59016	74417	48978	28916	30502	19514	16399	18712	23148	6467	11099	38.85	5288	5701	3607	3355	1545	1147259	NA	NA	Host-associated
NC_005823	Leptospira interrogans serovar Copenhageni str. Fiocruz L1-130	267671	PRJNA58065	58065	Spirochaetes	Spirochaetia	388950	305370	298180	209210	137007	143219	42072	50444	68890	102213	44095	33263	279256	216908	197078	152080	102080	92193	19096	45353	55444	64398	22943	31493	35.05	291112	303002	171047	149457	3399	4277185	HostAssociated	Host-associated	Host-associated
NC_012441	Brucella melitensis ATCC 23457	546272	PRJNA59241	59241	Proteobacteria	Alphaproteobacteria	169918	143833	213931	155483	22057	38847	32976	50654	15599	35643	67974	75168	116981	97390	140912	108639	16568	24470	19923	37264	12675	20147	41009	57187	57.15	52316	54436	72803	68068	2063	2125701	HostAssociated	Host-associated	Host-associated
NC_000916	Methanothermobacter thermautotrophicus str. Delta H	187420	PRJNA57877	57877	Euryarchaeota	Methanobacteria	159956	132387	177318	106976	35803	26046	42168	47667	37199	31888	26675	44135	124608	100819	134647	81139	27801	20250	30717	38038	24873	24994	20075	35961	49.54	19766	19262	19893	18864	1874	1751377	Specialized	NA	NA
NC_008530	Lactobacillus gasseri ATCC 33323	324831	PRJNA57687	57687	Firmicutes	Bacilli	287883	185850	216144	140531	86476	106721	31884	32920	55495	79812	14710	16385	84583	58210	58993	43643	24651	29022	6405	13272	15349	23381	3314	7695	35.26	34629	33071	20515	16930	1755	1894360	HostAssociated	Host-associated	Host-associated
NC_003103	Rickettsia conorii str. Malish 7	272944	PRJNA57633	57633	Proteobacteria	Alphaproteobacteria	142159	95499	95295	63728	45468	54649	12302	13835	23632	33520	9655	8102	93950	63490	56770	41778	29611	34333	6302	11328	15879	19916	4994	6305	32.44	60274	58636	30122	26518	1375	1268755	HostAssociated	Host-associated	Host-associated
NC_009778	Cronobacter sakazakii ATCC BAA-894	290339	PRJNA58145	58145	Proteobacteria	Gammaproteobacteria	397554	321955	457223	329393	61681	80402	63835	147184	29073	62709	177305	143117	264625	220073	299845	226164	40289	53210	40752	103101	18811	37856	117203	104313	56.77	64763	63932	86123	82926	4257	4368373	HostAssociated	NA	Engineered
NC_016894	Acetobacterium woodii DSM 1030	931626	PRJNA88073	88073	Firmicutes	Clostridia	553630	383239	445309	261331	151215	200127	58698	77236	85107	91235	92353	73436	191134	135248	142519	99754	50490	64703	14121	32824	24032	37629	22283	37459	39.34	125381	115179	87718	68634	3473	4044777	NA	Environmental	Environmental
NC_013893	Staphylococcus lugdunensis HKU09-01	698737	PRJNA46233	46233	Firmicutes	Bacilli	348733	232710	253137	170874	115620	135514	24494	35895	75136	73166	26206	20851	153548	105398	103156	78738	49278	58918	8462	18681	31306	33953	7929	12201	33.87	86788	81877	47189	39569	2490	2658366	NA	Host-associated	Host-associated
NC_014506	Sulfurimonas autotrophica DSM 16294	563040	PRJNA53043	53043	Proteobacteria	delta/epsilon subdivisions	285395	195782	206060	134328	83843	101687	28399	31550	54758	63716	22337	20388	174467	114500	116517	84403	51337	54635	13293	23387	33248	36343	10338	17006	35.24	12801	12946	7296	6418	2159	2153198	NA	Environmental	Environmental
NC_007622	Staphylococcus aureus RF122	273036	PRJNA57661	57661	Firmicutes	Bacilli	390398	257782	281178	181503	134676	151011	26953	40232	84913	83245	26783	16394	106555	76124	70223	52810	34337	40635	5671	14256	22381	24140	5047	7111	32.78	135375	122200	70120	54535	2509	2742531	HostAssociated	Host-associated	Host-associated
NC_010694	Erwinia tasmaniensis Et1/99	465817	PRJNA59029	59029	Proteobacteria	Gammaproteobacteria	337276	272473	377678	262500	54362	83917	59368	119961	38063	65518	130451	102048	235619	191724	252325	186221	37888	56107	37673	87934	27881	41343	84805	78196	53.73	83710	85756	100392	94102	3427	3883467	HostAssociated	NA	Host-associated
NC_016857	Salmonella enterica subsp. enterica serovar Typhimurium str. ST4/74	909946	PRJNA84393	84393	Proteobacteria	Gammaproteobacteria	437479	352868	480834	332839	81783	120633	67355	136928	48698	84202	167276	120814	314808	253680	329377	243121	60215	81167	41511	103654	35954	54529	105805	102059	52.18	90008	90780	102128	93642	4625	4878013	NA	Host-associated	Host-associated
NC_003295	Ralstonia solanacearum GMI1000	267608	PRJNA57593	57593	Proteobacteria	Betaproteobacteria	292881	259636	418847	303616	19060	31731	69513	155863	13176	20774	185102	175714	187231	165801	265552	202636	13906	16551	39015	106205	9812	8891	114192	124416	67.04	42432	43260	90145	86057	3437	3716413	Multiple	Environmental	Host-associated
NC_008599	Campylobacter fetus subsp. fetus 82-40	360106	PRJNA58545	58545	Proteobacteria	delta/epsilon subdivisions	226766	153064	165646	92398	68657	86129	20896	27778	37398	52924	12906	13753	144725	94214	94857	56669	43878	48729	9124	22532	27643	26752	7911	8609	33.31	32364	34561	17181	16347	1719	1773615	HostAssociated	Host-associated	Host-associated
NC_015921	Borrelia bissettii DN127	521010	PRJNA71231	71231	Spirochaetes	Spirochaetia	126225	95590	80476	45790	40125	56538	15532	7910	15962	32551	5144	5319	79034	46216	34595	25513	26835	21579	3153	10482	14235	9313	1762	3397	28.7	7207	7765	3795	2379	816	900755	HostAssociated	Host-associated	Host-associated
NC_014616	Bifidobacterium bifidum S17	883062	PRJNA59545	59545	Actinobacteria	Actinobacteria	219500	173282	272472	189949	14680	23589	49654	96857	14767	21572	94842	114850	91459	73826	110028	82248	7320	9821	18380	42398	8261	7331	39855	47217	62.76	37795	36863	64303	62312	1783	2186882	NA	Host-associated	Host-associated
NC_008346	Syntrophomonas wolfei subsp. wolfei str. Goettingen	335541	PRJNA58179	58179	Firmicutes	Clostridia	366484	266161	339474	199402	89562	112417	64755	85514	52861	69812	68718	72145	115674	87148	102856	67284	27024	34449	17486	29138	16929	22977	19660	26160	44.87	103213	96416	87616	74092	2504	2936195	Multiple	NA	Engineered
NC_015975	Lactobacillus ruminis ATCC 27782	1069534	PRJNA73417	73417	Firmicutes	Bacilli	280747	196140	234224	148893	66559	78299	46225	55683	39502	56249	45605	44122	64345	46895	49600	36655	15501	15473	8040	15812	9569	11672	9039	13042	43.47	88130	83976	73473	61111	1862	2066647	NA	NA	NA
NC_012850	Rhizobium leguminosarum bv. trifolii WSM1325	395491	PRJNA58991	58991	Proteobacteria	Alphaproteobacteria	347438	305754	451502	327165	35517	60133	74412	131756	25616	46900	144956	197586	302921	262980	387375	290069	33237	50009	59685	119327	25261	36486	120913	178097	61.09	71434	73962	115122	112172	4567	4767043	HostAssociated	Environmental	Environmental
NC_012490	Rhodococcus erythropolis PR4	234621	PRJNA59019	59019	Actinobacteria	Actinobacteria	495040	470215	754805	531082	47054	75866	114900	227197	82203	106744	246482	264482	359018	330877	515747	392547	37739	44291	68722	169531	66393	62477	147615	219085	62.31	45802	48762	81116	74546	6030	6516310	Multiple	NA	Environmental
NC_007613	Shigella boydii Sb227	300268	PRJNA58215	58215	Proteobacteria	Gammaproteobacteria	339837	270333	370373	259282	68958	87764	49309	110330	44508	74789	117687	87253	302431	242615	322569	230135	61467	77837	41154	99001	40753	64216	99373	81626	51.21	156877	156671	165361	161515	4133	4519823	HostAssociated	Host-associated	Host-associated
NC_009253	Desulfotomaculum reducens MI-1	349161	PRJNA58277	58277	Firmicutes	Clostridia	464275	337355	426551	262059	129206	145764	73503	90226	84236	104120	67870	84844	133545	100533	112107	76681	37831	43271	17910	26978	23637	30488	15240	25272	42.28	117737	110935	89901	76412	3276	3608104	Aquatic	Environmental	Environmental
NC_013595	Streptosporangium roseum DSM 43021	479432	PRJNA42521	42521	Actinobacteria	Actinobacteria	611142	612716	1091709	751379	30997	26152	168101	402873	33338	42892	428520	528651	515771	512012	905770	646557	27006	21264	133654	346949	31867	31127	357036	454117	70.87	144706	147727	354814	348460	8948	10341314	Terrestrial	Host-associated	Environmental
NC_014644	Gardnerella vaginalis ATCC 14019	525284	PRJNA55487	55487	Actinobacteria	Actinobacteria	207932	151906	200491	138935	46344	68712	32552	35420	43476	77580	23948	20471	79722	53523	65576	49970	19452	21320	8800	16667	19080	23190	6129	8182	41.36	35043	38081	28355	23132	1365	1667350	HostAssociated	Host-associated	Host-associated
NC_015744	Chlamydia trachomatis L2c	887712	PRJNA68843	68843	Chlamydiae/Verrucomicrobia group	Chlamydiae	88620	78114	89508	60306	27389	36076	16362	15509	20143	30546	13556	9442	80210	69071	64398	62456	24388	25739	7789	18079	18304	26203	8251	14165	41.33	14534	15274	12119	9130	954	1038313	NA	Host-associated	Host-associated
NC_015311	Prevotella denticola F0289	767031	PRJNA65091	65091	Bacteroidetes/Chlorobi group	Bacteroidetes	236010	173523	216449	145831	30000	44751	47533	79830	31921	39857	52006	60283	256892	182884	226571	156083	35206	44367	48547	88271	37375	37585	53102	66235	50.36	82321	86988	86114	83889	2386	2937589	HostAssociated	Host-associated	Host-associated
NC_008593	Clostridium novyi NT	386415	PRJNA58643	58643	Firmicutes	Clostridia	447882	277598	299901	152270	163786	161544	31045	31008	98238	84885	10779	7506	89902	59995	52546	35425	29921	32675	3532	9360	16846	21630	1222	2993	28.86	63135	51317	28586	18375	2315	2547720	Terrestrial	NA	NA
NC_015736	Candidatus Tremblaya princeps PCIT	891398	PRJNA68741	68741	Proteobacteria	Betaproteobacteria	9092	9113	15600	9903	1865	1403	2713	4939	3226	2625	3627	3691	3203	2972	4940	3127	587	478	998	1557	1022	806	1075	1253	58.83	6935	6891	10239	9584	121	138927	NA	Engineered	Host-associated
NC_008253	Escherichia coli 536	362663	PRJNA58531	58531	Proteobacteria	Gammaproteobacteria	421029	337684	454251	316599	84937	116140	59748	128390	54903	95039	142973	103815	350289	281260	362234	264496	71693	94155	44594	110648	49091	73054	106751	95942	50.52	84702	86313	89492	84547	4619	4938920	HostAssociated	Host-associated	Host-associated
NC_015873	Megasphaera elsdenii DSM 20460	907	PRJNA71135	71135	Firmicutes	Negativicutes	334334	246729	334350	220667	59918	76127	49725	100476	24253	43932	79424	133250	74122	56193	67703	50579	13530	13443	9229	26035	5626	7782	15642	31990	52.8	51022	48506	55381	53765	2219	2464883	NA	NA	Host-associated
NC_014555	Helicobacter pylori PeCan4	765963	PRJNA53539	53539	Proteobacteria	delta/epsilon subdivisions	191265	128243	135350	85138	62538	68029	24749	31898	13307	33398	27280	23403	134367	91266	92516	62768	43357	46506	14700	24378	9717	23873	16957	19359	38.94	35688	34594	22592	20499	1555	1629551	NA	Host-associated	Host-associated
NC_007644	Moorella thermoacetica ATCC 39073	264732	PRJNA58051	58051	Firmicutes	Clostridia	301376	251586	375638	235420	56808	65980	64411	117680	34888	53294	105426	135165	70972	59517	82343	56069	13778	15568	13137	27755	8009	12461	20990	32877	55.79	52862	51477	68358	62095	2466	2628784	Aquatic	Environmental	Environmental
NC_009089	Clostridium difficile 630	272563	PRJNA57679	57679	Firmicutes	Clostridia	681769	442876	469580	243384	235999	259002	56973	50678	154418	133604	20258	13648	151150	101762	93208	58914	48472	55448	10457	16171	28705	34163	4114	5556	29.06	209271	179562	93699	63227	3787	4290252	Multiple	Engineered	Host-associated
NC_013892	Xenorhabdus bovienii SS-2004	406818	PRJNA46345	46345	Proteobacteria	Gammaproteobacteria	356758	272993	337862	238442	83968	118551	51406	81685	59173	86136	76123	67146	330346	247387	303079	226058	78975	108720	44688	77997	54212	73809	68398	68352	44.97	104369	106793	88637	85080	4258	4225498	HostAssociated	Host-associated	Host-associated
NC_016616	Dechlorosoma suillum PS	640081	PRJNA81439	81439	Proteobacteria	Betaproteobacteria	299678	264465	407238	280398	26820	33325	72026	162062	11751	28733	138100	202037	226202	191881	297064	218258	21710	17839	49532	131318	9523	13354	96603	164643	65.37	33646	35864	64946	62646	3450	3806980	NA	Environmental	Environmental
NC_008340	Alkalilimnicola ehrlichii MLHE-1	187272	PRJNA58467	58467	Proteobacteria	Gammaproteobacteria	242599	219408	383730	244056	13019	34663	70382	143818	11841	23615	150831	152471	179118	156932	265408	184937	11942	19570	44972	111470	11348	12660	97454	122077	67.53	26292	27796	58269	54086	2865	3275944	Aquatic	Environmental	Environmental
NC_014152	Thermincola potens JR	635013	PRJNA48823	48823	Firmicutes	Clostridia	460425	343747	442849	259563	120357	129222	80523	112456	62586	95196	100270	96361	65053	49690	57077	39359	17634	16714	8555	17906	9308	12543	11609	16395	45.88	80352	74891	72937	58054	2950	3157416	Specialized	NA	Engineered
NC_007333	Thermobifida fusca YX	269800	PRJNA57703	57703	Actinobacteria	Actinobacteria	260452	236192	413492	299164	27382	15285	55208	154358	24878	29106	145634	190724	157234	153388	258122	195951	15433	12205	33970	98340	14654	21744	100004	115631	67.5	61044	57488	120964	122078	3087	3642249	Multiple	NA	Engineered
NC_017031	Corynebacterium pseudotuberculosis P54B96	1117942	PRJNA157909	157909	Actinobacteria	Actinobacteria	203071	171505	253319	180835	34484	52849	40459	55499	43565	68772	57100	58175	118368	103841	139674	115684	20301	27988	18458	35604	29061	34605	24744	47295	52.19	50810	53777	61128	52687	2084	2337657	NA	Host-associated	Host-associated
NC_015278	Aerococcus urinae ACS-120-V-Col10a	866775	PRJNA64757	64757	Firmicutes	Bacilli	271364	186254	229463	153198	76488	90078	32584	51619	34773	59658	33194	53399	71704	50789	56643	41108	20494	22514	7047	15705	8537	14409	6788	16925	41.88	95341	89427	67323	59184	1726	2080974	NA	Host-associated	Host-associated
NC_017056	Rickettsia prowazekii str. BuV67-CWPP	1105096	PRJNA158063	158063	Proteobacteria	Alphaproteobacteria	120218	82174	77757	52557	38896	49415	9308	8537	21495	29896	5788	4062	74769	51374	43335	31616	23919	28921	3994	7435	13851	15952	2743	3304	29	76053	79930	33996	29580	843	1111445	NA	NA	NA
NC_011601	Escherichia coli O127:H6 str. E2348/69	574521	PRJNA59343	59343	Proteobacteria	Gammaproteobacteria	426776	338410	462019	319881	85741	114224	61240	130217	55750	96397	145391	104681	332441	263049	343085	249143	68490	87195	42320	103971	46128	68593	100197	90627	50.57	114292	115856	119924	111114	4553	4965553	HostAssociated	NA	Host-associated
NC_013406	Paenibacillus sp. Y412MC10	481743	PRJNA41127	41127	Firmicutes	Bacilli	881540	689741	884985	569826	150335	214163	175687	268084	111165	122634	288032	223261	257731	210708	248861	179049	44907	60086	44198	85389	30969	36442	75271	80278	51.24	189791	179755	208394	179767	6238	7121665	NA	Environmental	Environmental
NC_009524	Psychrobacter sp. PRwf-1	349106	PRJNA58459	58459	Proteobacteria	Gammaproteobacteria	278574	192099	260601	184484	58590	94202	45385	56561	46468	67505	45638	55775	205069	146941	184818	139498	44571	67183	30202	46757	31762	48171	29235	49102	44.87	90855	89152	76160	69730	2370	2978976	Aquatic	Host-associated	Host-associated
NC_016027	Gluconacetobacter xylinus NBRC 3288	634177	PRJNA46523	46523	Proteobacteria	Alphaproteobacteria	222784	206537	330082	235292	23139	50141	42613	96381	27105	44366	123284	110412	180566	156102	245864	189405	19441	33341	28977	82682	25054	25947	85928	98377	60.92	44456	48170	72533	67125	2811	3136818	NA	NA	Engineered
NC_008497	Lactobacillus brevis ATCC 367	387344	PRJNA57989	57989	Firmicutes	Bacilli	249140	184532	235043	167059	53199	87923	40819	57685	43122	51730	62737	46582	119287	86857	105527	82471	25701	37580	15536	30474	18984	26268	21632	29257	46.22	55568	55304	50956	44047	2185	2291220	Multiple	NA	Engineered
NC_008345	Shewanella frigidimarina NCIMB 400	318167	PRJNA58265	58265	Proteobacteria	Gammaproteobacteria	447717	341045	423697	294782	129916	176485	51651	77257	81015	127226	64150	68419	341476	249237	297452	223420	99157	120162	30772	70046	64176	81171	41303	61958	41.58	144209	150546	110295	99865	4029	4845257	Multiple	Environmental	Environmental
NC_015144	Weeksella virosa DSM 16922	865938	PRJNA63627	63627	Bacteroidetes/Chlorobi group	Bacteroidetes	260619	179904	186398	123987	79672	91966	26397	38363	54717	48113	23583	21559	189728	129007	128573	91331	57519	62127	15606	32618	36697	36086	14793	18196	35.92	44397	43634	25389	23306	2053	2272954	NA	Host-associated	Host-associated
NC_007347	Ralstonia eutropha JMP134	264198	PRJNA58047	58047	Proteobacteria	Betaproteobacteria	305024	268694	424282	305095	25571	39174	68101	147097	22548	32891	173518	165057	201625	180851	282724	212962	18369	24015	41028	103994	16783	18784	113408	120633	64.68	38647	39331	72499	69280	3439	3806533	Multiple	NA	NA
NC_006814	Lactobacillus acidophilus NCFM	272621	PRJNA57685	57685	Firmicutes	Bacilli	295974	190739	220111	144704	86308	111557	31205	30846	55562	83293	14255	16103	98301	64886	68631	50013	28281	33877	7295	13995	17785	27567	3279	8033	34.71	38102	37110	21640	18144	1864	1993560	Multiple	Engineered	Host-associated
NC_008783	Bartonella bacilliformis KC583	360095	PRJNA58533	58533	Proteobacteria	Alphaproteobacteria	124785	99426	122099	85275	34417	52551	16806	11810	26643	47340	15891	10799	98872	74591	80135	69525	28429	35354	6792	13195	21871	31339	7165	13498	38.24	60432	63054	43329	33964	1284	1445021	HostAssociated	Environmental	Host-associated
NC_012589	Sulfolobus islandicus L.S.2.15	429572	PRJNA58871	58871	Crenarchaeota	Thermoprotei	234875	180058	179508	103389	75725	80838	35792	35786	53167	51430	16540	16086	255689	191837	194026	111700	83385	86334	39531	39148	57408	54498	17878	17205	35.11	108641	109721	59762	59632	2737	2736272	Specialized	Environmental	NA
NC_008700	Shewanella amazonensis SB2B	326297	PRJNA58257	58257	Proteobacteria	Gammaproteobacteria	366740	300903	421514	281515	59416	97024	74877	120805	41763	79187	110179	130843	297900	230345	313372	225152	50750	69381	51000	106451	34401	49214	77086	116134	53.59	60878	64136	74815	69259	3645	4306142	Multiple	Environmental	Environmental
NC_015731	Nitrosomonas sp. Is79A3	261292	PRJNA68745	68745	Proteobacteria	Betaproteobacteria	337693	257821	328139	230328	81011	117871	52472	72902	61510	73136	76530	64791	258405	192841	237602	179115	63510	83271	32784	60091	47658	50499	49950	59838	45.44	143236	144998	124418	113744	3373	3783444	NA	Environmental	Environmental
NC_015277	Sphingobacterium sp. 21	743722	PRJNA64755	64755	Bacteroidetes/Chlorobi group	Bacteroidetes	589211	426245	478941	322887	150800	204349	79919	114650	104491	114416	84839	86535	550882	394551	443779	300915	139677	191432	72896	106897	97642	105503	77239	81319	41.1	130719	129798	92304	90700	5170	6226409	NA	NA	NA
NC_007577	Prochlorococcus marinus str. MIT 9312	74546	PRJNA58357	58357	Cyanobacteria	Prochlorales	166067	120529	120328	76580	64027	69305	16547	14486	33479	41837	6438	8767	172417	118181	114648	75743	66344	63805	12417	18419	35804	36258	5952	9399	31.21	33016	34801	15251	14394	1810	1709204	Aquatic	Environmental	Environmental
NC_013894	Thermocrinis albus DSM 14484	638303	PRJNA46231	46231	Aquificae	Aquificae	113437	95649	114526	69837	32321	24762	29379	32003	18818	29445	20774	23239	150424	128502	151534	92180	42402	34101	38342	40706	24537	40331	27455	30169	46.93	6479	6858	5508	5920	1593	1500577	NA	Environmental	Environmental
NC_004459	Vibrio vulnificus CMCP6	216895	PRJNA62909	62909	Proteobacteria	Gammaproteobacteria	317348	245039	314242	217071	75950	95611	50176	75943	52276	82101	69145	57251	212854	160835	196786	150053	51710	56535	27103	56952	35240	48280	37947	50127	46.45	71725	74886	65923	57068	2896	3281861	Aquatic	Host-associated	Host-associated
NC_004307	Bifidobacterium longum NCC2705	206672	PRJNA57939	57939	Actinobacteria	Actinobacteria	222337	175975	265093	190192	20815	30383	46007	88189	17705	32849	74594	114941	103512	82987	121602	93055	9925	16382	20244	41704	10713	13389	37635	51767	60.12	41895	40989	63911	63320	1727	2256640	HostAssociated	Host-associated	Host-associated
NC_010321	Thermoanaerobacter pseudethanolicus ATCC 33223	340099	PRJNA58339	58339	Firmicutes	Clostridia	398302	268907	302569	166595	139400	131653	47738	41956	78840	84667	28537	23497	60622	42425	42351	27888	21353	18801	5183	7955	12589	12952	2895	5225	34.51	64927	56504	38173	27065	2239	2362816	Aquatic	Engineered	Environmental
NC_009338	Mycobacterium gilvum PYR-GCK	350054	PRJNA59421	59421	Actinobacteria	Actinobacteria	414495	386685	661816	462894	27106	38297	97354	238014	34398	43038	266293	274524	298737	283418	477155	348828	19287	25567	65347	176984	27306	27305	187540	214051	67.92	33543	33681	71059	68917	5241	5619607	NA	Environmental	Environmental
NC_008212	Haloquadratum walsbyi DSM 16790	362976	PRJNA58673	58673	Euryarchaeota	Halobacteria	195542	146153	220604	162838	31899	58204	26929	45914	61815	58599	38106	39683	213897	159988	242339	178275	34046	64103	30567	49874	67089	64175	43594	43219	47.86	165046	164676	151458	152792	2610	3132494	Aquatic	Environmental	NA
NC_014414	Parvularcula bermudensis HTCC2503	314260	PRJNA51641	51641	Proteobacteria	Alphaproteobacteria	223329	199527	315058	223827	29419	57668	48489	78194	22195	38313	108248	116190	169969	147709	231461	174879	24227	40629	33052	62050	18939	26189	70835	98514	60.66	29645	31034	46375	43787	2687	2902643	Aquatic	Environmental	Environmental
NC_015593	Sphingobium chlorophenolicum L-1	690566	PRJNA52597	52597	Proteobacteria	Alphaproteobacteria	230131	200223	330962	226523	24031	42257	47951	104287	14084	23307	126761	133051	178475	156728	255779	174222	18087	33093	36770	83875	12122	15965	101140	101618	63.86	36816	36552	64969	63875	2846	3080818	NA	Environmental	Environmental
NC_015379	Pseudomonas brassicacearum subsp. brassicacearum NFM421	994484	PRJNA66303	66303	Proteobacteria	Gammaproteobacteria	518271	447036	662497	453172	62542	97567	121036	243971	36826	73298	235065	244656	448767	377644	541905	395835	60463	67500	88209	229673	34020	45641	187876	231560	60.79	92845	96780	150221	141808	6095	6843248	NA	NA	Engineered
NC_015761	Salmonella bongori NCTC 12419	218493	PRJNA70155	70155	Proteobacteria	Gammaproteobacteria	390008	314226	426127	295599	73853	112750	59764	116475	48241	81518	141931	100929	283689	230098	298849	222240	54734	76108	36547	91007	38438	53851	90560	89242	51.33	96266	99022	106819	97760	3868	4460105	HostAssociated	NA	NA
NC_016051	Thermococcus sp. AM4	246969	PRJNA54735	54735	Euryarchaeota	Thermococci	166895	138444	181547	108021	28195	15367	52401	60973	16778	25348	40012	64153	178451	142735	184118	111139	32703	14984	54501	64301	19825	22957	41637	64204	54.78	23284	24257	28108	29065	2222	2086428	Aquatic	Host-associated	NA
NC_016807	Mycoplasma pneumoniae 309	1112856	PRJNA85495	85495	Tenericutes	Mollicutes	133960	86950	88657	68141	34728	41268	18902	27643	15199	26045	14788	20290	29449	18755	19257	14876	8007	8797	3717	5920	3396	5397	3145	4537	39.98	20526	19257	13006	12329	707	817176	NA	NA	Host-associated
NC_015422	Alicycliphilus denitrificans K601	596154	PRJNA66307	66307	Proteobacteria	Betaproteobacteria	360408	324146	539227	386200	20318	28732	97526	203658	16348	21311	219170	242512	288222	257760	421875	317317	17718	20026	72391	168730	15561	14554	168845	201362	67.98	42472	43075	90124	87512	4608	4995263	NA	NA	Engineered
NC_005364	Mycoplasma mycoides subsp. mycoides SC str. PG1	272632	PRJNA58031	58031	Tenericutes	Mollicutes	165874	98423	79537	53817	65469	68709	4520	9334	26272	32116	1538	1223	92976	55351	42819	29282	35667	37838	2655	5851	14541	17201	870	778	23.97	64169	60832	20540	18911	1017	1211703	HostAssociated	NA	NA
NC_014106	Lactobacillus crispatus ST1	748671	PRJNA48359	48359	Firmicutes	Bacilli	300422	198496	229099	151377	79582	109783	40498	40070	53320	80725	21153	23485	97749	65617	69088	50443	26418	32493	9751	16841	16109	25354	4612	11041	36.89	35556	34464	21976	18439	2022	2042570	NA	NA	Host-associated
NC_012590	Corynebacterium aurimucosum ATCC 700975	548476	PRJNA59409	59409	Actinobacteria	Actinobacteria	235461	195363	309300	226336	19945	36944	59821	85991	25824	47773	86068	122873	152884	133824	196268	159291	14214	21894	33472	59905	17819	26590	49633	96231	60.63	36595	36669	57314	53273	2531	2790189	HostAssociated	Host-associated	Host-associated
NC_015696	Francisella sp. TX077308	573569	PRJNA68321	68321	Proteobacteria	Gammaproteobacteria	249706	178896	181965	114483	72820	99715	29590	25942	49900	68678	12255	10147	163200	116018	109745	76101	47644	59625	12831	22201	33906	42356	5683	8525	32.87	22700	22848	12540	10090	1976	2035931	NA	Host-associated	Host-associated
NC_015656	Frankia symbiont of Datisca glomerata	656024	PRJNA46257	46257	Actinobacteria	Actinobacteria	289024	289292	536179	378228	16491	21857	69517	195239	23473	36842	224255	233613	223504	216695	399007	301004	15862	15578	47455	151510	23199	24453	161713	185546	70.04	139562	147791	343307	331352	4271	5323186	NA	Host-associated	Host-associated
NC_011833	Buchnera aphidicola str. 5A (Acyrthosiphon pisum)	563178	PRJNA59285	59285	Proteobacteria	Gammaproteobacteria	71236	50939	41994	29098	25948	30752	3170	4654	12343	16867	2112	2138	62217	39693	32264	23423	22758	23280	2022	4496	11017	11531	1514	1855	26.29	18280	20241	6891	6553	556	642122	HostAssociated	Environmental	Host-associated
NC_007205	Candidatus Pelagibacter ubique HTCC1062	335992	PRJNA58401	58401	Proteobacteria	Alphaproteobacteria	191984	129157	125593	78774	72133	72955	11299	16351	40859	42734	5735	6530	104903	67201	63320	40057	38273	37755	5868	9344	18776	23137	2636	3639	29.68	4818	4460	1904	1903	1354	1308759	Aquatic	Environmental	Environmental
NC_012759	Escherichia coli BW2952	595496	PRJNA59391	59391	Proteobacteria	Gammaproteobacteria	374877	300078	409017	282869	75746	100161	53083	116439	46984	83814	130620	94717	317375	255439	330464	240188	63849	83572	40239	101570	42024	65449	99130	89297	50.79	108139	107732	114710	108132	4085	4578159	Multiple	NA	NA
NC_014760	Mycoplasma bovis PG45	289397	PRJNA60859	60859	Tenericutes	Mollicutes	123927	75137	70391	45995	43045	42736	8822	14520	21412	25318	3084	5025	84057	51541	44062	30183	27942	29592	5677	10224	13251	16470	2076	3324	29.31	43553	43297	18179	17351	765	1003404	HostAssociated	Host-associated	Host-associated
NC_007335	Prochlorococcus marinus str. NATL2A	59920	PRJNA58359	58359	Cyanobacteria	Prochlorales	153604	111688	125123	83861	56591	57181	15554	20019	36656	41741	7922	11770	175206	131279	143617	97783	65196	68075	19780	21946	41192	50061	9457	13169	35.12	38736	38309	20135	19736	2162	1842899	Aquatic	Environmental	Environmental
NC_010544	Candidatus Phytoplasma australiense	59748	PRJNA61641	61641	Tenericutes	Mollicutes	78387	48369	39154	31585	31628	28398	3520	7377	8943	16472	1884	4541	65074	39630	29998	25208	25761	23203	2833	6626	7094	11939	1661	3712	27.42	96459	99063	37241	36265	684	879959	HostAssociated	Host-associated	Host-associated
NC_007643	Rhodospirillum rubrum ATCC 11170	269796	PRJNA57655	57655	Proteobacteria	Alphaproteobacteria	284687	274407	454831	310114	26220	63816	66550	132470	11539	35954	161857	210740	244676	230146	376015	278066	24049	47961	51362	117955	11364	25629	125371	196243	65.45	48924	52101	98180	93105	3788	4352825	Multiple	NA	NA
NC_005072	Prochlorococcus marinus subsp. pastoris str. CCMP1986	59919	PRJNA57761	57761	Cyanobacteria	Prochlorales	160228	117178	115051	73905	62900	67472	14764	13450	32246	40776	6128	8059	164058	111835	109516	71576	63598	61461	11638	16418	33824	35036	5725	8492	30.8	39972	42120	17409	17070	1718	1657990	Aquatic	Host-associated	Environmental
NC_014125	Legionella pneumophila 2300/99 Alcoy	423212	PRJNA48801	48801	Proteobacteria	Gammaproteobacteria	361439	273107	299979	210453	110935	148221	51045	50059	66670	90057	39918	43623	271630	193957	196333	157520	84755	98076	26859	44868	48800	57237	23889	39119	38.38	77843	81006	52347	46545	3190	3516334	HostAssociated	Host-associated	Host-associated
NC_004603	Vibrio parahaemolyticus RIMD 2210633	223926	PRJNA57969	57969	Proteobacteria	Gammaproteobacteria	326152	248902	319096	218097	78473	89513	46937	84213	62225	95115	61717	46386	218533	164683	199686	149356	53991	52626	25648	63559	44030	55810	34378	39952	45.39	59669	61433	53314	47731	3080	3288558	Aquatic	Host-associated	Host-associated
NC_016798	Chlamydia trachomatis A2497	580047	PRJNA159863	159863	Chlamydiae/Verrucomicrobia group	Chlamydiae	88253	77549	88658	59796	27197	35855	16317	15407	19948	30256	13470	9314	79622	68596	64307	62169	24203	25538	7733	17967	18257	26081	8215	14124	41.3	19043	19668	15210	11919	880	1044325	HostAssociated	NA	Host-associated
NC_003028	Streptococcus pneumoniae TIGR4	170187	PRJNA57857	57857	Firmicutes	Bacilli	303345	221724	255892	173342	76655	103050	46740	48117	60408	84153	27376	36822	68323	49743	49991	39367	17785	19746	7149	13815	12229	18059	4028	10744	39.7	73066	72445	53560	44098	2106	2160842	Multiple	Host-associated	Host-associated
NC_014551	Bacillus amyloliquefaciens DSM 7	692420	PRJNA53535	53535	Firmicutes	Bacilli	543204	387580	482604	325672	143061	135335	72457	123158	80449	88102	131735	102693	151209	117070	130768	95146	38886	39039	17907	36738	23182	24215	33943	34040	46.08	72614	65758	62983	55614	3893	3980199	NA	NA	Environmental
NC_006300	Mannheimia succiniciproducens MBEL55E	221988	PRJNA58197	58197	Proteobacteria	Gammaproteobacteria	229640	171925	207051	140858	71779	85430	23813	39750	29498	50395	47983	39097	179995	134186	153933	111111	57267	61328	14319	36135	23231	34872	32561	37066	42.54	29695	30525	23426	20690	2370	2314078	HostAssociated	Host-associated	Host-associated
NC_009972	Herpetosiphon aurantiacus DSM 785	316274	PRJNA58599	58599	Chloroflexi	Chloroflexi	477166	382526	536612	416713	103185	191089	82424	105815	77239	107064	116906	161277	465762	371443	525339	401693	99992	175865	77049	111246	77048	96991	110733	166263	50.72	117765	118928	123172	122042	4977	6346587	Multiple	Environmental	Environmental
NC_003143	Yersinia pestis CO92	214092	PRJNA57621	57621	Proteobacteria	Gammaproteobacteria	372678	295552	388165	269660	81347	127335	59350	94769	55243	90011	99902	84952	302211	237183	299811	221682	68327	99076	43531	80237	47864	66019	73758	75480	47.64	179051	182309	169983	161265	3886	4653728	Multiple	Environmental	Host-associated
NC_015431	Mycoplasma mycoides subsp. capri LC str. 95010	862259	PRJNA66189	66189	Tenericutes	Mollicutes	176403	103015	83616	57069	69569	73192	4419	9649	27437	34412	1480	1211	99624	55534	45377	31089	38826	39799	2551	5963	14958	18333	708	673	23.82	21200	20231	6964	6510	922	1153998	NA	NA	Host-associated
NC_012214	Erwinia pyrifoliae Ep1/96	634499	PRJNA40659	40659	Proteobacteria	Gammaproteobacteria	353820	280067	389604	271391	60389	88351	60396	123795	40318	68957	132798	102575	243984	194771	261729	192757	41484	58450	38683	91240	29458	44049	87722	77707	53.42	88122	89522	105668	98562	3645	4026322	NA	NA	Host-associated
NC_012440	Persephonella marina EX-H1	123214	PRJNA58119	58119	Aquificae	Aquificae	194599	139719	146116	91207	55008	49495	36523	30092	39142	51566	11548	11818	204542	146115	154190	96089	58111	51173	36717	32537	43311	52907	12202	12713	37.16	13359	12695	7477	6953	1981	1930282	Aquatic	Environmental	Environmental
NC_006834	Xanthomonas oryzae pv. oryzae KACC 10331	291331	PRJNA58155	58155	Proteobacteria	Gammaproteobacteria	319077	276638	458885	330696	32408	62965	78026	153004	30275	39901	176503	167534	261589	220369	360925	272740	27658	47126	58894	129593	27330	28365	135910	141897	63.69	152131	156694	275830	266604	4065	4941439	HostAssociated	Host-associated	Host-associated
NC_009332	Streptococcus pyogenes str. Manfredo	160491	PRJNA57847	57847	Firmicutes	Bacilli	256040	181666	210948	145548	73466	88802	31246	37887	49350	72201	22066	28856	65048	45760	47502	38139	18378	20650	5762	11421	10837	18293	3927	9327	38.63	58054	55763	39778	33119	1746	1841271	HostAssociated	Host-associated	Host-associated
NC_008609	Pelobacter propionicus DSM 2379	338966	PRJNA58255	58255	Proteobacteria	delta/epsilon subdivisions	335425	290157	397780	261386	42365	56112	78513	148012	30386	46511	127488	150620	256282	211253	292734	203495	33192	31001	57238	123137	27755	25375	93421	120735	59.02	59093	61790	87940	84210	3576	4008000	Multiple	Environmental	Environmental
NC_014836	Desulfurispirillum indicum S5	653733	PRJNA45897	45897	Chrysiogenetes	Chrysiogenetes	229645	189183	253785	176397	27886	48363	46909	85813	21388	38408	72398	94134	225299	180557	236363	173863	29626	38745	41436	91336	22674	30366	61819	100330	56.11	48793	50077	64952	62535	2591	2928377	NA	Host-associated	Environmental
NC_013861	Legionella longbeachae NSW150	661367	PRJNA46099	46099	Proteobacteria	Gammaproteobacteria	383874	288470	309731	228888	117960	161007	45707	48238	77626	99798	37360	40068	332566	235967	234121	192905	104490	126199	29593	47242	65088	72011	24813	41124	37.11	132146	137700	83574	75611	3403	4077095	NA	NA	Host-associated
NC_011527	Coxiella burnetii CbuG_Q212	434923	PRJNA58893	58893	Proteobacteria	Gammaproteobacteria	177037	139490	160760	115191	54879	67872	22029	32020	26820	40198	34554	32750	122170	93860	101460	81174	37509	43326	12285	23923	17576	26729	19623	25551	42.63	104471	104790	81171	73790	1866	2008870	Multiple	Host-associated	Host-associated
NC_011886	Arthrobacter chlorophenolicus A6	452863	PRJNA58969	58969	Actinobacteria	Actinobacteria	336365	307884	515503	367419	31067	23823	72195	186894	34183	42443	175834	239703	216328	200483	330389	243345	20179	16734	45099	123176	24771	26345	115140	154404	66.28	40557	40065	79794	79704	3885	4395523	Terrestrial	Environmental	Environmental
NC_009512	Pseudomonas putida F1	351746	PRJNA58355	58355	Proteobacteria	Gammaproteobacteria	448187	386013	589857	400594	46228	70270	110114	227219	35670	70159	208360	211546	384618	325162	483873	350145	44566	49357	80217	209420	35515	45312	165332	199672	61.86	70819	74290	120330	113349	5250	5959964	Multiple	Environmental	Environmental
NC_011072	Streptococcus pneumoniae G54	512566	PRJNA59167	59167	Firmicutes	Bacilli	304637	221345	255236	171327	77917	102770	46788	48540	59194	83744	26902	37098	64347	46674	47596	37616	16548	17996	6622	13274	11445	17309	3847	10516	39.65	53350	52164	38345	31589	2114	2078087	HostAssociated	Host-associated	Host-associated
NC_014664	Rhodomicrobium vannielii ATCC 17100	648757	PRJNA43247	43247	Proteobacteria	Alphaproteobacteria	277345	240833	370716	286324	31028	40677	59373	108523	22532	39229	135921	149295	243649	213497	329891	254350	28359	36483	50703	97037	21756	34442	117501	134661	62.25	77131	77883	128107	127683	3566	4014469	NA	NA	NA
NC_016445	Vibrio cholerae O1 str. 2010EL-1786	914149	PRJNA78933	78933	Proteobacteria	Gammaproteobacteria	301703	234020	303742	215712	71872	95261	46815	71606	44394	75143	75501	61784	195793	151171	185977	144584	48052	56478	24304	50875	29045	43234	41943	50465	47.67	57755	59368	55812	50240	2805	3031375	NA	Host-associated	Host-associated
NC_010611	Acinetobacter baumannii ACICU	405416	PRJNA58765	58765	Proteobacteria	Gammaproteobacteria	412333	305499	369504	269781	122973	158726	47038	59322	87503	125825	46354	43503	254379	191285	218357	174880	78955	91960	21588	42016	52779	79720	21928	33885	39.03	79187	78319	53224	47209	3667	3904046	Aquatic	NA	Engineered
NC_009073	Pyrobaculum calidifontis JCM 11548	410359	PRJNA58787	58787	Crenarchaeota	Thermoprotei	143133	140373	195099	120601	31377	22301	49521	57590	24622	21843	55149	63590	134463	128640	181048	110688	29835	20794	46924	52240	22734	20895	51004	57197	57.15	24196	23916	32552	32686	2152	2009313	Specialized	Environmental	NA
NC_008577	Shewanella sp. ANA-3	94122	PRJNA58347	58347	Proteobacteria	Gammaproteobacteria	444515	349286	455600	320533	106055	151945	72892	103983	57027	100385	108144	114770	347317	255590	322657	246625	83785	103145	45218	89567	45316	59927	66087	107150	48.05	107969	115342	107915	97261	4111	4972204	Multiple	Environmental	Environmental
NC_014166	Arcobacter nitrofigilis DSM 7299	572480	PRJNA49001	49001	Proteobacteria	delta/epsilon subdivisions	419469	280045	269246	160093	151926	172571	26279	25960	88483	91289	9052	8686	289936	189766	175067	112788	106977	111131	13718	23050	61532	59193	4971	7423	28.36	29858	29574	12605	10988	3127	3192235	Multiple	Host-associated	Host-associated
NC_013741	Archaeoglobus profundus DSM 5631	572546	PRJNA43493	43493	Euryarchaeota	Archaeoglobi	146617	111619	133989	67436	42943	35642	36177	32936	27100	34590	16182	16198	143823	110979	130578	64739	43035	35509	34845	32975	27051	32608	15577	15830	42.01	18976	18611	13242	13315	1820	1560622	Specialized	Environmental	NA
NC_009633	Alkaliphilus metalliredigens QYMF	293826	PRJNA58171	58171	Firmicutes	Clostridia	755968	513347	600012	331714	235638	255745	99128	100163	168829	129573	66073	69072	137362	99673	101843	68737	40524	48542	15505	20478	26652	29753	8982	16911	36.82	191611	163516	119407	87186	4632	4929566	NA	NA	Engineered
NC_007796	Methanospirillum hungatei JF-1	323259	PRJNA58181	58181	Euryarchaeota	Methanomicrobia	303732	246486	287806	209709	60038	89642	47731	63483	67303	69586	58128	62523	272726	215441	251964	182022	57274	77188	41147	57262	61943	56449	48756	55246	45.15	92698	95518	76692	75460	3131	3544738	Multiple	NA	NA
NC_013960	Nitrosococcus halophilus Nc4	472759	PRJNA46803	46803	Proteobacteria	Gammaproteobacteria	298477	253689	350022	244596	63285	100784	66158	84396	43996	68881	87686	100235	286194	234547	319811	237135	63455	88015	54429	83996	44739	61643	74269	103186	51.58	93672	97203	104005	98427	3764	4079427	NA	NA	NA
NC_014151	Cellulomonas flavigena DSM 20109	446466	PRJNA48821	48821	Actinobacteria	Actinobacteria	253683	267192	513697	376046	2636	3046	68452	169680	10878	19561	227376	244686	174567	184722	354337	270655	2204	2262	43432	123055	9837	11039	156511	176803	74.29	26810	27782	77518	75905	3678	4123179	Terrestrial	Environmental	Environmental
NC_008347	Maricaulis maris MCS10	394221	PRJNA58689	58689	Proteobacteria	Alphaproteobacteria	263428	241285	391484	264246	25781	57150	54318	111762	23214	44726	126870	155819	182790	161322	260947	187209	19459	34418	33404	81939	17131	23557	78983	119125	62.73	32401	34398	57661	54255	3063	3368780	Aquatic	Host-associated	Environmental
NC_007292	Candidatus Blochmannia pennsylvanicus str. BPEN	291272	PRJNA58329	58329	Proteobacteria	Gammaproteobacteria	82057	62641	60278	40829	27150	37030	5818	7386	17307	21015	5363	3885	50179	35498	30282	24520	16031	20496	2229	5736	10292	10457	2330	2842	29.56	50147	52779	23031	19081	614	791654	NA	Host-associated	Host-associated
NC_012668	Vibrio cholerae MJ-1236	593588	PRJNA59387	59387	Proteobacteria	Gammaproteobacteria	311327	239770	311558	221041	74569	97361	48440	73919	46280	76786	76476	63121	201121	154108	190162	146401	48864	57796	25179	51877	29718	44334	42558	50859	47.52	58882	59729	55529	50218	2768	3149584	Aquatic	Host-associated	Host-associated
NC_008618	Bifidobacterium adolescentis ATCC 15703	367928	PRJNA58559	58559	Actinobacteria	Actinobacteria	221511	176289	262277	184388	26267	30569	42975	87970	19562	29145	79631	104759	89038	69809	100376	75209	10200	14567	17023	34340	9129	11424	32893	38215	59.18	33052	32371	47486	46849	1632	2089644	HostAssociated	Host-associated	Host-associated
NC_009839	Campylobacter jejuni subsp. jejuni 81116	407148	PRJNA58771	58771	Proteobacteria	delta/epsilon subdivisions	219581	147825	151478	89194	78211	96961	17263	12706	30786	55057	9788	8772	139052	92702	85917	56450	50436	55884	6004	12825	20451	30447	4014	8204	30.54	9943	10320	5057	4057	1626	1628115	Multiple	Environmental	Environmental
NC_008209	Roseobacter denitrificans OCh 114	375451	PRJNA58597	58597	Proteobacteria	Alphaproteobacteria	310509	273723	419197	286984	42089	76376	59881	112524	33894	53633	153944	129414	270365	232789	348295	252221	39031	59844	45529	101866	32637	40868	118463	124405	58.97	50960	52145	75776	71103	3946	4133097	Multiple	Host-associated	Host-associated
NC_015946	Mycoplasma putrefaciens KS1	743965	PRJNA72481	72481	Tenericutes	Mollicutes	138275	84556	73681	51848	53101	53038	5632	11637	24443	29215	2642	2721	34968	21398	17946	12648	12673	13233	1443	3357	6268	7136	663	734	26.94	36280	35068	13008	11842	650	832603	HostAssociated	Host-associated	Host-associated
NC_013769	Sulfolobus islandicus L.D.8.5	425944	PRJNA43679	43679	Crenarchaeota	Thermoprotei	229472	177551	175232	101437	73552	78503	35605	35797	52015	50188	16582	16208	261789	196479	199935	113635	85195	88138	41374	40530	58258	55959	18272	17867	35.25	97895	99784	53230	55179	2916	2722022	Specialized	Environmental	NA
NC_013353	Escherichia coli O103:H2 str. 12009	585395	PRJNA41013	41013	Proteobacteria	Gammaproteobacteria	469182	368495	510899	352063	93404	124428	68898	144310	61366	103630	162760	115441	362957	285868	372531	270599	74322	95887	46118	113917	50550	74373	108718	98013	50.66	128826	129360	138518	128997	5055	5449314	NA	NA	Host-associated
NC_007759	Syntrophus aciditrophicus SB	56780	PRJNA58539	58539	Proteobacteria	delta/epsilon subdivisions	287133	231509	299483	191962	59917	69457	52793	88623	35483	48923	87112	84945	225267	183575	229784	158847	45915	49094	37693	74236	29198	36594	62639	76281	51.46	55263	56231	59741	55879	3166	3179300	Multiple	NA	Engineered
NC_007955	Methanococcoides burtonii DSM 6242	259564	PRJNA58023	58023	Euryarchaeota	Methanomicrobia	224493	170502	200991	127861	48065	64804	35112	40213	46023	61501	26367	29863	202516	142074	168148	107273	47003	52588	29262	38644	44694	42574	19897	26918	40.76	108502	114597	76022	74399	2273	2575032	Aquatic	Environmental	NA
NC_016943	Blastococcus saxobsidens DD2	138336	PRJNA89391	89391	Actinobacteria	Actinobacteria	328225	334697	632197	433788	8102	11883	90482	234678	18501	25184	264961	297674	199599	205011	385441	275462	5494	6857	52008	145596	12505	13449	157421	192246	72.95	39896	40947	110531	107741	4820	4875340	NA	NA	NA
NC_002945	Mycobacterium bovis AF2122/97	233413	PRJNA57695	57695	Actinobacteria	Actinobacteria	309549	294445	512534	347142	27931	52678	72892	169604	38635	49741	198440	185016	221967	204844	360650	251932	20517	32514	44324	124000	32050	30554	127758	146161	65.63	40267	42415	79856	75906	3918	4345492	HostAssociated	Host-associated	Host-associated
NC_014365	Desulfarculus baarsii DSM 2075	644282	PRJNA51371	51371	Proteobacteria	delta/epsilon subdivisions	254495	222088	365188	235303	26058	37248	67666	133009	7994	18105	120792	170385	242835	211314	343768	231580	25520	31315	59383	131771	7729	13373	111796	172082	65.7	33129	34404	64893	62135	3278	3655731	NA	Environmental	Environmental
NC_016804	Mycobacterium bovis BCG str. Mexico	717522	PRJNA86889	86889	Actinobacteria	Actinobacteria	312812	297335	519343	350223	28206	53247	73651	171445	38952	50402	200227	187535	221418	204335	360703	251459	20466	32357	44159	124055	31946	30438	127651	146350	65.66	38941	40560	77416	73352	3952	4350384	HostAssociated	Host-associated	Host-associated
NC_002620	Chlamydia muridarum Nigg	243161	PRJNA57785	57785	Chlamydiae/Verrucomicrobia group	Chlamydiae	95734	83575	93828	63313	29962	39763	17273	15249	20743	33016	13584	9512	81723	70464	64052	62720	25350	26733	7572	17512	18862	26555	7350	14045	40.34	16148	16947	12825	10060	903	1072931	HostAssociated	Host-associated	Host-associated
NC_014976	Bacillus subtilis BSn5	936156	PRJNA62463	62463	Firmicutes	Bacilli	552806	397756	477696	321164	147178	150973	76474	111840	97944	102994	109575	83298	172969	133937	145095	106552	44783	47188	20941	39159	32361	31605	30447	32763	43.85	70375	66183	56663	49276	4145	4093599	NA	Host-associated	Host-associated
NC_013517	Sebaldella termitidis ATCC 33386	526218	PRJNA41865	41865	Fusobacteria	Fusobacteriia	687682	431579	488166	255812	201456	217888	71513	85037	157434	102430	67565	30802	211133	141263	139296	86484	60449	66307	17031	29947	38773	41764	15437	15450	33.45	149885	122818	78598	55838	4083	4418842	HostAssociated	Host-associated	Host-associated
NC_006958	Corynebacterium glutamicum ATCC 13032	196627	PRJNA61611	61611	Actinobacteria	Actinobacteria	274558	231984	341481	244368	41533	58478	55403	88416	56074	78393	69117	103286	193588	167073	228865	182076	30699	40269	32743	64152	39527	51560	43721	82532	53.84	53080	54077	65007	59549	3057	3282708	Multiple	NA	Engineered
NC_003210	Listeria monocytogenes EGD-e	169963	PRJNA61583	61583	Firmicutes	Bacilli	441548	303729	362673	235006	143162	143641	30507	65046	100120	97209	53580	39051	113518	83164	88125	63567	34281	36284	6628	19170	22862	28587	10773	13497	37.98	48425	42254	29831	24644	2846	2944528	Multiple	Host-associated	Host-associated
NC_009348	Aeromonas salmonicida subsp. salmonicida A449	382245	PRJNA58631	58631	Proteobacteria	Gammaproteobacteria	359811	301652	428543	295191	36845	73748	89255	149266	28337	56334	137321	160288	286187	236384	326193	241476	31265	50544	63827	127836	24551	33796	101413	142133	58.51	111912	117032	166343	154542	4091	4702402	Aquatic	Host-associated	Host-associated
NC_009525	Mycobacterium tuberculosis H37Ra	419947	PRJNA58853	58853	Actinobacteria	Actinobacteria	318098	302144	527008	356412	28568	54059	74524	174129	39611	51158	203206	190845	227504	210345	366549	257879	21328	33269	45571	127126	32915	31052	130601	148541	65.61	35150	37513	70978	67136	4034	4419977	HostAssociated	Host-associated	Host-associated
NC_012814	Bifidobacterium animalis subsp. lactis Bl-04	580050	PRJNA59359	59359	Actinobacteria	Actinobacteria	193714	153846	231878	167036	16122	27862	44186	74103	17059	21141	79684	87326	89876	71654	103478	80518	8065	11885	18076	35845	9565	7897	33962	43765	60.48	29946	29949	48267	45029	1567	1938708	Multiple	Host-associated	Host-associated
NC_016612	Klebsiella oxytoca KCTC 1686	1006551	PRJNA83159	83159	Proteobacteria	Gammaproteobacteria	490119	407515	566259	391332	73881	107545	82113	189063	38904	79167	217558	172794	398097	332202	443803	323882	59824	79396	60626	160756	31177	55454	159970	162833	56.05	97465	98447	128903	120253	5488	5974108	NA	NA	NA
NC_015757	Sulfobacillus acidophilus TPY	1051632	PRJNA68841	68841	Firmicutes	Clostridia	300744	288089	428585	294637	65792	111253	58855	95910	41031	48203	155458	127651	155971	149604	210764	164235	34529	52666	24321	52633	21383	24192	65895	83402	56.76	50187	52875	71068	62375	3754	3551206	NA	Environmental	Environmental
NC_007626	Magnetospirillum magneticum AMB-1	342108	PRJNA58527	58527	Proteobacteria	Alphaproteobacteria	342480	307068	494561	333247	24458	52280	84286	168369	16044	32174	176262	229861	308109	275184	436237	307525	23796	39202	73306	158665	15671	21868	149399	223315	65.09	68310	69020	125960	121639	4561	4967115	Aquatic	Host-associated	Environmental
NC_011653	Thermosipho africanus TCF52B	484019	PRJNA59095	59095	Thermotogae	Thermotogae	216194	152399	142480	85331	78861	73913	15924	22199	47820	44741	6787	8790	201613	145703	139557	77176	73331	75582	20682	16938	43126	42599	8390	6491	30.81	45073	43685	19078	20048	1954	2016657	Specialized	NA	Engineered
NC_015474	Pyrococcus sp. NA2	342949	PRJNA66551	66551	Euryarchaeota	Thermococci	185508	144029	174348	94337	51128	43595	50752	38169	38516	42492	20609	25756	155052	116992	138501	74982	45981	34581	36825	32204	35879	29256	15092	21314	42.74	31055	32286	23842	22744	1980	1861320	NA	Host-associated	NA
NC_010175	Chloroflexus aurantiacus J-10-fl	324602	PRJNA57657	57657	Chloroflexi	Chloroflexi	302396	272148	402148	309414	43361	86378	54834	113524	59419	71845	121206	125832	327866	301811	447406	337663	44241	100346	63766	120148	61388	83872	141820	131254	56.7	180954	177034	231432	236203	3853	5258541	Specialized	Environmental	Environmental
NC_003485	Streptococcus pyogenes MGAS8232	186103	PRJNA57871	57871	Firmicutes	Bacilli	270841	190699	221090	152192	77776	93610	33152	40019	51845	74995	23179	30176	66906	47052	48286	39270	18739	21361	5943	11753	11130	18757	4025	9471	38.55	52254	50437	35230	29273	1839	1895017	HostAssociated	Host-associated	Host-associated
NC_011365	Gluconacetobacter diazotrophicus PAl 5	272568	PRJNA59075	59075	Proteobacteria	Alphaproteobacteria	273801	267769	440155	303785	24118	43700	51999	157859	18083	24089	202024	172469	194579	181738	298988	219212	16715	27969	34658	113865	14758	14166	131062	130131	66.38	47755	50593	94298	89610	3506	3887492	HostAssociated	Host-associated	Host-associated
NC_016948	Mycobacterium intracellulare MOTT-64	1138383	PRJNA89385	89385	Actinobacteria	Actinobacteria	400006	371334	636740	446115	28877	40591	92975	235892	26224	29903	263069	274423	292143	272614	459953	331150	22061	30613	64166	172787	21342	21682	187069	202808	68.07	50028	50232	108371	106547	5249	5501090	NA	Host-associated	Host-associated
NC_012791	Variovorax paradoxus S110	543728	PRJNA59437	59437	Proteobacteria	Betaproteobacteria	432205	383954	625677	458755	29084	34828	104263	227577	18490	25137	253797	286883	324884	293702	471993	356764	22372	23611	74904	178713	14328	16023	193940	223015	67.63	33539	33535	68959	67268	5242	5626353	Multiple	NA	NA
NC_016893	Wigglesworthia glossinidia endosymbiont of Glossina morsitans morsitans (Yale colony)	1142511	PRJNA88075	88075	Proteobacteria	Gammaproteobacteria	70799	49425	35772	27475	25330	29271	2218	5443	13348	12010	1953	1982	78453	52844	40887	30385	28702	31054	2628	5809	15198	13446	2223	2284	25.22	24990	25452	8287	8038	618	719535	NA	Host-associated	Host-associated
NC_016589	Burkholderia sp. YI23	1097668	PRJNA81081	81081	Proteobacteria	Betaproteobacteria	242172	209354	317529	240897	25230	34262	48857	98305	10840	18495	140542	126464	172935	153501	231084	184550	18525	25458	32446	73071	9065	13370	99997	98303	63.58	49200	48606	86288	82920	2769	3131280	NA	Environmental	Environmental
NC_008595	Mycobacterium avium 104	243243	PRJNA57693	57693	Actinobacteria	Actinobacteria	391381	363831	631507	439910	25437	34579	91309	246314	22644	25774	273208	272888	269341	251434	430115	306945	17975	24709	60008	169414	17496	17734	183554	189208	68.99	60168	59401	134037	132279	5120	5475491	HostAssociated	Host-associated	Host-associated
NC_013016	Neisseria meningitidis alpha14	662598	PRJNA61649	61649	Proteobacteria	Betaproteobacteria	163562	125599	174384	115904	38084	41953	26374	49422	16218	27449	45202	55771	145028	108259	148909	108460	35921	27622	15503	50621	14776	18395	33912	63333	51.95	77754	80100	87835	80242	1872	2145295	NA	Host-associated	Host-associated
NC_016915	Rickettsia rickettsii str. Hlp_2	1105101	PRJNA88067	88067	Proteobacteria	Alphaproteobacteria	123208	82655	82537	55453	39667	47389	10455	11930	20740	29060	8276	7082	97338	65555	60662	43821	30850	35897	6886	11311	16490	21379	5520	6415	32.47	79890	80356	40087	36370	1308	1270751	NA	NA	NA
NC_011184	Vibrio fischeri MJ11	388396	PRJNA58907	58907	Proteobacteria	Gammaproteobacteria	297096	224039	274352	185593	91958	110942	30838	45690	67269	99419	32085	22297	200253	147673	170802	128171	61392	64936	13125	39113	46076	63911	15280	21138	38.88	64558	66843	45259	38812	2590	2904729	Multiple	Host-associated	Host-associated
NC_015064	Granulicella tundricola MP5ACTX9	940615	PRJNA50551	50551	Fibrobacteres/Acidobacteria group	Acidobacteria	312061	259522	378297	286814	23502	54231	76272	123197	31899	50008	145038	133042	304718	253351	352411	305004	26487	39485	65151	123024	35313	40143	98073	181005	60.51	63727	65903	101125	91732	3699	4309153	NA	NA	NA
NC_016622	Azospirillum lipoferum 4B	862719	PRJNA82343	82343	Proteobacteria	Alphaproteobacteria	193850	175279	296540	204673	11177	21187	47559	108596	7292	15337	122028	133869	175084	154926	261468	185757	10691	17897	41386	99413	7560	11784	103583	124400	67.61	36676	37227	77207	75147	2852	2988332	NA	NA	Environmental
NC_011831	Chloroflexus aggregans DSM 9485	326427	PRJNA58621	58621	Chloroflexi	Chloroflexi	299168	264839	391364	310808	48402	86576	51363	103464	58779	68955	110830	128481	304985	285138	421579	318836	44713	105281	64127	98176	53736	79270	135522	118917	56.43	93011	87780	113348	121093	3732	4684931	Specialized	Environmental	Environmental
NC_007958	Rhodopseudomonas palustris BisB5	316057	PRJNA58441	58441	Proteobacteria	Alphaproteobacteria	367501	330882	509523	367227	29359	55087	83382	168842	21064	31530	210805	214293	271190	237575	371224	278581	23588	36463	57051	128792	18430	20161	149434	165587	64.81	68675	70664	129186	125243	4397	4892717	Multiple	Environmental	Environmental
NC_011244	Borrelia recurrentis A1	412418	PRJNA58793	58793	Spirochaetes	Spirochaetia	125860	96536	83058	45215	39786	61794	15772	4187	16569	35025	4551	2800	81041	46516	33516	26671	27621	23735	2051	8967	15892	8640	905	2996	27.52	16725	19616	8382	5648	800	930981	HostAssociated	Host-associated	Host-associated
NC_012891	Streptococcus dysgalactiae subsp. equisimilis GGS_124	486410	PRJNA59103	59103	Firmicutes	Bacilli	292730	212658	244486	170551	82154	101734	38159	46168	53973	81295	29090	37003	83557	60399	63260	50164	23432	26342	8321	15692	13907	23068	6038	13203	39.58	47047	46031	32805	28139	2094	2106340	HostAssociated	NA	Host-associated
NC_011000	Burkholderia cenocepacia J2315	216591	PRJNA57953	57953	Proteobacteria	Betaproteobacteria	281768	255872	405607	301774	21501	30872	60277	141927	13044	18736	195353	155839	202719	184087	287681	231068	16921	18777	38005	107309	10375	10749	133645	127234	66.68	56861	57345	114728	107799	3471	3870082	Multiple	Host-associated	Host-associated
NC_015136	Burkholderia sp. CCGE1001	640510	PRJNA42975	42975	Proteobacteria	Betaproteobacteria	315360	279348	433573	323717	33857	47526	64891	137506	21581	34043	182861	164896	211793	189020	289419	228974	24551	30327	39399	96348	15977	20160	120454	120094	63.69	63938	64046	114214	109085	3551	4063449	NA	NA	NA
NC_009523	Roseiflexus sp. RS-1	357808	PRJNA58523	58523	Chloroflexi	Chloroflexi	349656	328173	501926	383558	42461	84405	66883	147711	54297	68396	196214	156990	363249	334255	513093	392608	46354	82838	66441	153928	57990	66461	193763	167062	60.39	127277	129513	197369	195772	4555	5801598	Specialized	Environmental	Environmental
NC_008021	Streptococcus pyogenes MGAS9429	370551	PRJNA58569	58569	Firmicutes	Bacilli	266592	188689	217088	150203	76875	92747	32663	39107	50805	74154	22810	29469	70446	49991	51017	40843	19754	22801	6517	12248	11681	19566	4368	9844	38.54	35765	34725	23960	20515	1877	1836467	HostAssociated	Host-associated	Host-associated
NC_008095	Myxococcus xanthus DK 1622	246197	PRJNA58003	58003	Proteobacteria	delta/epsilon subdivisions	607464	587786	992816	712051	29374	57344	190638	359889	40522	60506	462426	381267	525197	484520	806143	621096	29168	35989	146762	313501	40516	39502	338415	368800	68.89	76309	79890	178960	166462	7317	9139763	Terrestrial	NA	NA
NC_002163	Campylobacter jejuni subsp. jejuni NCTC 11168 = ATCC 700819	192222	PRJNA57587	57587	Proteobacteria	delta/epsilon subdivisions	224473	151209	153996	90367	79875	99139	17933	13042	31257	55617	9924	8909	133793	88250	82246	54156	48657	53359	5788	12396	19424	29332	3763	8081	30.55	18874	18540	9585	7261	1630	1641481	Multiple	Host-associated	Host-associated
NC_011205	Salmonella enterica subsp. enterica serovar Dublin str. CT_02021853	439851	PRJNA58917	58917	Proteobacteria	Gammaproteobacteria	411406	331727	452206	313688	76868	113082	63400	128805	45599	79471	158256	113486	296743	239092	310391	229730	56716	76390	39314	97605	33729	50867	100215	96622	52.18	135693	137876	154735	142146	4513	4842908	Multiple	Host-associated	Host-associated
NC_009667	Ochrobactrum anthropi ATCC 49188	439375	PRJNA58921	58921	Proteobacteria	Alphaproteobacteria	219924	184469	269507	197864	29943	46772	40419	69744	27558	49970	77991	90911	189670	159185	231487	170632	26021	40030	34471	60981	24608	42684	65119	79129	56.05	53895	54135	68408	67315	2742	2887297	Terrestrial	NA	Engineered
NC_013740	Acidaminococcus fermentans DSM 20731	591001	PRJNA43471	43471	Firmicutes	Negativicutes	318192	235886	332614	192778	55222	53600	47536	136267	22834	28761	131194	107758	57922	46720	57727	38789	9905	9145	8287	27126	4186	5433	21211	23202	55.84	43880	38842	51798	45558	2026	2329769	Multiple	Host-associated	Host-associated
NC_012880	Dickeya dadantii Ech703	579405	PRJNA59363	59363	Proteobacteria	Gammaproteobacteria	386978	332204	458178	315300	62814	114501	76924	138132	35747	68995	179693	120460	281512	231874	303082	229468	50588	64400	41759	114018	28941	37228	106972	109202	55.02	98966	106281	133415	117664	3971	4679450	Multiple	NA	NA
NC_012968	Methylotenera mobilis JLW8	583345	PRJNA59373	59373	Proteobacteria	Betaproteobacteria	247695	187660	249883	170319	56045	88503	45079	51283	46347	65194	52242	41730	184194	131564	166012	123972	46146	49919	21185	50179	39010	35326	28164	41580	45.51	35694	37839	33376	28291	2339	2547570	Aquatic	Environmental	Environmental
NC_011586	Acinetobacter baumannii AB0057	480119	PRJNA59083	59083	Proteobacteria	Gammaproteobacteria	411882	305870	371139	270283	122243	157701	47501	60547	87579	125502	46994	44431	264481	198103	227473	180816	81064	95458	22889	43826	54336	81940	23480	35324	39.21	103861	102692	71760	64309	3790	4050513	Multiple	Host-associated	Host-associated
NC_011963	Rhodobacter sphaeroides KD131	557760	PRJNA59277	59277	Proteobacteria	Alphaproteobacteria	208594	201682	338156	243330	10351	23516	54904	105860	7039	13941	145965	150332	170968	165069	274982	207121	8485	18290	43488	87663	6728	10471	112871	132035	69.18	31801	31922	72195	69070	3101	3152791	Multiple	Environmental	Environmental
NC_015733	Pseudomonas putida S16	1042876	PRJNA68747	68747	Proteobacteria	Gammaproteobacteria	435402	374917	575444	388716	42055	60103	108282	227693	31092	60174	206732	216302	365360	308017	459466	329266	38968	41694	79264	203413	29299	37950	161663	194125	62.32	112596	117430	195122	184687	5218	5984790	NA	NA	NA
NC_009485	Bradyrhizobium sp. BTAi1	288000	PRJNA58505	58505	Proteobacteria	Alphaproteobacteria	602652	550430	849378	623662	37177	100110	148995	267164	38055	58832	337850	365753	452366	398954	620353	475399	30142	65960	104089	207078	32370	35971	232866	291132	64.92	132627	138167	256055	246059	7393	8264687	HostAssociated	Host-associated	Host-associated
NC_005043	Chlamydophila pneumoniae TW-183	182082	PRJNA57997	57997	Chlamydiae/Verrucomicrobia group	Chlamydiae	109836	94193	102234	74409	32822	42114	18274	18867	23771	35780	12864	14922	98951	80352	76213	72091	28470	30758	10451	20890	21691	28970	9544	17162	40.58	18603	19571	14162	11918	1113	1225935	HostAssociated	Host-associated	Host-associated
NC_013162	Capnocytophaga ochracea DSM 7271	521097	PRJNA59197	59197	Bacteroidetes/Chlorobi group	Bacteroidetes	252593	171632	189172	137516	64336	76008	29697	43642	42445	58812	24071	33409	240172	162369	177232	132028	61587	67053	26005	47148	38398	54799	21495	36111	39.59	68713	70413	46224	44363	2173	2612925	HostAssociated	Host-associated	Host-associated
NC_011757	Methylobacterium extorquens CM4	440085	PRJNA58933	58933	Proteobacteria	Alphaproteobacteria	336700	314782	534439	404509	18558	34365	82649	173864	18518	28459	201252	264896	317186	298727	513018	385261	17646	33821	77534	165486	17767	27623	191784	252507	68.21	106687	106943	221089	223065	5175	5777908	Terrestrial	Environmental	Environmental
NC_000909	Methanocaldococcus jannaschii DSM 2661	243232	PRJNA57713	57713	Euryarchaeota	Methanococci	188418	123313	131453	62219	66326	66966	26463	18281	37234	32981	6544	6839	153771	101187	107603	50528	55162	54235	21634	14823	30168	27250	5146	5767	31.43	40994	39334	19280	17817	1714	1664957	Aquatic	Environmental	NA
NC_004070	Streptococcus pyogenes MGAS315	198466	PRJNA57911	57911	Firmicutes	Bacilli	271638	190491	222043	152837	77561	93232	33149	40455	52050	75456	23364	30394	69889	49482	51238	40414	19782	22907	6365	11975	11724	19652	4265	9591	38.59	47903	46301	32004	26964	1865	1900521	HostAssociated	Host-associated	Host-associated
NC_015275	Clostridium lentocellum DSM 5427	642492	PRJNA49117	49117	Firmicutes	Clostridia	746982	491498	581584	329977	245976	269529	78770	72332	169720	159558	42249	40571	145469	105184	103087	80986	42331	53131	9993	19218	24785	46332	5276	14434	34.32	151441	127015	86080	58891	4192	4714237	NA	Environmental	Environmental
NC_007516	Synechococcus sp. CC9605	110662	PRJNA58319	58319	Cyanobacteria	Oscillatoriophycideae	154264	144531	219512	159715	17672	38381	42006	66873	17491	40733	68037	72960	175584	144115	225725	162236	27008	30568	36270	82335	25152	29803	65979	81725	59.22	42623	48650	64443	62620	2645	2510659	Aquatic	Host-associated	Environmental
NC_015978	Lactobacillus sanfranciscensis TMW 1.1304	714313	PRJNA72937	72937	Firmicutes	Bacilli	185889	123309	138663	90595	59142	70084	13715	21785	35417	49511	11332	11810	52740	35396	36122	26277	16535	18221	2880	7714	9251	13676	2492	4625	34.7	42851	41325	24568	20849	1217	1298316	NA	NA	NA
NC_009487	Staphylococcus aureus subsp. aureus JH9	359786	PRJNA58455	58455	Firmicutes	Bacilli	426068	274238	304207	197312	146502	161517	29442	44052	92562	89528	28962	17753	123271	85759	81292	60000	40253	46646	6747	16128	25463	27538	5915	7826	32.95	115608	104278	59728	47451	2697	2906700	HostAssociated	Host-associated	Host-associated
NC_004557	Clostridium tetani E88	212717	PRJNA57683	57683	Firmicutes	Clostridia	478836	296101	316428	156292	177192	175500	35583	32157	100796	82261	13033	12457	106193	74877	62871	41621	35860	42072	5755	9443	18359	25176	1981	4798	28.75	100434	79390	44136	28758	2380	2799251	Multiple	Host-associated	Host-associated
NC_008698	Thermofilum pendens Hrk 5	368408	PRJNA58563	58563	Crenarchaeota	Thermoprotei	143678	139303	189327	115157	30395	12837	50826	64881	24867	24904	54917	57489	103422	102325	141566	82877	23346	9110	37470	48783	17807	17930	40612	42770	57.67	16862	17018	24147	23178	1826	1781889	Specialized	Environmental	NA
NC_012704	Corynebacterium kroppenstedtii DSM 44385	645127	PRJNA59411	59411	Actinobacteria	Actinobacteria	197322	161410	255068	182474	25697	41346	39716	69365	28286	47182	74785	78421	144746	118686	176935	140178	18174	26563	24145	54246	23482	31694	50775	62784	57.46	40563	41702	57659	52910	2018	2446804	HostAssociated	Host-associated	Host-associated
NC_009074	Burkholderia pseudomallei 668	320373	PRJNA58389	58389	Proteobacteria	Betaproteobacteria	277651	256167	424478	319798	18940	34224	62613	135813	12054	16472	203634	167323	201770	187306	303524	249170	16088	21460	39334	104938	10665	8997	142246	134855	68.02	48059	48933	106707	100472	3940	3912947	Terrestrial	Host-associated	Host-associated
NC_014410	Thermoanaerobacterium thermosaccharolyticum DSM 571	580327	PRJNA51639	51639	Firmicutes	Clostridia	473906	317863	344141	189530	141116	161743	57534	55144	96161	90965	33820	26508	71823	49442	47831	30782	21211	21959	6228	11005	15864	13292	3627	5512	34.11	88576	76947	50676	35387	2602	2785752	Specialized	NA	NA
NC_011498	Helicobacter pylori P12	570508	PRJNA59327	59327	Proteobacteria	delta/epsilon subdivisions	192176	128323	136234	85562	62966	68155	25120	32055	13263	33494	27307	23607	147760	98152	99601	67702	47968	50975	15686	26386	10872	25897	17677	20439	38.81	32259	34413	21316	19574	1570	1673813	HostAssociated	Host-associated	Host-associated
NC_013156	Methanocaldococcus fervens AG86	573064	PRJNA59347	59347	Euryarchaeota	Methanococci	150491	98068	108986	51155	54062	53133	22857	14299	29674	27726	6359	5388	155756	102935	111675	52785	56385	54196	21122	16475	31317	27858	6008	6429	32.21	27075	26993	13083	12471	1547	1485061	Specialized	Host-associated	NA
NC_011565	Candidatus Azobacteroides pseudotrichonymphae genomovar. CFP2	511995	PRJNA59163	59163	Bacteroidetes/Chlorobi group	Bacteroidetes	93177	69739	71183	43598	28268	38722	11427	8470	17567	24609	7196	4586	81892	56563	53472	37350	26027	28957	6394	10329	16504	17179	4039	5590	32.66	88420	94108	48002	41122	758	1114206	Specialized	NA	Host-associated
NC_008278	Frankia alni ACN14a	326424	PRJNA58695	58695	Actinobacteria	Actinobacteria	412053	432534	840147	600679	15381	27308	101772	293831	27766	41497	353834	392062	339765	337330	663705	498108	14456	20361	76784	241491	27541	27894	271404	326137	72.83	106767	113038	298517	292368	6707	7497934	HostAssociated	Host-associated	Host-associated
NC_012029	Halorubrum lacusprofundi ATCC 49239	416348	PRJNA58807	58807	Euryarchaeota	Halobacteria	168911	143162	258938	166698	10174	11890	39020	90271	13490	13888	88118	108226	184697	153070	282949	179500	11274	12525	43238	99699	15209	13497	96390	117493	66.72	31082	31887	61875	62097	2712	2735295	Aquatic	Environmental	NA
NC_012925	Streptococcus suis P1/7	218494	PRJEA32235	32235	Firmicutes	Bacilli	267511	196338	231485	157060	63107	88180	44998	46882	53558	70507	29570	37387	77950	57975	61760	46425	18510	22495	9658	16778	15349	19836	5977	13704	41.3	57716	57122	43631	37203	1825	2007491	Multiple	Host-associated	Host-associated
NC_017027	Pasteurella multocida subsp. multocida str. HN06	1132496	PRJNA156881	156881	Proteobacteria	Gammaproteobacteria	228189	172129	206223	146177	77676	95509	23184	28837	40969	54058	39617	29533	183806	136715	154253	117952	62769	68790	12766	28893	31887	40513	24252	32077	40.22	43944	44117	31530	27517	2258	2402218	NA	Host-associated	Host-associated
NC_014532	Halomonas elongata DSM 2581	768066	PRJNA52781	52781	Proteobacteria	Gammaproteobacteria	303866	274731	444726	293773	22709	56925	80468	148381	22027	39077	156030	177439	218506	193095	303908	221469	18788	30350	47280	116653	18554	20977	91969	149738	63.61	61891	67030	114094	103417	3476	4061296	NA	NA	Environmental
NC_014011	Aminobacterium colombiense DSM 12261	572547	PRJNA47083	47083	Synergistetes	Synergistia	229547	195675	247118	161829	58435	66812	38581	47072	47998	71307	39590	47123	93449	77596	91806	66942	24316	23676	12052	21826	20155	26049	12814	22044	45.31	24438	25188	21278	18832	1877	1980592	Aquatic	NA	Engineered
NC_011916	Caulobacter crescentus NA1000	565050	PRJNA59307	59307	Proteobacteria	Alphaproteobacteria	295556	264195	442113	305760	17360	33030	74428	154830	12021	31575	166829	199697	239651	210802	355378	255778	15507	24111	57548	128831	11126	21108	127612	174236	67.17	27249	27791	57577	56363	3877	4042929	Aquatic	NA	Engineered
NC_016808	Pasteurella multocida 36950	1075089	PRJNA86887	86887	Proteobacteria	Gammaproteobacteria	217474	165834	198295	141200	74158	91812	22252	27507	39001	51418	39008	28990	177714	133768	150506	116152	60261	67272	12234	28034	31296	39868	23642	31739	40.44	58047	57993	42441	36857	2098	2349518	NA	Host-associated	Host-associated
NC_003116	Neisseria meningitidis Z2491	122587	PRJNA57819	57819	Proteobacteria	Betaproteobacteria	165361	125735	174717	116795	38621	41668	26585	49847	15939	27154	45481	56446	150794	112138	152534	110498	37672	29233	16187	51858	15411	19060	34646	63918	51.81	78944	82179	90781	81920	1916	2184406	HostAssociated	Host-associated	Host-associated
NC_004350	Streptococcus mutans UA159	210007	PRJNA57947	57947	Firmicutes	Bacilli	302865	213500	237242	164704	83042	114827	36704	33713	49376	90756	23534	31065	68794	49359	47600	37543	19132	23779	6439	9930	10435	19503	3912	8609	36.83	54460	55381	35028	28560	1960	2032925	HostAssociated	Host-associated	Host-associated
NC_012687	Chlamydia trachomatis B/TZ1A828/OT	672161	PRJNA59349	59349	Chlamydiae/Verrucomicrobia group	Chlamydiae	88269	77583	88700	59798	27208	35855	16312	15418	19945	30260	13484	9312	79850	68763	64453	62356	24275	25604	7750	18019	18311	26154	8222	14152	41.3	19133	19819	15264	11989	881	1044282	HostAssociated	NA	Host-associated
NC_010655	Akkermansia muciniphila ATCC BAA-835	349741	PRJNA58985	58985	Chlamydiae/Verrucomicrobia group	Verrucomicrobia	184468	159063	224788	144346	31853	43701	38035	65601	16742	33559	72126	70528	211683	171578	225637	173087	42403	30423	28105	86365	21520	26245	67482	97271	55.76	45036	49685	63480	54517	2138	2664102	HostAssociated	Host-associated	Host-associated
NC_016884	Sulfobacillus acidophilus DSM 10332	679936	PRJNA88061	88061	Firmicutes	Clostridia	311241	297660	445752	304997	68586	114131	60677	99518	42470	49985	160763	133463	129865	126024	171785	137877	28520	44150	19567	43851	18194	20538	52877	69994	56.77	59302	62537	86021	74643	3397	3472898	Specialized	Environmental	Environmental
NC_015125	Microbacterium testaceum StLB037	979556	PRJNA62789	62789	Actinobacteria	Actinobacteria	268678	271086	461701	349770	8949	15364	64383	145217	17149	28066	176279	226557	201322	204269	350288	270716	7605	10813	44784	112852	14863	18181	127883	181531	70.28	23004	23671	54879	54279	3676	3982034	NA	NA	NA
NC_014722	Burkholderia rhizoxinica HKI 454	882378	PRJNA60487	60487	Proteobacteria	Betaproteobacteria	234536	203282	318322	230678	25917	54157	57085	98091	29053	34313	130579	94458	140947	122105	185650	148666	17615	27461	28646	65662	21915	17133	71389	66652	61.21	32310	33486	54238	49075	2883	2755194	NA	NA	Host-associated
NC_002973	Listeria monocytogenes serotype 4b str. F2365	265669	PRJNA57689	57689	Firmicutes	Bacilli	433580	298801	355361	230333	140444	141316	30011	64147	97477	94654	53146	39166	109928	81328	85893	62365	33239	35326	6209	18712	22173	27924	10761	13328	38.04	51503	45766	32460	26734	2822	2905187	Multiple	NA	Engineered
NC_015674	Helicobacter bizzozeronii CIII-1	1002804	PRJNA68141	68141	Proteobacteria	delta/epsilon subdivisions	174269	125352	142795	103637	43685	60457	29855	36486	15239	24638	30104	44303	155258	110536	126374	91299	39524	54585	27031	31915	13677	21422	26098	38274	46	19488	19587	16361	15885	1894	1746154	NA	NA	Host-associated
NC_013165	Slackia heliotrinireducens DSM 20476	471855	PRJNA59051	59051	Actinobacteria	Actinobacteria	315186	258209	383692	245741	29297	36359	71885	139398	22322	44826	112733	145408	150389	122971	176780	118520	16212	13950	30268	72227	13478	15598	47295	75090	60.21	57654	57787	89002	84566	2767	3165038	Multiple	NA	Host-associated
NC_000868	Pyrococcus abyssi GE5	272844	PRJNA62903	62903	Euryarchaeota	Thermococci	170370	134407	161415	86867	43041	35466	49648	41452	30385	39124	21784	27427	151020	113295	138103	73444	40415	28069	40181	37889	31001	27898	18228	23730	44.71	22589	22499	19198	17502	1779	1765118	Aquatic	Environmental	NA
NC_006932	Brucella abortus bv. 1 str. 9-941	262698	PRJNA58019	58019	Proteobacteria	Alphaproteobacteria	171978	144567	215872	157278	22406	39028	33719	51014	15381	36012	68674	76247	108774	90707	130861	101255	15660	22953	18078	34780	12540	18496	37795	52968	57.16	58949	61886	81702	77295	2029	2124241	HostAssociated	Host-associated	Host-associated
NC_009767	Roseiflexus castenholzii DSM 13941	383372	PRJNA58287	58287	Chloroflexi	Chloroflexi	342074	325105	492685	373239	40952	88345	66856	138218	50219	65252	191823	155074	334283	309636	478686	368018	41471	77259	61289	140118	53725	57882	179611	161799	60.69	155529	160387	247927	239696	4331	5723298	Aquatic	Environmental	Environmental
NC_006833	Wolbachia endosymbiont strain TRS of Brugia malayi	292805	PRJNA58107	58107	Proteobacteria	Alphaproteobacteria	87146	61365	64585	39165	25889	30728	10796	12250	17666	20111	6181	5206	74111	51078	51827	32428	22214	25431	8387	10814	15102	15688	4677	4546	34.18	100882	100644	54431	50097	805	1080084	HostAssociated	Host-associated	Host-associated
NC_015678	Streptococcus parasanguinis ATCC 15912	760570	PRJNA49313	49313	Firmicutes	Bacilli	327840	234597	278004	190703	81687	106707	48581	55299	62590	77418	38978	50428	65902	47985	49868	39155	16542	18823	7206	13657	11365	15577	5575	12380	41.72	38564	36616	28747	24771	2022	2153652	NA	Host-associated	Host-associated
NC_008542	Burkholderia cenocepacia HI2424	331272	PRJNA58369	58369	Proteobacteria	Betaproteobacteria	254707	232145	367308	273949	19014	27097	54473	128505	11264	17149	177520	141795	190208	172456	268350	216770	16085	17519	35489	100190	9627	9922	125987	118348	66.78	38848	39394	80229	75755	3159	3483902	NA	Environmental	Environmental
NC_004461	Staphylococcus epidermidis ATCC 12228	176280	PRJNA57861	57861	Firmicutes	Bacilli	341472	222945	239742	157428	118189	130008	22303	33104	69555	77988	18764	15364	135332	89773	85303	65033	43848	50273	7042	15889	26538	30595	5743	7900	32.1	97415	91630	48669	40561	2416	2499279	HostAssociated	Host-associated	Host-associated
NC_012804	Thermococcus gammatolerans EJ3	593117	PRJNA59389	59389	Euryarchaeota	Thermococci	182766	149368	195781	116941	32491	19476	55446	63161	20899	31069	40701	64330	170155	136750	175092	105459	32764	17923	48652	58143	22732	25709	36771	56267	53.56	12937	12433	14652	14238	2156	2045438	Specialized	Environmental	NA
NC_016901	Shewanella baltica OS678	693973	PRJNA50553	50553	Proteobacteria	Gammaproteobacteria	465923	363670	472484	329951	117013	168953	70611	99140	65397	116571	101368	106231	364979	267473	333228	253977	95101	112646	40817	89281	53123	69256	63904	99589	46.31	143367	152553	134090	119408	4479	5288069	Aquatic	Environmental	NA
NC_010673	Borrelia hermsii DAH	314723	PRJNA59225	59225	Spirochaetes	Spirochaetia	127121	97482	87965	47930	37584	59616	19671	6732	17273	35137	5787	4500	79209	46645	36066	26997	26131	21703	3489	10798	15604	9120	1652	3799	29.83	7826	9464	4240	2716	819	922307	HostAssociated	Engineered	Host-associated
NC_005296	Rhodopseudomonas palustris CGA009	258594	PRJNA62901	62901	Proteobacteria	Alphaproteobacteria	403608	364704	561614	407506	29025	56925	91697	191181	22564	39644	236341	234369	309484	272113	420864	318428	25660	38482	64426	151487	22198	25296	167851	189241	65.04	75015	77300	143458	137716	4814	5459213	Multiple	NA	Engineered
NC_002932	Chlorobium tepidum TLS	194439	PRJNA57897	57897	Bacteroidetes/Chlorobi group	Chlorobi	183066	155319	206185	143764	23301	30729	40232	65775	15291	30538	64232	72797	152095	119287	154821	116892	22339	17777	27576	59371	15403	15886	46750	64169	56.53	30374	33258	41888	38501	2245	2154939	Specialized	Environmental	Environmental
NC_014169	Bifidobacterium longum subsp. longum JDM301	759350	PRJNA49131	49131	Actinobacteria	Actinobacteria	248442	199884	299723	212787	23828	35006	51764	99949	19984	35087	86972	128279	107604	86800	126330	96156	10838	17344	21261	43335	11141	13633	39459	53518	59.81	50067	49975	75388	74536	1958	2477838	NA	Host-associated	Host-associated
NC_016602	Vibrio furnissii NCTC 11218	903510	PRJNA82347	82347	Proteobacteria	Gammaproteobacteria	311251	243458	321224	225196	66162	83781	47152	91518	36587	60255	105219	73339	210664	164749	206009	155424	45350	49213	26126	70281	25649	32527	60867	65028	50.73	60511	61874	65138	58032	3006	3294546	NA	Environmental	Environmental
NC_012914	Paenibacillus sp. JDR-2	324057	PRJNA59021	59021	Firmicutes	Bacilli	936424	722983	924662	618400	160830	221000	174288	271814	128135	169779	282474	213676	257111	204215	243502	178689	45375	58310	41927	79708	33707	46503	66736	73272	50.28	112552	108619	117953	102750	6214	7184930	Terrestrial	Host-associated	Host-associated
NC_014014	Mycoplasma crocodyli MP145	512564	PRJNA47087	47087	Tenericutes	Mollicutes	117890	72486	61206	43011	42749	42194	5104	10764	21613	23595	2564	2579	76560	45939	39814	26660	27669	27141	3214	7216	14032	14265	1432	1644	26.95	45830	47248	16852	16658	689	934369	HostAssociated	Host-associated	Host-associated
NC_010085	Nitrosopumilus maritimus SCM1	436308	PRJNA58903	58903	Thaumarchaeota	Nitrosopumilales	187582	131645	143030	100714	60542	61227	15261	24917	51304	51384	5183	11845	138842	90877	99651	62467	49473	42366	12808	16978	43395	21987	4254	6193	34.17	23865	25346	12711	13209	1796	1645259	Aquatic	Environmental	NA
NC_009637	Methanococcus maripaludis C7	426368	PRJNA58847	58847	Euryarchaeota	Methanococci	166241	115102	122538	70496	57387	51067	12624	22978	39908	32504	9548	9282	183395	123578	132153	77524	65705	53666	11463	26467	41940	35922	9569	11548	33.28	39994	41135	19890	20190	1788	1772694	Aquatic	Environmental	NA
NC_013530	Xylanimonas cellulosilytica DSM 15894	446471	PRJNA41935	41935	Actinobacteria	Actinobacteria	255804	257867	469219	345286	5103	5793	66986	159459	12680	18641	190039	237181	163555	168886	304989	233688	3784	3601	40199	104977	9686	10976	125193	158144	72.49	21719	21874	58471	57545	3337	3742776	Specialized	Host-associated	Host-associated
NC_007520	Thiomicrospira crunogena XCL-2	317025	PRJNA58183	58183	Proteobacteria	Gammaproteobacteria	261380	199579	243674	165988	75489	98102	39638	43390	39944	60496	54627	40943	167316	118721	135823	106533	49868	50615	16164	36794	25411	31934	25806	34000	43.13	33367	34832	28046	23275	2196	2427734	Aquatic	Environmental	Environmental
NC_007604	Synechococcus elongatus PCC 7942	1140	PRJNA58045	58045	Cyanobacteria	Oscillatoriophycideae	189833	168068	238300	187219	36098	56063	39058	69914	30120	44872	69395	76862	181464	158957	223454	175231	34607	52090	36007	66482	30070	40010	60487	76397	55.47	33126	33557	41634	41150	2612	2695903	Aquatic	Environmental	Environmental
NC_015725	Mycoplasma bovis Hubei-1	956483	PRJNA68691	68691	Tenericutes	Mollicutes	126420	77401	71379	46476	43430	44272	9014	14689	21375	25604	3210	5249	86283	52438	44761	30689	28132	30220	5863	10504	13427	16721	2107	3445	29.29	19638	18798	7990	7439	801	948120	NA	Host-associated	Host-associated
NC_014758	Calditerrivibrio nitroreducens DSM 19672	768670	PRJNA60821	60821	Deferribacteres	Deferribacteres	291282	212689	212532	122226	80247	102813	45108	32776	44400	63980	30852	21689	163959	115783	107435	69671	49209	50164	17318	24346	30243	28014	12190	16315	35.75	21616	21987	13089	11202	2045	2157835	NA	Environmental	Environmental
NC_004606	Streptococcus pyogenes SSI-1	193567	PRJNA57895	57895	Firmicutes	Bacilli	267696	187955	218619	150454	76695	92294	32681	39848	51226	74293	22961	29721	68876	48984	50811	40074	19364	22353	6268	11774	11680	19415	4283	9650	38.55	54971	52829	36413	31013	1859	1894275	HostAssociated	Host-associated	Host-associated
NC_007356	Dehalococcoides sp. CBDB1	255470	PRJNA58413	58413	Chloroflexi	Dehalococcoidetes	120304	95993	122244	79817	25484	33794	19433	31079	16625	33558	25425	28509	117160	86838	107582	75503	26106	26578	14697	34516	17367	24958	21645	32301	47.03	17559	18893	16264	14453	1458	1395502	Multiple	Environmental	Environmental
NC_006368	Legionella pneumophila str. Paris	297246	PRJNA58211	58211	Proteobacteria	Gammaproteobacteria	352981	267910	293342	205946	107251	145256	50215	49400	64971	88405	39226	42789	273007	195540	197920	158253	85237	98840	27186	45425	49311	57747	23936	39203	38.37	86340	90433	57882	51150	3027	3503503	HostAssociated	Host-associated	Host-associated
NC_008726	Mycobacterium vanbaalenii PYR-1	350058	PRJNA58463	58463	Actinobacteria	Actinobacteria	477720	447184	769311	535228	32750	45340	113516	278756	41137	51343	310370	314795	333737	317342	534753	384968	23180	29632	74109	200336	31241	30887	212393	233667	67.79	48133	48496	102405	99282	5979	6491865	NA	Environmental	Environmental
NC_015848	Mycobacterium canettii CIPT 140010059	1048245	PRJNA70731	70731	Actinobacteria	Actinobacteria	315447	298346	522559	351407	28101	53545	73660	172148	38735	50467	200570	189747	227218	209826	366223	257160	20965	33268	45522	127053	32383	30777	130632	148709	65.62	50501	53496	101331	96139	3861	4482059	NA	NA	Host-associated
NC_013716	Citrobacter rodentium ICC168	637910	PRJNA43089	43089	Proteobacteria	Gammaproteobacteria	432846	349475	481828	333931	71468	97711	69057	157791	38590	71007	182436	138550	355851	287248	386287	278687	59467	76654	53169	134274	32993	54438	141588	124173	54.72	124854	124936	155138	148626	4805	5346659	Multiple	NA	Engineered
NC_013202	Halomicrobium mukohataei DSM 12286	485914	PRJNA59107	59107	Euryarchaeota	Halobacteria	216728	181057	316907	205488	16513	16259	48168	119694	20382	18847	105839	132760	195082	159229	287098	180598	14555	13512	44976	108797	18859	13217	95877	119194	65.63	38637	39419	73854	74440	3173	3110487	Specialized	Environmental	NA
NC_014539	Burkholderia sp. CCGE1003	640512	PRJNA46253	46253	Proteobacteria	Betaproteobacteria	318320	281721	437213	327782	34262	46940	65507	139932	25093	37646	183879	162104	202011	180113	276489	218909	23567	28339	37869	93161	17287	21444	114279	111712	63.44	75843	76314	132016	126601	3464	4077097	NA	NA	NA
NC_011852	Haemophilus parasuis SH0165	557723	PRJNA59273	59273	Proteobacteria	Gammaproteobacteria	196450	141851	170291	120951	64886	70659	19351	30904	37589	49184	26294	24218	163790	120402	141504	101744	52789	59594	15573	26668	31032	39823	22476	21486	39.99	99421	98978	66647	65941	2021	2269156	HostAssociated	Environmental	Environmental
NC_009381	Yersinia pestis Pestoides F	386656	PRJNA58619	58619	Proteobacteria	Gammaproteobacteria	357461	284816	369851	260528	78305	121819	56155	91774	53830	85676	94607	83281	312274	242395	313308	227479	69973	103613	45835	81575	48070	69152	77506	76713	47.64	152796	158328	143813	138038	3849	4517345	Multiple	Host-associated	Host-associated
NC_013158	Halorhabdus utahensis DSM 12940	519442	PRJNA59189	59189	Euryarchaeota	Halobacteria	230642	186576	320814	208099	22937	31085	47601	107616	24586	28588	99561	124149	201546	163720	280577	180542	21079	23880	41540	97329	23452	19171	88710	110765	62.9	36470	36184	60287	59977	2998	3116795	Terrestrial	Environmental	NA
NC_010468	Escherichia coli ATCC 8739	481805	PRJNA58783	58783	Proteobacteria	Gammaproteobacteria	401840	320027	436081	302063	81097	107698	56887	124183	50048	88983	139561	101242	325871	261981	339957	247443	65394	85448	41695	105117	42958	66682	102853	92181	50.87	101222	101515	107277	101421	4219	4746218	HostAssociated	Environmental	Host-associated
NC_007513	Synechococcus sp. CC9902	316279	PRJNA58323	58323	Cyanobacteria	Oscillatoriophycideae	145069	137162	201493	146880	24639	52003	37694	45556	25315	49313	50611	52099	165133	134223	200904	149934	36291	40335	26676	60525	35155	35443	43798	63527	54.16	28165	33140	36352	33432	2306	2234828	Aquatic	Environmental	Environmental
NC_007633	Mycoplasma capricolum subsp. capricolum ATCC 27343	340047	PRJNA58525	58525	Tenericutes	Mollicutes	162563	96702	78134	52333	63937	68341	4689	8467	24774	32197	1318	1252	70799	40730	32707	22601	26905	28695	1835	4255	10828	13454	529	616	23.77	27152	25989	8642	7703	812	1010023	HostAssociated	Host-associated	Host-associated
NC_013520	Veillonella parvula DSM 2008	479436	PRJNA41927	41927	Firmicutes	Negativicutes	331840	236078	300174	192841	87922	121734	35575	42976	68569	104968	28944	35014	44826	33224	36731	28190	12378	13633	2961	8429	10399	12595	2657	6802	38.63	51395	51603	36981	29027	1845	2132142	HostAssociated	Host-associated	Host-associated
NC_004741	Shigella flexneri 2a str. 2457T	198215	PRJNA57991	57991	Proteobacteria	Gammaproteobacteria	353818	280133	383832	266684	71310	90803	50805	112224	44703	78998	121310	90292	276793	224095	292907	211950	56540	71554	36992	90577	37023	58718	89717	76593	50.91	198043	198387	208668	200337	4061	4599326	HostAssociated	Host-associated	Host-associated
NC_010120	Neisseria meningitidis 053442	374833	PRJNA58587	58587	Proteobacteria	Betaproteobacteria	162606	124836	171317	114707	38419	41697	25819	49263	15757	26820	44213	55524	154092	113869	154263	112999	38413	30657	16557	52549	16065	19930	34961	63965	51.7	72867	74730	82059	74422	2020	2153416	HostAssociated	Environmental	Host-associated
NC_010511	Methylobacterium sp. 4-46	426117	PRJNA58843	58843	Proteobacteria	Alphaproteobacteria	394174	396077	700579	527336	15685	27004	103117	238994	14540	19187	293891	351161	385200	388352	693946	522235	15256	25458	101831	235768	14255	17742	289334	349337	71.58	147294	147910	364135	365788	6609	7659055	Multiple	Host-associated	Host-associated
NC_008820	Prochlorococcus marinus str. MIT 9303	59922	PRJNA58305	58305	Cyanobacteria	Prochlorales	167294	152711	213581	152781	31978	61844	43326	45976	35238	61816	41243	44768	205028	160714	227312	172023	47794	52538	33462	66852	49849	50852	38158	63684	50.01	68742	78509	74286	68149	2997	2682675	Aquatic	Environmental	Environmental
NC_016603	Acinetobacter calcoaceticus PHEA-2	871585	PRJNA83123	83123	Proteobacteria	Gammaproteobacteria	364721	273300	324518	240274	108913	140666	39106	53887	77873	112997	38521	39590	294541	221008	257543	199513	90796	109582	27783	46626	62238	90892	28129	36484	38.82	80549	80601	52169	49403	3599	3862530	NA	NA	Engineered
NC_016114	Streptomyces flavogriseus ATCC 33331	591167	PRJNA40839	40839	Actinobacteria	Actinobacteria	483231	454086	837846	605747	23485	15006	127317	298870	32609	38169	299641	429856	344017	333902	607465	444042	16428	13411	89659	226687	24856	28724	246661	289523	71.14	109254	107895	262638	266134	6298	7337497	Terrestrial	Environmental	NA
NC_006360	Mycoplasma hyopneumoniae 232	295358	PRJNA58205	58205	Tenericutes	Mollicutes	110640	71428	55667	45395	37153	40795	6787	9870	18300	19780	4646	7206	88928	59234	44075	34561	29560	33303	5159	8240	14572	15484	3682	5295	28.56	21063	20584	8024	8047	691	892758	HostAssociated	NA	NA
NC_013889	Thioalkalivibrio sp. K90mix	396595	PRJNA46181	46181	Proteobacteria	Gammaproteobacteria	212262	186972	313565	207070	13150	32303	57249	109253	12726	22696	128474	115272	150207	131859	214417	157008	11773	17357	33873	85786	12387	11501	80158	96327	65.87	24988	26551	51924	46793	2577	2744800	Specialized	Environmental	Environmental
NC_013209	Acetobacter pasteurianus IFO 3283-01	634452	PRJNA59279	59279	Proteobacteria	Alphaproteobacteria	229055	198642	297780	214113	40626	72649	41785	66901	45410	69604	84440	68176	182589	153857	221163	178403	33612	49615	24724	59895	36201	49362	56806	69123	53.04	36247	37083	42206	37893	2628	2907495	Multiple	NA	Engineered
NC_007645	Hahella chejuensis KCTC 2396	349521	PRJNA58483	58483	Proteobacteria	Gammaproteobacteria	625921	501719	702928	455803	114240	168407	129003	211485	67817	113622	216303	190081	492681	387896	521197	380160	92612	105263	84124	193793	55373	69045	149291	189107	53.87	112903	119366	143843	128096	6773	7215267	Aquatic	Environmental	Environmental
NC_016584	Desulfosporosinus orientis DSM 765	768706	PRJNA82939	82939	Firmicutes	Clostridia	755382	576266	709073	441587	203199	252175	117696	140360	131891	175688	122628	136862	204531	157729	174227	124796	53628	63168	24585	43245	34593	46149	26255	44260	42.85	220567	212680	176823	146680	5243	5863081	NA	Environmental	Environmental
NC_014222	Methanococcus voltae A3	456320	PRJNA49529	49529	Euryarchaeota	Methanococci	197869	122463	127475	72247	68739	70199	13342	21765	36588	37086	7836	8784	180279	108822	114712	63499	64760	60509	9932	20329	31410	32928	7080	8679	28.59	96287	98293	39139	38748	1717	1936387	Aquatic	Environmental	NA
NC_013730	Spirosoma linguale DSM 74	504472	PRJNA43413	43413	Bacteroidetes/Chlorobi group	Bacteroidetes	642949	492576	607097	440353	108451	163532	97062	217029	87041	116672	193438	169653	687721	522656	632183	476896	120376	160298	95911	240302	97346	117953	188030	198284	50.19	153183	156746	157437	151579	6533	8078757	Multiple	Environmental	Environmental
NC_015514	Cellulomonas fimi ATCC 484	590998	PRJNA66779	66779	Actinobacteria	Actinobacteria	274769	289034	549906	407636	2035	1873	72897	183296	9376	15487	243885	272277	167788	180807	342581	264322	1395	1239	41474	116678	6887	8463	150464	178035	74.72	28452	29427	85036	83913	3761	4266344	Terrestrial	Environmental	Environmental
NC_007795	Staphylococcus aureus subsp. aureus NCTC 8325	93061	PRJNA57795	57795	Firmicutes	Bacilli	418445	273029	298598	192210	144207	160498	29104	43097	90104	87667	28439	17445	124406	86172	80984	61952	39999	47169	6567	16243	26271	27722	6259	7834	32.87	94352	85022	49166	38286	2891	2821360	HostAssociated	Host-associated	Host-associated
NC_011295	Coprothermobacter proteolyticus DSM 5265	309798	PRJNA59253	59253	Firmicutes	Clostridia	164425	134592	169071	100919	43648	46840	33595	39764	32436	48907	26916	26089	82822	66024	75686	52886	22523	20316	12657	22425	19158	20153	10673	15288	44.77	14031	14525	12402	10594	1482	1424912	Specialized	Host-associated	Host-associated
NC_013922	Natrialba magadii ATCC 43099	547559	PRJNA46245	46245	Euryarchaeota	Halobacteria	266910	206167	354891	240080	26705	29336	55217	121537	38037	34505	96604	135538	244189	188505	328465	220095	25060	27056	50552	111918	35652	31708	88610	125035	61.42	71854	71757	112185	112680	3561	3751858	Specialized	Environmental	NA
NC_014375	Brevundimonas subvibrioides ATCC 15264	633149	PRJNA42117	42117	Proteobacteria	Alphaproteobacteria	219843	205849	350311	237571	12691	22342	50178	128587	11041	17989	141838	158424	214915	199753	338540	237090	12518	20469	48054	125929	10496	16081	128938	165579	68.42	21251	21329	45787	44602	3328	3445263	NA	Environmental	Environmental
NC_007109	Rickettsia felis URRWXCal2	315456	PRJNA58331	58331	Proteobacteria	Alphaproteobacteria	162030	105816	107009	70931	51501	61751	13748	15843	26960	37224	10457	8960	128393	85143	78189	56149	41014	47307	9065	14385	21366	27496	6846	7898	32.45	55622	54708	27310	25378	1401	1485148	HostAssociated	NA	NA
NC_013522	Thermanaerovibrio acidaminovorans DSM 6589	525903	PRJNA41925	41925	Synergistetes	Synergistia	180856	184661	276251	153763	18018	19155	68830	99975	11339	22017	103119	95630	66498	64716	93759	57167	6536	3836	22580	38649	5498	4825	35691	36586	63.79	10772	11455	19802	17513	1739	1848474	Terrestrial	NA	Engineered
NC_015857	Brucella pinnipedialis B2/94	520461	PRJNA71131	71131	Proteobacteria	Alphaproteobacteria	177415	150300	223493	162973	23050	40385	34729	52990	16176	37179	71150	78872	116013	97075	139743	107966	16754	24786	19352	37176	13553	19756	40291	56279	57.17	44809	47318	62229	58776	2138	2138342	Multiple	Host-associated	Host-associated
NC_014210	Nocardiopsis dassonvillei subsp. dassonvillei DSM 43111	446468	PRJNA49483	49483	Actinobacteria	Actinobacteria	347984	343891	650378	445997	15019	6727	95181	242719	15716	17841	235857	339900	252661	254814	480700	330258	11451	5361	68378	186452	12777	13524	196252	232607	72.83	83068	83153	220388	223519	4798	5767958	Multiple	Environmental	Environmental
NC_001263	Deinococcus radiodurans R1	243230	PRJNA57665	57665	Deinococcus-Thermus	Deinococci	174505	152486	263862	193701	17756	16282	38394	98763	9458	18165	104947	118958	167071	141479	248140	182465	17887	14461	36718	95871	9432	14971	100613	110030	67.01	22579	23098	45363	45530	2639	2648577	Terrestrial	NA	Engineered
NC_009052	Shewanella baltica OS155	325240	PRJNA58259	58259	Proteobacteria	Gammaproteobacteria	443954	346646	450506	314633	114204	161214	67134	94390	62864	110442	96236	101236	355914	260357	326069	247435	93874	110104	40608	87157	52557	67818	62436	96074	46.28	149227	158656	139856	124738	4307	5127376	Aquatic	Environmental	Environmental
NC_015730	Roseobacter litoralis Och 149	391595	PRJNA54719	54719	Proteobacteria	Alphaproteobacteria	351087	308218	463704	317789	52164	91774	66046	120925	47049	68942	158170	133821	285660	244897	362065	261255	44641	67750	46609	102271	41157	50242	113392	122011	57.21	59664	62459	83437	78286	4311	4505211	Aquatic	Host-associated	Host-associated
NC_015499	Thermodesulfobium narugense DSM 14796	747365	PRJNA66601	66601	Firmicutes	Clostridia	262253	205788	200425	122714	86615	97449	36466	32121	51117	70450	16110	16209	111332	81950	72807	50119	37557	34739	10437	17448	24660	21854	4502	8714	33.87	28173	28481	15995	12899	1808	1898865	NA	Environmental	Environmental
NC_010320	Thermoanaerobacter sp. X514	399726	PRJNA58589	58589	Firmicutes	Clostridia	357802	243974	272722	151313	124284	119426	41902	37065	71779	77689	25388	21115	117084	80572	86706	51419	40207	37758	12456	14064	23742	25197	7418	8800	34.52	68573	61298	38893	29780	2345	2457259	NA	Environmental	Environmental
NC_016789	Corynebacterium diphtheriae PW8	698964	PRJNA84303	84303	Actinobacteria	Actinobacteria	224908	187248	280843	204432	35664	52670	43586	67827	49273	70432	59026	73496	129071	112162	157100	127176	20093	28004	21281	43007	28527	34696	31029	55482	53.7	44114	45052	54847	48703	2322	2530683	Multiple	Host-associated	Host-associated
NC_014923	Mesorhizobium ciceri biovar biserrulae WSM1271	765698	PRJNA62101	62101	Proteobacteria	Alphaproteobacteria	431674	383570	584965	415331	43183	68551	93848	183060	32412	48373	201755	255521	403872	363061	544562	394286	41172	62946	85746	173758	31896	45200	184914	243904	62.69	93874	94434	154018	152943	5871	6264489	NA	Host-associated	Host-associated
NC_002655	Escherichia coli O157:H7 str. EDL933	155864	PRJNA57831	57831	Proteobacteria	Gammaproteobacteria	507243	394886	542760	372961	101628	137213	72889	152876	67020	110653	170384	121914	362058	285724	369310	270124	74235	95811	45765	113788	49868	73368	108779	98106	50.44	104740	104987	110294	101563	5312	5521804	HostAssociated	NA	Engineered
NC_015510	Haliscomenobacter hydrossis DSM 1100	760192	PRJNA66777	66777	Bacteroidetes/Chlorobi group	Bacteroidetes	754890	553415	666762	464742	167336	224481	107379	199454	97639	121572	143539	196691	715513	530915	629040	443276	159716	209478	100344	194345	91055	112657	133788	193142	47.13	151523	152805	136814	134628	6462	8371686	Aquatic	NA	Engineered
NC_010622	Burkholderia phymatum STM815	391038	PRJNA58699	58699	Proteobacteria	Betaproteobacteria	258288	226803	344029	258263	27477	38374	51310	112724	20544	29015	150364	123218	200598	178141	267657	209474	22170	28857	37466	89739	16734	20250	114979	104268	63.03	53352	53310	92410	89274	3072	3479187	HostAssociated	Host-associated	Host-associated
NC_011025	Mycoplasma arthritidis 158L3-1	243272	PRJNA58005	58005	Tenericutes	Mollicutes	105530	62382	56838	40344	35203	34439	5603	14042	15295	21146	3893	6645	79675	42090	42179	30174	28092	23440	4222	10389	11483	15363	2611	4791	30.71	21376	21611	9496	9635	631	820453	HostAssociated	Host-associated	Host-associated
NC_006526	Zymomonas mobilis subsp. mobilis ZM4 = ATCC 31821	264203	PRJNA58095	58095	Proteobacteria	Alphaproteobacteria	176632	139921	189447	137756	43909	68007	25896	32580	22816	55410	38629	44715	139466	106256	141211	106230	36016	48814	17385	27764	18876	37213	27326	38740	46.33	46177	48274	42537	40626	1736	2056363	Multiple	NA	Engineered
NC_014931	Variovorax paradoxus EPS	595537	PRJNA62107	62107	Proteobacteria	Betaproteobacteria	525362	457893	737280	543711	39918	47708	121386	261020	27206	38149	292380	328341	371176	331337	520834	400576	29719	30897	81030	193618	20499	22898	210106	242454	66.48	45672	44237	90277	89045	5953	6550056	Multiple	NA	NA
NC_004342	Leptospira interrogans serovar Lai str. 56601	189518	PRJNA57881	57881	Spirochaetes	Spirochaetia	393459	307624	301059	211580	139264	144335	42245	50698	69736	103519	44267	33589	281734	218396	199959	153934	103628	92715	19092	45739	56000	65635	23278	31700	35.02	299784	310659	176353	153446	3409	4338762	HostAssociated	NA	NA
NC_012472	Bacillus cereus 03BB102	572264	PRJNA59299	59299	Firmicutes	Bacilli	714219	506049	580514	355398	242032	257941	67706	79298	179761	149027	78182	30926	226514	169568	164188	126885	72898	75908	12851	35613	54594	56511	14674	18695	35.44	160759	144045	96331	69760	5399	5269628	Multiple	Host-associated	Host-associated
NC_015185	Desulfurobacterium thermolithotrophum DSM 11699	868864	PRJNA63405	63405	Aquificae	Aquificae	148976	108529	115453	72169	56481	41912	18687	18587	32445	44178	5783	8497	161173	116335	122515	77655	61493	44432	17637	21247	36048	45955	5820	9821	34.95	16732	17202	8997	9061	1513	1541968	Aquatic	Environmental	Environmental
NC_014632	Ilyobacter polytropus DSM 2926	572544	PRJNA59769	59769	Fusobacteria	Fusobacteriia	307038	206145	233450	123620	96620	91304	39749	38225	67156	64336	21091	17137	89927	62368	63816	38488	27704	25895	8921	13366	18592	19782	4240	7036	34.53	58626	53797	32816	25504	1894	2046464	Aquatic	Environmental	Environmental
NC_014034	Rhodobacter capsulatus SB 1003	272942	PRJNA47509	47509	Proteobacteria	Alphaproteobacteria	262292	246727	404117	281468	24438	46873	56861	126608	7356	25593	189741	156817	211914	195146	323572	235579	20290	34649	43907	104089	6428	18444	149985	134671	66.56	29032	29733	60564	58257	3493	3738958	Multiple	Environmental	Environmental
NC_013173	Desulfomicrobium baculatum DSM 4028	525897	PRJNA59217	59217	Proteobacteria	delta/epsilon subdivisions	301775	265963	368294	244680	38508	57724	66102	123249	23995	41499	114091	146866	280981	242819	329781	237356	41661	42758	54119	122644	25073	31530	101270	145306	58.65	49903	52126	74214	68973	3437	3942657	Terrestrial	Environmental	Environmental
NC_000912	Mycoplasma pneumoniae M129	272634	PRJNA57709	57709	Tenericutes	Mollicutes	132496	86026	87706	67423	34296	40639	18757	27407	15085	25715	14667	20131	29556	18823	19323	14915	8052	8819	3724	5963	3422	5437	3115	4560	40.01	21658	20479	13843	13193	688	816394	HostAssociated	Host-associated	Host-associated
NC_015559	Marinomonas posidonica IVIA-Po-181	491952	PRJNA67323	67323	Proteobacteria	Gammaproteobacteria	375330	303451	381522	254771	96980	148497	64333	70294	62280	107670	74876	61907	270832	203224	239651	183884	75385	81796	28251	68650	48593	59501	34470	63786	44.29	59595	64256	54166	44899	3492	3899940	NA	Environmental	Host-associated
NC_016147	Pseudoxanthomonas spadix BD-a59	1045855	PRJNA75113	75113	Proteobacteria	Gammaproteobacteria	245000	222333	369246	259868	18561	29633	62357	141281	12405	18235	154652	158100	182395	164797	272260	201262	14138	19910	43187	110060	9866	11471	112505	125151	67.65	42801	44104	92599	89046	3149	3452554	NA	Host-associated	Environmental
NC_010520	Clostridium botulinum A3 str. Loch Maree	498214	PRJNA59149	59149	Firmicutes	Clostridia	656485	415029	430776	221334	235341	248344	51656	41750	133370	118992	18502	18957	130178	87560	78258	48911	43389	49670	6672	12325	21872	29588	2610	6185	28.31	201586	166221	87275	57335	3654	3992906	Multiple	Host-associated	Host-associated
NC_015758	Mycobacterium africanum GM041182	572418	PRJNA68839	68839	Actinobacteria	Actinobacteria	303423	288179	502075	339028	27270	51392	71262	166024	37588	48643	193410	181898	212888	197830	343946	243636	19964	31378	43105	119069	30977	29279	123493	139196	65.59	66122	69335	132296	125037	3830	4389314	NA	NA	Host-associated
NC_006510	Geobacillus kaustophilus HTA426	235909	PRJNA58227	58227	Firmicutes	Bacilli	443296	353830	472960	316059	100481	117835	78124	115074	46475	56357	165361	127201	100486	81245	98589	76001	23742	24855	14946	29512	12209	12377	30568	33048	52.09	75425	73072	85076	71616	3497	3544776	Aquatic	Environmental	Environmental
NC_013946	Meiothermus ruber DSM 1279	504728	PRJNA46661	46661	Deinococcus-Thermus	Deinococci	214724	200766	302256	209861	22738	32794	61410	112398	16922	28577	114091	123552	197336	179187	268355	195468	21635	25108	52481	106605	16759	20933	94015	124398	63.38	27167	28014	49383	46818	3015	3097457	Specialized	Host-associated	Environmental
NC_013161	Cyanothece sp. PCC 8802	395962	PRJNA59143	59143	Cyanobacteria	Oscillatoriophycideae	384311	288525	328113	249504	138018	153897	33352	57630	66085	91723	45889	72748	392733	293706	332237	254415	139408	157202	34091	59100	66802	93207	46970	73636	39.82	126780	127489	83747	83664	4325	4669813	Aquatic	Environmental	Environmental
NC_011229	Borrelia duttonii Ly	412419	PRJNA58791	58791	Spirochaetes	Spirochaetia	130327	99930	86655	47042	41178	63970	16383	4402	17417	36320	4783	2962	81815	47085	33940	27056	27954	23969	1999	9141	16085	8769	903	3075	27.59	9164	10345	4862	2657	820	931674	HostAssociated	Host-associated	Host-associated
NC_011134	Streptococcus equi subsp. zooepidemicus MGCS10565	552526	PRJNA59263	59263	Firmicutes	Bacilli	270391	199294	234235	162269	55673	92967	56227	46485	52112	74250	30251	39241	70041	47163	50803	40722	15954	20125	10574	13983	12492	16548	5122	11261	41.84	66456	69059	52944	44062	1893	2024171	HostAssociated	Host-associated	Host-associated
NC_015389	Coriobacterium glomerans PW2	700015	PRJNA65787	65787	Actinobacteria	Actinobacteria	211957	194575	287065	198092	18545	40164	50279	82634	26086	34337	87390	106540	74832	66483	97220	68203	7838	12414	16242	31476	9953	9681	28977	37588	60.39	32591	33841	52254	50164	1768	2115681	HostAssociated	Host-associated	Host-associated
NC_007614	Nitrosospira multiformis ATCC 25196	323848	PRJNA58361	58361	Proteobacteria	Betaproteobacteria	274835	228147	320440	223392	47259	69581	56726	89862	43424	50650	96325	92249	183767	152310	208639	151969	33298	45523	32986	63135	30538	32305	60715	64546	53.94	73066	72677	87684	82129	2757	3184243	Terrestrial	Environmental	Environmental
NC_014724	Lactobacillus amylovorus GRL 1112	695560	PRJNA61179	61179	Firmicutes	Bacilli	284344	184331	217031	143876	74584	90673	38965	46725	46629	78406	16675	26264	111918	73032	79891	57273	29119	33243	12597	21692	17102	29089	5597	12944	38.2	48374	48069	31583	27752	2054	2067692	Multiple	Environmental	Host-associated
NC_013722	Xanthomonas albilineans GPE PC73	380358	PRJNA43163	43163	Proteobacteria	Gammaproteobacteria	273230	240371	388632	277832	26035	62812	70870	123921	23081	41017	150629	134590	219697	187030	295991	227158	26985	36444	42104	116111	28834	21436	106173	121638	62.98	52037	57311	98164	89235	3114	3768695	NA	NA	Host-associated
NC_015947	Stenotrophomonas maltophilia JV3	868597	PRJNA72473	72473	Proteobacteria	Gammaproteobacteria	338499	298342	500902	346573	21742	39666	82772	192891	20229	35447	208939	196946	250842	221052	365396	266480	17415	25662	55842	151672	16839	20969	145984	160624	66.89	58520	59713	122255	116443	4068	4544477	NA	NA	NA
NC_008531	Leuconostoc mesenteroides subsp. mesenteroides ATCC 8293	203120	PRJNA57919	57919	Firmicutes	Bacilli	303024	215039	247990	171226	80885	113404	36389	41980	69798	79279	30350	26270	73404	52392	52585	41046	19955	25755	6413	12103	15020	17962	5324	8406	37.71	36260	35392	23839	19405	1970	2038396	Multiple	NA	Engineered
NC_011375	Streptococcus pyogenes NZ131	471876	PRJNA59035	59035	Firmicutes	Bacilli	255143	181593	209473	145844	73410	89156	31087	37407	49151	72136	22052	28687	65573	46362	47772	38362	18457	20958	5776	11611	10883	18452	4009	9395	38.57	51246	48588	34388	29193	1700	1815724	HostAssociated	Host-associated	Host-associated
NC_010793	Orientia tsutsugamushi str. Ikeda	334380	PRJNA58869	58869	Proteobacteria	Alphaproteobacteria	183983	120073	114036	77098	57919	70919	17702	20241	35690	39477	6948	6159	171851	111583	104022	72481	53833	64658	15867	20301	33793	35563	6187	6349	30.51	140603	140140	61584	60532	1967	2008987	HostAssociated	NA	Host-associated
NC_009665	Shewanella baltica OS185	402882	PRJNA58743	58743	Proteobacteria	Gammaproteobacteria	463247	361728	468412	326902	116863	168508	70014	98275	64699	115275	100813	105051	356869	261617	327319	248837	92645	109696	39709	87771	51312	67665	62978	98653	46.31	147977	158150	137991	122725	4329	5229686	Aquatic	Environmental	Environmental
NC_008767	Neisseria meningitidis FAM18	272831	PRJNA57825	57825	Proteobacteria	Betaproteobacteria	170873	130024	179430	119915	40195	43621	26963	51152	16963	28377	45826	57659	153219	113670	153831	111717	38141	30290	16600	52186	15741	19688	34735	63727	51.62	74956	77672	85604	77051	1954	2194961	HostAssociated	Host-associated	Host-associated
NC_014643	Rothia dentocariosa ATCC 17931	762948	PRJNA49331	49331	Actinobacteria	Actinobacteria	230664	182562	271638	207949	33822	49198	42803	69916	36882	68071	69154	78049	126275	106648	147068	119858	16914	28035	23369	40177	20749	35715	39486	46119	53.69	51844	50121	60423	58301	2217	2506025	NA	Host-associated	Host-associated
NC_016911	Rickettsia rickettsii str. Hauke	1105103	PRJNA86659	86659	Proteobacteria	Alphaproteobacteria	131623	88245	88816	59496	42236	50630	11499	12596	22142	31303	8980	7519	89828	60865	54973	40330	28538	33008	5945	10762	15303	19462	4856	6049	32.45	75672	74190	38701	33485	1340	1269721	NA	NA	NA
NC_005303	Onion yellows phytoplasma OY-M	262768	PRJNA58015	58015	Tenericutes	Mollicutes	106288	66279	52112	45133	42249	39818	4354	9536	11876	22540	2300	7369	51564	30184	22977	20710	20296	17560	1545	5552	5731	8935	814	3791	27.76	64633	65291	24496	23259	749	853089	HostAssociated	Host-associated	Host-associated
NC_009656	Pseudomonas aeruginosa PA7	381754	PRJNA58627	58627	Proteobacteria	Gammaproteobacteria	474229	430369	685672	463637	36317	49088	124557	283376	21284	38704	263750	298747	398037	351747	549182	399373	35273	29815	91794	246260	20231	23092	194624	273572	66.45	62104	63990	126027	118122	6286	6588339	Multiple	Host-associated	Host-associated
NC_016511	Propionibacterium acnes TypeIA2 P.acn31	1114969	PRJNA80733	80733	Actinobacteria	Actinobacteria	193297	176651	280969	194358	16957	36233	47885	76588	26896	59037	73030	93997	132106	117539	177562	138930	12832	19314	25429	56779	23102	28640	42139	76625	60.03	36568	40464	61238	53896	2244	2498766	NA	NA	NA
NC_005125	Gloeobacter violaceus PCC 7421	251221	PRJNA58011	58011	Cyanobacteria	Gloeobacteria	305866	279445	423951	311613	42348	58025	71444	142052	27121	41471	143828	180008	309201	281612	430477	316076	41797	57970	71029	144589	26924	40513	145522	185470	62	52575	52518	84322	84562	4430	4659019	Terrestrial	Environmental	Environmental
NC_009049	Rhodobacter sphaeroides ATCC 17029	349101	PRJNA58449	58449	Proteobacteria	Alphaproteobacteria	213445	205116	343856	247282	10767	23776	56042	107925	7295	14287	148141	152966	169781	163900	270456	203211	8639	18327	43087	86628	6707	10734	111320	129118	69.09	30261	30495	68607	66289	2972	3147721	Multiple	NA	NA
NC_014933	Bacteroides helcogenes P 36-108	693979	PRJNA62135	62135	Bacteroidetes/Chlorobi group	Bacteroidetes	397345	301906	355046	226976	72783	131466	72388	83176	55718	93412	71988	65155	334976	230978	270280	186845	69360	73307	40898	97917	55092	48521	48846	75880	44.72	66637	73812	60047	51441	3244	3998906	NA	Host-associated	Host-associated
NC_014721	Caldicellulosiruptor kristjanssonii 177R1B	632335	PRJNA60393	60393	Firmicutes	Clostridia	429639	302137	316675	184837	127624	124667	70953	63986	84615	88426	34051	27160	94918	69524	63849	42272	27910	27481	12418	15994	18965	19262	6068	6971	36.1	105616	92594	62729	47586	2466	2786473	Specialized	NA	Environmental
NC_012659	Bacillus anthracis str. A0248	592021	PRJNA59385	59385	Firmicutes	Bacilli	654638	466093	536824	329092	221805	236073	61769	73674	166087	138966	72056	28687	212561	160404	156324	119296	68803	71300	12362	33471	51818	53048	13964	17509	35.38	266143	242629	158931	116685	5042	5227419	Multiple	Engineered	Host-associated
NC_015942	Acidithiobacillus ferrivorans SS3	743299	PRJNA67387	67387	Proteobacteria	Gammaproteobacteria	254568	221029	324888	232537	36532	73122	53607	89279	33697	50740	104038	101215	196742	164769	237902	179814	31132	49466	35916	72911	26409	33132	67650	89295	56.59	53604	56081	70766	68003	3095	3207552	NA	Environmental	Environmental
NC_014759	Marivirga tractuosa DSM 4126	643867	PRJNA60837	60837	Bacteroidetes/Chlorobi group	Bacteroidetes	500049	349566	377303	229686	155152	195400	62334	63968	91189	105753	38746	41611	393869	262449	278089	174685	128827	139206	39516	57831	70767	75925	24187	34900	35.51	95531	97526	56316	50653	3750	4511574	NA	Environmental	Environmental
NC_015635	Microlunatus phosphovorus NM-1	1032480	PRJNA68055	68055	Actinobacteria	Actinobacteria	385676	368747	630641	432528	19299	49980	104131	226045	38898	52651	253426	249463	309113	294475	495865	360713	17951	36255	75993	182445	37227	37483	185188	219076	67.27	44401	46145	94427	90407	5338	5683123	NA	NA	Engineered
NC_008541	Arthrobacter sp. FB24	290399	PRJNA58141	58141	Actinobacteria	Actinobacteria	354956	324762	537299	383054	35603	30030	76630	188590	39551	48157	183483	237563	243236	225804	368357	271356	24197	20686	50149	132863	29274	31092	124957	169180	65.47	41718	41992	78701	78646	4159	4698945	NA	Environmental	Environmental
NC_016582	Streptomyces bingchenggensis BCW-1	749414	PRJNA82931	82931	Actinobacteria	Actinobacteria	725177	682710	1264633	903827	34093	44907	186815	460619	45916	53325	491740	616006	612671	573433	1054788	773448	30431	38819	151216	397149	43053	42343	419560	515065	70.75	145120	147234	357481	351593	10022	11936683	NA	Environmental	Environmental
NC_015949	Caldicellulosiruptor lactoaceticus 6A	632516	PRJNA60575	60575	Firmicutes	Clostridia	338646	238916	248956	145363	98988	98579	57042	50456	66395	69033	27007	21501	159296	113772	112838	69857	47538	46352	23686	24401	31480	33349	10832	10769	36.13	113160	106468	66172	57207	2366	2674809	NA	NA	Environmental
NC_010506	Shewanella woodyi ATCC 51908	392500	PRJNA58721	58721	Proteobacteria	Gammaproteobacteria	534821	413400	521464	345201	119336	193837	97571	102711	94325	162884	82826	81681	445281	318869	385387	287293	102045	131831	59341	103871	88621	102152	46754	94181	43.7	147747	160819	127685	109525	4887	5935403	Multiple	Host-associated	Host-associated
NC_002929	Bordetella pertussis Tohama I	257313	PRJNA57617	57617	Proteobacteria	Betaproteobacteria	269331	246524	402789	285500	20055	31321	63401	151622	10773	14922	168719	183005	210567	193240	312987	232513	17527	22272	45551	124931	9099	10507	128998	150599	67.72	82657	84005	177378	173071	3440	4086189	HostAssociated	Host-associated	Host-associated
NC_010505	Methylobacterium radiotolerans JCM 2831	426355	PRJNA58845	58845	Proteobacteria	Alphaproteobacteria	348480	338480	592154	436735	9609	20371	88702	213105	11362	15800	245026	299470	331327	322514	568436	425089	9576	19881	84473	205485	11233	15292	236611	289559	71.5	71430	71037	176379	176217	5686	6077833	HostAssociated	Host-associated	Host-associated
NC_016776	Bacteroides fragilis 638R	862962	PRJNA84217	84217	Bacteroidetes/Chlorobi group	Bacteroidetes	552946	414946	481286	309485	108779	185068	93393	112037	84136	126342	101850	79798	425106	299694	341191	234041	95247	104785	50131	114493	76958	70179	63859	76932	43.42	124006	132940	106022	90624	4292	5373121	NA	Host-associated	Host-associated
NC_009659	Janthinobacterium sp. Marseille	375286	PRJNA58603	58603	Proteobacteria	Betaproteobacteria	383466	313333	444273	311933	64835	102682	70295	121456	53562	76266	136503	127928	241388	194540	269597	201620	45505	54544	35417	85250	36517	37263	76088	97681	54.23	55381	56595	67919	62924	3698	4110251	Aquatic	Host-associated	Host-associated
NC_009443	Streptococcus suis 98HAH33	391296	PRJNA58665	58665	Firmicutes	Bacilli	282534	206278	243207	164521	67003	93003	47431	49188	56397	73797	31033	38807	92414	68116	70913	53064	22825	27551	11408	19334	17640	22104	7151	15450	41.11	47164	46476	34694	29836	2185	2095698	Specialized	Host-associated	Host-associated
NC_015291	Streptococcus oralis Uo5	927666	PRJNA65449	65449	Firmicutes	Bacilli	302084	215379	254371	173224	72922	94879	47601	52899	58577	80259	28949	41201	62105	43678	47224	36643	15275	16531	6792	12964	10793	16500	4124	10793	41.14	26831	25359	19572	16690	1907	1958690	NA	NA	Host-associated
NC_009832	Serratia proteamaculans 568	399741	PRJNA58725	58725	Proteobacteria	Gammaproteobacteria	457839	378894	526453	360566	72849	113191	88787	175118	43524	81043	192924	147153	353933	288814	383471	281391	59194	77323	57323	145378	35310	52157	132044	133366	55.07	88764	91623	116659	107205	4891	5448853	Multiple	Host-associated	Host-associated
NC_017044	Rickettsia parkeri str. Portsmouth	1105108	PRJNA158045	158045	Proteobacteria	Alphaproteobacteria	131325	88056	88464	59208	42136	50626	11456	12492	22036	31052	8981	7425	96396	64436	58948	42534	30603	35188	6538	11394	16246	20688	5083	6332	32.43	77781	77243	39681	34635	1318	1300386	NA	NA	NA
NC_013853	Streptococcus mitis B6	365659	PRJNA46097	46097	Firmicutes	Bacilli	308851	218850	258978	173702	78047	101860	47240	49468	61215	84713	27104	36950	81514	56964	58588	45763	20940	22575	9360	17248	13919	20117	5522	12687	39.98	50179	48721	36420	30479	2004	2146611	HostAssociated	NA	Engineered
NC_010084	Burkholderia multivorans ATCC 17616	395019	PRJNA58697	58697	Proteobacteria	Betaproteobacteria	257168	233622	373363	281646	18606	29014	54840	126254	12278	16414	178647	146956	183176	165571	258936	209288	15075	19285	35177	93196	9730	9859	121058	112999	66.87	38704	39774	80618	76347	3146	3448466	HostAssociated	Environmental	Environmental
NC_004337	Shigella flexneri 2a str. 301	198214	PRJNA62907	62907	Proteobacteria	Gammaproteobacteria	362735	288473	393644	272209	73242	94044	51817	115112	46544	81086	124256	91308	293438	235369	307260	222234	60358	76089	38891	95344	40135	62146	92127	80131	50.89	164281	165709	174665	165793	4177	4607196	HostAssociated	Host-associated	Host-associated
NC_015437	Selenomonas sputigena ATCC 35185	546271	PRJNA55329	55329	Firmicutes	Negativicutes	331492	255022	370211	252217	34745	61422	84579	96855	28539	42252	118344	124965	77230	61162	80179	62734	9997	10459	15027	26918	7502	7975	21668	36260	57.11	36076	34108	49499	42963	2256	2568361	HostAssociated	Host-associated	Host-associated
NC_013757	Geodermatophilus obscurus DSM 43160	526225	PRJNA43725	43725	Actinobacteria	Actinobacteria	311945	326491	627195	432278	5561	6980	87928	233928	13997	18499	262370	312156	210314	221458	423376	301416	4427	4921	56532	161272	11156	12327	175898	214983	73.98	74206	74471	205450	203190	4819	5322497	Terrestrial	Environmental	Environmental
NC_014934	Cellulophaga algicola DSM 14237	688270	PRJNA62159	62159	Bacteroidetes/Chlorobi group	Bacteroidetes	483031	333964	359661	225861	151332	197944	45949	48720	100344	111040	35553	28907	478116	316185	324909	217804	155668	171189	30489	64954	90109	103849	24441	40111	33.77	120805	125563	65899	58328	4164	4888353	NA	Host-associated	Host-associated
NC_015759	Weissella koreensis KACC 15510	1045854	PRJNA68837	68837	Firmicutes	Bacilli	219593	154585	177214	117886	65211	90056	25492	23664	49194	56659	20148	14464	35319	25351	24630	18834	10277	13541	2357	4766	7053	8936	1884	3431	35.48	39291	38127	23085	17603	1335	1422478	NA	NA	Engineered
NC_011071	Stenotrophomonas maltophilia R551-3	391008	PRJNA58657	58657	Proteobacteria	Gammaproteobacteria	335804	296747	494202	341345	22363	42423	82578	187683	22231	39852	201957	190296	259513	229466	376784	275027	18894	29410	57647	154028	20825	25535	148034	161078	66.3	40961	41519	82881	78631	4040	4573969	Multiple	Host-associated	Host-associated
NC_016024	Candidatus Chloracidobacterium thermophilum B	981222	PRJNA73587	73587	Fibrobacteres/Acidobacteria group	Acidobacteria	194376	179063	268468	201301	26184	38065	39441	90755	21783	32284	109041	97830	162242	144822	216496	171964	23667	27791	27760	77283	18492	26075	79417	89471	61.37	26602	28137	44355	41686	2228	2683362	NA	Environmental	Environmental
NC_011369	Rhizobium leguminosarum bv. trifolii WSM2304	395492	PRJNA58997	58997	Proteobacteria	Alphaproteobacteria	341660	299242	444408	320449	34676	58702	72601	130645	22330	42753	144359	198592	281830	243064	360274	269306	30420	45936	55439	111743	20344	30478	114255	170642	61.53	64003	66400	106309	103132	4329	4537948	HostAssociated	Host-associated	Host-associated
NC_004552	Chlamydophila abortus S26/3	218497	PRJNA57963	57963	Chlamydiae/Verrucomicrobia group	Chlamydiae	96751	82395	89459	63894	30682	38668	14602	15489	19174	31088	11928	12579	94402	75783	71668	66822	29167	31183	8527	18789	19243	27141	9978	14718	39.87	27446	28377	19865	17012	933	1144377	HostAssociated	Host-associated	Host-associated
NC_000918	Aquifex aeolicus VF5	224324	PRJNA57765	57765	Aquificae	Aquificae	150330	115012	126389	75565	47684	25390	31316	38057	25369	29470	18726	24946	151313	111297	125188	74909	47486	24355	31388	37896	25602	28391	18523	24811	43.48	17058	17467	12853	12687	1529	1551335	Specialized	NA	NA
NC_014656	Bifidobacterium longum subsp. longum BBMN68	890402	PRJNA60163	60163	Actinobacteria	Actinobacteria	231647	182588	275440	196429	20928	30697	48237	92528	17477	33201	78100	120515	94159	76058	109727	83292	8731	14777	18713	37497	8987	11874	33980	47524	59.95	44976	44496	66244	66580	1806	2265943	NA	Host-associated	Host-associated
NC_008578	Acidothermus cellulolyticus 11B	351607	PRJNA58501	58501	Actinobacteria	Actinobacteria	184309	184880	322615	232310	16153	29274	40466	100436	22063	33385	125546	126364	95681	95118	162916	126421	9584	13182	17841	53519	14399	14925	59812	71171	66.91	23143	24810	48272	46427	2157	2443540	Aquatic	Environmental	Environmental
NC_016914	Rickettsia rickettsii str. Hino	1105100	PRJNA86657	86657	Proteobacteria	Alphaproteobacteria	131563	88230	88809	59480	42219	50612	11494	12602	22147	31301	8970	7512	89922	60928	55002	40377	28583	33045	5971	10760	15323	19482	4868	6049	32.45	76078	74523	38993	33753	1335	1269837	NA	NA	NA
NC_007954	Shewanella denitrificans OS217	318161	PRJNA58263	58263	Proteobacteria	Gammaproteobacteria	439376	329875	424632	292242	111843	158193	67979	90621	66015	104972	75144	96837	296079	216125	264979	199879	77522	96257	38560	69341	43450	60131	41617	77495	45.15	123744	126827	109245	98666	3754	4545906	Aquatic	Environmental	Environmental
NC_015496	Krokinobacter sp. 4H-3-7-5	983548	PRJNA66593	66593	Bacteroidetes/Chlorobi group	Bacteroidetes	355764	246964	288606	192059	90807	123887	41464	49322	91329	88541	29388	24892	303472	205393	227111	161804	78991	95203	27561	51186	72474	72290	19770	26713	37.29	50062	51226	31032	28535	2979	3389993	NA	Environmental	Environmental
NC_015428	Lactobacillus buchneri NRRL B-30929	511437	PRJNA66205	66205	Firmicutes	Bacilli	311191	215014	254383	175568	62220	94117	47687	69835	43076	61241	49858	61552	132601	93234	103114	77489	27133	36679	16993	33960	19073	22712	19272	31439	44.42	65600	65572	54513	50314	2325	2506301	Multiple	NA	Engineered
NC_010465	Yersinia pseudotuberculosis YPIII	502800	PRJNA59151	59151	Proteobacteria	Gammaproteobacteria	419994	334008	440772	304205	90865	147171	67647	104229	62674	102611	114156	94443	289309	224341	282109	210890	65916	94295	39348	76156	46103	62053	66282	75076	47.53	136548	141248	132651	120052	4192	4689441	Multiple	Host-associated	Host-associated
NC_014554	Lactobacillus plantarum subsp. plantarum ST-III	889932	PRJNA53537	53537	Firmicutes	Bacilli	386774	280591	352673	250346	85020	139980	58197	79594	66146	85624	87641	62159	135811	97708	111229	94064	29979	40296	14022	34990	22116	29247	20518	33497	44.58	108742	109795	97353	79013	2996	3254376	NA	NA	Engineered
NC_010658	Shigella boydii CDC 3083-94	344609	PRJNA58415	58415	Proteobacteria	Gammaproteobacteria	339637	272176	369525	258619	68744	87597	49103	109959	44248	75495	119428	86101	282767	227003	302285	218757	57625	71957	38908	93700	38995	60452	93972	77177	51.33	201019	204637	215931	208085	4246	4615997	HostAssociated	Engineered	Host-associated
NC_014802	Campylobacter jejuni subsp. jejuni ICDCCJ07001	757425	PRJNA61249	61249	Proteobacteria	delta/epsilon subdivisions	211729	142760	146612	86430	75058	93380	16641	12572	29915	52983	9511	8673	119870	79406	74867	49136	43545	47927	5209	11104	17710	26450	3562	7274	30.6	59369	60061	29565	23113	1497	1664840	NA	Host-associated	Host-associated
NC_014251	Streptococcus pneumoniae TCH8431/19A	525381	PRJNA49735	49735	Firmicutes	Bacilli	295859	214483	247744	166178	74686	98383	45914	47852	57316	81113	26396	36336	83355	59963	61423	47296	21743	24131	9465	16835	14749	21606	5379	12649	39.84	42713	42312	29811	25090	2275	2088772	NA	Host-associated	Host-associated
NC_015555	Thermoanaerobacterium xylanolyticum LX-11	858215	PRJNA63163	63163	Firmicutes	Clostridia	427248	289023	316436	173425	126339	142130	55465	53308	84189	83365	32518	26614	76485	53410	51947	33362	22339	23281	7189	12170	16403	14547	4092	6290	34.98	60487	52444	36411	25875	2346	2534358	NA	Environmental	Environmental
NC_014828	Ethanoligenens harbinense YUAN-3	663278	PRJNA46255	46255	Firmicutes	Clostridia	257830	209781	285494	191641	38044	54631	45943	94060	22007	31524	109387	93140	196145	153603	199980	144604	30739	36431	29494	73708	20695	22035	67240	74907	55.56	69223	71701	85933	79811	2701	3008576	NA	NA	Engineered
NC_011296	Thermodesulfovibrio yellowstonii DSM 11347	289376	PRJNA59257	59257	Nitrospirae	Nitrospira	220163	158885	164418	107936	77002	69174	27181	22227	48747	56216	9690	13293	190945	137356	137995	92457	68200	57756	18626	20212	42848	46560	7386	12599	34.13	21823	22526	11701	11453	2033	2003803	Specialized	Environmental	Environmental
NC_016077	Acidaminococcus intestini RyC-MR95	568816	PRJNA74445	74445	Firmicutes	Negativicutes	329174	244925	330639	222783	58991	80173	50688	81017	36247	68921	74052	104506	79333	63106	74199	57412	15778	18759	10034	20591	10825	15278	13580	28464	50.02	55964	54971	57164	52209	2401	2487765	HostAssociated	NA	Host-associated
NC_016779	Bacillus cereus F837/76	347495	PRJNA83611	83611	Firmicutes	Bacilli	700614	497846	569581	349346	237188	253664	66309	77580	176598	147039	76571	30351	235857	176141	171317	131140	76252	79421	13672	36615	56855	58045	15539	19057	35.37	153321	139573	91989	67313	5373	5222906	Terrestrial	Host-associated	Host-associated
NC_015381	Burkholderia gladioli BSR3	999541	PRJNA66301	66301	Proteobacteria	Betaproteobacteria	330112	298953	486444	351351	20105	36156	79247	173301	12997	21421	213728	207488	215103	197112	311715	241498	14723	20774	47574	119328	9726	10329	134170	148028	67.48	66388	67513	141361	135618	3779	4413616	NA	Host-associated	Host-associated
NC_013720	Pirellula staleyi DSM 6068	530564	PRJNA43209	43209	Planctomycetes	Planctomycetia	441859	360288	539633	414980	66704	94365	78916	151910	61988	89730	164959	182054	428665	345601	510063	409763	68100	83232	70588	153269	61030	81968	154535	183896	57.46	122365	126022	169663	164874	4718	6196199	Aquatic	Environmental	Environmental
NC_006576	Synechococcus elongatus PCC 6301	269084	PRJNA58235	58235	Cyanobacteria	Oscillatoriophycideae	193079	170061	242019	189626	36500	56640	39781	71354	30303	45478	70583	77737	172216	151798	213492	167261	32908	49523	34081	63332	28815	37930	57778	73393	55.48	42575	43401	53851	52453	2523	2696255	Aquatic	Environmental	Environmental
NC_010645	Bordetella avium 197N	360910	PRJNA61563	61563	Proteobacteria	Betaproteobacteria	282304	258869	403682	284880	30767	71790	69207	113521	20274	53147	142410	150148	209333	182999	279443	212521	29210	37459	36270	98079	20103	25722	90729	128199	61.58	47360	53293	83828	76358	3392	3732255	HostAssociated	Host-associated	Host-associated
NC_007426	Natronomonas pharaonis DSM 2160	348780	PRJNA58435	58435	Euryarchaeota	Halobacteria	185117	150523	265350	173616	19842	20079	36701	90961	20068	26938	73671	107377	177857	144335	259688	165048	19828	18282	36902	88834	22773	22274	76652	100489	63.44	18381	18686	31673	32128	2659	2595221	Aquatic	Environmental	NA
NC_009921	Frankia sp. EAN1pec	298653	PRJNA58367	58367	Actinobacteria	Actinobacteria	496599	501295	946693	675442	23250	32035	121279	337769	41244	56318	388274	425420	414136	404745	768413	575749	22266	26222	94486	281182	41851	41366	307347	361978	71.15	152901	159859	389478	378848	7191	8982042	Multiple	Host-associated	Host-associated
NC_015703	Runella slithyformis DSM 19594	761193	PRJNA68317	68317	Bacteroidetes/Chlorobi group	Bacteroidetes	602708	451841	533196	373628	133674	182502	87174	144542	78044	96082	142577	143351	536170	399377	453042	337365	122857	146163	66183	140709	69503	80919	107347	146832	46.59	136937	139069	124594	114873	5472	6568739	Aquatic	Environmental	Environmental
NC_010483	Thermotoga sp. RQ2	126740	PRJNA58935	58935	Thermotogae	Thermotogae	190607	154466	176905	103160	57751	33642	37606	50900	28689	39164	38066	33789	158216	127243	143875	86299	49190	25943	27272	43989	26039	29982	29215	30499	46.18	15733	16632	13694	13326	1819	1877693	Specialized	Environmental	Environmental
NC_009718	Fervidobacterium nodosum Rt17-B1	381764	PRJNA58625	58625	Thermotogae	Thermotogae	192090	138014	140701	84746	66577	56918	19853	28215	39312	42981	12037	12550	197490	144391	145658	87115	66057	59393	22449	29381	39090	44854	14279	12741	34.99	32844	34857	17381	18857	1750	1948941	Specialized	Environmental	Environmental
NC_010602	Leptospira biflexa serovar Patoc strain 'Patoc 1 (Paris)'	456481	PRJNA58993	58993	Spirochaetes	Spirochaetia	383905	303839	300045	216675	127126	136103	38247	59217	77494	81722	43966	53419	305831	238850	224111	173537	101170	102751	24177	52003	63937	59586	30195	46229	38.89	35595	37272	22985	21618	3391	3599677	Multiple	Environmental	Environmental
NC_010524	Leptothrix cholodnii SP-6	395495	PRJNA58971	58971	Proteobacteria	Betaproteobacteria	337051	303009	503083	360974	17497	26397	82789	198121	10933	22535	210170	227636	308352	274139	464470	341061	17931	19938	71326	191141	13478	15269	194024	215689	68.9	26767	27353	60115	59059	4363	4909403	Aquatic	Environmental	Environmental
NC_013198	Lactobacillus rhamnosus GG	568703	PRJNA59313	59313	Firmicutes	Bacilli	350574	253679	325674	235696	71212	120476	57416	72935	54277	72869	82531	72696	141246	106781	123834	102985	30514	43903	17642	34564	21829	29734	26481	38877	46.69	76881	76243	72075	62211	2913	3010111	Multiple	NA	Host-associated
NC_013316	Clostridium difficile R20291	645463	PRJNA40921	40921	Firmicutes	Clostridia	667910	434836	458757	236779	231771	255180	55406	48499	151139	130906	19329	12485	142150	97138	88015	55343	46126	53130	9268	14821	27701	32892	3279	4669	28.81	210947	178773	95630	62345	3517	4191139	Multiple	NA	Engineered
NC_010612	Mycobacterium marinum M	216594	PRJNA59423	59423	Actinobacteria	Actinobacteria	443944	415867	736274	489400	38298	75878	103368	235562	50952	70763	277221	268101	373147	337017	599561	420456	34190	53107	72680	203544	51516	44864	203270	256720	65.73	66391	70496	134351	126612	5423	6636827	Multiple	Environmental	Host-associated
NC_007775	Synechococcus sp. JA-3-3Ab	321327	PRJNA58535	58535	Cyanobacteria	Oscillatoriophycideae	183989	171614	245229	186620	26220	41817	53807	85432	20824	29339	83538	95184	182400	168517	241891	184632	26468	41092	53823	83487	20870	29010	82511	93615	60.24	58125	57853	86833	87375	2760	2932766	Specialized	Environmental	Environmental
NC_010556	Exiguobacterium sibiricum 255-15	262543	PRJNA58053	58053	Firmicutes	Bacilli	364491	280252	350465	243727	93591	101447	48282	88151	65577	60000	101551	77615	134978	112858	124103	99297	32606	38933	16073	36475	21572	25580	34136	36676	47.72	44122	40287	41584	36198	3013	3034136	Specialized	Environmental	Environmental
NC_010397	Mycobacterium abscessus ATCC 19977	561007	PRJNA61613	61613	Actinobacteria	Actinobacteria	410789	379597	626610	437994	33949	70244	100444	200079	52025	66478	237717	224339	257017	235286	375468	283709	22307	36530	53169	130441	37998	31908	129995	161723	64.13	29118	30131	53907	50638	4920	5067172	Multiple	Host-associated	Host-associated
NC_016941	Staphylococcus aureus subsp. aureus MSHR1132	985002	PRJNA89393	89393	Firmicutes	Bacilli	404198	263572	289306	187115	141225	157162	26314	39204	89896	85553	26132	15541	117460	82073	77047	57221	38534	45296	5900	14656	24602	26431	5100	7206	32.39	139146	125296	69959	54419	2537	2762783	NA	NA	NA
NC_015470	Chlamydophila psittaci 6BC	331636	PRJNA63621	63621	Chlamydiae/Verrucomicrobia group	Chlamydiae	101314	85376	92779	66223	32321	40739	15077	15517	20958	34154	11053	11248	99965	79097	75280	69828	30799	32772	8652	19752	21955	29605	8808	14209	39.06	21357	21778	15056	12829	967	1171660	NA	Engineered	Host-associated
NC_009727	Coxiella burnetii Dugway 5J108-111	434922	PRJNA58629	58629	Proteobacteria	Gammaproteobacteria	200882	156497	178880	129062	62821	76847	24841	35704	30592	45302	37349	35768	142390	109989	115412	94142	43705	50622	14097	27958	20891	31701	21555	29028	42.44	85276	86183	66159	60370	1993	2158758	HostAssociated	Host-associated	Host-associated
NC_011297	Dictyoglomus thermophilum H-6-12	309799	PRJNA59439	59439	Dictyoglomi	Dictyoglomia	254560	195293	200898	113132	88222	99350	42648	19295	46315	70341	14378	13092	140864	100162	96456	62615	52597	43787	12744	17886	29597	28754	4095	12447	33.74	20544	21486	11773	9077	1912	1959987	Aquatic	Host-associated	Environmental
NC_016935	Paenibacillus mucilaginosus 3016	1116391	PRJNA89377	89377	Firmicutes	Bacilli	912520	752965	1052514	700725	105409	146100	217443	372801	86133	101395	427777	328169	272663	236321	307215	228358	34106	44622	57885	114837	27088	33444	109900	120834	58.31	278156	265114	409352	359785	7057	8739048	NA	Host-associated	Host-associated
NC_008149	Yersinia pestis Nepal516	377628	PRJNA58609	58609	Proteobacteria	Gammaproteobacteria	411827	326401	428193	297091	89368	142204	66052	103536	61085	99259	111157	92380	276549	214125	270707	201606	63150	89450	38473	73366	43698	59405	64684	70578	47.58	134112	137593	127912	117478	3978	4534590	Multiple	Environmental	Environmental
NC_014314	Dehalogenimonas lykanthroporepellens BL-DC-9	552811	PRJNA48131	48131	Chloroflexi	Dehalococcoidetes	128730	105832	149716	96309	23686	26940	23212	49201	13949	23989	43176	51263	123271	99476	140303	91613	23797	23947	20160	48997	13859	20171	40263	50917	55.04	29384	30251	37312	36407	1660	1686510	NA	NA	Engineered
NC_009901	Shewanella pealeana ATCC 700345	398579	PRJNA58705	58705	Proteobacteria	Gammaproteobacteria	468956	359272	460372	308484	105371	157882	79972	104000	86107	131522	77311	80329	359572	261922	322721	237333	83148	104044	48542	91246	66959	84976	45315	76980	44.66	150336	156359	132014	116821	4241	5174581	NA	Host-associated	Host-associated
NC_007712	Sodalis glossinidius str. 'morsitans'	343509	PRJNA58553	58553	Proteobacteria	Gammaproteobacteria	215656	174994	250148	173495	35328	56436	39463	76620	19865	35117	87198	78982	145753	117329	158697	118928	25012	38387	24898	52467	14851	21334	54367	54344	54.7	422270	428853	523282	499188	2432	4171146	HostAssociated	Host-associated	Host-associated
NC_007984	Baumannia cicadellinicola str. Hc (Homalodisca coagulata)	374463	PRJNA58111	58111	Proteobacteria	Gammaproteobacteria	54183	39439	40958	30456	16473	21921	3661	6903	12892	16551	2398	3027	68983	49856	52085	38203	20757	27898	4898	8904	16225	20303	3058	3974	33.24	18646	18499	8949	8952	595	686165	HostAssociated	Host-associated	Host-associated
NC_011663	Shewanella baltica OS223	407976	PRJNA58775	58775	Proteobacteria	Gammaproteobacteria	439660	345481	447746	312392	111399	159732	66131	93704	61232	110119	96417	101294	362971	265228	332307	251499	93869	111554	40757	89150	52396	69105	63625	99269	46.31	150275	159744	140176	126541	4257	5145902	Aquatic	Environmental	Environmental
NC_014762	Sulfuricurvum kujiense DSM 16994	709032	PRJNA60789	60789	Proteobacteria	delta/epsilon subdivisions	290803	212910	249217	169467	64196	88007	38076	56841	42233	53084	59053	51793	204354	148285	162109	124593	45442	55303	20544	45462	28452	33561	33767	48994	44.99	17173	17626	14910	13501	2538	2574824	NA	Environmental	Environmental
NC_007481	Pseudoalteromonas haloplanktis TAC125	326442	PRJNA58431	58431	Proteobacteria	Gammaproteobacteria	342239	246071	304938	212296	99858	126098	34693	59869	71478	86832	42805	44635	221521	155173	182819	138106	63648	76144	18686	44009	41964	54128	22422	34584	40.23	63369	63511	44621	40518	2940	3214944	Aquatic	Environmental	Environmental
NC_016863	Salmonella enterica subsp. enterica serovar Typhimurium str. UK-1	990282	PRJNA87049	87049	Proteobacteria	Gammaproteobacteria	427590	345185	470929	325713	79850	117994	65737	134082	47368	82354	164413	118363	308659	249394	323930	239039	58929	79709	40655	101916	35210	53510	104197	100687	52.21	89748	90581	101190	93436	4455	4817866	NA	Engineered	Host-associated
NC_008601	Francisella novicida U112	401614	PRJNA58499	58499	Proteobacteria	Gammaproteobacteria	239479	169037	174359	111436	71743	97225	26941	22760	48050	65582	11612	9933	142382	99925	91338	66323	42073	51804	9161	18579	28537	35992	4493	8001	32.48	36496	35397	19422	15397	1719	1910031	Multiple	Host-associated	Host-associated
NC_011662	Thauera sp. MZ1T	85643	PRJNA58987	58987	Proteobacteria	Betaproteobacteria	308951	291190	476952	343874	16130	25652	81039	167900	13901	22279	178623	225130	255178	235938	389644	292064	14843	18836	63993	141535	14097	16218	140566	193635	68.4	44321	45983	97091	91488	3905	4496212	Aquatic	NA	Engineered
NC_008254	Chelativorans sp. BNC1	266779	PRJNA58069	58069	Proteobacteria	Alphaproteobacteria	324879	290330	447320	321716	36870	59976	74259	123264	35008	55237	146110	170842	273223	246637	374591	276847	32863	48211	58853	107492	32882	43858	120078	148557	61.07	49452	50953	78489	77808	4064	4412446	Multiple	NA	Engineered
NC_011768	Desulfatibacillum alkenivorans AK-01	439235	PRJNA58913	58913	Proteobacteria	delta/epsilon subdivisions	555020	439604	593049	379137	101216	108233	108396	201845	46367	64691	161419	225791	477805	374771	500932	324907	93248	92894	92564	172806	41489	55198	137967	184142	54.48	132326	129865	156044	156403	5252	6517073	Aquatic	Environmental	Environmental
NC_013956	Pantoea ananatis LMG 20103	706191	PRJNA46807	46807	Proteobacteria	Gammaproteobacteria	411483	337503	465064	329166	69482	105659	67649	144075	48086	80456	155241	132043	295436	244778	325302	240089	50646	76943	47119	104895	34431	56555	105198	99847	53.69	112183	112362	133479	127921	4241	4703373	Multiple	Host-associated	Host-associated
NC_002939	Geobacter sulfurreducens PCA	243231	PRJNA57743	57743	Proteobacteria	delta/epsilon subdivisions	372686	327373	476224	321287	38109	54124	85634	164900	32796	52448	155970	194705	185717	156725	226548	158868	21929	20132	37401	87429	18657	19154	71347	100887	60.94	37079	38641	59920	57667	3441	3814128	Multiple	Host-associated	Environmental
NC_012796	Desulfovibrio magneticus RS-1	573370	PRJNA59309	59309	Proteobacteria	delta/epsilon subdivisions	357153	325125	485244	350415	47947	54704	71280	172812	24001	38689	150813	242777	329650	298968	452018	322670	43069	52749	69828	157330	20861	36710	143427	220629	62.77	86584	85905	134079	137915	4625	5248049	NA	NA	Environmental
NC_016805	Leuconostoc mesenteroides subsp. mesenteroides J18	1107880	PRJNA84337	84337	Firmicutes	Bacilli	281326	201155	231511	160479	75299	106082	33938	38811	65073	74062	28689	24582	66350	48626	47972	37627	17653	23255	5740	11271	13941	16580	4701	7895	37.77	31468	30919	20302	16682	1803	1896561	NA	NA	Engineered
NC_016604	Mycobacterium rhodesiae NBB3	710685	PRJNA75107	75107	Actinobacteria	Actinobacteria	483432	444659	740031	520339	39021	60748	111882	255077	55722	62741	279708	285745	355054	327917	535488	388810	28597	42173	77678	190085	43262	41591	196517	219894	65.49	58564	58793	110751	107913	6147	6415739	NA	Environmental	Environmental
NC_011094	Salmonella enterica subsp. enterica serovar Schwarzengrund str. CVM19633	439843	PRJNA58915	58915	Proteobacteria	Gammaproteobacteria	413979	333974	454118	315081	77672	114278	63475	129244	46285	80683	157736	113751	292535	237138	307964	227784	55576	75690	38411	96576	33376	50666	99513	96384	52.17	105729	108029	120654	111777	4501	4709075	Multiple	NA	Engineered
NC_016010	Xanthomonas axonopodis pv. citrumelo F1	981368	PRJNA73179	73179	Proteobacteria	Gammaproteobacteria	358374	313878	523192	375182	33251	67708	87017	176971	28820	39502	208315	199463	264978	227988	373840	282080	25952	44298	57241	136844	22440	24612	144765	156894	64.92	85621	87979	162260	155758	4181	4967469	NA	NA	NA
NC_010169	Brucella suis ATCC 23445	470137	PRJNA59015	59015	Proteobacteria	Alphaproteobacteria	156453	132944	197275	143481	20633	35680	30147	47255	14535	32586	62605	69619	109668	91534	131740	101584	15572	23684	18599	34874	12569	19133	38163	52429	57.12	40686	43416	57406	54638	1922	1923763	HostAssociated	Engineered	Host-associated
NC_015711	Myxococcus fulvus HW-1	483219	PRJNA68443	68443	Proteobacteria	delta/epsilon subdivisions	572893	554306	951478	681865	18425	35290	186081	363952	21469	33375	468861	389211	487637	453178	766509	584626	18382	23311	144841	308049	21425	23374	339610	364962	70.63	96107	101116	245487	229969	7284	9003593	Aquatic	Environmental	Environmental
NC_009004	Lactococcus lactis subsp. cremoris MG1363	416870	PRJNA58837	58837	Firmicutes	Bacilli	363030	256381	284367	194886	113238	130118	32017	42357	76766	97340	28354	30945	81292	58544	59337	45544	24554	27377	5927	11498	14657	23362	4532	9727	35.75	92659	86435	54400	45337	2435	2529478	Multiple	NA	NA
NC_012985	Candidatus Liberibacter asiaticus str. psy62	537021	PRJNA59227	59227	Proteobacteria	Alphaproteobacteria	105698	90888	96153	65186	29735	46055	14727	10978	20563	37311	12551	8320	85221	62024	60437	50532	25256	28902	6357	11904	18227	20533	5756	10170	36.47	58944	66630	39628	32226	1109	1227328	NA	Host-associated	Host-associated
NC_012039	Campylobacter lari RM2100	306263	PRJNA58115	58115	Proteobacteria	delta/epsilon subdivisions	211885	140501	141254	80130	79066	93298	16210	12655	29924	48024	8497	7203	127553	83289	77082	48807	46922	52945	6093	10967	18631	26396	3522	6052	29.7	14962	15088	6842	5652	1503	1525460	Multiple	NA	Host-associated
NC_003198	Salmonella enterica subsp. enterica serovar Typhi str. CT18	220341	PRJNA57793	57793	Proteobacteria	Gammaproteobacteria	407104	329131	448638	310141	76486	112320	62906	127890	45889	79761	154983	112150	295352	238353	311285	229409	56414	76488	39940	97317	34115	52062	100684	95099	52.09	130447	133951	149889	139927	4392	4809037	HostAssociated	NA	NA
NC_015516	Melissococcus plutonius ATCC 35311	940190	PRJNA66803	66803	Firmicutes	Bacilli	253052	166744	175853	118999	86370	98693	20346	21769	55707	54261	12412	14724	77882	54929	51627	38148	26225	30948	5621	7443	16548	17903	3406	5322	31.43	113735	104848	53925	44946	1742	1891014	NA	NA	Host-associated
NC_007880	Francisella tularensis subsp. holarctica LVS	376619	PRJNA58595	58595	Proteobacteria	Gammaproteobacteria	209078	147375	149850	96680	63153	83957	22283	20487	41492	56647	9560	8706	140493	99360	91079	64394	42034	53070	10554	17184	27881	35052	4766	7387	32.15	86768	86687	43766	37621	1812	1895994	HostAssociated	Host-associated	Host-associated
NC_006156	Borrelia garinii PBi	290434	PRJNA58125	58125	Spirochaetes	Spirochaetia	127658	96486	80467	46054	40977	57088	15100	7930	16381	32927	4734	5045	78653	46152	34532	24955	26923	22080	3184	9791	14054	9494	1576	3113	28.3	7854	8645	4125	2716	829	904246	HostAssociated	Environmental	Host-associated
NC_010995	Cellvibrio japonicus Ueda107	498211	PRJNA59139	59139	Proteobacteria	Gammaproteobacteria	439048	352372	482340	340376	74874	145811	84210	120959	56758	92057	125526	141678	294333	221322	293695	224654	54402	78780	43190	97294	39462	43124	69251	111059	51.99	60130	64604	70663	63664	3750	4576573	Terrestrial	Environmental	Environmental
NC_015424	Aeromonas veronii B565	998088	PRJNA66323	66323	Proteobacteria	Gammaproteobacteria	359508	298329	426423	291916	34682	75032	87670	143833	24461	56646	141583	157142	301260	245859	338492	251593	31372	50924	65602	132430	21414	32370	108162	152046	58.72	71270	74081	108077	98630	4028	4551783	NA	Engineered	Environmental
NC_015601	Erysipelothrix rhusiopathiae	1648	PRJNA68021	68021	Firmicutes	Erysipelotrichi	272372	197476	216204	142841	78059	100720	22207	32388	61889	65280	26755	20571	70230	52007	49255	38377	18926	24692	4462	10646	15272	16021	5026	7511	36.56	24395	22579	14893	11836	1697	1787941	HostAssociated	NA	Host-associated
NC_000962	Mycobacterium tuberculosis H37Rv	83332	PRJNA57777	57777	Actinobacteria	Actinobacteria	317072	300835	524740	354409	28416	53734	74219	173417	39213	50733	202186	190327	227675	209785	368823	258062	21296	33213	45501	127084	32911	31206	130532	149602	65.61	36016	37751	72195	68175	4003	4411532	HostAssociated	Host-associated	Host-associated
NC_015565	Desulfotomaculum carboxydivorans CO-1-SRB	868595	PRJNA67317	67317	Firmicutes	Clostridia	370196	277504	367930	223112	97943	109321	62052	93920	48712	73169	84005	94552	87021	67521	80194	53181	23294	26198	12927	22584	11851	17763	16712	22181	46.63	84385	78779	74084	64101	2658	2892255	NA	NA	Engineered
NC_007354	Ehrlichia canis str. Jake	269484	PRJNA58071	58071	Proteobacteria	Alphaproteobacteria	125131	93726	94553	52979	40024	60401	14665	7893	23125	35177	6441	2207	89450	58615	50302	38883	28245	30824	4240	12734	22958	14670	1778	3441	28.96	102754	117993	54118	36006	925	1315030	HostAssociated	Host-associated	Host-associated
NC_015435	Metallosphaera cuprina Ar-4	1006006	PRJNA66329	66329	Crenarchaeota	Thermoprotei	175515	145430	155598	94883	49211	42302	39051	44576	36682	43427	23412	23383	139397	113482	124491	73897	40336	33410	31104	34614	28940	34164	18348	18120	41.99	38569	38568	28226	28914	2029	1840348	NA	Host-associated	NA
NC_014639	Bacillus atrophaeus 1942	720555	PRJNA59887	59887	Firmicutes	Bacilli	551940	395341	472787	317388	151213	153277	74781	108637	94775	100173	107829	85437	183631	139073	150334	110038	49677	52443	21555	38757	32367	33286	31722	33028	43.22	89748	83791	67801	59824	4186	4168266	NA	NA	NA
NC_016510	Flavobacterium columnare ATCC 49512	1041826	PRJNA80731	80731	Bacteroidetes/Chlorobi group	Bacteroidetes	328410	219670	214880	144029	113593	125391	21396	34863	65695	68246	15732	18822	299271	197486	190661	130579	102569	110512	16438	35140	58411	62448	12023	19038	31.46	103741	102726	48324	46499	2642	3162432	NA	NA	Host-associated
NC_012926	Streptococcus suis BM407	568814	PRJNA59321	59321	Firmicutes	Bacilli	291999	213382	251062	169687	69713	96961	48754	50127	58594	76127	32029	40061	74952	55586	57309	44066	18175	21248	8610	16809	14234	18257	5389	13446	41.06	70092	67999	52548	43645	1933	2146229	Multiple	NA	Host-associated
NC_012808	Methylobacterium extorquens AM1	272630	PRJNA57605	57605	Proteobacteria	Alphaproteobacteria	319502	299363	513708	388095	16508	31231	78806	166289	15512	25018	194096	258719	288531	274541	477046	358728	15005	29585	71198	153383	14344	23251	180723	238223	68.71	110154	111162	239058	239693	4953	5511322	Multiple	Environmental	Environmental
NC_005139	Vibrio vulnificus YJ016	196600	PRJNA58007	58007	Proteobacteria	Gammaproteobacteria	338946	263997	334538	230661	82113	104037	53217	80705	56455	87294	72523	60410	220484	166963	203445	155190	53048	59003	28332	58967	36412	50218	39354	51401	46.41	55642	57778	50957	44102	3259	3354505	Aquatic	NA	Engineered
NC_016052	Tetragenococcus halophilus	51669	PRJNA74441	74441	Firmicutes	Bacilli	360677	244416	283935	180867	121926	138229	32439	41448	68309	84446	32682	28910	116612	81395	86027	60730	38685	43969	8743	16051	21360	26910	8832	12071	36.04	63545	59329	38373	30873	2555	2562720	NA	NA	Engineered
NC_008527	Lactococcus lactis subsp. cremoris SK11	272622	PRJNA57983	57983	Firmicutes	Bacilli	341323	241974	267948	183361	106073	121889	30535	40867	71982	91533	26972	29537	79250	58791	58424	45798	23718	27072	5967	11594	14967	23461	4557	9536	35.86	97368	90641	57038	47477	2384	2438589	Multiple	NA	NA
NC_006138	Desulfotalea psychrophila LSv54	177439	PRJNA58153	58153	Proteobacteria	delta/epsilon subdivisions	286786	240999	305297	203341	52064	99360	61220	53001	42911	90074	50964	74374	275340	205999	245785	184661	57949	65372	41945	68250	48323	51864	34816	84245	46.81	80652	93342	81129	70275	3116	3523383	Specialized	Environmental	Environmental
NC_011374	Ureaplasma urealyticum serovar 10 str. ATCC 33699	565575	PRJNA59011	59011	Tenericutes	Mollicutes	147218	83827	71214	52179	49884	61202	3836	10649	25022	27682	2519	2480	57740	33953	27778	20039	19954	24105	1605	4406	8949	10819	1046	1112	25.77	18870	17686	6368	5939	646	874478	HostAssociated	Host-associated	Host-associated
NC_010831	Chlorobium phaeobacteroides BS1	331678	PRJNA58131	58131	Bacteroidetes/Chlorobi group	Chlorobi	247589	203796	258741	169445	49984	63645	49602	65698	37033	61250	62395	57928	175267	132142	160134	119557	39139	33001	24223	53373	28304	32220	35316	47928	48.93	81617	86616	84975	73953	2469	2736403	Aquatic	Environmental	Environmental
NC_008255	Cytophaga hutchinsonii ATCC 33406	269798	PRJNA57651	57651	Bacteroidetes/Chlorobi group	Bacteroidetes	483775	350575	371061	262853	122267	165390	51549	80870	103313	96720	68351	52250	370301	265721	266618	202455	95647	117462	32072	69984	72654	75194	45832	44813	38.85	72834	71723	48385	44182	3785	4433218	Multiple	Environmental	Environmental
NC_010296	Microcystis aeruginosa NIES-843	449447	PRJNA59101	59101	Cyanobacteria	Oscillatoriophycideae	444139	334375	390337	286766	149669	166198	50815	81979	69148	98437	65355	94806	475778	353824	411713	303626	160098	176703	53046	86271	74306	105258	67041	99694	42.33	208206	209044	151966	152443	6312	5842795	Aquatic	NA	Environmental
NC_014964	Thermoanaerobacter brockii subsp. finnii Ako-1	509193	PRJNA55639	55639	Firmicutes	Clostridia	393271	265762	299225	164500	137407	130221	47240	41058	77693	84115	28214	23118	58437	41130	40906	26968	20443	18215	5006	7653	12179	12577	2813	5021	34.5	71027	61483	41312	29040	2210	2344824	Aquatic	Environmental	Environmental
NC_010981	Wolbachia endosymbiont of Culex quinquefasciatus Pel	570417	PRJNA61645	61645	Proteobacteria	Alphaproteobacteria	140702	96119	101272	61834	43993	50447	16824	18250	29144	31053	9061	7258	133831	88090	92233	58469	41974	46184	15223	18283	27693	27478	7530	7363	34.19	65460	66830	34465	34365	1277	1482355	HostAssociated	Host-associated	Host-associated
NC_011726	Cyanothece sp. PCC 8801	41431	PRJNA59027	59027	Cyanobacteria	Oscillatoriophycideae	398638	299034	339329	258133	143206	159826	34448	59694	68515	95488	47419	74623	378805	282760	319735	244014	135247	151720	33365	56210	64396	89332	45114	70206	39.76	132086	131099	86854	87196	4264	4679413	Aquatic	Environmental	Environmental
NC_010610	Lactobacillus fermentum IFO 3956	334390	PRJNA58865	58865	Firmicutes	Bacilli	248395	178595	233029	160272	46440	49712	44292	86441	24910	36913	67809	72806	77049	59108	69427	54232	14124	14655	11630	28822	7571	11717	17223	28596	51.47	75259	69614	78505	71798	1843	2098684	Multiple	NA	Engineered
NC_009662	Nitratiruptor sp. SB155-2	387092	PRJNA58861	58861	Proteobacteria	delta/epsilon subdivisions	251420	171233	192764	121049	69446	80129	35715	36546	44885	46127	28248	28118	138591	96873	96177	70413	38955	40226	14839	23435	24710	23667	12285	19946	39.69	17297	16716	12361	10281	1843	1877931	Specialized	NA	Environmental
NC_016787	Corynebacterium diphtheriae HC03	698969	PRJNA84299	84299	Actinobacteria	Actinobacteria	222491	183826	275635	200915	35198	52391	42995	66523	48003	69842	57420	72161	131479	114758	159785	129112	20491	29049	21374	43132	29175	36089	31137	55483	53.5	37079	37608	44608	40873	2262	2478364	Multiple	Host-associated	Host-associated
NC_011660	Listeria monocytogenes HCC23	552536	PRJNA59203	59203	Firmicutes	Bacilli	449881	306706	368490	237715	145565	144441	31727	68033	100282	96792	55472	40786	110746	81357	86590	62199	33651	35270	6403	19030	22024	27709	10888	13564	38.19	49947	44381	32129	26245	2974	2976212	HostAssociated	Host-associated	Host-associated
NC_007576	Lactobacillus sakei subsp. sakei 23K	314315	PRJNA58281	58281	Firmicutes	Bacilli	263663	185011	226278	159235	81867	94626	27064	42880	48368	58402	40310	37515	67434	49373	52204	45174	19317	21126	4520	14175	11282	15670	7003	14952	41.26	32191	30476	24125	19734	1879	1884661	Multiple	NA	Engineered
NC_009840	Prochlorococcus marinus str. MIT 9215	93060	PRJNA58819	58819	Cyanobacteria	Prochlorales	170896	123995	122203	78377	66047	71253	16612	14846	33976	42577	6794	8981	175446	119509	116540	76513	67845	64652	12580	18766	35881	36570	6144	9712	31.15	29920	31587	13991	12912	1982	1738790	Aquatic	Environmental	Environmental
NC_013791	Bacillus pseudofirmus OF4	398511	PRJNA45847	45847	Firmicutes	Bacilli	168807	128303	143838	100982	49408	54542	18938	29116	38114	41299	20486	19950	494154	364133	439653	287850	150022	161881	62204	75946	113440	117606	68525	50770	40.27	85906	89311	55109	63641	3921	3858997	Terrestrial	Environmental	Environmental
NC_014311	Ralstonia solanacearum PSI07	859657	PRJNA50539	50539	Proteobacteria	Betaproteobacteria	267451	237791	379043	273851	18112	30493	63013	140236	13359	21870	165443	156508	192958	170783	271247	208920	15491	18896	40508	106788	12175	11401	115346	124384	66.44	39180	39160	78931	75086	3284	3520618	NA	NA	NA
NC_009719	Parvibaculum lavamentivorans DS-1	402881	PRJNA58739	58739	Proteobacteria	Alphaproteobacteria	273662	239017	376954	270282	31136	48590	57429	101709	22259	37224	130302	150115	268589	232143	368458	272289	33330	42953	51962	103754	22736	32850	115935	163967	62.33	37065	37320	62939	59497	3636	3914745	Multiple	NA	Engineered
NC_014306	Erwinia billingiae Eb661	634500	PRJNA50547	50547	Proteobacteria	Gammaproteobacteria	456776	369581	513007	356096	71655	103112	77499	170977	41794	77440	187741	154376	313951	258907	344957	250672	49612	72724	51548	120172	27778	50056	127185	112610	55.2	79057	78683	98461	94503	4583	5100167	NA	NA	Host-associated
NC_010830	Candidatus Amoebophilus asiaticus 5a2	452471	PRJNA58963	58963	Bacteroidetes/Chlorobi group	Bacteroidetes	181567	116939	130240	91418	58519	64649	23498	23418	36297	42195	10942	12697	143428	92509	97939	73441	46692	48995	15465	21212	29329	30941	7536	12387	35.05	111503	112002	62242	57427	1334	1884364	HostAssociated	NA	NA
NC_012962	Photorhabdus asymbiotica	553480	PRJNA59243	59243	Proteobacteria	Gammaproteobacteria	464712	355829	443105	299550	115006	179519	72029	85943	80420	130996	90854	59664	350631	255043	295474	227954	92920	114806	35282	78229	66838	81650	49090	63060	42.15	174203	184464	140454	118255	4389	5064808	HostAssociated	NA	Host-associated
NC_008321	Shewanella sp. MR-4	60480	PRJNA58345	58345	Proteobacteria	Gammaproteobacteria	416312	327787	428429	299633	99521	143367	67776	95811	53138	95970	100074	107008	333761	245097	309316	235881	80838	99184	42130	85507	43673	57976	62176	102773	47.89	101137	107450	100906	90527	3924	4706287	Multiple	NA	Environmental
NC_000915	Helicobacter pylori 26695	85962	PRJNA57787	57787	Proteobacteria	delta/epsilon subdivisions	193446	128873	136419	86020	63372	68405	25016	32457	13384	33681	27260	23626	147471	98797	100185	68146	47745	50821	16256	26542	10508	25775	18342	20608	38.87	28459	28467	18432	16858	1577	1667825	HostAssociated	Host-associated	Host-associated
NC_015554	Alteromonas sp. SN2	715451	PRJNA67349	67349	Proteobacteria	Gammaproteobacteria	477964	357781	455119	313504	126026	156226	58070	107712	93002	126759	75822	78988	350909	261491	320014	231603	93072	110586	39538	82536	67264	90462	50035	62998	43.51	120174	119620	94588	89281	4371	4972148	NA	Environmental	Environmental
NC_005085	Chromobacterium violaceum ATCC 12472	243365	PRJNA58001	58001	Proteobacteria	Betaproteobacteria	366847	323079	511762	330741	32935	52565	97324	203427	16300	26414	213489	197573	277721	232949	359572	260288	30145	26448	58685	163691	13575	13179	141659	167270	64.83	46849	50165	92971	84633	4405	4751080	Multiple	Environmental	Environmental
NC_014370	Prevotella melaninogenica ATCC 25845	553174	PRJNA51377	51377	Bacteroidetes/Chlorobi group	Bacteroidetes	174603	125557	148877	102184	24745	55375	36793	30896	33970	54765	15070	17379	129610	86385	101695	73198	22012	33268	22460	28202	26031	33196	8823	15711	40.92	75292	80629	56625	50633	1338	1796408	NA	Host-associated	Host-associated
NC_016632	Serratia symbiotica str. 'Cinara cedri'	568817	PRJNA82363	82363	Proteobacteria	Gammaproteobacteria	78256	63405	70024	47216	19621	34648	10760	10698	16528	25943	8239	6293	66388	47278	50841	38863	17506	21804	5012	13361	16968	16547	4769	7308	29.23	339580	389010	168364	127644	730	1762765	Specialized	NA	NA
NC_015726	Cupriavidus necator N-1	1042878	PRJNA68689	68689	Proteobacteria	Betaproteobacteria	306544	271133	433396	307516	21909	33472	72754	162257	15984	22851	185365	179962	199026	181397	288447	214108	14950	19878	42966	113381	12362	12236	121683	130419	66.49	38395	39066	78050	74991	3622	3872936	NA	Environmental	Environmental
NC_016784	Bacillus amyloliquefaciens	1390	PRJNA84215	84215	Firmicutes	Bacilli	541289	388089	483972	326301	143094	134478	72098	124727	77097	86012	136201	104606	163637	127037	144067	106465	41882	42045	19618	40385	24799	26518	38842	37863	46.51	63584	57886	54145	47577	3823	4019858	NA	NA	NA
NC_011026	Chloroherpeton thalassium ATCC 35110	517418	PRJNA59187	59187	Bacteroidetes/Chlorobi group	Chlorobi	310242	234115	272832	191055	76119	96158	44801	62743	41382	56659	67384	64252	256804	193909	220304	165465	64813	70302	30316	59896	34171	44385	50831	63385	45.04	76239	76820	65604	61698	2711	3293456	Aquatic	Environmental	Environmental
NC_011894	Methylobacterium nodulans ORS 2060	460265	PRJNA59023	59023	Proteobacteria	Alphaproteobacteria	424456	407229	698422	529087	21303	45796	108668	226664	24595	35205	275247	334351	411935	396215	685168	520783	20382	42900	104843	221256	23863	32790	268857	331875	68.86	161977	162193	354555	354173	7356	7772460	HostAssociated	Host-associated	Host-associated
NC_016638	Mycoplasma haemocanis str. Illinois	1111676	PRJNA82367	82367	Tenericutes	Mollicutes	114380	78766	78607	51281	31133	43949	23035	12220	16460	30615	7314	8366	78987	43216	48406	31815	23966	23861	10378	10210	13052	15333	4143	6192	35.33	12355	13348	7237	6705	1156	919992	NA	Host-associated	Host-associated
NC_013062	Flavobacteriaceae bacterium 3519-10	531844	PRJNA59413	59413	Bacteroidetes/Chlorobi group	Bacteroidetes	313703	220878	241577	169781	74474	82553	36939	68927	46854	58296	54196	47878	227885	160803	168244	120949	55007	55815	23479	54512	33160	37636	38754	37129	42.69	37829	37838	27530	26110	2534	2768101	NA	NA	Environmental
NC_009882	Rickettsia rickettsii str. 'Sheila Smith'	392021	PRJNA58027	58027	Proteobacteria	Alphaproteobacteria	130711	87330	87972	58887	42067	50241	11434	12505	21907	30956	8886	7405	89737	60750	54907	40281	28467	32971	5955	10745	15308	19353	4872	6041	32.47	76918	75210	39101	34328	1343	1257710	HostAssociated	Host-associated	Host-associated
NC_013456	Vibrio sp. Ex25	150340	PRJNA41601	41601	Proteobacteria	Gammaproteobacteria	320369	243114	312670	212434	77551	92175	47215	78365	62779	94071	57683	44295	209354	157458	192717	143788	51510	52612	24819	58367	43330	54714	31398	38181	44.88	94535	95917	80433	71508	2915	3259580	NA	Host-associated	Environmental
NC_009342	Corynebacterium glutamicum R	340322	PRJNA58897	58897	Actinobacteria	Actinobacteria	279089	238744	351397	252247	41578	57968	56483	91421	57320	80621	71597	107694	184320	162597	223142	175404	28886	37011	31257	62751	37813	49047	43174	82054	54.13	63510	64238	78487	72374	3052	3314174	Multiple	NA	Environmental
NC_007575	Sulfurimonas denitrificans DSM 1251	326298	PRJNA58185	58185	Proteobacteria	delta/epsilon subdivisions	277553	191953	203067	127771	80503	96686	32581	32500	60105	66193	13257	15968	183908	124761	125130	84967	53027	59663	18346	24977	38103	42857	7150	12086	34.46	20180	20040	11355	10071	2096	2201561	NA	Environmental	Environmental
NC_014392	Caldicellulosiruptor obsidiansis OB47	608506	PRJNA51501	51501	Firmicutes	Clostridia	389459	275614	286284	168033	115860	118054	62036	52272	78078	83695	29366	21196	94566	69581	62333	41792	28403	28476	11247	14531	19319	19697	5111	6063	35.24	85730	77088	49881	37014	2189	2532343	Multiple	Environmental	Environmental
NC_015856	Collimonas fungivorans Ter331	1005048	PRJNA70793	70793	Proteobacteria	Betaproteobacteria	457795	376435	552278	389621	59342	85228	89834	198502	38340	52427	206531	206991	295812	249058	354276	263961	42440	47369	51851	140226	25483	28032	131322	148017	59.56	81628	82528	121526	115659	4432	5186889	NA	NA	NA
NC_005861	Candidatus Protochlamydia amoebophila UWE25	264201	PRJNA58079	58079	Chlamydiae/Verrucomicrobia group	Chlamydiae	209684	158378	155739	121050	76218	84722	21153	25987	38493	54631	16838	19305	203433	152484	142835	120877	72589	80898	17337	28027	37148	52042	14029	21903	34.72	101345	103031	56181	52475	2031	2414445	HostAssociated	Host-associated	Host-associated
NC_011753	Vibrio splendidus LGP32	575788	PRJNA59353	59353	Proteobacteria	Gammaproteobacteria	323940	248456	313296	213450	78431	92176	47175	79907	63642	104721	51706	40985	224112	166747	199869	149745	55055	53815	26197	63915	47192	62918	29593	35119	44.04	72377	75166	61525	54666	2947	3299303	Aquatic	NA	Host-associated
NC_012785	Kosmotoga olearia TBF 19.5.1	521045	PRJNA59205	59205	Thermotogae	Thermotogae	210873	160684	175260	110302	64492	51766	28960	44377	38108	46938	25118	32900	204018	159565	174375	106778	60006	56334	32042	39203	35432	48844	27344	27593	41.55	54972	54165	36661	39062	2118	2302126	Aquatic	NA	Engineered
NC_010725	Methylobacterium populi BJ001	441620	PRJNA58937	58937	Proteobacteria	Alphaproteobacteria	337992	319403	548705	412965	16285	31638	84346	180736	15133	23311	210096	278205	326524	310600	540890	405997	15872	30833	82101	176847	15042	23129	205576	274861	69.39	80813	81842	181536	180754	5323	5800441	NA	Host-associated	Host-associated
NC_013854	Azospirillum sp. B510	137722	PRJNA46085	46085	Proteobacteria	Alphaproteobacteria	214698	196725	336453	231688	12209	27728	54308	117306	8036	17522	136205	152889	188602	165964	286124	202244	12170	21699	44622	105291	8558	12277	111743	136845	67.76	45140	46980	98835	95705	2893	3311395	Terrestrial	NA	Host-associated
NC_014319	Leuconostoc gasicomitatum LMG 18811	762550	PRJNA50385	50385	Firmicutes	Bacilli	294472	210744	237790	167649	83533	116949	30496	34140	69867	75059	29818	23600	59272	44275	42974	35337	16586	22096	4036	8951	12805	15464	3905	7300	36.66	42176	40451	25985	21094	1912	1954080	NA	NA	Engineered
NC_007969	Psychrobacter cryohalolentis K5	335284	PRJNA58373	58373	Proteobacteria	Gammaproteobacteria	283530	200231	260888	184803	63323	105034	40711	47335	50980	75090	41638	46107	219367	155382	194075	144054	49137	78995	27969	41021	37752	56367	28768	40220	42.29	97291	97481	74039	68888	2467	3059876	Multiple	Environmental	Environmental
NC_015859	Corynebacterium variabile DSM 44702	858619	PRJNA62003	62003	Actinobacteria	Actinobacteria	252631	226403	385290	271617	10562	15954	61789	134368	19049	33230	124804	185004	177521	162891	267579	199468	8210	11017	39603	98154	15465	20483	85993	138748	67.15	40627	40321	83655	80330	3039	3433007	NA	NA	Engineered
NC_009439	Pseudomonas mendocina ymp	399739	PRJNA58723	58723	Proteobacteria	Gammaproteobacteria	376999	331660	515638	353464	27233	49727	101227	205140	17717	44748	192669	211883	323380	273706	413992	301522	28507	32226	73891	185305	17188	24654	144185	197182	64.68	47267	50779	91017	84801	4594	5072807	Multiple	Environmental	Environmental
NC_013222	Robiginitalea biformata HTCC2501	313596	PRJNA58285	58285	Bacteroidetes/Chlorobi group	Bacteroidetes	316570	247918	328318	211851	48452	62036	55936	127172	30952	30540	114629	111229	277557	217377	279201	185888	47513	52412	43225	115281	27294	25156	94640	101051	55.29	0	0	0	0	3210	3530383	Aquatic	Environmental	Environmental
NC_013355	Zymomonas mobilis subsp. mobilis NCIMB 11163	622759	PRJNA41019	41019	Proteobacteria	Alphaproteobacteria	182136	144915	198785	144546	44075	68478	27441	35586	23431	56191	41960	48678	143172	108732	144274	108768	36932	49846	17788	28606	19489	37879	27891	39697	46.83	47171	50233	44486	41914	1800	2124771	NA	NA	Engineered
NC_002663	Pasteurella multocida subsp. multocida str. Pm70	272843	PRJNA57627	57627	Proteobacteria	Gammaproteobacteria	213260	161389	193174	138916	73012	89214	20710	27450	37726	49870	37380	30359	179088	135056	152240	115438	61073	69348	13218	27047	31149	40382	24956	29850	40.4	32812	33453	23433	21744	2012	2257487	HostAssociated	Host-associated	Host-associated
NC_012806	Mycoplasma conjunctivae HRC/581	572263	PRJNA59325	59325	Tenericutes	Mollicutes	128311	80358	67242	51964	43702	47823	6590	12135	20486	27286	2717	6541	63674	39078	31886	24912	21580	23392	3059	6513	9962	12539	1322	3353	28.54	14854	14755	5951	5719	692	844775	HostAssociated	NA	Host-associated
NC_005957	Bacillus thuringiensis serovar konkukian str. 97-27	281309	PRJNA58089	58089	Firmicutes	Bacilli	705110	501498	571844	350742	238431	254996	66663	78632	176918	146830	77598	30759	229446	172752	166961	129300	73496	77285	13194	35901	55442	57771	14923	18947	35.41	163972	151441	99154	72433	5117	5237681	Multiple	Host-associated	Host-associated
NC_015722	Candidatus Midichloria mitochondrii IricVA	696127	PRJNA68687	68687	Proteobacteria	Alphaproteobacteria	95845	69991	73978	47447	30785	34781	12108	13089	17662	23466	8244	8482	85388	62058	62370	42163	27565	30299	9556	12560	16061	19640	6179	8301	36.55	85072	83792	50757	47238	1211	1183732	HostAssociated	Host-associated	Host-associated
NC_002607	Halobacterium sp. NRC-1	64091	PRJNA57769	57769	Euryarchaeota	Halobacteria	130994	108504	204679	132104	7799	8970	29154	75138	8619	8805	78854	81847	132396	110684	200255	139052	9147	8363	25589	75405	9217	9593	68162	92272	67.91	20361	20043	41259	38513	2075	2014239	Specialized	Environmental	NA
NC_016929	Rickettsia canadensis str. CA410	1105107	PRJNA88063	88063	Proteobacteria	Alphaproteobacteria	119609	81026	79949	53215	38739	47006	9886	10407	20529	29492	7115	5698	78555	53029	46882	33917	25022	29476	4897	8628	13591	17152	3454	4471	31.01	79778	78224	37986	32832	1016	1150228	NA	NA	NA
NC_013552	Dehalococcoides sp. VS	311424	PRJNA42393	42393	Chloroflexi	Dehalococcoidetes	119614	95499	122294	79619	24794	33666	19928	30642	16112	33563	25728	28299	121172	90223	113051	79017	27052	27726	15535	35612	18101	25941	23009	33190	47.27	17063	18155	15749	14383	1439	1413462	Aquatic	Environmental	Environmental
NC_006155	Yersinia pseudotuberculosis IP 32953	273123	PRJNA58157	58157	Proteobacteria	Gammaproteobacteria	415453	329783	434604	300914	90039	145033	66891	103467	61432	100898	112721	94157	293527	226351	287643	215123	66693	95149	40338	77665	45964	62604	69044	76347	47.61	153440	159532	149924	136718	3902	4744671	Multiple	NA	NA
NC_011060	Pelodictyon phaeoclathratiforme BU-1	324925	PRJNA58173	58173	Bacteroidetes/Chlorobi group	Chlorobi	282183	229031	284786	201596	52690	81617	54785	64444	43611	75379	60576	68519	199459	152052	182355	141045	39977	43570	30510	54674	34396	39673	36126	56295	48.08	72762	77593	72753	65823	2717	3018238	Multiple	NA	NA
NC_009900	Rickettsia massiliae MTU5	416276	PRJNA58801	58801	Proteobacteria	Alphaproteobacteria	123278	82758	83016	55524	39606	47133	10801	11818	20524	28920	8480	7129	95695	64603	59506	42610	30321	35176	6733	11322	16045	20661	5292	6423	32.54	121454	119628	61773	54874	968	1360898	HostAssociated	Host-associated	Host-associated
NC_014209	Thermoanaerobacter mathranii subsp. mathranii str. A3	583358	PRJNA49481	49481	Firmicutes	Clostridia	383611	261686	290600	161188	132347	128398	45304	40021	75776	82952	27683	22130	62756	43524	43765	27828	21630	19588	5677	8083	13060	13211	3127	4870	34.32	67742	58864	39084	27515	2160	2306092	Specialized	Environmental	Environmental
NC_015578	Treponema primitia ZAS-2	545694	PRJNA67367	67367	Spirochaetes	Spirochaetia	371442	295634	375968	247073	67453	96130	58694	112846	41497	64655	108241	117816	307640	237346	296102	202000	60210	72392	43791	95585	37894	45634	81383	99688	50.84	62430	65155	68287	65559	3523	4059867	HostAssociated	Host-associated	Host-associated
NC_011353	Escherichia coli O157:H7 str. EC4115	444450	PRJNA59091	59091	Proteobacteria	Gammaproteobacteria	486183	378964	523769	360255	97103	129838	71169	147683	64008	105924	166683	117239	346917	274303	354754	259436	70936	91494	43760	109361	47109	70398	105116	94770	50.52	160760	160051	169980	156276	5315	5572075	Multiple	Host-associated	Host-associated
NC_011884	Cyanothece sp. PCC 7425	395961	PRJNA59435	59435	Cyanobacteria	Oscillatoriophycideae	408559	342595	436938	341159	94275	135354	73112	124019	60388	89881	122783	132202	370030	310493	391012	308485	85753	120167	63576	115308	57462	76090	106221	125978	50.79	114172	116758	121936	118556	4970	5374574	Aquatic	Environmental	Environmental
NC_014330	Brachyspira pilosicoli 95/1000	759914	PRJNA50609	50609	Spirochaetes	Spirochaetia	320304	210868	202501	116462	101461	128112	27805	22409	46104	83578	6545	7199	241757	151276	142300	84563	80679	88068	13266	22308	39356	53264	3663	6084	27.9	56373	58120	23381	20893	2299	2586443	HostAssociated	Host-associated	Host-associated
NC_008710	Borrelia turicatae 91E135	314724	PRJNA58311	58311	Spirochaetes	Spirochaetia	127448	98048	86996	47438	38644	60641	18322	6061	16928	35372	5648	4056	80318	46940	35431	26648	26917	22051	3073	10633	15731	8938	1337	3587	29.12	6893	8373	3657	2406	818	917330	HostAssociated	Host-associated	Host-associated
NC_011745	Escherichia coli ED1a	585397	PRJNA59379	59379	Proteobacteria	Gammaproteobacteria	448591	354815	487758	335551	90151	120490	65188	136658	59005	100600	154396	109255	351924	280063	365565	266604	71410	91401	45567	112233	49121	72331	108296	97564	50.73	115214	116675	121558	112431	4916	5209448	Multiple	Host-associated	Host-associated
NC_002662	Lactococcus lactis subsp. lactis Il1403	272623	PRJNA57671	57671	Firmicutes	Bacilli	346373	244413	271902	186494	109589	124623	28667	39275	75524	95899	24615	27092	83624	60037	61105	46769	25472	28768	5935	11065	15391	24836	4576	8695	35.33	63249	59311	36262	30778	2321	2365589	Multiple	NA	Engineered
NC_011769	Desulfovibrio vulgaris str. 'Miyazaki F'	883	PRJNA59089	59089	Proteobacteria	delta/epsilon subdivisions	241106	220963	363592	262556	24839	19119	47106	145663	12975	18713	146571	168250	232400	216664	353454	240190	23420	21960	49135	135875	11835	19633	141831	153207	67.11	87611	85234	172333	179841	3181	4040304	Multiple	NA	NA
NC_013939	Deferribacter desulfuricans SSM1	639282	PRJNA46653	46653	Deferribacteres	Deferribacteres	326870	229137	228508	120244	108950	134049	40753	23148	52478	77739	18270	10415	158833	105595	92964	59183	54798	55702	10701	17785	28773	30102	5437	7381	31.12	32935	33132	16533	12611	2117	2234389	Specialized	NA	Environmental
NC_013421	Pectobacterium wasabiae WPP163	561231	PRJNA41297	41297	Proteobacteria	Gammaproteobacteria	435818	353731	472265	328290	82235	130752	72757	132781	57957	98328	156335	100837	320909	254638	322010	245433	63380	83066	44267	105407	49416	60244	90844	94950	50.48	128514	134554	140727	125983	4438	5063892	Multiple	NA	NA
NC_014761	Oceanithermus profundus DSM 14977	670487	PRJNA60855	60855	Deinococcus-Thermus	Deinococci	150874	150841	255319	171609	7878	6406	45293	94645	4511	9003	98682	122528	134392	130508	219497	155020	9228	4747	36354	84601	4603	6355	82588	113266	70.02	12635	13248	29513	28927	2230	2303940	NA	Environmental	Environmental
NC_007530	Bacillus anthracis str. 'Ames Ancestor'	261594	PRJNA58083	58083	Firmicutes	Bacilli	664317	473138	543295	333060	225109	239833	62822	74821	168050	140473	72932	29100	214703	162448	157585	119899	69677	72402	12663	33822	52058	53355	14094	17556	35.38	245080	223511	146380	107561	5209	5227419	Terrestrial	Host-associated	Host-associated
NC_009655	Actinobacillus succinogenes 130Z	339671	PRJNA58247	58247	Proteobacteria	Gammaproteobacteria	256417	193920	241788	162245	75069	91849	29033	52032	31154	50520	66786	48493	135683	103826	122159	88204	41248	42370	11263	33294	17151	23668	30543	32675	44.92	36615	37810	32978	28668	2079	2319663	HostAssociated	Host-associated	Host-associated
NC_017022	Enterococcus faecium Aus0004	1155766	PRJNA87025	87025	Firmicutes	Bacilli	360327	252151	287682	186680	112073	121713	39423	57483	81621	71720	40982	33110	174726	125961	133473	92218	53692	60339	17921	28509	37755	37628	17680	16788	38.36	82994	76654	52635	46943	2860	2955294	NA	Host-associated	Host-associated
NC_015740	Pseudomonas stutzeri ATCC 17588 = LMG 11199	96563	PRJNA68749	68749	Proteobacteria	Gammaproteobacteria	330151	289685	444984	304582	25558	46359	85620	171335	20688	41060	166103	174928	289335	247135	373594	273601	25517	32680	66885	160934	20570	25325	133176	167939	63.93	53611	57225	99580	92811	4217	4547930	NA	Host-associated	Host-associated
NC_009505	Brucella ovis ATCC 25840	444178	PRJNA58113	58113	Proteobacteria	Alphaproteobacteria	169470	143088	213910	155538	22008	38541	33196	50427	15319	35509	67844	75592	107453	89338	129360	99841	15132	22715	17985	34278	12234	18075	37391	52457	57.18	63891	66430	89178	84124	1929	2111370	HostAssociated	Host-associated	Host-associated
NC_010278	Actinobacillus pleuropneumoniae serovar 3 str. JL03	434271	PRJNA58891	58891	Proteobacteria	Gammaproteobacteria	221861	164893	197096	137780	76538	83177	20113	35305	33210	49405	44622	30021	157675	117763	135823	99826	54953	55019	10668	28434	23331	34185	27989	26401	41.23	50489	48763	37013	32318	2036	2242058	HostAssociated	Host-associated	Host-associated
NC_016609	Niastella koreensis GR20-10	700598	PRJNA83125	83125	Bacteroidetes/Chlorobi group	Bacteroidetes	958610	672058	793052	536543	201754	291483	127011	228828	134750	156222	186140	197070	695517	485445	550360	393664	154531	192743	82641	180550	94029	106009	123495	156045	44.87	185996	184362	154549	144558	7175	9033684	Terrestrial	Environmental	Environmental
NC_005090	Wolinella succinogenes DSM 1740	273121	PRJNA61591	61591	Proteobacteria	delta/epsilon subdivisions	220150	173863	211446	138739	41577	63029	52500	44584	30566	41558	44141	55593	162887	126343	141858	109980	34322	38691	29354	37842	22498	28304	21572	54013	48.46	11960	11761	11618	10150	2043	2110355	HostAssociated	Host-associated	Host-associated
NC_010577	Xylella fastidiosa M23	405441	PRJNA58809	58809	Proteobacteria	Gammaproteobacteria	192462	170840	246298	171690	30107	72888	47857	51499	30354	63150	63707	53044	137104	104637	146511	119160	27079	30257	17094	50372	31245	24642	31237	51038	51.76	88486	111493	116866	91868	2161	2535690	HostAssociated	Host-associated	Host-associated
NC_012669	Beutenbergia cavernae DSM 12333	471853	PRJNA59047	59047	Actinobacteria	Actinobacteria	311915	328170	607024	436567	5606	7391	80353	203939	16331	22155	264349	278143	200722	214705	394693	296103	4038	4707	48794	133589	12244	13508	165223	193628	73.12	20601	21007	57058	55143	4197	4669183	Terrestrial	Engineered	Environmental
NC_000853	Thermotoga maritima MSB8	243274	PRJNA57723	57723	Thermotogae	Thermotogae	185266	148753	172011	100493	56601	32008	36304	49350	27756	37927	36879	33344	160004	129909	146197	87660	49925	26797	27885	44646	26158	30757	30119	30556	46.25	16176	15534	14378	12742	1862	1860725	Specialized	Environmental	Environmental
NC_013961	Erwinia amylovora CFBP1430	665029	PRJNA46839	46839	Proteobacteria	Gammaproteobacteria	331139	266263	369603	258756	56543	82962	56633	118527	38767	65182	126674	97825	230535	188330	250159	185080	38855	56859	36786	87086	28267	42741	82969	74975	53.6	79968	79818	94464	88894	3677	3805573	NA	Host-associated	Host-associated
NC_011750	Escherichia coli IAI39	585057	PRJNA59381	59381	Proteobacteria	Gammaproteobacteria	428171	337686	459597	317169	86491	115772	60061	129422	55660	94748	143446	105271	365812	292419	379868	275571	74690	96867	47150	115729	49607	75482	113032	100665	50.63	107558	108666	113458	107690	4731	5132068	Multiple	Host-associated	Host-associated
NC_003212	Listeria innocua Clip11262	272626	PRJNA61567	61567	Firmicutes	Bacilli	459834	311599	371953	239765	151709	149212	30330	66596	104077	102586	50081	38636	112457	81912	87028	62404	35020	36416	6073	18438	23191	28883	9988	12340	37.44	51518	45878	31828	26314	2968	3011208	Multiple	NA	Engineered
NC_012622	Sulfolobus islandicus Y.G.57.14	439386	PRJNA58923	58923	Crenarchaeota	Thermoprotei	250158	192531	191541	110620	79973	85390	39806	38899	55853	55055	18112	17916	248745	186630	189614	108368	80809	83170	39843	39041	55311	52651	17279	17445	35.39	80500	80919	44443	44593	2904	2702058	NA	Environmental	NA
NC_016001	Flavobacterium branchiophilum FL-15	1034807	PRJNA73421	73421	Bacteroidetes/Chlorobi group	Bacteroidetes	373378	252142	243607	169232	118420	145234	31239	43118	68969	67276	22235	33982	311798	206163	197151	135168	100921	115660	23345	39305	55706	51078	17096	29073	32.86	148729	151025	74393	72720	2867	3559884	NA	Host-associated	Host-associated
NC_015571	Porphyromonas gingivalis TDC60	1030843	PRJNA67407	67407	Bacteroidetes/Chlorobi group	Bacteroidetes	191948	147805	179658	125560	34321	49263	34458	54124	29992	39464	38063	47007	195310	151221	183334	129034	34686	48519	34477	55629	31121	37931	39126	50919	48.34	50470	50798	47709	47147	2217	2339897	NA	NA	Host-associated
NC_013166	Kangiella koreensis DSM 16069	523791	PRJNA59209	59209	Proteobacteria	Gammaproteobacteria	330576	244999	308879	202818	80588	112782	54163	66712	56176	88145	48175	52658	174369	125607	150239	111288	42576	52268	22630	41624	28036	41908	21227	35819	43.69	38642	39276	32249	28200	2633	2852073	Aquatic	Environmental	Environmental
NC_012846	Bartonella grahamii as4aup	634504	PRJNA59405	59405	Proteobacteria	Alphaproteobacteria	187218	144049	179404	126252	50622	77105	25284	18255	38805	66337	24388	18707	143816	104191	117098	96904	41681	49597	10722	18506	30719	42135	11141	21455	38.06	162050	174584	116071	92210	1738	2341328	HostAssociated	Host-associated	Host-associated
NC_007951	Burkholderia xenovorans LB400	266265	PRJNA57823	57823	Proteobacteria	Betaproteobacteria	373565	328674	506763	373519	44246	61094	74738	164086	29399	45566	215060	180701	265505	234952	356623	278591	33753	40009	48697	122224	22760	27982	145424	143718	62.76	80474	81501	139076	131412	4430	4895836	Multiple	Environmental	Environmental
NC_011898	Clostridium cellulolyticum H10	394503	PRJNA58709	58709	Firmicutes	Clostridia	647461	434486	496317	296724	166816	192696	92629	103855	138130	133190	55494	53939	134893	95450	98396	65685	33836	41221	16438	23152	26685	30064	10078	14243	37.4	110981	95269	68877	53330	3403	4068724	Terrestrial	NA	Engineered
NC_013282	Cronobacter turicensis z3032	693216	PRJNA40821	40821	Proteobacteria	Gammaproteobacteria	399201	324727	463432	333924	61101	79823	64651	151232	26738	59148	183155	149361	255311	213239	292251	220190	37926	50549	39767	101221	16152	33549	117797	103788	57.42	58806	58520	80756	76962	4210	4384427	NA	NA	Host-associated
NC_008024	Streptococcus pyogenes MGAS10750	370554	PRJNA58575	58575	Firmicutes	Bacilli	275815	195471	223856	154836	79551	96354	33546	40448	52553	76217	23636	30301	80489	55261	57089	44163	23199	25703	7538	13522	13526	21083	4587	10341	38.32	40369	40098	26609	23542	1978	1937111	HostAssociated	Host-associated	Host-associated
NC_010471	Leuconostoc citreum KM20	349519	PRJNA58481	58481	Firmicutes	Bacilli	274989	199252	234212	168559	74639	106849	33006	36910	62882	72806	32487	29101	47849	36136	36427	30407	12781	17340	3883	8046	9971	12810	3849	7122	38.99	27329	26034	18516	15377	1702	1796284	NA	NA	Engineered
NC_002678	Mesorhizobium loti MAFF303099	266835	PRJNA57601	57601	Proteobacteria	Alphaproteobacteria	498896	444689	680627	486610	50615	80940	110206	212049	39660	58417	235349	293416	433242	386514	589913	429503	44774	67544	92982	187514	35111	48107	196998	266302	62.75	112678	113212	188292	185128	6743	7036071	Multiple	Host-associated	Host-associated
NC_014734	Paludibacter propionicigenes WB4	694427	PRJNA60725	60725	Bacteroidetes/Chlorobi group	Bacteroidetes	379133	276195	289885	197078	91701	131425	48255	64191	66368	85114	50690	41164	312522	217966	232138	162799	77570	90052	30062	66113	58930	62547	37202	41227	38.86	85041	88655	57649	52520	3021	3685504	Terrestrial	Environmental	Environmental
NC_012883	Thermococcus sibiricus MM 739	604354	PRJNA59399	59399	Euryarchaeota	Thermococci	188085	141789	170215	95339	59815	51391	36319	30660	38401	44511	19535	22597	156417	111410	129478	75770	50557	37952	23433	29234	33521	30420	12759	21253	40.2	26113	26844	18962	16840	2035	1845800	NA	NA	NA
NC_012917	Pectobacterium carotovorum subsp. carotovorum PC1	561230	PRJNA59295	59295	Proteobacteria	Gammaproteobacteria	408123	333528	447513	312848	73640	115250	67515	132015	49569	87176	160422	101177	329506	261705	337908	259161	60568	78996	46064	115879	45499	58404	104776	106061	51.93	94948	98692	109297	98884	4247	4862913	NA	NA	NA
NC_013124	Acidimicrobium ferrooxidans DSM 10331	525909	PRJNA59215	59215	Actinobacteria	Actinobacteria	151666	167231	295213	209160	7736	19644	44170	76589	19947	30621	108006	118841	80450	83495	140688	117703	5112	7358	17582	41789	13900	12059	42691	73155	68.29	23861	26192	56178	50902	1964	2158157	Specialized	Environmental	Environmental
NC_015738	Eggerthella sp. YY7918	502558	PRJNA68707	68707	Actinobacteria	Actinobacteria	322312	276494	403966	277091	39579	68867	67755	105617	36745	75187	121593	117007	133053	113207	157184	113961	19498	24159	23394	48856	20204	24573	40032	55664	56.2	49635	52199	67689	61052	2680	3123671	NA	NA	Host-associated
NC_015172	Syntrophobotulus glycolicus DSM 8271	645991	PRJNA63343	63343	Firmicutes	Clostridia	457961	334740	423555	258027	114439	127632	81637	102584	60670	75135	103815	99548	128370	101449	112115	78859	29805	37151	18497	32164	15788	23437	25577	33993	46.35	74121	67665	68174	57883	3254	3406739	Aquatic	NA	Engineered
NC_016797	Brucella suis VBI22	1112912	PRJNA83617	83617	Proteobacteria	Alphaproteobacteria	175485	148758	221022	161124	22713	40098	34342	52428	15742	36765	70545	78136	113975	95311	137044	105796	16402	24274	18836	36401	13201	19454	39490	55336	57.21	42256	44055	60373	55487	2124	2108637	NA	Environmental	Host-associated
NC_013205	Alicyclobacillus acidocaldarius subsp. acidocaldarius DSM 446	521098	PRJNA59199	59199	Firmicutes	Bacilli	305960	282624	428204	298593	30856	53161	79134	128625	28108	34310	172072	147523	92533	89383	127353	96192	10373	15226	20784	41328	10058	10108	48673	49716	62.33	37606	36751	59081	53496	2889	3018755	Specialized	Environmental	Environmental
NC_009706	Clostridium kluyveri DSM 555	431943	PRJNA58885	58885	Firmicutes	Clostridia	584958	382775	408144	221720	182939	212928	63487	48889	114162	107743	34151	32678	201104	135097	127916	82185	61770	69840	17167	22829	37577	38171	9526	15118	32.02	136890	125780	68321	51817	3838	3964618	Aquatic	Environmental	Environmental
NC_014010	Candidatus Puniceispirillum marinum IMCC1322	488538	PRJNA47081	47081	Proteobacteria	Alphaproteobacteria	263610	216253	301251	207355	48301	96140	38529	56963	49278	71709	73142	63723	168136	133397	183683	132168	31233	54945	20522	41119	32520	40491	38143	49536	48.85	40082	40234	38512	35392	2543	2753527	Aquatic	Environmental	Environmental
NC_008510	Leptospira borgpetersenii serovar Hardjo-bovis str. JB197	355277	PRJNA58509	58509	Spirochaetes	Spirochaetia	302026	239091	242795	171284	96886	95729	40654	52211	44943	67767	49996	43713	229437	180238	171683	130704	76626	66481	23212	45411	37892	44672	32293	37762	40.23	249476	252634	178992	161615	2645	3576473	HostAssociated	NA	Engineered
NC_010644	Elusimicrobium minutum Pei191	445932	PRJNA58949	58949	Elusimicrobia	Elusimicrobia	208472	146257	171762	110814	67117	60556	22700	34304	23234	50441	26338	34686	108033	75487	80584	58496	35858	29064	8987	19711	13664	22419	12554	18652	39.95	26621	26538	18569	16626	1529	1643562	HostAssociated	Host-associated	Host-associated
NC_010473	Escherichia coli str. K-12 substr. DH10B	316385	PRJNA58979	58979	Proteobacteria	Gammaproteobacteria	374387	300974	408955	282839	75885	100634	53107	116357	47118	83380	130508	94711	318709	255988	330927	240868	64177	83958	40530	101616	42418	65765	98929	89486	50.78	131829	133925	141981	132270	4129	4686135	HostAssociated	NA	Engineered
NC_013739	Conexibacter woesei DSM 14684	469383	PRJNA43467	43467	Actinobacteria	Actinobacteria	450758	452371	850887	607799	26103	14716	121224	285492	18319	23512	362946	395331	277438	278124	529992	391700	16330	7806	72111	179486	14345	12845	218467	259049	72.73	20228	20231	55275	53573	5914	6359369	Terrestrial	Environmental	Environmental
NC_009720	Xanthobacter autotrophicus Py2	78245	PRJNA58453	58453	Proteobacteria	Alphaproteobacteria	338998	324022	522059	389436	19089	41443	82991	167268	17436	29733	198889	255619	309226	291832	476242	358482	18547	37576	74675	153974	16707	25822	176785	237427	67.46	64936	65713	135215	133334	4746	5308934	Multiple	Host-associated	Environmental
NC_014147	Moraxella catarrhalis RH4	749219	PRJNA48809	48809	Proteobacteria	Gammaproteobacteria	191441	138926	174546	124278	44452	76414	27379	27859	37018	48092	26262	32135	125678	89579	105662	81262	29609	48330	13938	21154	22602	28978	13458	24937	41.67	40993	41379	31150	28079	1886	1863286	NA	Host-associated	Host-associated
NC_003450	Corynebacterium glutamicum ATCC 13032	196627	PRJNA57905	57905	Actinobacteria	Actinobacteria	271209	229308	337860	241420	40789	57707	54766	87397	55290	77471	68393	102274	195371	167447	230127	183097	30640	40330	33043	64649	39665	51994	43507	83191	53.81	63103	64294	76482	69679	2993	3309401	Multiple	NA	Engineered
NC_015577	Treponema azotonutricium ZAS-9	545695	PRJNA67365	67365	Spirochaetes	Spirochaetia	367361	289974	363487	250180	72350	92043	61449	93436	43730	72796	77594	118914	294600	223780	280443	197309	61734	64493	45090	80820	35340	49045	58538	98893	49.8	55766	56975	58613	55909	3474	3855661	HostAssociated	Host-associated	Host-associated
NC_013714	Bifidobacterium dentium Bd1	401473	PRJNA43091	43091	Actinobacteria	Actinobacteria	275370	223677	326966	223590	29894	48315	56267	101846	26363	40011	97737	123440	112317	91541	129201	95481	12270	18710	20967	44175	13248	12934	39250	52782	58.54	45759	45615	65471	62312	2129	2636365	NA	Environmental	Host-associated
NC_000963	Rickettsia prowazekii str. Madrid E	272947	PRJNA61565	61565	Proteobacteria	Alphaproteobacteria	119501	81942	77334	52231	38606	49181	9222	8549	21384	29764	5745	4038	76425	52301	44059	32277	24438	29584	4102	7605	14139	16250	2778	3331	29	76855	80584	34459	30051	837	1111523	HostAssociated	Host-associated	Host-associated
NC_009437	Caldicellulosiruptor saccharolyticus DSM 8903	351627	PRJNA58289	58289	Firmicutes	Clostridia	373998	263053	272433	160529	110641	113616	58896	52330	78767	76461	25695	21438	198963	141986	138281	85080	61188	60427	27953	29166	40059	41406	11438	12263	35.25	93050	86743	53220	44789	2682	2970275	Specialized	Environmental	Environmental
NC_014833	Ruminococcus albus 7	697329	PRJNA51721	51721	Firmicutes	Clostridia	387602	266746	336970	202297	67983	90362	67423	94964	64382	89009	52756	58433	273630	188043	232440	144039	49475	58673	43817	71509	46967	59535	32834	45825	44.21	111971	109959	89143	82197	3181	3685408	HostAssociated	Host-associated	Host-associated
NC_015713	Simkania negevensis Z	331113	PRJNA68451	68451	Chlamydiae/Verrucomicrobia group	Chlamydiae	223753	176724	195713	145937	63210	73939	28748	39231	45227	58140	29594	34487	226587	175036	178214	156493	64134	62781	21855	46895	44243	55812	21381	45894	41.78	34011	34181	25594	22851	2381	2496274	NA	NA	Engineered
NC_007776	Synechococcus sp. JA-2-3B'a(2-13)	321332	PRJNA58537	58537	Cyanobacteria	Oscillatoriophycideae	192639	177080	250003	189989	31352	49692	53923	82159	24567	34905	81193	90239	197459	180006	255122	193950	31510	50316	55043	84457	24601	35247	83856	92327	58.45	56772	56212	80292	79618	2862	3046680	Specialized	Environmental	Environmental
NC_010263	Rickettsia rickettsii str. Iowa	452659	PRJNA58961	58961	Proteobacteria	Alphaproteobacteria	132253	88959	88753	59564	42506	50846	11568	12810	22148	31173	8989	7549	90737	61826	55238	40687	28713	33427	6054	10953	15466	19548	4908	6081	32.45	74715	72915	38147	33002	1384	1268188	HostAssociated	Host-associated	Host-associated
NC_008536	Candidatus Solibacter usitatus Ellin6076	234267	PRJNA58139	58139	Fibrobacteres/Acidobacteria group	Acidobacteria	750210	648427	972085	727059	80328	125591	154154	326415	74182	86858	362571	387703	656838	572456	853661	642071	71886	107264	131633	290863	68814	72319	313000	348316	61.9	118634	118211	191232	190806	7826	9965640	Terrestrial	Environmental	Environmental
NC_013971	Erwinia amylovora ATCC 49946	716540	PRJNA46943	46943	Proteobacteria	Gammaproteobacteria	330672	265433	367758	257077	56760	83040	56331	117693	38658	65015	125623	97181	229340	187801	249215	184214	38729	56726	36596	86720	28306	42728	82462	74567	53.6	82971	83059	98458	92823	3479	3805874	NA	NA	Engineered
NC_014973	Geobacter sp. M18	443143	PRJNA55771	55771	Proteobacteria	delta/epsilon subdivisions	502022	417563	592738	407441	50967	45535	134500	231635	33405	51225	198396	250734	270669	223053	310016	219567	29925	22202	71342	128131	20145	23099	105176	132971	61.18	89156	86904	139608	137372	4435	5277406	Terrestrial	NA	NA
NC_012526	Deinococcus deserti VCD115	546414	PRJNA58615	58615	Deinococcus-Thermus	Deinococci	182064	154958	264586	184303	17268	26137	40062	100071	20807	34883	97195	96269	178436	150584	256612	180607	17563	23089	38030	98159	21450	31127	92923	98051	63.39	40204	40156	69646	68033	2597	2819842	Terrestrial	Environmental	Environmental
NC_010528	Cupriavidus taiwanensis	977880	PRJNA61615	61615	Proteobacteria	Betaproteobacteria	272162	242161	390303	276889	18077	26473	64126	148499	10847	15056	172339	167795	171104	156725	250882	186841	12411	15737	37100	99990	8087	8550	110575	114595	67.51	30962	30842	64869	62462	3135	3416911	HostAssociated	Environmental	Host-associated
NC_007778	Rhodopseudomonas palustris HaA2	316058	PRJNA58439	58439	Proteobacteria	Alphaproteobacteria	414528	373133	581888	418844	29470	56607	91472	199594	18006	26588	250101	255296	279600	248117	387330	289123	22545	34816	58450	138875	14555	15119	159776	179442	66.04	70343	71966	140404	137385	4683	5331656	Multiple	Environmental	Environmental
NC_017045	Riemerella anatipestifer ATCC 11845 = DSM 15868	693978	PRJNA159857	159857	Bacteroidetes/Chlorobi group	Bacteroidetes	242456	165950	176305	111656	77683	85366	29817	30187	44070	56451	20998	13606	176254	116881	117960	80797	56821	52848	14536	30372	31363	38450	9618	15643	35.01	59990	59347	34326	28780	1941	2164087	NA	Host-associated	Host-associated
NC_013411	Geobacillus sp. Y412MC61	544556	PRJNA41171	41171	Firmicutes	Bacilli	352996	283898	377741	253564	78575	93605	62772	93510	36294	43645	133727	102956	187990	151487	196303	139467	42274	47260	31223	52417	20024	23168	66171	59727	52.42	95300	91675	108035	95858	3409	3622844	Specialized	Environmental	Environmental
NC_002927	Bordetella bronchiseptica RB50	257310	PRJNA57613	57613	Proteobacteria	Betaproteobacteria	382731	359307	594054	411547	27066	47559	92599	216695	14818	21854	257662	257113	305444	278785	457815	339655	26433	27827	62794	184205	12343	11712	188055	225904	68.08	30657	32446	68390	64494	4995	5339179	HostAssociated	Host-associated	Host-associated
NC_002936	Dehalococcoides ethenogenes 195	243164	PRJNA57763	57763	Chloroflexi	Dehalococcoidetes	121648	96023	125432	80989	23439	31478	20809	34751	13960	30829	29864	32652	126906	94303	118836	82070	26786	27600	17053	39200	16793	24847	26859	37270	48.85	18529	19759	18784	17655	1581	1469720	Multiple	NA	NA
NC_002950	Porphyromonas gingivalis W83	242619	PRJNA57641	57641	Bacteroidetes/Chlorobi group	Bacteroidetes	200929	156008	189050	131428	35423	53176	37116	54960	31119	42450	39984	48803	169417	130615	158762	112501	30740	40719	29125	50095	27387	31981	33591	44967	48.29	79041	79862	73995	71128	1909	2343476	HostAssociated	Host-associated	Host-associated
NC_005955	Bartonella quintana str. Toulouse	283165	PRJNA57635	57635	Proteobacteria	Alphaproteobacteria	123567	102368	124057	88000	33015	52196	17545	12480	26719	47987	17103	12373	92941	68576	75045	65859	26424	31202	6722	13108	20742	27375	7060	14811	38.8	106670	116709	79800	61771	1142	1581384	HostAssociated	Host-associated	Host-associated
NC_013515	Streptobacillus moniliformis DSM 12112	519441	PRJNA41863	41863	Fusobacteria	Fusobacteriia	319595	197063	194131	97136	123787	128313	17342	14422	64618	56977	5570	2724	46646	30724	25328	15574	17173	18354	1767	3204	7838	10105	547	653	26.31	51054	41885	20998	13243	1438	1662578	HostAssociated	Host-associated	Host-associated
NC_009440	Metallosphaera sedula DSM 5348	399549	PRJNA58717	58717	Crenarchaeota	Thermoprotei	182071	157740	178364	110115	42774	38762	50004	51141	39597	39400	32219	38247	174969	148127	168391	102623	41368	35579	46574	49392	37281	36878	30712	35558	46.23	47333	48356	40058	40898	2256	2191517	Specialized	Environmental	NA
NC_013948	Mycoplasma agalactiae 5632	2110	PRJNA46679	46679	Tenericutes	Mollicutes	134187	80327	76505	50412	46715	45852	9370	15937	23112	27656	3040	5660	86435	51972	45852	31622	28727	29932	5781	10615	13687	17503	1947	3523	29.62	25854	24078	10991	9997	813	1006702	NA	NA	NA
NC_016845	Klebsiella pneumoniae subsp. pneumoniae HS11286	1125630	PRJNA84387	84387	Proteobacteria	Gammaproteobacteria	438531	368201	515518	357592	60965	93269	78572	176709	32158	62986	205310	165094	348446	293603	397359	292127	48028	68570	57029	146740	24595	43065	148338	154114	57.48	80762	80503	112209	105447	5316	5333941	NA	Host-associated	Host-associated
NC_011837	Clostridium kluyveri NBRC 12016	583346	PRJNA59369	59369	Firmicutes	Clostridia	573056	376004	400185	216188	179334	209030	62204	47452	111758	105387	33413	31653	189383	129235	120809	77847	57901	66094	15964	21700	35731	36096	9005	14562	31.99	153835	141479	77941	58972	3468	3896121	Aquatic	NA	Environmental
NC_016786	Corynebacterium diphtheriae HC01	698967	PRJNA84297	84297	Actinobacteria	Actinobacteria	222496	185077	276479	201695	35480	52919	42760	66419	48607	70567	57540	71895	123926	107661	149487	120936	19221	26966	20126	40737	27471	33327	29087	52424	53.43	39491	40511	47552	43642	2248	2427148	Multiple	Host-associated	Host-associated
NC_010322	Pseudomonas putida GB-1	76869	PRJNA58735	58735	Proteobacteria	Gammaproteobacteria	464517	399341	611391	415499	48485	71717	114518	237453	36744	70129	216194	221637	394567	330112	492546	354586	45678	47794	81749	216867	34614	43416	168081	206518	61.94	60018	62954	101416	94798	5408	6078430	Multiple	Environmental	Environmental
NC_014006	Sphingobium japonicum UT26S	452662	PRJNA47077	47077	Proteobacteria	Alphaproteobacteria	254211	223680	376191	257076	25027	44065	54428	120635	16208	23898	145375	153101	214239	187001	310189	212758	20989	35889	44846	102870	13614	17717	119752	128635	64.76	29855	29884	54157	53402	3529	3514822	Terrestrial	NA	Environmental
NC_009092	Shewanella loihica PV-4	323850	PRJNA58349	58349	Proteobacteria	Gammaproteobacteria	398503	310707	425097	285582	48548	97959	96773	129815	40131	74712	116217	131161	327478	239922	315937	233905	42770	62818	67752	120088	34659	42282	76688	127027	53.67	88963	95053	113531	101718	3859	4602594	Multiple	Environmental	Environmental
NC_006086	Streptococcus pyogenes MGAS10394	286636	PRJNA58105	58105	Firmicutes	Bacilli	272596	192211	223590	154273	77735	93562	33718	40425	52438	76051	23535	30893	73391	52026	53510	42728	20678	23851	6824	12819	12390	20465	4529	10109	38.69	40727	39386	27353	23226	1886	1899877	HostAssociated	Host-associated	Host-associated
NC_006361	Nocardia farcinica IFM 10152	247156	PRJNA58203	58203	Actinobacteria	Actinobacteria	414411	399114	721218	515841	24216	29437	101504	259204	21125	27828	298733	341506	284413	274087	496819	367296	17198	20819	64734	182320	16923	16539	204779	242795	70.83	42580	42772	102607	101504	5681	6021225	Multiple	Host-associated	Host-associated
NC_008358	Hyphomonas neptunium ATCC 15444	228405	PRJNA58433	58433	Proteobacteria	Alphaproteobacteria	282649	249681	396729	283497	32264	52679	56619	110166	26429	44686	135568	155839	227169	196029	308575	231834	28156	38317	39636	91202	22617	31099	96637	137338	61.93	33104	34136	54920	52059	3506	3705021	Aquatic	Environmental	Environmental
NC_013203	Atopobium parvulum DSM 20469	521095	PRJNA59195	59195	Actinobacteria	Actinobacteria	182138	146580	191337	141947	26111	50125	39569	36590	38802	79559	19531	32598	69223	54148	66048	53234	12104	15980	10875	17008	14483	25008	6375	15877	45.69	22889	24837	21632	18923	1353	1543805	HostAssociated	Host-associated	Host-associated
NC_007760	Anaeromyxobacter dehalogenans 2CP-C	290397	PRJNA58135	58135	Proteobacteria	delta/epsilon subdivisions	294185	302118	573497	424660	4452	6519	93953	190793	7054	7614	268017	268910	237966	251694	482802	366606	3241	5065	73509	159448	5837	6430	223330	235753	74.91	29814	29365	88661	87144	4346	5013479	Terrestrial	Environmental	Environmental
NC_010571	Opitutus terrae PB90-1	452637	PRJNA58965	58965	Chlamydiae/Verrucomicrobia group	Verrucomicrobia	363394	331372	516903	392442	32409	55436	80872	178925	26856	33550	227007	205046	406162	372503	569336	447534	37972	59270	86770	195750	30578	39588	236193	246524	65.34	71629	71304	136773	132244	4612	5957605	Aquatic	Environmental	Environmental
NC_007005	Pseudomonas syringae pv. syringae B728a	205918	PRJNA57931	57931	Proteobacteria	Gammaproteobacteria	457872	389067	569859	397261	55650	88441	101252	204754	40691	81548	198095	192765	415544	340057	488315	356084	55821	66216	80205	197467	40278	57802	167478	184126	59.23	92313	97023	139573	133067	5089	6093698	Multiple	Host-associated	Host-associated
NC_014033	Prevotella ruminicola 23	264731	PRJNA47507	47507	Bacteroidetes/Chlorobi group	Bacteroidetes	362927	254012	317802	207885	37863	94125	80855	94210	46261	82990	58664	69656	308292	207967	259335	173281	33290	60801	62501	96430	44750	56179	42893	69011	47.69	68347	71732	64789	60831	2763	3619559	HostAssociated	Host-associated	Host-associated
NC_014774	Candidatus Liberibacter solanacearum CLso-ZC1	658172	PRJNA61245	61245	Proteobacteria	Alphaproteobacteria	119623	98798	102644	71344	34332	50815	15453	11439	22413	41155	12172	8817	85865	62353	60604	49514	26341	29797	6281	10785	17975	21703	5249	9327	35.24	52189	58053	32901	26972	1192	1258277	HostAssociated	Host-associated	Host-associated
NC_005835	Thermus thermophilus HB27	262724	PRJNA58033	58033	Deinococcus-Thermus	Deinococci	114838	122243	195452	136274	8899	7528	48425	66740	3347	10434	69793	99081	118999	123146	193299	144902	12170	5534	45479	68791	5420	7842	66129	108180	69.44	4376	4278	10367	9630	1982	1894877	Specialized	Environmental	Environmental
NC_014752	Neisseria lactamica 020-06	489653	PRJNA60851	60851	Proteobacteria	Betaproteobacteria	177681	131867	186813	123167	42278	44703	27507	52837	17274	27944	48231	60072	161915	117632	164795	118086	40014	31050	16948	55872	15605	19689	37566	69909	52.28	72886	74482	82030	75280	1972	2220606	HostAssociated	Host-associated	Host-associated
NC_017276	Sulfolobus islandicus REY15A	930945	PRJNA162071	162071	Crenarchaeota	Thermoprotei	227174	175152	174818	100826	73255	78105	34941	35043	52038	50176	16196	15828	234379	177204	179380	103087	76460	78985	36812	36480	52608	50486	16550	16062	35.31	77565	78969	42248	44411	2644	2522992	NA	Environmental	NA
NC_016514	Enterobacter cloacae EcWSU1	1045856	PRJNA80739	80739	Proteobacteria	Gammaproteobacteria	425331	348530	479397	336501	67419	90974	68442	157914	43376	83830	172286	131230	323678	267468	352725	260461	50826	66602	48430	124638	33700	58298	122013	112298	54.61	80352	80394	99672	93426	4534	4734438	NA	Engineered	Host-associated
NC_011985	Agrobacterium radiobacter K84	311403	PRJNA58269	58269	Proteobacteria	Alphaproteobacteria	310858	269199	396605	286491	29181	60704	67496	113346	22075	47919	128154	165957	243344	206599	299578	227482	25430	40525	46559	93734	19913	28002	91038	142823	60.34	64758	67612	102031	96823	3744	4005130	Terrestrial	Host-associated	Host-associated
NC_008022	Streptococcus pyogenes MGAS10270	370552	PRJNA58571	58571	Firmicutes	Bacilli	284694	200998	231113	159575	82201	99552	34584	41418	54303	78614	24311	31208	68678	48498	49083	39633	19423	21861	6147	12281	11341	18875	4117	9633	38.43	40896	39440	27035	23213	1986	1928252	HostAssociated	Host-associated	Host-associated
NC_009566	Haemophilus influenzae PittEE	374930	PRJNA58591	58591	Proteobacteria	Gammaproteobacteria	151437	113680	133402	94307	52761	61514	12292	17479	29975	42388	18323	16178	138693	99222	114249	84619	47525	52387	8808	19014	27532	34547	14419	17686	38.04	76346	77051	49592	45149	1613	1813019	HostAssociated	Host-associated	Host-associated
NC_005956	Bartonella henselae str. Houston-1	283166	PRJNA57745	57745	Proteobacteria	Alphaproteobacteria	155967	123945	152742	107746	42238	65398	21608	14894	32766	58184	20405	15368	115277	83667	91352	80489	33735	38374	8067	15585	25772	33624	8140	17687	38.23	128579	141627	94688	73738	1488	1931047	HostAssociated	Host-associated	Host-associated
NC_004463	Bradyrhizobium japonicum USDA 110	224911	PRJNA57599	57599	Proteobacteria	Alphaproteobacteria	674526	604501	923699	681988	51923	101643	160055	291799	50568	70958	337542	403884	528280	462935	710115	541067	42272	71431	119578	235861	42388	47088	255393	328166	64.06	179856	182178	320672	313873	8317	9105828	HostAssociated	Environmental	Host-associated
NC_011969	Bacillus cereus Q1	361100	PRJNA58529	58529	Firmicutes	Bacilli	695014	493555	566163	347847	235682	250724	66291	77669	175018	145754	77057	30863	231859	172977	169765	130654	74615	77795	13604	36315	55948	57857	15509	19347	35.56	163414	150051	99356	73315	5192	5214195	Terrestrial	Environmental	Environmental
NC_013093	Actinosynnema mirum DSM 43827	446462	PRJNA58951	58951	Actinobacteria	Actinobacteria	505324	516498	976285	683996	17900	8127	146756	368366	14605	20496	421468	487102	349796	361713	693153	454738	13029	8389	107040	275146	11406	15369	370589	263606	73.71	89781	90151	246407	262096	6918	8248144	Terrestrial	Host-associated	Host-associated
NC_011274	Salmonella enterica subsp. enterica serovar Gallinarum str. 287/91	550538	PRJNA59249	59249	Proteobacteria	Gammaproteobacteria	376750	306381	416442	288468	70452	103344	57831	119009	40753	72543	146764	105648	276095	223359	291595	214906	52861	71163	37153	91131	30661	47762	95508	89830	52.2	165104	167777	188325	173862	3970	4658697	Multiple	NA	Host-associated
NC_014932	Bartonella clarridgeiae 73	696125	PRJNA62131	62131	Proteobacteria	Alphaproteobacteria	135230	104903	123926	86406	38221	56991	16241	11062	29531	49893	13410	9279	109441	80743	82991	72201	32218	39483	6391	12739	24700	34380	5896	12091	35.73	66326	69916	42579	33411	1326	1522743	NA	NA	Host-associated
NC_008262	Clostridium perfringens SM101	289380	PRJNA58117	58117	Firmicutes	Clostridia	449582	289598	312902	151004	171706	172771	37458	30753	92656	93158	8400	8370	108436	76384	68030	42213	39265	42223	5833	10323	20450	27021	1288	3438	28.25	134365	115824	60558	38754	2547	2897393	Multiple	NA	Engineered
NC_015717	Hyphomicrobium sp. MC1	82	PRJNA68453	68453	Proteobacteria	Alphaproteobacteria	367870	315031	470079	352847	47929	72274	72149	130364	44814	67529	153460	167835	307769	262615	385446	299583	41892	55316	55166	112596	39256	51392	121081	150508	59.17	59810	60929	89718	86054	4893	4757528	NA	NA	NA
NC_011047	Candidatus Phytoplasma mali	37692	PRJNA59087	59087	Tenericutes	Mollicutes	92815	59869	41013	29047	37231	41027	2894	3343	8646	18443	1553	1805	28936	17724	11241	8096	11592	12200	610	1334	2813	4338	506	585	21.39	41195	40978	11462	10246	479	601943	HostAssociated	NA	Host-associated
NC_003366	Clostridium perfringens str. 13	195102	PRJNA57681	57681	Firmicutes	Clostridia	482864	311898	343245	164015	183453	186253	40941	33424	102085	101114	8854	9158	113081	79557	72818	44197	40743	43953	6313	10854	22048	28388	1285	3571	28.57	115546	99620	52947	34002	2660	3031430	Multiple	Host-associated	Environmental
NC_013235	Nakamurella multipartita DSM 44233	479431	PRJNA59221	59221	Actinobacteria	Actinobacteria	386987	384344	678146	467006	15335	29249	94480	271314	20070	26711	307764	305651	284017	281532	491871	350532	12313	20619	64636	201436	17337	18285	214885	234864	70.92	73180	74874	181554	176799	5240	6060298	Terrestrial	NA	Engineered
NC_008390	Burkholderia ambifaria AMMD	339670	PRJNA58303	58303	Proteobacteria	Betaproteobacteria	270066	244260	390686	290918	19288	28251	57693	136568	12842	18006	187428	151063	183113	166015	259470	209784	14816	17122	35034	95927	9685	10189	121027	114014	66.87	42262	42515	86585	81409	3206	3556545	Multiple	Host-associated	Host-associated
NC_014962	Isosphaera pallida ATCC 43644	575540	PRJNA62207	62207	Planctomycetes	Planctomycetia	333478	307885	486424	387663	48127	64209	72257	161532	40620	65772	153131	208388	316962	292930	458126	364021	45408	60282	67928	153423	38210	61813	145230	195664	62.44	117623	116953	195366	195160	3690	5472964	Specialized	Environmental	Environmental
NC_007168	Staphylococcus haemolyticus JCSC1435	279808	PRJNA62919	62919	Firmicutes	Bacilli	365895	239048	262356	169257	125941	136919	22679	40853	77843	82494	20777	16698	158796	106038	103824	75294	52008	59598	8299	19578	31135	36412	7464	9231	32.79	74674	68823	38455	32454	2676	2685015	HostAssociated	Host-associated	Host-associated
NC_013008	Escherichia coli O157:H7 str. TW14359	544404	PRJNA59235	59235	Proteobacteria	Gammaproteobacteria	496342	385957	533691	366914	99052	132941	72214	149905	65666	108499	168610	119795	353878	279546	361301	264378	72573	93266	44665	111475	48619	71820	106551	96292	50.51	127282	127292	131984	121629	5255	5528136	Multiple	NA	Engineered
NC_008610	Candidatus Ruthia magnifica str. Cm (Calyptogena magnifica)	413404	PRJNA58645	58645	Proteobacteria	Gammaproteobacteria	117381	85105	91670	59480	35329	48253	12511	11240	21211	32030	8971	9115	83237	55907	55365	41960	25089	28733	5376	11519	14860	19379	4074	9069	34.03	64388	67016	37411	31203	976	1160782	NA	Environmental	Environmental
NC_007705	Xanthomonas oryzae pv. oryzae MAFF 311018	342109	PRJNA58547	58547	Proteobacteria	Gammaproteobacteria	342503	294752	487612	349987	34442	67377	84288	163625	32000	41802	188376	177505	276946	233362	382868	288110	28560	50138	62810	137436	28503	29894	145103	150201	63.7	101753	104595	184178	177815	4372	4940217	HostAssociated	Host-associated	Host-associated
NC_008025	Deinococcus geothermalis DSM 11300	319795	PRJNA58275	58275	Deinococcus-Thermus	Deinococci	154538	137894	239975	174125	11954	22113	38801	85571	12197	22384	97128	98329	157077	137234	237996	172783	13699	18377	36643	88990	15229	16495	97485	100616	66.64	16866	17624	34816	34550	2330	2467205	Aquatic	NA	Environmental
NC_009997	Shewanella baltica OS195	399599	PRJNA58261	58261	Proteobacteria	Gammaproteobacteria	470574	366344	475826	332312	118234	170601	71159	100003	65999	117550	101833	106684	372053	271964	339905	258345	96554	114728	41841	91027	54010	70579	65135	101535	46.28	147172	156741	137436	123339	4500	5347283	Aquatic	Environmental	Environmental
NC_007181	Sulfolobus acidocaldarius DSM 639	330779	PRJNA58379	58379	Crenarchaeota	Thermoprotei	186062	145537	148590	87321	57112	58567	31653	33995	44373	41797	15039	16222	210121	160040	166501	96672	65241	65118	35794	37093	49303	46526	16379	17453	36.71	73455	74449	42828	43933	2225	2225959	Specialized	Environmental	NA
NC_003047	Sinorhizobium meliloti 1021	266834	PRJNA57603	57603	Proteobacteria	Alphaproteobacteria	270533	239855	370837	265220	26896	39827	61512	108928	20225	34218	124751	158665	213214	189530	287072	214334	22065	29673	45000	88576	17628	24223	93286	132024	62.73	57657	58763	99233	96084	3359	3654135	Multiple	NA	Engineered
NC_014153	Thiomonas intermedia K12	75379	PRJNA48825	48825	Proteobacteria	Betaproteobacteria	245373	218201	339891	256456	26929	42758	55153	113297	16183	28869	131865	141251	203976	181600	279830	225372	24222	31360	40826	102616	15587	20832	105099	129824	63.88	37256	37102	66519	64606	3107	3396378	Aquatic	NA	Engineered
NC_017039	Synechocystis sp. PCC 6803 substr. PCC-P	1148	PRJNA157913	157913	Cyanobacteria	Oscillatoriophycideae	273590	218239	274411	199926	75405	98356	42297	65675	36398	55004	58775	84048	282187	223446	286753	208963	77325	100284	43882	68724	37108	57312	61540	89011	47.74	66293	65270	60781	60007	3168	3570114	NA	NA	NA
NC_007298	Dechloromonas aromatica RCB	159087	PRJNA58025	58025	Proteobacteria	Betaproteobacteria	367261	316470	466243	320405	45323	78085	81859	143916	31901	68169	148633	169758	301462	248447	360000	270098	42683	46349	52793	132950	29872	39184	102294	164649	59.25	37775	40068	58334	53708	4171	4501104	Multiple	Environmental	Environmental
NC_009635	Methanococcus aeolicus Nankai-3	419665	PRJNA58823	58823	Euryarchaeota	Methanococci	177434	109959	116086	63233	58695	63626	13967	15578	38348	24702	8469	9596	145804	88303	92760	50669	49726	51353	10211	12795	30288	18703	6405	8880	30.04	52921	51982	22896	21123	1490	1569500	Aquatic	Environmental	NA
NC_004663	Bacteroides thetaiotaomicron VPI-5482	226186	PRJNA62913	62913	Bacteroidetes/Chlorobi group	Bacteroidetes	680704	495421	574961	371162	137640	222513	105586	137343	108694	152738	116940	87193	497460	345687	393166	271441	109772	122045	57622	132055	87850	84812	71517	86021	42.84	109210	114692	90566	79163	4778	6260361	HostAssociated	Environmental	Host-associated
NC_008313	Ralstonia eutropha H16	381666	PRJNA62925	62925	Proteobacteria	Betaproteobacteria	314212	279836	448484	316659	22390	34302	74296	167400	16563	23031	192284	186331	207178	190167	300797	223408	16235	21109	44863	117777	13404	13252	126616	135622	66.47	47958	47474	94285	90524	3651	4052032	Specialized	NA	Engineered
NC_007492	Pseudomonas fluorescens Pf0-1	205922	PRJNA57591	57591	Proteobacteria	Gammaproteobacteria	497586	421294	620952	429814	64104	84319	103942	236946	31601	70371	236004	222741	443672	368225	525013	384600	63031	65141	78850	221065	31324	51130	191910	212303	60.52	61755	63569	99297	93090	5722	6438405	Multiple	Environmental	Environmental
NC_014307	Ralstonia solanacearum CFBP2957	859656	PRJNA50545	50545	Proteobacteria	Betaproteobacteria	250168	223133	354171	256095	17259	28991	59464	130356	11809	19903	155652	146551	189927	167007	267482	204622	15445	18289	39337	104935	11254	10751	113701	123309	66.46	42554	43590	86963	82980	3221	3416384	NA	NA	Host-associated
NC_004369	Corynebacterium efficiens YS-314	196164	PRJNA62905	62905	Actinobacteria	Actinobacteria	259592	224980	353442	254626	19127	34559	61580	113111	24350	41486	108081	156995	177409	160535	241467	184633	13592	24386	38538	80938	17658	26141	76632	114547	63.14	29493	29742	49833	49399	2938	3147090	Multiple	Environmental	Environmental
NC_010516	Clostridium botulinum B1 str. Okra	498213	PRJNA59147	59147	Firmicutes	Clostridia	646184	408538	424973	218081	232158	244322	50834	41421	131226	117623	18308	18414	131948	88206	79985	49234	44457	50183	6756	12480	22282	29845	2605	6306	28.34	199509	167445	86924	58303	3652	3958233	Multiple	NA	Engineered
NC_007777	Frankia sp. CcI3	106370	PRJNA58397	58397	Actinobacteria	Actinobacteria	314161	324131	602087	424949	16591	32256	77948	208730	28643	45591	251663	254413	244587	238263	444330	335894	15672	21321	53417	162110	28283	28744	176287	205308	70.08	84722	89961	206134	198248	4499	5433628	Multiple	Host-associated	Host-associated
NC_011415	Escherichia coli SE11	409438	PRJNA59425	59425	Proteobacteria	Gammaproteobacteria	437025	346111	472666	326520	87712	117408	62177	133876	56312	96182	149949	108435	339303	270676	350433	254792	68381	90050	42745	107488	45576	69343	103925	94189	50.8	69647	69590	74211	69052	4675	4887515	HostAssociated	Host-associated	Host-associated
NC_015589	Desulfotomaculum ruminis DSM 2154	696281	PRJNA67507	67507	Firmicutes	Clostridia	496892	379229	493270	299895	124875	141751	87095	129799	60183	83316	127614	135398	133798	105430	120232	83439	34000	38758	19792	34825	16584	24338	27380	37046	47.24	116040	110396	106129	91434	3807	3969014	Multiple	Host-associated	Host-associated
NC_013194	Candidatus Accumulibacter phosphatis clade IIA str. UW-1	522306	PRJNA59207	59207	Proteobacteria	Betaproteobacteria	355202	330238	516392	367687	34689	58517	85658	177326	30903	52184	186299	205899	290912	265046	412540	302651	29636	40687	64092	150583	28228	35290	141051	180774	64.11	74216	75793	136229	130361	4326	5058518	Specialized	NA	Engineered
NC_014625	Ketogulonicigenium vulgare Y25	880591	PRJNA59581	59581	Proteobacteria	Alphaproteobacteria	193189	178208	278131	195748	21105	48522	36273	76329	14930	29454	108208	103400	168290	149595	232967	170827	19122	39581	28386	68007	14358	22032	85168	96127	61.72	38114	38990	63379	60126	2744	2776084	NA	Environmental	Environmental
NC_008576	Magnetococcus marinus MC-1	156889	PRJNA57833	57833	Proteobacteria	Alphaproteobacteria	418897	331820	501846	336224	65220	139252	102300	114612	45400	83258	149285	141570	278873	216363	298520	232140	48301	82557	55577	83857	30680	50234	75276	110004	54.17	99771	104401	129464	111344	3716	4719581	Aquatic	Environmental	Environmental
NC_009480	Clavibacter michiganensis subsp. michiganensis NCPPB 382	443906	PRJNA61625	61625	Actinobacteria	Actinobacteria	218929	217567	387738	298187	2747	5143	56789	120437	9597	8903	144342	213818	153918	157024	280948	218584	2027	3555	37946	88692	7273	5408	106202	155482	72.66	25702	25293	61593	62659	2983	3297891	Multiple	Host-associated	Host-associated
NC_014834	Rhodopseudomonas palustris DX-1	652103	PRJNA43327	43327	Proteobacteria	Alphaproteobacteria	400716	361461	563901	404888	29263	54521	92006	194328	21740	34770	236997	237971	297879	262489	409153	305794	24883	35920	63202	148323	20387	22405	164928	183712	65.44	77519	80358	150210	145036	4918	5404117	NA	NA	NA
NC_011770	Pseudomonas aeruginosa LESB58	557722	PRJNA59275	59275	Proteobacteria	Gammaproteobacteria	495145	446941	711583	481845	38773	53030	129817	291400	24179	44477	267309	308417	369020	329602	512050	371261	33688	27316	83658	229684	18679	20862	179712	256851	66.3	72047	75025	148120	139609	5925	6601757	Multiple	NA	Host-associated
NC_016605	Pediococcus claussenii ATCC BAA-344	701521	PRJNA81103	81103	Firmicutes	Bacilli	273955	188104	219982	138112	75130	102739	33944	35613	60837	67322	25230	17815	65916	48755	48586	37616	17120	22142	5258	11412	14598	17990	3759	7577	36.82	42309	39762	27259	20318	1740	1829111	NA	NA	Engineered
NC_010508	Burkholderia cenocepacia MC0-3	406425	PRJNA58769	58769	Proteobacteria	Betaproteobacteria	263243	239497	379378	282579	19475	27953	56275	133137	11523	17195	183951	146611	184640	167444	260412	208379	15571	17050	34653	96769	9470	9604	120859	114801	66.72	44809	45290	92270	87340	3160	3532883	Multiple	Environmental	Environmental
NC_008525	Pediococcus pentosaceus ATCC 25745	278197	PRJNA57981	57981	Firmicutes	Bacilli	280274	188259	225022	144566	81489	99991	27413	39548	59121	68967	26113	22902	64756	46632	47959	37200	17984	22766	4454	11072	11450	18310	4306	8365	37.36	33596	30564	21637	17100	1755	1832387	Multiple	Host-associated	Host-associated
NC_017048	Rickettsia prowazekii str. GvV257	1105098	PRJNA158051	158051	Proteobacteria	Alphaproteobacteria	116481	79796	75503	50889	37736	47877	8999	8266	20811	29039	5602	3957	74456	51129	43209	31471	23825	28760	3975	7400	13805	15896	2735	3293	28.99	82021	85020	35909	31615	829	1111969	NA	NA	NA
NC_014960	Anaerolinea thermophila UNI-1	926569	PRJNA62245	62245	Chloroflexi	Anaerolineae	279461	260273	346802	248334	54725	78472	56528	94695	36609	61644	111432	103770	247284	217979	274856	212772	55553	59269	37210	86587	39835	46822	76915	94504	53.85	28886	30940	37627	34642	3166	3532378	NA	NA	Engineered
NC_008508	Leptospira borgpetersenii serovar Hardjo-bovis str. L550	355276	PRJNA58507	58507	Spirochaetes	Spirochaetia	306888	242669	246125	173852	98257	96692	41695	53031	45324	68906	51095	44425	234915	184735	176154	133864	78196	68601	23547	46547	38836	45782	33039	38658	40.23	243292	252627	174737	159143	2703	3614446	HostAssociated	NA	Host-associated
NC_010003	Petrotoga mobilis SJ95	403833	PRJNA58747	58747	Thermotogae	Thermotogae	226448	157466	160327	92953	80039	75634	25063	30102	40239	46232	14745	16166	213248	149782	143467	86138	75251	71041	21474	29716	37277	41433	12319	15390	34.12	48479	48932	25833	24965	1899	2169548	Specialized	Environmental	Environmental
NC_006448	Streptococcus thermophilus LMG 18311	264199	PRJNA58219	58219	Firmicutes	Bacilli	251925	182678	210726	147136	58506	82753	37113	37616	47914	82387	19688	26613	61713	44236	43931	34682	15161	17520	6557	12020	10856	17487	3280	8211	39.09	50578	51734	35307	29827	1888	1796846	Multiple	NA	Engineered
NC_014618	Enterobacter cloacae SCF1	701347	PRJNA59969	59969	Proteobacteria	Gammaproteobacteria	409186	340336	473181	327243	54738	80034	71645	166213	30228	61405	192002	144095	320276	266655	354852	261696	43313	55084	50972	137762	23519	40097	135410	132238	57.02	59173	60641	81829	76224	4400	4814049	NA	Host-associated	Environmental
NC_014246	Mobiluncus curtisii ATCC 43063	548479	PRJNA49695	49695	Actinobacteria	Actinobacteria	210709	174441	261157	185670	36791	48617	41440	74533	31909	52297	82964	71336	102538	86141	122148	93317	17690	22782	18125	38272	17019	24047	34983	39381	55.41	24674	24903	31389	28977	1909	2146480	NA	Host-associated	Host-associated
NC_006350	Burkholderia pseudomallei K96243	272560	PRJNA57733	57733	Proteobacteria	Betaproteobacteria	282212	258667	420750	315788	19346	34918	64253	136101	12115	16651	201219	165430	202233	186353	297145	241009	15815	20458	40153	103759	9405	8232	138992	132438	67.72	77344	78390	170903	160304	3400	4074542	Terrestrial	Host-associated	Host-associated
NC_015387	Marinithermus hydrothermalis DSM 14884	869210	PRJNA65783	65783	Deinococcus-Thermus	Deinococci	143176	145663	240400	164363	10696	14445	47010	81736	9140	15109	105294	92468	135589	130225	209497	163362	12112	8276	37645	75634	8594	11475	81131	102923	68.08	15725	16464	34652	31872	2206	2269167	Aquatic	Host-associated	Environmental
NC_014640	Achromobacter xylosoxidans A8	762376	PRJNA59899	59899	Proteobacteria	Betaproteobacteria	506990	465640	745065	516098	47071	70266	117104	271176	25773	41314	310522	311240	423954	383828	605395	446909	44048	45442	83042	241506	23208	25013	237240	293015	65.99	43330	45276	88645	83505	6459	7013095	NA	Host-associated	Environmental
NC_012632	Sulfolobus islandicus M.16.27	427318	PRJNA58851	58851	Crenarchaeota	Thermoprotei	233578	179908	177171	103245	75049	80941	34578	35656	53346	50861	16289	16052	253337	190243	193802	110207	82921	86075	39229	38373	56725	54544	17390	17036	35.01	100341	101505	54565	56080	2658	2692402	Specialized	Environmental	NA
NC_011742	Escherichia coli S88	585035	PRJNA62979	62979	Proteobacteria	Gammaproteobacteria	437358	346672	474214	327457	87710	117881	62651	132684	57029	98756	149124	107293	347719	278071	359815	263511	70805	91668	44352	110566	47711	71693	106631	96734	50.68	93768	95608	101155	94586	4693	5032268	Multiple	Engineered	Host-associated
NC_009486	Thermotoga petrophila RKU-1	390874	PRJNA58655	58655	Thermotogae	Thermotogae	188231	151435	174768	102249	57213	32915	36339	49871	28795	38531	37017	33903	151954	121751	137430	81557	47475	25690	26853	41732	24305	28790	28280	28213	46.1	14215	14380	12334	11960	1785	1823511	Aquatic	NA	Engineered
NC_002179	Chlamydophila pneumoniae AR39	115711	PRJNA57809	57809	Chlamydiae/Verrucomicrobia group	Chlamydiae	107506	92261	100545	72736	32417	41310	18181	18311	23139	35127	12620	14555	98886	80281	76117	72031	28374	30660	10476	20830	21629	28938	9562	17137	40.57	23136	24470	17875	15198	1112	1229784	HostAssociated	Host-associated	Host-associated
NC_014100	Caulobacter segnis ATCC 21756	509190	PRJNA41709	41709	Proteobacteria	Alphaproteobacteria	326647	294470	491662	341141	18390	31594	82745	177703	11808	29196	184905	231392	259887	228531	381396	275128	15319	22407	62653	143023	10278	19089	137463	192723	67.67	59574	60890	127808	124580	4140	4655622	NA	Environmental	Environmental
NC_011420	Rhodospirillum centenum SW	414684	PRJNA58805	58805	Proteobacteria	Alphaproteobacteria	255054	247403	431764	299010	11051	22257	63718	166320	9068	16965	189712	197509	247480	230764	409059	282122	10793	20367	61740	161750	9519	14864	179262	185797	70.46	47582	48291	115186	114575	4003	4355543	Aquatic	NA	Engineered
NC_015052	Bifidobacterium longum subsp. infantis 157F	565040	PRJNA62693	62693	Actinobacteria	Actinobacteria	236803	186393	281620	200835	22002	31561	49382	94605	18006	33363	79869	122850	113869	89430	132855	99490	11076	17200	23156	45838	10641	13946	40679	56575	60.06	40416	40676	61000	60598	1991	2400312	HostAssociated	NA	Host-associated
NC_006513	Aromatoleum aromaticum EbN1	76114	PRJNA58231	58231	Proteobacteria	Betaproteobacteria	318878	292695	467945	333920	32718	40498	70560	160377	24945	33708	186537	183438	250457	225119	357413	272843	28250	28966	50578	129737	22871	25201	136707	151611	65.12	34732	35605	66379	63102	4116	4296230	Terrestrial	Environmental	Environmental
NC_014364	Spirochaeta smaragdinae DSM 11293	573413	PRJNA51369	51369	Spirochaetes	Spirochaetia	486650	414995	517490	345766	88951	144950	94800	116488	74708	123035	105196	139948	296862	234482	286286	203403	62068	70988	50149	78531	53731	52838	57599	84403	48.97	44622	47488	44201	40724	4219	4653970	Specialized	Environmental	Environmental
NC_011883	Desulfovibrio desulfuricans subsp. desulfuricans str. ATCC 27774	525146	PRJNA59213	59213	Proteobacteria	delta/epsilon subdivisions	177940	158249	241210	165739	27299	39931	34727	68468	17898	40859	72635	81684	201764	169378	252305	187599	33148	34805	31503	83586	22187	36283	69253	103684	58.07	68731	74329	103324	94774	2358	2873437	Multiple	Host-associated	Host-associated
NC_004842	Anaplasma marginale str. St. Maries	234826	PRJNA57629	57629	Proteobacteria	Alphaproteobacteria	97763	87476	115991	67247	20350	28614	22274	29254	17564	26866	27030	21479	81051	64080	85983	56100	17416	19981	16939	25166	18112	16557	18668	17941	49.76	29748	32237	31606	29644	948	1197687	HostAssociated	Host-associated	Host-associated
NC_001318	Borrelia burgdorferi B31	224326	PRJNA57581	57581	Spirochaetes	Spirochaetia	115883	87608	73796	41931	36869	51736	14230	7252	14656	30101	4512	4699	68889	40578	30743	22437	23460	18839	2888	8991	12686	8150	1503	3032	28.59	30043	35427	15581	10610	754	910681	HostAssociated	Host-associated	Host-associated
NC_003197	Salmonella enterica subsp. enterica serovar Typhimurium str. LT2	99287	PRJNA57799	57799	Proteobacteria	Gammaproteobacteria	430477	346325	474019	328354	80031	118347	66337	135099	47673	82754	165868	119283	308129	249446	323629	238504	58841	79394	40638	101940	34971	53252	104151	100589	52.22	95469	96675	109732	101600	4423	4857432	HostAssociated	Host-associated	Host-associated
NC_009484	Acidiphilium cryptum JF-5	349163	PRJNA58447	58447	Proteobacteria	Alphaproteobacteria	220175	215708	363578	269157	15423	32562	46983	110711	11979	18357	147956	167834	193139	186538	314660	239925	13929	26417	38527	100622	12467	13260	128321	150018	67.99	23061	23805	50707	49096	3063	3389227	Multiple	Environmental	Environmental
NC_015850	Acidithiobacillus caldus SM-1	990288	PRJNA70791	70791	Proteobacteria	Gammaproteobacteria	200420	183246	284413	205055	20181	46428	50952	88711	21222	34713	92668	109457	182662	164411	248579	186263	21005	38819	41748	83310	21500	28293	75967	103687	61.32	42661	44882	64998	63350	2881	2932225	NA	NA	NA
NC_012207	Mycobacterium bovis BCG str. Tokyo 172	561275	PRJNA59281	59281	Actinobacteria	Actinobacteria	313353	298112	520146	350992	28129	53277	73820	171922	38948	50437	200834	187944	221072	204225	359501	250849	20438	32425	44032	123744	31982	30447	127417	145530	65.64	40827	42334	80767	76974	3944	4371711	HostAssociated	NA	Host-associated
NC_009445	Bradyrhizobium sp. ORS 278	114615	PRJNA58941	58941	Proteobacteria	Alphaproteobacteria	548043	493270	762237	563465	28701	78336	135725	247271	30832	45453	301762	342903	409563	360209	562258	429269	23390	54034	97415	190395	25272	29916	214249	266033	65.51	119971	122163	233800	227577	6717	7456587	HostAssociated	Host-associated	Host-associated
NC_002952	Staphylococcus aureus subsp. aureus MRSA252	282458	PRJNA57839	57839	Firmicutes	Bacilli	414873	269608	296000	191964	143068	159144	28426	42355	89694	87157	28364	17313	122015	84923	80037	59459	39659	46226	6783	15937	25018	27080	5812	7966	32.81	133663	121320	68676	54865	2651	2902619	HostAssociated	Host-associated	Host-associated
NC_008322	Shewanella sp. MR-7	60481	PRJNA58343	58343	Proteobacteria	Gammaproteobacteria	425552	333262	436101	304734	101181	145343	69098	98481	54975	97251	101359	108799	337916	247814	313103	238890	81814	100434	42980	86543	44374	59086	62790	103504	47.87	106024	113234	105801	95378	4006	4792610	Aquatic	Environmental	Environmental
NC_007946	Escherichia coli UTI89	364106	PRJNA58541	58541	Proteobacteria	Gammaproteobacteria	449772	359762	486382	337535	90232	123445	64506	136881	59497	101493	152223	110090	368010	295010	378419	278025	74899	98505	47040	116594	51520	76489	110436	101189	50.6	76261	77974	80013	75129	5017	5065741	HostAssociated	Host-associated	Host-associated
NC_014315	Nitrosococcus watsonii C-113	105559	PRJNA50331	50331	Proteobacteria	Gammaproteobacteria	280882	240269	331668	226309	61053	101154	60169	72137	45543	75965	80565	79661	191236	154388	200840	158151	43353	56100	29477	56562	32659	41339	42610	67993	50.12	90014	96628	99914	89229	2860	3328570	NA	NA	NA
NC_012691	Tolumonas auensis DSM 9187	595494	PRJNA59395	59395	Proteobacteria	Gammaproteobacteria	315576	254522	328259	227321	70084	103639	47135	86036	46658	80548	95451	64402	236770	187984	238772	176418	51940	68306	31076	74046	34520	49916	68822	62902	49.03	46776	48692	46704	43079	3131	3471292	Aquatic	Environmental	Environmental
NC_009831	Shewanella sediminis HAW-EB3	425104	PRJNA58835	58835	Proteobacteria	Gammaproteobacteria	485806	377086	482492	319474	102262	162052	90487	107089	73967	125332	92931	102801	390141	286819	351291	256070	84760	110170	59361	99655	64247	79731	60478	96869	46.08	160577	170658	148484	133376	4497	5517674	Aquatic	Environmental	Environmental
NC_013790	Methanobrevibacter ruminantium M1	634498	PRJNA45857	45857	Euryarchaeota	Methanobacteria	363649	246733	273157	156826	90998	122876	48545	57671	72908	84261	11220	32292	163148	100060	109140	62641	46834	44169	17602	29214	35324	24968	4488	13353	32.64	157992	174012	85487	75329	2217	2937203	NA	Host-associated	NA
NC_002755	Mycobacterium tuberculosis CDC1551	83331	PRJNA57775	57775	Actinobacteria	Actinobacteria	313426	297946	519217	353247	28752	53826	74134	171203	40095	50951	200561	186381	225313	208542	362847	257548	21389	33495	45158	125933	33485	31538	129329	146204	65.61	41021	42562	82087	78084	4189	4403662	HostAssociated	NA	Engineered
NC_016513	Aggregatibacter actinomycetemcomitans ANH9381	754507	PRJNA80743	80743	Proteobacteria	Gammaproteobacteria	184781	139645	164798	117258	56069	65071	22002	36857	19503	32521	41822	40457	175375	131281	152793	111216	53149	56581	16557	38193	19948	29468	35730	42871	44.42	58583	59812	48103	45279	2153	2136805	HostAssociated	Host-associated	Host-associated
NC_016937	Francisella tularensis subsp. tularensis TI0902	1001534	PRJNA89373	89373	Proteobacteria	Gammaproteobacteria	201295	142744	147958	94033	61025	81210	22249	19138	40381	56226	9479	8444	123138	85147	76919	56283	36068	44753	8227	15760	24194	30138	3974	6612	32.26	118705	119177	59830	51037	1544	1892744	NA	Environmental	Host-associated
NC_016812	Sinorhizobium fredii HH103	380	PRJNA86865	86865	Proteobacteria	Alphaproteobacteria	330660	292423	450218	320776	32247	50409	75413	135964	24944	41043	151591	192592	239822	207776	317670	237553	24955	34758	51684	100435	19716	26623	103518	144984	62.61	87134	88359	146883	143466	3955	4305709	NA	NA	Environmental
NC_000913	Escherichia coli str. K-12 substr. MG1655	511145	PRJNA57779	57779	Proteobacteria	Gammaproteobacteria	395402	316335	429407	297265	79995	106463	55788	122104	49905	87790	136826	99188	332195	266537	344209	250598	67079	87849	42018	105864	44391	68335	102586	92967	50.79	109373	109814	115517	108715	4378	4639675	HostAssociated	Host-associated	Host-associated
NC_012673	Exiguobacterium sp. AT1b	360911	PRJNA59093	59093	Firmicutes	Bacilli	378457	298417	374671	261006	86758	98168	58689	92159	73848	64217	101653	80692	123314	102966	116299	89704	27378	32425	16435	32489	23848	21398	27284	32788	48.46	28304	26677	27574	24328	3020	2999895	Specialized	Environmental	Environmental
NC_013441	Gordonia bronchialis DSM 43247	526226	PRJNA41403	41403	Actinobacteria	Actinobacteria	350194	326439	560951	398699	21808	39361	76408	186335	36209	42388	210823	239739	271415	255217	424960	320105	17026	29352	53239	148589	30882	29129	148497	202435	67.07	74667	75688	156266	149832	4617	5208602	HostAssociated	Host-associated	Host-associated
NC_010498	Escherichia coli SMS-3-5	439855	PRJNA58919	58919	Proteobacteria	Gammaproteobacteria	447795	353424	477819	331112	90217	122538	62559	135198	56939	98340	150386	110108	346730	279283	357644	261384	71295	93316	43139	109036	46896	71373	106147	96197	50.5	91154	92877	95795	90785	4743	5068389	Multiple	NA	Engineered
NC_011761	Acidithiobacillus ferrooxidans ATCC 23270	243159	PRJNA57649	57649	Proteobacteria	Gammaproteobacteria	238514	210057	317603	224708	32605	62457	51064	93287	28598	42220	107126	106958	174553	153235	225423	167904	24918	42034	33000	71674	21764	27482	69064	87680	58.77	36357	37352	53704	50523	3148	2982397	Multiple	Environmental	Environmental
NC_008011	Lawsonia intracellularis PHE/MN1-00	363253	PRJNA61575	61575	Proteobacteria	delta/epsilon subdivisions	113703	91534	99137	71762	37988	48233	12178	9642	30786	40825	5374	5293	133090	97762	95317	85689	42805	45299	5710	15695	35583	43300	3681	9109	33.28	51929	54808	29192	23662	1183	1457619	HostAssociated	Host-associated	Host-associated
NC_014958	Deinococcus maricopensis DSM 21211	709986	PRJNA62225	62225	Deinococcus-Thermus	Deinococci	228361	188065	336061	268338	17784	7691	38623	135916	7038	11804	125020	185103	215855	184581	333424	247740	14886	10784	43716	133805	7948	11937	153898	145392	69.83	29352	28257	63151	68050	3265	3498530	NA	Environmental	Environmental
NC_009616	Thermosipho melanesiensis BI429	391009	PRJNA58683	58683	Thermotogae	Thermotogae	178823	124928	114533	68254	64228	59314	14066	20171	39213	31770	7750	8351	224455	163181	157578	83628	81453	86882	26468	17655	45430	44437	13487	7759	31.4	32884	33385	13152	17662	1879	1915238	NA	Host-associated	Host-associated
NC_012563	Clostridium botulinum A2 str. Kyoto	536232	PRJNA59229	59229	Firmicutes	Clostridia	690018	430774	447898	229070	247655	260588	53805	43550	137937	123147	19058	18954	134851	90491	81955	51089	45524	51203	6988	13180	22985	30643	2795	6543	28.21	213691	177278	93819	62477	3877	4155278	Multiple	Host-associated	Host-associated
NC_008054	Lactobacillus delbrueckii subsp. bulgaricus ATCC 11842	390333	PRJNA58647	58647	Firmicutes	Bacilli	219943	151988	193945	121012	38770	42340	46777	76628	19461	36249	46060	57070	58464	43479	48387	33984	9572	9981	11017	22227	4816	9100	10494	18351	49.72	97589	90585	95403	86093	1529	1864998	Multiple	NA	Engineered
NC_013216	Desulfotomaculum acetoxidans DSM 771	485916	PRJNA59109	59109	Firmicutes	Clostridia	562836	412820	502727	303725	148864	184264	94702	109918	85854	130690	90699	88066	181437	129090	144354	98029	49946	54627	23103	38381	30642	37436	23133	29130	41.55	187639	182469	144977	118526	4091	4545624	Multiple	NA	Engineered
NC_010102	Salmonella enterica subsp. enterica serovar Paratyphi B str. SPB7	1016998	PRJNA59097	59097	Proteobacteria	Gammaproteobacteria	452650	367594	494273	344587	85880	126328	69048	140931	51971	89143	168810	124367	312578	254332	325733	242061	60298	81868	41210	102600	36618	54573	104366	100416	52.11	57555	58315	64758	59972	5591	4858887	HostAssociated	Host-associated	Host-associated
NC_011740	Escherichia fergusonii ATCC 35469	585054	PRJNA59375	59375	Proteobacteria	Gammaproteobacteria	404368	321074	435313	302565	83025	112463	56727	119921	57478	96147	129165	95729	324585	260443	338306	247292	68221	91028	41717	97122	49231	73266	94195	84902	49.94	69799	70263	71342	68194	4264	4588711	Multiple	Host-associated	Host-associated
NC_008245	Francisella tularensis subsp. tularensis FSC198	393115	PRJNA58693	58693	Proteobacteria	Gammaproteobacteria	207099	146951	151436	96312	63087	83856	22939	19681	41398	57121	9652	8693	129022	88862	80487	58642	38045	47231	8852	16405	25178	31142	4099	6831	32.26	107581	106749	54251	45801	1651	1892616	Aquatic	Host-associated	Host-associated
NC_008148	Rubrobacter xylanophilus DSM 9941	266117	PRJNA58057	58057	Actinobacteria	Actinobacteria	227987	239017	424238	261609	15668	9547	83475	146161	8871	14149	169719	183108	145432	149085	264060	169801	11258	5245	51783	93048	7279	6936	103639	119161	70.48	21573	22157	49261	46884	3140	3225748	Specialized	NA	Engineered
NC_010159	Yersinia pestis Angola	349746	PRJNA58485	58485	Proteobacteria	Gammaproteobacteria	302897	239586	307277	218512	68046	102005	46495	77491	46169	71443	76402	69857	324010	253161	330027	235926	71726	106843	49254	84947	49249	73696	83584	78046	47.6	211805	213726	195255	193297	3832	4504254	Multiple	NA	Engineered
NC_014659	Rhodococcus equi 103S	685727	PRJNA60171	60171	Actinobacteria	Actinobacteria	368413	359570	620686	432771	16635	27395	91469	216021	29218	40352	255371	261137	238065	230591	390651	290654	11701	15440	52922	141200	22540	20596	150651	185206	68.82	36259	37875	84262	80064	4512	5043170	Multiple	NA	NA
NC_015410	Pseudomonas mendocina NK-01	1001585	PRJNA66299	66299	Proteobacteria	Gammaproteobacteria	398813	351986	537761	367212	33028	65865	105368	200632	26623	65046	187918	202406	352886	296714	443556	324725	36812	41758	75257	192154	29845	37080	142700	200446	62.51	59872	65129	107952	100131	4958	5434353	NA	Host-associated	Environmental
NC_012560	Azotobacter vinelandii DJ	322710	PRJNA57597	57597	Proteobacteria	Gammaproteobacteria	371959	341487	546002	364808	31606	50150	97395	213705	19468	35995	202671	235735	300834	268939	421977	304460	30529	29017	67829	184194	17053	19039	150023	208214	65.68	79933	84415	163040	152496	5050	5365318	Multiple	NA	Engineered
NC_008942	Methanocorpusculum labreanum Z	410358	PRJNA58785	58785	Euryarchaeota	Methanomicrobia	153491	127200	157764	112452	27872	33504	23166	40239	23813	32579	39169	47599	137634	108633	133737	93755	27516	27932	18894	37066	25285	21618	33589	38190	50.01	35540	36948	36449	36849	1741	1804962	Aquatic	Environmental	NA
NC_014733	Methylovorus sp. MP688	887061	PRJNA60723	60723	Proteobacteria	Betaproteobacteria	254179	201921	286481	203563	34760	67381	52456	81570	25037	43226	90691	96299	194005	150485	206227	154149	29679	43311	32358	71508	20284	23945	62489	81730	55.44	32768	34283	43326	40220	2712	2862391	NA	Environmental	Environmental
NC_000964	Bacillus subtilis subsp. subtilis str. 168	224308	PRJNA57675	57675	Firmicutes	Bacilli	564725	405557	485565	325222	150740	155416	77783	113631	99893	104920	110063	84017	189241	143928	155614	113917	49643	52026	22751	41903	35258	34842	31617	33935	43.51	70401	64590	53958	46559	4179	4215606	Terrestrial	Environmental	Environmental
NC_014387	Butyrivibrio proteoclasticus B316	515622	PRJNA51489	51489	Firmicutes	Clostridia	600371	422997	510792	305098	126324	177041	107376	94602	123847	156130	45687	59769	84132	61369	66985	46380	17624	22403	11435	17147	16289	22197	4657	12359	40.21	54301	49957	40350	30760	2939	3554795	HostAssociated	Host-associated	Host-associated
NC_008789	Halorhodospira halophila SL1	349124	PRJNA58473	58473	Proteobacteria	Gammaproteobacteria	170348	147524	263847	179433	9040	18564	47889	97525	10288	15673	93934	115662	174957	157856	282327	189074	9527	22044	49507	100973	11431	18909	102316	118707	67.98	18430	18448	36958	36533	2407	2678452	NA	Environmental	Environmental
NC_009937	Azorhizobium caulinodans ORS 571	438753	PRJNA58905	58905	Proteobacteria	Alphaproteobacteria	347358	334897	536754	401969	18571	48234	83147	160579	15133	33142	206659	260804	328473	306646	490882	384059	19038	41337	73787	154045	16391	25879	179747	258102	67.32	47693	49299	100830	97073	4717	5369772	HostAssociated	NA	NA
NC_014165	Thermobispora bispora DSM 43833	469371	PRJNA48999	48999	Actinobacteria	Actinobacteria	271519	265612	474469	334922	7548	7577	77762	172029	8212	11156	201907	230900	177594	173641	308620	227804	5439	5506	47938	115340	6599	7313	132830	153261	72.43	68931	69468	182046	177832	3546	4189976	Terrestrial	NA	Engineered
NC_017042	Rickettsia rhipicephali str. 3-7-female6-CWPP	1105113	PRJNA156977	156977	Proteobacteria	Alphaproteobacteria	130115	86982	86930	58679	41746	49555	11011	12737	21695	30607	8771	7589	90219	60372	55125	39802	28759	33070	6305	10489	14962	19474	4895	5837	32.41	86763	87391	43495	39574	1252	1290368	NA	NA	NA
NC_008570	Aeromonas hydrophila subsp. hydrophila ATCC 7966	380703	PRJNA58617	58617	Proteobacteria	Gammaproteobacteria	378104	319453	464263	315476	30692	61769	96411	176899	20397	43278	166583	187286	303418	253507	354791	264812	24539	39562	72843	151880	15388	23258	120948	172940	61.55	60197	62413	101014	93815	4122	4744448	Multiple	NA	Engineered
NC_011989	Agrobacterium vitis S4	311402	PRJNA58249	58249	Proteobacteria	Alphaproteobacteria	278292	237477	351844	246253	34570	67745	57499	96899	25630	51435	114841	127605	234031	194589	284472	208301	31136	52191	41577	85629	25596	35071	86447	116948	57.66	78404	83107	111792	105983	3234	3726375	Multiple	Host-associated	Host-associated
NC_008528	Oenococcus oeni PSU-1	203123	PRJNA59417	59417	Firmicutes	Bacilli	224965	164066	173962	123860	58335	83986	29225	30932	33203	59823	25020	29400	86565	62109	60635	43912	24790	29272	8443	14013	14880	17788	7959	11269	37.89	68548	71541	43906	39346	1691	1780517	Multiple	NA	Engineered
NC_014376	Clostridium saccharolyticum WM1	610130	PRJNA51419	51419	Firmicutes	Clostridia	642087	466155	586076	340599	140834	181567	115824	138001	112632	106724	122287	114318	180966	135931	153719	103827	39058	49526	26743	44014	29527	31875	29612	39945	45	109553	100093	94173	75261	4157	4662871	Multiple	NA	Engineered
NC_014121	Enterobacter cloacae subsp. cloacae ATCC 13047	716541	PRJNA48363	48363	Proteobacteria	Gammaproteobacteria	478667	383197	531386	373005	74137	98018	77571	178203	48418	89505	191717	148787	336618	274285	365235	265862	51955	68122	52085	129428	33316	56482	130837	115042	54.79	80194	80107	97870	93924	5120	5314580	Multiple	Host-associated	Host-associated
NC_015425	Clostridium botulinum BKT015925	929506	PRJNA66203	66203	Firmicutes	Clostridia	476933	298065	316700	162694	172212	180470	34082	25943	101836	90127	13570	7622	103260	69251	58152	43699	32655	39786	3445	9848	18450	26512	1456	4243	28.49	75172	62791	33111	20684	2518	2773157	NA	NA	Engineered
NC_012815	Bifidobacterium animalis subsp. lactis DSM 10140	555970	PRJNA59357	59357	Actinobacteria	Actinobacteria	193373	153609	231546	166750	16102	27833	44098	74028	17064	21142	79507	87151	89388	71290	103026	80134	8031	11817	17966	35680	9515	7857	33819	43558	60.48	30731	30848	49502	46281	1566	1938480	Multiple	NA	Engineered
NC_002516	Pseudomonas aeruginosa PAO1	208964	PRJNA57945	57945	Proteobacteria	Gammaproteobacteria	457445	414565	657689	446653	35401	46161	118335	273429	20374	37695	247043	292490	367881	330721	515651	369850	32636	28528	85473	230460	17604	20910	184870	254636	66.56	59594	62078	122458	117414	5572	6264404	Multiple	Host-associated	Host-associated
NC_014837	Pantoea sp. At-9b	592316	PRJNA55845	55845	Proteobacteria	Gammaproteobacteria	386230	314562	442006	313179	63030	99804	66963	136402	37981	72095	164337	118896	271690	226663	303433	225437	46137	70438	43197	99904	27901	45455	106918	96563	54.82	58286	58618	71905	67378	3961	4368708	Multiple	NA	NA
NC_015602	Lactobacillus kefiranofaciens ZW3	1033837	PRJNA67985	67985	Firmicutes	Bacilli	295045	190897	222092	147267	77100	105644	41688	40371	47068	75918	23403	26979	78636	52593	54488	40296	20786	24806	7979	14776	11853	18778	4695	10263	37.7	96382	94315	62414	52311	1908	2113023	NA	NA	Engineered
NC_011083	Salmonella enterica subsp. enterica serovar Heidelberg str. SL476	454169	PRJNA58973	58973	Proteobacteria	Gammaproteobacteria	429063	345802	469325	325409	81171	118921	65979	133904	47970	82992	162555	117247	304653	246645	319505	235709	58038	78549	39926	100714	34869	52638	102810	99609	52.09	111058	113193	127497	118506	4651	4888768	Multiple	Host-associated	Host-associated
NC_003317	Brucella melitensis bv. 1 str. 16M	224914	PRJNA57735	57735	Proteobacteria	Alphaproteobacteria	180977	153182	228531	165842	23508	41174	35250	54367	16537	37824	72565	80339	114889	95435	138591	106649	16478	24337	18938	36771	13222	19375	39840	55896	57.16	40015	41480	55425	51974	2059	2117136	HostAssociated	Host-associated	Host-associated
NC_011661	Dictyoglomus turgidum DSM 6724	515635	PRJNA59177	59177	Dictyoglomi	Dictyoglomia	245139	188012	193960	110938	86147	93878	39351	18317	45370	66143	14360	14501	126595	89111	86603	56728	46949	39787	12006	14590	25722	25567	4140	11438	33.96	23583	26009	13428	11273	1744	1855560	Specialized	Environmental	Environmental
NC_003155	Streptomyces avermitilis MA-4680	227882	PRJNA57739	57739	Actinobacteria	Actinobacteria	578473	537579	988288	718774	27398	26167	151601	356429	38093	45159	374529	487576	440035	416657	749412	558706	20480	21040	111434	281434	30488	33406	308082	360604	70.72	119560	118390	284578	284155	7580	9025608	Multiple	Environmental	Environmental
NC_017051	Rickettsia prowazekii str. Dachau	1105097	PRJNA158057	158057	Proteobacteria	Alphaproteobacteria	117466	80419	76348	51523	38041	48252	9118	8340	21046	29374	5682	3985	73749	50566	42701	31203	23550	28503	3934	7345	13677	15774	2697	3248	29.01	80795	84784	36059	31371	839	1108946	NA	NA	NA
NC_017274	Sulfolobus solfataricus 98/2	555311	PRJNA167998	167998	Crenarchaeota	Thermoprotei	214513	165644	164970	94590	69079	72273	34546	33906	47320	46750	16526	16098	247316	186718	190647	108532	80601	81475	40155	39927	54990	51731	18944	18484	35.83	122863	125076	69913	71734	2684	2668974	Specialized	Environmental	NA
NC_014479	Bacillus subtilis subsp. spizizenii str. W23	655816	PRJNA51879	51879	Firmicutes	Bacilli	544535	392965	471072	317269	145277	148104	74644	111594	95626	100208	110028	83233	177431	135441	147068	107718	46428	48417	21565	39945	32357	31675	31318	32762	43.89	62323	57479	49424	42556	4062	4027674	Terrestrial	Environmental	Environmental
NC_005071	Prochlorococcus marinus str. MIT 9313	74547	PRJNA57773	57773	Cyanobacteria	Prochlorales	144145	130965	187077	134985	27369	51938	37378	40593	30849	53920	36640	40298	170471	139589	201472	151926	38759	44198	29937	57724	41822	45438	34833	57693	50.74	78492	83186	82888	78420	2270	2410872	Aquatic	NA	NA
NC_010280	Chlamydia trachomatis L2b/UCH-1/proctitis	471473	PRJNA61635	61635	Chlamydiae/Verrucomicrobia group	Chlamydiae	87604	77093	88457	59586	27026	35625	16153	15296	19862	30153	13414	9379	79596	68531	64183	62002	24185	25514	7684	17957	18202	26020	8244	14088	41.33	18861	19667	15419	11833	874	1038863	HostAssociated	Host-associated	Host-associated
NC_017052	Synechocystis sp. PCC 6803 substr. PCC-N	1080229	PRJNA159835	159835	Cyanobacteria	Oscillatoriophycideae	273587	218235	274410	199925	75404	98355	42295	65676	36398	55004	58776	84047	281793	223175	286376	208608	77200	100153	43811	68635	37065	57234	61446	88880	47.74	67331	66367	61562	60885	3168	3570103	NA	NA	Environmental
NC_010337	Heliobacterium modesticaldum Ice1	498761	PRJNA58279	58279	Firmicutes	Clostridia	360930	288954	421859	279060	57959	70034	78169	130923	34208	51040	120165	161324	91710	76430	102569	76056	15953	17483	17019	34593	10533	13434	27673	42659	56.98	52872	48988	69210	65343	2999	3075407	Multiple	Environmental	Environmental
NC_008751	Desulfovibrio vulgaris DP4	391774	PRJNA58679	58679	Proteobacteria	delta/epsilon subdivisions	201133	192679	305507	211821	21833	28354	48165	92160	20284	38474	95903	119160	238660	210994	321849	249901	29235	22216	45447	113680	29045	32798	87602	152267	63.01	58348	64735	109696	98804	2941	3462887	Multiple	Environmental	Environmental
NC_010742	Brucella abortus S19	430066	PRJNA58873	58873	Proteobacteria	Alphaproteobacteria	174730	147289	220148	160368	22437	39679	34224	51881	15469	36492	70284	78095	111402	92664	134420	103511	15702	23420	18430	35515	12656	18758	38817	54679	57.16	51916	54385	71753	67766	1967	2122487	Multiple	Host-associated	Host-associated
NC_011772	Bacillus cereus G9842	405531	PRJNA58759	58759	Firmicutes	Bacilli	731615	515251	591031	363443	247146	263966	70126	80199	183790	154366	77891	31013	230495	172430	167271	127216	74448	78063	13770	35803	55729	56755	14225	18589	35.26	168784	154824	101145	74133	5489	5387334	Multiple	Host-associated	Host-associated
NC_014171	Bacillus thuringiensis BMB171	714359	PRJNA49135	49135	Firmicutes	Bacilli	695127	490721	563814	346393	235079	251435	65641	76210	175799	147141	74381	29183	217860	164025	158878	121253	70324	73959	12964	34693	52317	54008	13328	18314	35.29	230883	211443	139023	101504	5081	5330088	NA	NA	NA
NC_006369	Legionella pneumophila str. Lens	297245	PRJNA58209	58209	Proteobacteria	Gammaproteobacteria	334830	254721	280525	195073	102522	138377	47805	47153	62162	83890	37518	40719	261262	187399	189486	152161	81088	94619	25882	43754	47283	55697	22955	37487	38.42	81865	85789	55839	49148	2878	3345566	HostAssociated	Host-associated	Host-associated
NC_009699	Clostridium botulinum F str. Langeland	441772	PRJNA58929	58929	Firmicutes	Clostridia	648838	408332	426112	218557	233090	245037	50922	41109	131854	118080	18185	18175	134123	89540	81253	49802	45349	51025	6878	12517	22759	30334	2566	6210	28.31	209813	174856	92325	60768	3631	3995377	Multiple	NA	Engineered
NC_016621	Blattabacterium sp. (Cryptocercus punctulatus) str. Cpu	1075399	PRJNA81083	81083	Bacteroidetes/Chlorobi group	Bacteroidetes	63687	43839	31900	21705	23906	26040	2051	2402	10135	11811	1348	1404	78844	52743	37616	26162	29736	31525	2396	3096	11933	13866	1513	1772	23.85	7158	7199	2165	2079	545	605745	NA	Environmental	Host-associated
NC_000961	Pyrococcus horikoshii OT3	70601	PRJNA57753	57753	Euryarchaeota	Thermococci	183955	142242	167202	92020	53308	46619	45906	34978	35680	43983	19542	24199	147870	112000	129860	71359	43847	34314	32686	30056	33450	28584	14938	19676	41.88	18100	17703	13578	12097	1952	1738505	Aquatic	Environmental	NA
NC_016933	Francisella tularensis subsp. tularensis TIGB03	1001542	PRJNA89379	89379	Proteobacteria	Gammaproteobacteria	209406	148340	154512	98147	63765	83854	23150	20029	41953	59148	9855	8711	127977	89154	80746	58719	37439	46918	8719	16273	25301	31555	4251	6842	32.3	123608	124875	63281	53677	1624	1968651	NA	NA	NA
NC_014393	Clostridium cellulovorans 743B	573061	PRJNA51503	51503	Firmicutes	Clostridia	817601	525510	575347	310809	262256	298823	82486	72827	172256	172019	31958	25564	198927	135632	129438	87200	61985	69725	12225	24984	40371	49763	4949	11249	31.21	242010	211406	121165	83633	4255	5262222	NA	NA	Engineered
NC_008009	Candidatus Koribacter versatilis Ellin345	204669	PRJNA58479	58479	Fibrobacteres/Acidobacteria group	Acidobacteria	465651	377721	536424	402714	55588	77857	94467	175147	55876	67827	182160	186370	392855	316656	448112	346208	49104	63613	75590	149445	49528	55770	146790	164566	58.38	71887	71990	101844	100117	4777	5650368	Terrestrial	Environmental	Environmental
NC_000854	Aeropyrum pernix K1	272557	PRJNA57757	57757	Crenarchaeota	Thermoprotei	117460	109997	168655	94334	25948	14254	44224	49296	21896	27993	37828	47400	107531	99346	150129	84509	24099	13427	39848	44603	20689	25388	33079	41138	56.31	22195	21762	27497	27070	1701	1669696	Specialized	Environmental	NA
NC_012489	Gemmatimonas aurantiaca T-27	379066	PRJNA58813	58813	Gemmatimonadetes	Gemmatimonadetes	306172	283982	468103	350447	24678	62392	67622	131131	36686	49617	193108	165640	293183	271007	444269	341749	25878	53014	59639	130265	39152	42811	172339	175467	64.27	32497	33538	59932	57567	3935	4636964	NA	NA	Engineered
NC_010609	Lactobacillus reuteri JCM 1112	557433	PRJNA58875	58875	Firmicutes	Bacilli	284546	188135	229708	158741	72279	99714	33080	44735	58231	74325	29058	24915	77545	54921	58935	45852	19085	25526	6537	14266	15052	20685	6118	10163	38.88	65892	62887	44898	37746	1820	2039414	HostAssociated	NA	Host-associated
NC_002951	Staphylococcus aureus subsp. aureus COL	93062	PRJNA57797	57797	Firmicutes	Bacilli	413032	267427	294079	191106	141954	158838	28066	41583	89894	86548	28014	16868	112227	78971	74454	55466	36278	42766	5960	14872	23527	25264	5376	7410	32.82	117828	106832	61069	47838	2614	2809422	HostAssociated	NA	Engineered
NC_015321	Fluviicola taffensis DSM 16823	755732	PRJNA65271	65271	Bacteroidetes/Chlorobi group	Bacteroidetes	494766	361125	373605	254818	136119	188565	60413	68691	111551	111718	46991	34696	407173	291840	291996	212347	116475	137982	36206	70290	93735	86741	30225	36112	36.49	76491	78043	46015	42124	4041	4633577	Aquatic	Host-associated	Environmental
NC_012108	Desulfobacterium autotrophicum HRM2	177437	PRJNA59061	59061	Proteobacteria	delta/epsilon subdivisions	502960	411665	500547	338631	100227	135526	91265	129440	70031	101963	113210	148469	430475	329615	390343	287004	92909	93453	64863	122847	67431	68729	80543	134006	48.85	100887	107089	101902	95121	4867	5589073	Multiple	Environmental	Environmental
NC_008711	Arthrobacter aurescens TC1	290340	PRJNA58109	58109	Actinobacteria	Actinobacteria	342189	309520	495037	357824	38923	43565	78136	157643	47760	70334	145906	198574	252806	229906	360003	269305	29504	31229	53067	120996	38604	45707	102816	154079	62.34	59482	60225	99871	97122	4042	4597686	Terrestrial	Environmental	Environmental
NC_013132	Chitinophaga pinensis DSM 2588	485918	PRJNA59113	59113	Bacteroidetes/Chlorobi group	Bacteroidetes	960449	695645	838429	571923	197034	283285	142408	242444	172504	196639	200035	152235	672765	478697	556984	407417	147751	172577	81653	185703	118472	121751	122366	133675	45.23	171431	172767	147407	136078	7200	9127347	Terrestrial	Environmental	Environmental
NC_010117	Coxiella burnetii RSA 331	360115	PRJNA58637	58637	Proteobacteria	Gammaproteobacteria	170946	133610	154689	111247	53205	65667	21604	30918	25565	38753	33276	31516	132862	102649	111153	88418	40506	47370	13856	25867	19285	29122	22112	27492	42.76	97324	100445	76542	69946	1930	2016427	Multiple	Host-associated	Host-associated
NC_015563	Delftia sp. Cs1-4	742013	PRJNA67319	67319	Proteobacteria	Betaproteobacteria	475994	431349	708946	504811	32446	55238	122537	261151	26779	38818	274648	317866	386854	341012	553603	421181	27862	37250	91548	221494	25347	22847	209858	271415	66.72	62436	64641	127519	122340	5863	6685842	NA	Environmental	Environmental
NC_013037	Dyadobacter fermentans DSM 18053	471854	PRJNA59049	59049	Bacteroidetes/Chlorobi group	Bacteroidetes	620509	465189	574633	398969	107152	128535	99474	204035	68632	77931	190355	168222	603398	448697	538594	395073	109607	113351	86245	205138	67779	70451	168929	177833	51.54	90447	92098	97908	93248	5720	6967790	HostAssociated	Host-associated	Host-associated
NC_010546	Cyanothece sp. ATCC 51142	43989	PRJNA59013	59013	Cyanobacteria	Oscillatoriophycideae	415970	307349	343901	251723	156056	171494	32009	54967	68928	103858	41964	64546	441794	326063	363560	268521	165117	181920	34896	60298	73264	110001	44076	69175	37.88	114378	115186	69628	69537	4762	4934271	Aquatic	Environmental	Environmental
NC_007432	Streptococcus agalactiae A909	205921	PRJNA57935	57935	Firmicutes	Bacilli	316053	224633	247486	168578	95383	118392	32860	37603	67225	90786	20424	22131	76935	52382	52042	40682	22637	25042	5451	11686	14387	21175	3123	7193	35.62	50181	49089	30362	24308	1997	2127839	HostAssociated	Host-associated	Host-associated
NC_016047	Bacillus subtilis subsp. spizizenii TU-B-10	1052585	PRJNA73967	73967	Firmicutes	Bacilli	562624	404823	485660	326664	150271	153040	77247	114590	98275	103450	112924	85763	177596	136725	146439	107421	46374	48888	21322	39981	32444	31868	31050	32670	43.82	85378	79355	67029	57795	4297	4207222	NA	Host-associated	Environmental
NC_016778	Brucella canis HSK A52141	1104321	PRJNA83613	83613	Proteobacteria	Alphaproteobacteria	178409	151432	225378	164114	22713	40528	34858	53283	15639	37166	72275	80105	114720	95469	138638	106730	16110	24098	18860	36595	12896	19347	40031	56431	57.21	37814	39467	52549	49080	2129	2107023	NA	Host-associated	Host-associated
NC_014329	Corynebacterium pseudotuberculosis FRC41	765874	PRJNA50585	50585	Actinobacteria	Actinobacteria	209650	176401	260948	186256	35464	54228	41825	57215	44781	70727	58820	60169	123639	108405	146223	120367	20985	29093	19518	37070	29965	35790	26284	49759	52.19	36176	38220	43133	37395	2110	2337913	NA	Host-associated	Host-associated
NC_007802	Jannaschia sp. CCS1	290400	PRJNA58147	58147	Proteobacteria	Alphaproteobacteria	317725	290905	459144	312962	31612	67898	67627	135728	29971	46803	173623	160639	263948	237273	371273	268835	27740	52427	51202	115932	26450	35477	131908	147593	62.33	37682	38964	64359	61280	4212	4317977	Aquatic	Environmental	Environmental
NC_006055	Mesoplasma florum L1	265311	PRJNA58055	58055	Tenericutes	Mollicutes	163293	102553	93762	58558	65237	59872	5366	13167	33015	33249	2522	1714	17870	11202	10080	6190	6643	6859	633	1544	3113	3969	249	243	27.02	6444	5433	2444	1943	682	793224	HostAssociated	Environmental	Host-associated
NC_006624	Thermococcus kodakarensis KOD1	69014	PRJNA58225	58225	Euryarchaeota	Thermococci	186000	148283	191572	115017	34323	21057	54390	60752	24001	34409	36749	58346	176196	137681	176114	105663	35416	18722	50001	57909	24780	28116	33793	53454	52	17282	17150	18253	18421	2306	2088737	Specialized	NA	NA
NC_015556	Pseudomonas fulva 12-X	743720	PRJNA67351	67351	Proteobacteria	Gammaproteobacteria	377200	326767	501617	344247	31150	50125	92963	194712	19526	48144	179560	207525	308924	259422	387505	283301	29538	32763	65616	170128	19335	27603	133811	180334	63.51	53847	57276	97475	91966	4464	4920769	NA	Environmental	Environmental
NC_008229	Helicobacter acinonychis str. Sheeba	382638	PRJNA58685	58685	Proteobacteria	delta/epsilon subdivisions	182614	124362	130134	81226	59941	67728	23364	27900	14185	33385	24758	20756	131348	88003	88522	60152	43078	47126	14147	22208	10223	22912	15305	17802	38.18	27178	27168	17827	16371	1613	1553927	HostAssociated	Host-associated	Host-associated
NC_014666	Frankia sp. EuI1c	298654	PRJNA42615	42615	Actinobacteria	Actinobacteria	503539	509784	953497	681815	18002	24560	125274	353040	28745	42566	407016	449149	412455	409267	773749	574273	15714	17642	97699	293201	27450	28684	323789	380728	72.31	113220	118166	306975	300407	7083	8815781	Multiple	NA	NA
NC_004129	Pseudomonas protegens Pf-5	220664	PRJNA57937	57937	Proteobacteria	Gammaproteobacteria	521990	456837	690290	471558	48808	78762	129947	283119	27591	59840	263690	274756	451451	382221	554727	406651	49341	47691	93221	263632	26551	34230	200841	258759	63.3	92856	98826	171841	158744	6109	7074893	Multiple	Host-associated	Host-associated
NC_009328	Geobacillus thermodenitrificans NG80-2	420246	PRJNA58829	58829	Firmicutes	Bacilli	440922	350132	456353	304659	107449	127246	71633	102006	61242	72892	141142	103656	104252	85320	99082	75315	26249	28982	13503	26896	16301	16560	26317	28982	49.01	95940	92456	95280	79069	3392	3550319	Specialized	Environmental	Environmental
NC_014638	Bifidobacterium bifidum PRL2010	702459	PRJNA59883	59883	Actinobacteria	Actinobacteria	218030	171442	269522	187953	14866	23531	49338	95935	14831	21249	93100	113918	91453	73786	110026	81892	6993	9577	18490	42650	8124	7128	39723	47576	62.67	47117	45167	78280	75653	1706	2214656	NA	Host-associated	Host-associated
NC_016011	Listeria ivanovii	1638	PRJNA73473	73473	Firmicutes	Bacilli	416793	289228	341106	220590	136002	141213	29157	57377	99112	93227	46501	34323	102754	76601	79237	57549	31030	34757	5959	16040	21878	26968	8523	11251	37.13	100259	89095	60644	49178	2650	2928879	Multiple	Host-associated	Host-associated
NC_014019	Bacillus megaterium QM B1551	545693	PRJNA15862	15862	Firmicutes	Bacilli	674853	492507	565633	376984	210095	217376	68411	107585	161865	151950	89040	58104	191796	148056	150367	114374	57636	61609	16481	35021	42879	47536	20696	21731	38.26	169391	156140	108291	88963	5116	5097129	NA	NA	NA
NC_007794	Novosphingobium aromaticivorans DSM 12444	279238	PRJNA57747	57747	Proteobacteria	Alphaproteobacteria	271783	243363	405913	289214	23203	35167	60467	124762	21273	38914	140726	167914	203297	181389	302621	222597	19451	22690	41100	97911	19031	23363	101407	134981	65.15	23060	23320	43681	42796	3324	3561584	Multiple	Environmental	Environmental
NC_014008	Coraliomargarita akajimensis DSM 45221	583355	PRJNA47079	47079	Chlamydiae/Verrucomicrobia group	Verrucomicrobia	309708	241192	333100	239515	42816	75444	59373	100021	48491	58118	76703	105370	286571	230178	319306	222544	38333	78909	62440	87534	43255	58128	79706	91171	53.6	48643	47372	54064	57035	3121	3750771	Aquatic	Environmental	Environmental
NC_014168	Segniliparus rotundus DSM 44985	640132	PRJNA49049	49049	Actinobacteria	Actinobacteria	232109	218127	376369	273392	25969	26910	64900	117395	17513	29312	141675	154465	158779	144043	244308	187729	20942	14082	35200	84738	15207	14441	89268	110005	66.79	28013	29355	59190	55564	3006	3157527	NA	Host-associated	Host-associated
NC_014909	Candidatus Blochmannia vafer str. BVAF	859654	PRJNA62083	62083	Proteobacteria	Gammaproteobacteria	83329	64393	57808	35701	29000	41090	6672	4552	15478	20344	5166	1938	50732	34376	25253	22078	16877	20138	1416	5402	9924	8976	1354	2203	27.51	32288	34473	15339	10182	595	722585	NA	Host-associated	Host-associated
NC_009664	Kineococcus radiotolerans SRS30216	266940	PRJNA58067	58067	Actinobacteria	Actinobacteria	203230	214431	410693	301122	5456	3471	52279	152216	7758	10528	165116	223515	293180	311299	593762	425474	6796	5270	79883	211666	8971	15730	232536	325064	74.44	29519	28248	78068	80216	4480	4761183	Multiple	NA	Engineered
NC_014109	Candidatus Riesia pediculicola USDA	515618	PRJNA46841	46841	Proteobacteria	Gammaproteobacteria	50935	38048	29523	19480	18878	18942	4336	5112	9334	9796	2186	1856	58394	41984	33762	21784	22336	20754	4601	5920	10783	10560	2427	2206	28.48	24307	24998	9594	9502	544	574390	HostAssociated	Environmental	Host-associated
NC_007404	Thiobacillus denitrificans ATCC 25259	292415	PRJNA58189	58189	Proteobacteria	Betaproteobacteria	238484	211729	338807	247605	21540	26677	54157	115410	13466	20352	125348	152827	160101	143043	227121	177978	15985	15229	33132	82189	10040	11543	82799	111285	66.07	16080	16370	32208	31461	2827	2909809	Multiple	Environmental	Environmental
NC_012781	Eubacterium rectale ATCC 33656	515619	PRJNA59169	59169	Firmicutes	Clostridia	562397	378126	459944	271902	105814	162082	109324	93486	126997	95257	68689	53944	115018	83926	88505	64119	20804	30873	18108	25902	21836	22880	12930	18733	41.48	52246	43619	39500	28994	3623	3449685	NA	Host-associated	Host-associated
NC_015675	Mesorhizobium opportunistum WSM2075	536019	PRJNA40861	40861	Proteobacteria	Alphaproteobacteria	469009	419273	639007	455878	47269	74108	103996	200699	35954	51904	218945	280452	437149	393366	593893	429244	43225	66850	94223	190326	33442	46884	202616	267249	62.87	112574	111990	184826	183333	6509	6884444	NA	Host-associated	Host-associated
NC_013523	Sphaerobacter thermophilus DSM 20745	479434	PRJNA41997	41997	Chloroflexi	Thermomicrobia	169071	161972	271645	188810	7145	16403	45685	98269	13974	18355	117489	103817	156989	145805	242070	178701	6943	11961	38937	88613	14021	14104	89504	111920	68.1	36713	38472	83032	78051	2440	2741033	NA	NA	Engineered
NC_013171	Anaerococcus prevotii DSM 20548	525919	PRJNA59219	59219	Firmicutes	Clostridia	312326	204264	228599	127023	91565	86827	40501	51375	69672	60079	10380	27869	73422	48803	49592	28885	20730	20494	8340	12738	14761	13285	1947	7744	36.07	44747	37019	25553	20903	1703	1883067	HostAssociated	Host-associated	Host-associated
NC_010581	Beijerinckia indica subsp. indica ATCC 9039	395963	PRJNA59057	59057	Proteobacteria	Alphaproteobacteria	279729	247401	360594	275260	40600	81837	56872	80411	27461	58554	110754	135839	256970	225786	320692	260183	39302	68109	46077	78894	28851	45207	89498	141821	57.06	108693	112527	151344	142606	3579	4170153	NA	Environmental	Environmental
NC_000917	Archaeoglobus fulgidus DSM 4304	224325	PRJNA57717	57717	Euryarchaeota	Archaeoglobi	200148	160967	206220	111362	46438	30429	56196	62163	32176	42371	39475	39578	180892	145661	184761	98490	44149	27455	51667	55975	28191	37679	35039	35582	48.58	25393	24868	23148	22672	2434	2178400	Aquatic	Environmental	NA
NC_013501	Rhodothermus marinus DSM 4252	518766	PRJNA41729	41729	Bacteroidetes/Chlorobi group	Bacteroidetes	259651	246056	375939	258187	26811	39661	60577	147309	21492	26354	172822	132806	168214	161143	238264	183706	18940	20180	33962	101389	12977	16686	101278	107146	64.54	23950	24493	45366	41403	2767	3261604	Specialized	Environmental	Environmental
NC_002491	Chlamydophila pneumoniae J138	138677	PRJNA57829	57829	Chlamydiae/Verrucomicrobia group	Chlamydiae	109488	93555	102158	74346	32688	41975	18289	18759	23761	35698	12852	14894	98184	79678	75744	71742	28164	30410	10344	20741	21542	28774	9507	17123	40.58	20910	22036	15789	13461	1069	1226564	HostAssociated	Host-associated	Host-associated
NC_016771	Bacillus cereus NC7401	334406	PRJNA82815	82815	Firmicutes	Bacilli	697585	496175	569272	349906	236130	251033	66473	78668	175727	147023	77212	31213	233296	175061	169575	130469	75197	78654	13654	36762	56052	57677	15448	19279	35.59	163152	149120	99796	72346	5408	5221581	Multiple	NA	NA
NC_016768	Mycobacterium tuberculosis KZN 4207	478433	PRJNA83619	83619	Actinobacteria	Actinobacteria	321138	304387	530648	358869	28894	54466	75055	175482	39909	51349	204614	192194	223813	206889	363554	254429	20886	32855	44739	125061	32618	30859	128772	147194	65.62	40652	42384	81925	77636	3996	4394985	HostAssociated	Host-associated	Host-associated
NC_014484	Spirochaeta thermophila DSM 6192	665571	PRJNA53037	53037	Spirochaetes	Spirochaetia	216130	215924	308475	198852	27221	30192	73213	86640	20447	27265	108802	109776	136898	127045	163353	137670	18687	11241	36792	56891	15637	11335	47896	85731	61.88	11258	12106	20259	16905	2203	2472645	NA	Environmental	Environmental
NC_006347	Bacteroides fragilis YCH46	295405	PRJNA58195	58195	Bacteroidetes/Chlorobi group	Bacteroidetes	546654	413419	475265	306360	109942	186894	91428	108609	84063	126251	99116	77741	434054	306062	346893	238299	98007	107251	51171	116871	78416	70969	65972	77537	43.27	76519	83650	64445	56306	4577	5277274	NA	Host-associated	Host-associated
NC_014751	Mycoplasma leachii PG50	880447	PRJNA60849	60849	Tenericutes	Mollicutes	161212	96764	77706	52276	63047	67990	4444	8307	25122	32104	1348	1223	72023	42379	33581	23157	27742	29665	1752	4269	11330	13666	625	612	23.75	23303	22935	7470	7182	882	1008951	NA	Host-associated	Host-associated
NC_007086	Xanthomonas campestris pv. campestris str. 8004	314565	PRJNA57595	57595	Proteobacteria	Gammaproteobacteria	361693	317221	527262	379333	31743	65509	88307	180867	28785	39884	212406	200954	277570	238886	391768	296530	25927	43920	60948	145302	23399	25520	152930	164749	64.96	98209	102634	188123	180546	4271	5148708	HostAssociated	Host-associated	Host-associated
NC_013119	Brucella microti CCM 4915	568815	PRJNA59319	59319	Proteobacteria	Alphaproteobacteria	179930	152592	226919	165375	23220	41084	35113	53788	16196	37656	72494	80214	116294	97082	140119	107800	16659	24745	19229	37070	13444	19791	40259	56581	57.23	37024	38928	51863	48742	2117	2117048	Multiple	Host-associated	Host-associated
NC_016799	Corynebacterium diphtheriae 31A	698962	PRJNA84309	84309	Actinobacteria	Actinobacteria	223380	186477	279951	203582	35987	53106	43016	66842	49108	70766	58322	72756	133366	116390	162067	131506	20464	28979	21692	44361	29443	35629	32012	57587	53.62	40557	41520	49770	45284	2381	2535346	Multiple	Host-associated	Host-associated
NC_009442	Streptococcus suis 05ZYH33	391295	PRJNA58663	58663	Firmicutes	Bacilli	283044	207001	243677	164996	67093	93363	47590	49261	56575	73919	31106	38959	91721	67326	70486	52764	22632	27280	11396	19168	17476	21954	7137	15375	41.11	48115	47227	35096	30209	2186	2096309	Multiple	Host-associated	Host-associated
NC_006511	Salmonella enterica subsp. enterica serovar Paratyphi A str. ATCC 9150	295319	PRJNA58201	58201	Proteobacteria	Gammaproteobacteria	386976	313293	426378	295857	72744	106644	59246	122189	42541	74863	149163	107900	276927	225018	292660	215313	52706	71919	37237	91450	31212	48058	95160	90319	52.16	131740	133872	150646	139398	4093	4585229	HostAssociated	Host-associated	Host-associated
NC_011149	Salmonella enterica subsp. enterica serovar Agona str. SL483	454166	PRJNA59431	59431	Proteobacteria	Gammaproteobacteria	419811	338992	459585	318341	78730	116990	64081	131139	46106	80838	160083	115973	304415	245772	318243	235507	57966	78817	39957	100092	34638	52258	102829	99376	52.08	103729	105872	117455	107400	4562	4798660	Multiple	Environmental	Host-associated
NC_008532	Streptococcus thermophilus LMD-9	322159	PRJNA58327	58327	Firmicutes	Bacilli	243245	175634	202665	142107	56581	79464	35769	36307	46217	79331	18926	25979	53722	38314	38859	30696	13142	14866	5604	10530	9566	15628	2838	7295	39.08	93795	94166	64753	54988	1709	1856368	Multiple	NA	NA
NC_016148	Thermovirga lienii DSM 17291	580340	PRJNA77129	77129	Synergistetes	Synergistia	230430	188350	248791	140428	60571	61737	62958	53360	41586	57907	41531	46555	99524	78438	96516	63107	26828	19539	19468	29065	21359	19305	14155	24767	47.06	21051	21706	20655	16351	1850	1967774	Specialized	Environmental	Environmental
NC_008553	Methanosaeta thermophila PT	349307	PRJNA58469	58469	Euryarchaeota	Methanomicrobia	130708	112136	156423	93403	24250	22357	39094	44222	23497	22528	39808	38268	131797	112786	157714	93904	23942	22051	39228	44807	23433	22585	40123	38847	53.55	58172	57620	66908	66388	1696	1879471	NA	NA	NA
NC_016043	Taylorella asinigenitalis MCE3	1008459	PRJNA73771	73771	Proteobacteria	Betaproteobacteria	204084	150475	177335	121772	60801	73547	25795	27346	44452	65356	17302	17990	98061	73360	82010	59107	29984	34645	11336	14994	21457	28876	8452	9612	38.31	19257	19030	12012	10409	1524	1638553	NA	Host-associated	Host-associated
NC_011728	Borrelia burgdorferi ZS7	445985	PRJNA59429	59429	Spirochaetes	Spirochaetia	125686	95577	80050	45732	39952	56372	15439	7924	16001	32784	4890	5142	76187	44386	33307	24548	25814	20764	3128	10027	13763	8980	1586	3262	28.54	14145	16503	7321	5155	808	906702	HostAssociated	Host-associated	Host-associated
NC_016641	Paenibacillus terrae HPL-003	985665	PRJNA82371	82371	Firmicutes	Bacilli	746284	567528	720536	476406	145849	223449	139507	179226	129069	148497	195192	134424	231686	181006	210440	153917	47164	64781	35088	60710	40734	45705	49560	52952	46.77	166825	162535	155651	130849	5525	6083395	NA	Environmental	Environmental
NC_015164	Bacteroides salanitronis DSM 18170	667015	PRJNA63269	63269	Bacteroidetes/Chlorobi group	Bacteroidetes	402336	293886	361654	229565	74513	112514	73909	105451	54382	69918	92245	71403	348556	248414	291871	196912	74245	76325	45694	108585	53704	46514	65066	75062	46.65	92967	97200	87195	79482	3553	4242803	NA	Host-associated	Host-associated
NC_007716	Aster yellows witches'-broom phytoplasma AYWB	322098	PRJNA58297	58297	Tenericutes	Mollicutes	90981	58373	45203	38455	36129	33838	3661	8226	10668	19683	1906	6279	41376	23710	17031	15335	16245	13630	1218	4450	4570	6456	614	2641	26.89	52522	50797	18311	17891	671	706569	HostAssociated	Host-associated	Host-associated
NC_009135	Methanococcus maripaludis C5	402880	PRJNA58741	58741	Euryarchaeota	Methanococci	174346	119977	128147	73089	61059	53915	13017	24191	41260	33980	9617	9700	177225	118787	124885	73375	64367	52174	10841	25176	39976	33577	8832	10903	33	43678	44163	21593	20793	1813	1780761	Aquatic	Environmental	NA
NC_016832	Salmonella enterica subsp. enterica serovar Typhi str. P-stx-12	1132507	PRJNA87001	87001	Proteobacteria	Gammaproteobacteria	411569	333900	453102	313722	77561	114176	63391	129525	46086	80148	157131	113940	294571	237411	308630	227287	56292	76605	39519	96718	33560	51304	99947	94456	52.06	128899	131136	146364	136275	4690	4768352	NA	Host-associated	Host-associated
NC_012581	Bacillus anthracis str. CDC 684	568206	PRJNA59303	59303	Firmicutes	Bacilli	622569	442589	507023	314493	210178	222775	58056	71402	156396	133434	67665	28596	312253	230545	234309	165512	102976	109113	21904	43310	76948	71365	24577	20720	35.38	152664	146834	88529	74383	5580	5230115	NA	Host-associated	Host-associated
NC_012943	Mycobacterium tuberculosis KZN 1435	478434	PRJNA59069	59069	Actinobacteria	Actinobacteria	321879	305086	531991	359855	29005	54638	75266	175790	40084	51539	205089	192562	224633	207511	364681	254991	20974	32937	44890	125474	32786	31056	128962	147487	65.61	31741	33136	63249	60119	4059	4398250	HostAssociated	Host-associated	Host-associated
NC_015174	Planctomyces brasiliensis DSM 5305	756272	PRJNA60583	60583	Planctomycetes	Planctomycetia	422017	343378	496066	354370	70832	91503	79344	168788	53616	77700	160428	150478	445620	355512	504133	374010	80187	82166	73222	186678	59916	75513	151387	170724	56.45	122484	126952	166160	158319	4768	6006602	NA	Environmental	Environmental
NC_013921	Thermoanaerobacter italicus Ab9	580331	PRJNA46241	46241	Firmicutes	Clostridia	410773	278243	308413	170671	142639	138539	47779	42170	81098	87579	28914	22994	61572	42576	42088	28143	21359	19049	4887	8130	12340	13609	2631	5184	34.15	79778	68972	45483	31066	2271	2451061	Specialized	Environmental	Environmental
NC_016906	Gordonia polyisoprenivorans VH2	1112204	PRJNA86651	86651	Actinobacteria	Actinobacteria	401625	381362	648448	466686	24773	49319	89881	209886	43883	48369	239759	280648	290842	278283	459992	352264	17577	34767	57861	156154	36232	30927	161336	219376	67.02	63620	65830	132662	127145	4945	5669805	NA	Environmental	Environmental
NC_014219	Bacillus selenitireducens MLS10	439292	PRJNA49513	49513	Firmicutes	Bacilli	419407	311966	408476	265604	86345	108336	70580	98495	61299	71091	113730	89567	181181	138811	169157	121055	38300	44364	25649	45643	27227	31758	38909	48305	48.67	71846	69354	72654	62253	3258	3592487	Multiple	Environmental	Environmental
NC_003062	Agrobacterium fabrum str. C58	176299	PRJNA57865	57865	Proteobacteria	Alphaproteobacteria	222249	195938	286096	205096	26115	43136	44400	78351	15846	40950	92941	113483	178191	151766	217851	164350	22658	30772	31321	64831	14476	26502	66961	97031	59.38	36094	38457	55644	52778	2765	2841580	Multiple	Host-associated	Host-associated
NC_013512	Sulfurospirillum deleyianum DSM 6946	525898	PRJNA41861	41861	Proteobacteria	delta/epsilon subdivisions	283453	206684	229544	149826	79112	108267	35543	32320	42665	63992	37784	33910	170700	121468	127395	94077	47568	57351	15033	25387	26473	35358	16374	28522	38.97	21703	21929	14665	13032	2265	2306351	Aquatic	Environmental	Environmental
NC_012731	Klebsiella pneumoniae subsp. pneumoniae NTUH-K2044	484021	PRJNA59073	59073	Proteobacteria	Gammaproteobacteria	430980	364695	508536	353241	60167	92769	77003	173810	31427	61820	203130	163502	351193	298198	404019	298200	48257	69261	57918	149102	25027	43660	151685	156797	57.68	60504	60812	83862	78205	4992	5248520	Multiple	NA	Host-associated
NC_014334	Lactobacillus casei str. Zhang	498216	PRJNA50673	50673	Firmicutes	Bacilli	337877	246023	313386	225306	67595	114224	55233	72366	53923	74569	73496	68709	129592	98198	114356	93045	26903	39813	16057	31465	20834	29236	22268	34944	46.51	71471	71646	66534	57916	2804	2861848	Multiple	Host-associated	Host-associated
NC_014655	Leadbetterella byssophila DSM 17132	649349	PRJNA60161	60161	Bacteroidetes/Chlorobi group	Bacteroidetes	390770	288712	328940	206030	109414	137469	67648	66911	70982	90477	47992	44817	365689	261361	284845	196386	109706	105547	44345	78881	71507	74504	34333	54058	40.41	81477	83369	58948	51581	3477	4059653	NA	NA	Engineered
NC_007204	Psychrobacter arcticus 273-4	259536	PRJNA58021	58021	Proteobacteria	Gammaproteobacteria	244804	171560	228284	162108	53531	89046	35613	41683	43719	64640	37640	41846	176810	123533	156637	116131	39345	62296	22780	33698	29586	44372	23546	33523	42.8	103837	103755	80854	74636	2120	2650701	Specialized	Environmental	Environmental
NC_013407	Methanocaldococcus vulcanius M7	579137	PRJNA41131	41131	Euryarchaeota	Methanococci	165227	108849	115761	57304	58289	56310	21680	16995	34724	26887	8369	7337	183537	119775	125077	63452	64536	60601	20627	21153	39109	28565	8405	8953	31.49	53769	53809	25110	24161	1727	1746329	Specialized	Environmental	NA
NC_004572	Tropheryma whipplei str. Twist	203267	PRJNA57705	57705	Actinobacteria	Actinobacteria	91157	84694	101354	75722	19897	31852	18016	20560	21110	33190	18575	20807	44539	36473	44524	31614	10694	13201	7261	10417	10990	11852	8436	8257	46.33	25994	25800	21502	23376	808	927303	HostAssociated	Host-associated	Host-associated
NC_003361	Chlamydophila caviae GPIC	227941	PRJNA57783	57783	Chlamydiae/Verrucomicrobia group	Chlamydiae	99339	84025	91855	65494	31446	39757	15188	15088	20425	34127	10835	11056	101473	80237	77403	70980	31235	33796	9597	19076	22385	30183	8924	14505	39.22	21915	22922	15742	13704	998	1173390	HostAssociated	Host-associated	Host-associated
NC_009782	Staphylococcus aureus subsp. aureus Mu3	418127	PRJNA58817	58817	Firmicutes	Bacilli	421199	271848	299893	195197	144847	160897	28822	42954	91397	88489	28620	17399	125674	88070	82502	61350	40567	47639	7142	16792	25776	27723	6150	8422	32.88	111648	100627	57178	45344	2690	2880168	HostAssociated	NA	Host-associated
NC_009714	Campylobacter hominis ATCC BAA-381	360107	PRJNA58981	58981	Proteobacteria	delta/epsilon subdivisions	193895	127660	128821	74335	60530	71149	12795	21856	30292	35736	13356	12760	152044	98734	97325	58115	49104	52609	7781	20018	25778	25265	9756	10248	31.73	67476	64838	32502	29324	1682	1711272	HostAssociated	Host-associated	Host-associated
NC_014328	Clostridium ljungdahlii DSM 13528	748727	PRJNA50583	50583	Firmicutes	Clostridia	722076	471572	509273	277190	227530	262653	73480	57079	158767	147552	29468	25973	194640	133292	122414	81677	59491	68943	13017	22920	40203	41981	5415	11919	31.11	166916	146176	83658	57747	4184	4630065	Terrestrial	Host-associated	Host-associated
NC_000117	Chlamydia trachomatis D/UW-3/CX	272561	PRJNA57637	57637	Chlamydiae/Verrucomicrobia group	Chlamydiae	89514	78730	90164	60759	27602	36388	16554	15629	20324	30724	13657	9513	80702	69618	65084	63003	24499	25889	7845	18266	18508	26442	8333	14269	41.31	14686	15123	11865	9186	896	1042519	HostAssociated	Host-associated	Host-associated
NC_012488	Listeria monocytogenes serotype 4b str. CLIP 80459	568819	PRJNA59317	59317	Firmicutes	Bacilli	437577	301712	359659	233386	141390	142663	30158	64673	98735	95870	53874	39610	110331	81597	86322	62676	33368	35465	6257	18720	22322	28018	10807	13378	38.06	47941	41797	29774	24756	2766	2912690	Multiple	NA	Host-associated
NC_014483	Paenibacillus polymyxa E681	349520	PRJNA53477	53477	Firmicutes	Bacilli	684715	519695	658578	435481	140660	211206	126182	157077	130670	145192	162288	113325	197692	155846	180144	133708	41990	58088	28700	50080	38634	42587	37846	43016	45.79	123887	120690	112911	93333	4805	5394884	Terrestrial	Host-associated	Host-associated
NC_017050	Rickettsia prowazekii str. Katsinyian	1105095	PRJNA158055	158055	Proteobacteria	Alphaproteobacteria	120082	82097	77616	52460	38845	49366	9299	8538	21452	29850	5783	4047	74806	51339	43280	31624	23891	28927	3994	7436	13857	15949	2739	3304	29	77620	81414	34570	30183	844	1111454	NA	NA	NA
NC_012125	Salmonella enterica subsp. enterica serovar Paratyphi C strain RKS4594	476213	PRJNA59063	59063	Proteobacteria	Gammaproteobacteria	413584	334408	454867	316733	77101	112041	62935	131507	46571	80170	157139	116683	302036	243419	316359	231665	58191	79324	40940	97686	34272	52754	103058	94912	52.16	120479	121466	133955	126860	4574	4833080	HostAssociated	Host-associated	Host-associated
NC_011333	Helicobacter pylori G27	563041	PRJNA59305	59305	Proteobacteria	delta/epsilon subdivisions	183174	122233	129981	81854	59733	64545	23716	30821	12707	32102	26106	22686	139857	94452	95328	64449	45191	48636	15179	25087	9730	24567	17674	19606	38.89	45564	44307	29539	26834	1493	1652982	HostAssociated	Environmental	Host-associated
NC_006085	Propionibacterium acnes KPA171202	267747	PRJNA58101	58101	Actinobacteria	Actinobacteria	202625	185264	294712	204977	18520	38300	49904	80833	29104	61681	77100	97788	139813	124043	187108	147507	14114	20921	26657	59947	25030	30290	44771	79873	60.01	29697	32203	48167	43661	2297	2560265	HostAssociated	Host-associated	Host-associated
NC_017028	Candidatus Rickettsia amblyommii str. GAT-30V	1105111	PRJNA156845	156845	Proteobacteria	Alphaproteobacteria	139394	92281	91700	62183	44969	52850	11618	13850	23408	31981	8906	7977	100180	66882	62606	44444	31697	37287	7402	11542	16895	21727	5638	6445	32.43	99959	98940	50126	46148	1298	1407796	NA	NA	NA
NC_009053	Actinobacillus pleuropneumoniae serovar 5b str. L20	416269	PRJNA58789	58789	Proteobacteria	Gammaproteobacteria	233447	170996	208664	144548	79604	86423	20925	37499	35140	52104	47142	32109	155060	115544	133938	98571	54449	53865	10241	28028	22823	33716	27740	26169	41.3	48057	47305	35158	31919	2013	2274482	HostAssociated	NA	NA
NC_014922	Haemophilus influenzae F3047	935897	PRJNA62097	62097	Proteobacteria	Gammaproteobacteria	172958	126940	149616	105549	58646	68849	14080	20836	33675	46485	21145	18763	170959	120901	141352	104353	57890	64504	11323	23242	34062	42437	18129	21290	38.22	58233	58597	36777	34657	1807	2007018	NA	NA	Host-associated
NC_014562	Pantoea vagans C9-1	712898	PRJNA49871	49871	Proteobacteria	Gammaproteobacteria	353558	286873	405367	285549	49764	79597	61371	135820	36524	64376	152192	116061	239217	198053	267700	196725	32793	55187	40690	94381	23917	41555	100112	83289	55.55	69924	70915	90378	87241	3664	4024983	NA	Host-associated	Host-associated
NC_010103	Brucella canis ATCC 23365	483179	PRJNA59009	59009	Proteobacteria	Alphaproteobacteria	176427	149367	222401	161825	22841	40198	34437	52626	15848	36900	70778	78715	114444	95831	137675	106550	16427	24235	18874	36849	13124	19618	39602	55797	57.21	44760	46856	63907	59267	2102	2105969	NA	Environmental	Host-associated
NC_002505	Vibrio cholerae O1 biovar El Tor str. N16961	243277	PRJNA57623	57623	Proteobacteria	Gammaproteobacteria	286953	223878	288878	205406	68827	90493	44311	68016	42133	71436	72037	58794	193872	149479	184016	142746	47372	56182	24078	50090	28718	42689	41667	49641	47.7	51862	53330	48987	44915	2747	2961116	Aquatic	Host-associated	Host-associated
NC_000922	Chlamydophila pneumoniae CWL029	115713	PRJNA57811	57811	Chlamydiae/Verrucomicrobia group	Chlamydiae	107636	92451	100671	73087	32468	41320	18205	18384	23242	35174	12631	14626	97382	79004	75199	71158	27934	30168	10275	20512	21386	28559	9440	16971	40.58	25595	26611	19203	16471	1053	1230230	HostAssociated	Host-associated	Host-associated
NC_015576	Mycobacterium sp. JDM601	875328	PRJNA67369	67369	Actinobacteria	Actinobacteria	337667	310271	560441	371550	20772	34911	79046	205735	25081	32907	226861	229842	234053	219660	379596	267800	14774	24132	51226	146032	20053	19628	154347	165250	68.37	50615	51374	109833	106308	4346	4643668	NA	Host-associated	Host-associated
NC_010001	Clostridium phytofermentans ISDg	357809	PRJNA58519	58519	Firmicutes	Clostridia	695362	480741	535648	318413	195689	250796	87934	81474	157458	146012	54843	44252	178184	127945	128756	88940	47547	63815	16898	25543	37743	42429	10467	16309	35.35	215351	192708	126956	95740	3902	4847594	Terrestrial	Environmental	Environmental
NC_011147	Salmonella enterica subsp. enterica serovar Paratyphi A str. AKU_12601	554290	PRJNA59269	59269	Proteobacteria	Gammaproteobacteria	387209	313211	426816	296255	72659	106432	59345	122199	42799	75001	148949	108014	276465	224156	291897	214537	52631	71809	37047	91259	31221	47951	94588	89989	52.18	131653	134024	150931	139600	4078	4581797	Multiple	NA	Host-associated
NC_002771	Mycoplasma pulmonis UAB CTIP	272635	PRJNA61569	61569	Tenericutes	Mollicutes	133418	82736	67611	48671	50358	46744	5982	12386	22291	27909	1309	3962	87939	54119	43510	32531	32148	31052	3924	8369	14577	17848	832	2750	26.64	21831	21122	7807	7544	782	963879	HostAssociated	NA	Engineered
NC_009698	Clostridium botulinum A str. Hall	441771	PRJNA58931	58931	Firmicutes	Clostridia	611946	387216	401826	205435	220593	232311	47657	38315	124314	111064	16922	17108	123364	83169	74456	46568	41320	46930	6232	11774	20918	28306	2368	5785	28.18	199091	165569	86332	56142	3401	3760560	Multiple	Host-associated	Host-associated
NC_010410	Acinetobacter baumannii AYE	509173	PRJNA61637	61637	Proteobacteria	Gammaproteobacteria	401301	301045	363466	264825	118848	153667	46527	59650	85682	122344	46707	43915	264180	198891	227122	180911	81083	95137	23149	44145	54201	81519	23708	35871	39.38	89036	88597	60654	54183	3607	3936291	Aquatic	Environmental	Host-associated
NC_010382	Lysinibacillus sphaericus C3-41	444177	PRJNA58945	58945	Firmicutes	Bacilli	541722	393487	446774	300224	164287	196809	60767	69494	132129	124240	55090	47688	228157	171999	178591	129936	66577	83440	22762	32476	51754	53138	20400	25443	37.29	198916	189998	121580	107354	4584	4639821	Specialized	Environmental	Environmental
NC_010842	Leptospira biflexa serovar Patoc strain 'Patoc 1 (Ames)'	355278	PRJNA58511	58511	Spirochaetes	Spirochaetia	381580	302186	298194	215495	126516	135370	37989	58860	77100	81260	43738	53054	303795	237346	223065	172645	100420	101961	24063	51760	63596	59297	30142	46062	38.89	45932	46693	29573	27782	3277	3603977	Multiple	Environmental	Environmental
NC_010407	Clavibacter michiganensis subsp. sepedonicus	31964	PRJNA61577	61577	Actinobacteria	Actinobacteria	215785	211938	377217	289485	2974	5768	56175	119538	9738	9291	141316	205200	143163	144673	259899	202572	2649	4581	35146	82916	7921	6549	98974	140859	72.56	35361	35638	94700	95825	2941	3258645	Multiple	Host-associated	Host-associated
NC_016785	Corynebacterium diphtheriae CDCE 8392	698965	PRJNA84295	84295	Actinobacteria	Actinobacteria	216425	181301	271808	197794	34289	51215	42078	65202	47666	68374	57014	71058	127173	111293	154451	125367	19696	27987	20540	41886	28504	34531	29738	54436	53.59	38356	38662	46382	42309	2249	2433326	Multiple	Host-associated	Host-associated
NC_013941	Escherichia coli O55:H7 str. CB9615	701177	PRJNA46655	46655	Proteobacteria	Gammaproteobacteria	479845	375994	515649	355275	95632	129205	69135	144823	62398	105190	162811	117094	361698	285309	368392	269882	74056	95491	45451	113562	49750	73215	108186	98562	50.52	110460	111472	116458	107637	5014	5386352	NA	Host-associated	Host-associated
NC_000911	Synechocystis sp. PCC 6803	1148	PRJNA57659	57659	Cyanobacteria	Oscillatoriophycideae	274769	219169	275396	200619	75761	98786	42481	65948	36634	55221	58918	84251	282961	224056	287445	209431	77544	100536	44032	68907	37271	57488	61629	89132	47.72	66802	65855	61191	60556	3179	3573470	Aquatic	Environmental	NA
NC_015673	Corynebacterium resistens DSM 45100	662755	PRJNA50555	50555	Actinobacteria	Actinobacteria	211290	168783	273887	191175	29118	44165	47695	72637	36725	53758	71432	80229	159916	127391	195917	148988	21526	29315	31743	58286	28361	35937	48233	69367	57.09	38613	38848	53236	49645	2171	2601311	NA	Host-associated	Host-associated
NC_015167	Cellulophaga lytica DSM 7489	867900	PRJNA63401	63401	Bacteroidetes/Chlorobi group	Bacteroidetes	386464	259197	280807	173716	127159	152778	35880	41777	85400	97783	16177	13589	400911	251768	260990	174737	133344	137127	23610	57967	76680	97525	11060	21134	32.11	50526	52877	25756	23169	3285	3765936	NA	Environmental	Environmental
NC_016610	Tannerella forsythia ATCC 43037	203275	PRJNA83157	83157	Bacteroidetes/Chlorobi group	Bacteroidetes	310895	232169	274904	187171	60915	86335	48505	78510	42726	50037	76785	63087	285763	211555	243396	169580	58773	73771	38611	78469	42284	40338	64164	62026	46.98	80517	82054	72304	68990	3001	3405521	HostAssociated	Host-associated	Host-associated
NC_008343	Granulibacter bethesdensis CGDNIH1	391165	PRJNA58661	58661	Proteobacteria	Alphaproteobacteria	205769	187496	298025	205936	25225	58819	43232	77550	26342	51455	108177	85597	160720	141733	217823	166533	22400	39996	26280	65877	24593	30811	71028	82326	59.07	20481	21827	31280	28478	2433	2708355	Multiple	Host-associated	Host-associated
NC_016751	Marinitoga piezophila KA3	443254	PRJNA81629	81629	Thermotogae	Thermotogae	282400	188847	176471	99698	102861	107671	22729	17493	59226	46718	10318	7998	212538	143138	131030	78088	78708	75054	12388	18741	43867	37860	5367	8956	29.16	31658	30905	13534	11696	2033	2231407	NA	Environmental	Environmental
NC_015520	Mahella australiensis 50-1 BON	697281	PRJNA66917	66917	Firmicutes	Clostridia	463698	336304	421822	250962	103023	150811	78936	84828	72027	87888	80487	75685	107973	77328	93041	61409	23638	31640	15959	23079	18001	18839	15505	21417	43.45	56910	51836	46400	36727	2870	3135972	NA	Environmental	Environmental
NC_010939	Actinobacillus pleuropneumoniae serovar 7 str. AP76	537457	PRJNA59231	59231	Proteobacteria	Gammaproteobacteria	241574	176486	213569	147836	81563	89837	21792	38774	36608	53494	47368	32863	165997	123078	143212	105021	57726	57328	11334	29922	24822	36146	29357	27378	41.21	39498	38574	28533	26056	2131	2331981	HostAssociated	Environmental	Host-associated
NC_011830	Desulfitobacterium hafniense DCB-2	272564	PRJNA57749	57749	Firmicutes	Clostridia	670863	512981	658361	416602	153966	201347	123853	151747	82839	129576	151315	174517	195785	153320	178655	127996	44146	55557	30127	48730	22585	38092	36479	59507	47.54	121170	116775	117229	99321	4889	5279134	Specialized	NA	Engineered
NC_008740	Marinobacter aquaeolei VT8	351348	PRJNA59419	59419	Proteobacteria	Gammaproteobacteria	365134	300284	442827	289441	51601	77641	79337	151979	38768	68931	142424	137428	287860	233031	333270	233060	43540	52187	54339	129579	33462	44792	103495	120082	57.27	46000	48600	64989	60150	3858	4326849	Aquatic	NA	Environmental
NC_005773	Pseudomonas syringae pv. phaseolicola 1448A	264730	PRJNA58099	58099	Proteobacteria	Gammaproteobacteria	427027	361425	528107	366152	54783	86734	92659	183065	43177	86525	173668	169650	392988	320897	456881	333574	55510	67667	74819	180977	43970	61286	150957	163223	58.02	136685	143933	196693	186110	4986	5928787	Multiple	Host-associated	Host-associated
NC_006449	Streptococcus thermophilus CNRZ1066	299768	PRJNA58221	58221	Firmicutes	Bacilli	251374	182460	209698	146743	58553	82737	36946	37509	47684	81999	19638	26636	61806	44465	44449	34931	15166	17618	6612	12152	10924	17616	3407	8296	39.08	50579	51178	35186	29890	1915	1796226	Multiple	NA	Engineered
NC_002935	Corynebacterium diphtheriae NCTC 13129	257309	PRJNA57691	57691	Actinobacteria	Actinobacteria	226742	188549	282368	205768	36171	53834	43691	67718	49970	71592	58858	73183	128140	110835	154592	124960	20083	27991	20574	41954	28452	34345	29964	54260	53.48	38418	39806	46560	42617	2273	2488635	Multiple	Environmental	Host-associated
NC_013508	Edwardsiella tarda EIB202	498217	PRJNA41819	41819	Proteobacteria	Gammaproteobacteria	273280	240334	343148	234213	22432	63539	62588	122493	19525	36844	151256	105829	245815	206442	283955	215695	23731	45359	46761	119045	19622	23511	106742	121551	59.73	61646	66010	100035	89548	3538	3760463	Multiple	Host-associated	Host-associated
NC_009434	Pseudomonas stutzeri A1501	379731	PRJNA58641	58641	Proteobacteria	Gammaproteobacteria	335028	294035	452533	310111	26646	48623	86614	172692	22586	43472	167522	175564	295253	253430	382424	282171	26804	34220	67532	164027	22865	27412	134780	171288	63.88	47402	50170	87299	82176	4127	4567418	HostAssociated	Host-associated	Host-associated
NC_013416	Aggregatibacter actinomycetemcomitans D11S-1	668336	PRJNA41333	41333	Proteobacteria	Gammaproteobacteria	189373	141614	168656	119873	57310	65802	22301	37703	20201	33671	42256	41249	171042	128388	148512	108557	51835	55223	16347	37588	18935	27737	35392	42366	44.55	39032	39335	32559	30436	2130	2105744	NA	Host-associated	Host-associated
NC_015914	Cyclobacterium marinum DSM 745	880070	PRJNA71485	71485	Bacteroidetes/Chlorobi group	Bacteroidetes	671732	486738	544900	337026	194855	250972	99369	99048	122090	139396	66978	82604	472298	328806	355130	235751	142346	156533	55723	82560	87150	88440	36501	65100	38.15	185308	188840	124439	108954	5002	6221273	NA	Host-associated	Host-associated
NC_003413	Pyrococcus furiosus DSM 3638	186497	PRJNA57873	57873	Euryarchaeota	Thermococci	158024	120917	144363	78802	49644	40020	34580	29787	36044	36474	15066	18182	198586	149290	174448	97003	63478	46495	39454	39993	49578	39259	16455	24877	40.77	22627	23861	16226	16658	2127	1908256	Aquatic	Environmental	NA
NC_012623	Sulfolobus islandicus Y.N.15.51	419942	PRJNA58825	58825	Crenarchaeota	Thermoprotei	241694	183857	184884	105215	77975	81449	37718	37423	54627	52230	16690	16898	254595	191805	194356	110661	83025	86507	40301	39025	56661	54761	17526	17313	35.29	123178	122974	67683	66977	2851	2812165	Specialized	Environmental	NA
NC_012468	Streptococcus pneumoniae 70585	488221	PRJNA59125	59125	Firmicutes	Bacilli	310728	226315	262205	175904	78383	105125	47911	49614	61269	85888	28040	37658	70395	50394	51974	40408	18220	19711	7560	14453	12488	18463	4294	11187	39.73	65619	65389	47265	39034	2202	2184682	Multiple	Engineered	Host-associated
NC_016829	Mycoplasma hyorhinis GDL-1	1129369	PRJNA87003	87003	Tenericutes	Mollicutes	111445	71521	55932	44280	45114	41705	3801	9428	21262	22985	1588	2493	55994	36489	26740	21092	22238	21196	1830	4872	9699	11233	799	1237	25.91	49095	46680	16550	16576	647	837480	NA	Host-associated	Host-associated
NC_014220	Syntrophothermus lipocalidus DSM 12680	643648	PRJNA49527	49527	Firmicutes	Clostridia	292443	238027	335587	189326	66999	68541	70534	95034	47637	63402	86236	69537	71256	58476	74344	49960	16567	15366	13598	24311	11279	15098	16975	21129	50.99	54627	52562	62148	50112	2314	2405559	Specialized	NA	Engineered
NC_008463	Pseudomonas aeruginosa UCBPP-PA14	208963	PRJNA57977	57977	Proteobacteria	Gammaproteobacteria	474445	430647	686018	464954	36915	50716	125252	282538	21977	41301	260138	298714	389969	346760	535904	389971	36331	29577	87919	240528	20696	23059	187446	267890	66.29	61381	64719	127880	120267	5892	6537637	Multiple	Host-associated	Host-associated
NC_011059	Prosthecochloris aestuarii DSM 271	290512	PRJNA58151	58151	Bacteroidetes/Chlorobi group	Chlorobi	231883	198623	257715	174464	39274	65215	47406	60528	33180	65901	62080	60890	168831	125739	152872	119051	36977	28962	20983	52522	28964	26803	32035	51877	50.1	42753	49537	49928	41648	2263	2512923	Aquatic	NA	NA
NC_005362	Lactobacillus johnsonii NCC 533	257314	PRJNA58029	58029	Firmicutes	Bacilli	297141	193849	221254	143349	90402	111751	30214	33807	59893	79624	14137	16805	99562	67228	68811	51482	29240	35360	7218	13629	18612	28063	3517	8134	34.61	29232	28285	16649	13548	1821	1992676	HostAssociated	Host-associated	Host-associated
NC_013364	Escherichia coli O111:H- str. 11128	585396	PRJNA41023	41023	Proteobacteria	Gammaproteobacteria	463728	364028	503255	347326	92354	123119	67982	142413	61129	101734	160789	113451	346095	273932	355666	258371	70840	91438	44219	108749	46873	70842	104990	93901	50.62	141624	142291	148644	138570	4973	5371077	NA	NA	Host-associated
NC_008571	Gramella forsetii KT0803	411154	PRJNA58881	58881	Bacteroidetes/Chlorobi group	Bacteroidetes	429552	295777	326118	202492	123346	152804	53315	56102	76484	93055	43139	37771	336860	223742	238472	155398	98759	112388	32991	49754	57507	69227	27366	33478	36.61	58708	59893	35444	31883	3584	3798465	Multiple	NA	Environmental
NC_004368	Streptococcus agalactiae NEM316	211110	PRJNA61585	61585	Firmicutes	Bacilli	325476	230317	252867	173312	98533	121884	34701	38405	68368	92290	21395	23246	91376	62661	61786	48070	27194	30364	6733	13523	17410	24707	3910	8363	35.63	42790	42367	25755	20878	2094	2211485	HostAssociated	Host-associated	Host-associated
NC_011566	Shewanella piezotolerans WP3	225849	PRJNA58745	58745	Proteobacteria	Gammaproteobacteria	490029	373306	477166	317891	119158	173084	74952	101033	94476	143854	74748	72719	388918	281142	342176	253538	95542	119380	46366	92182	79286	93674	45436	72829	43.29	155891	163602	129908	113821	4911	5396476	Specialized	Host-associated	Environmental
NC_007406	Nitrobacter winogradskyi Nb-255	323098	PRJNA58295	58295	Proteobacteria	Alphaproteobacteria	235642	207808	322660	233727	24026	43184	53554	97950	20466	32614	122332	122796	201438	170368	268251	202429	22856	32161	41195	86010	20363	24402	94924	111548	62.05	69801	72900	117932	113313	3122	3402093	Terrestrial	NA	NA
NC_013642	Thermotoga naphthophila RKU-10	590168	PRJNA42777	42777	Thermotogae	Thermotogae	174066	140569	160283	94098	53267	31006	32761	45828	27321	35546	33354	30908	158145	126622	145410	85976	48411	25649	29221	43923	24958	30269	30768	30024	46.14	21472	20207	18494	16817	1768	1809823	Specialized	NA	Engineered
NC_008533	Streptococcus pneumoniae D39	373153	PRJNA58581	58581	Firmicutes	Bacilli	289262	210435	244610	163381	72792	97382	44675	46011	56603	80565	25603	35283	64174	46473	47957	36990	16559	18174	6758	12990	11520	17091	3842	10361	39.71	68488	67254	49936	40693	1914	2046115	Multiple	Host-associated	Host-associated
NC_002937	Desulfovibrio vulgaris str. Hildenborough	882	PRJNA57645	57645	Proteobacteria	delta/epsilon subdivisions	212797	203266	321582	222792	23612	31134	50977	96998	22048	40908	100625	124000	244198	214766	331351	257868	29568	22447	46725	116322	29434	33239	91126	157080	63.14	55157	59677	102870	92310	3381	3570858	Multiple	Environmental	Environmental
NC_011978	Thermotoga neapolitana DSM 4359	309803	PRJNA59065	59065	Thermotogae	Thermotogae	194577	160857	185528	107352	57376	33573	40623	54346	31030	39796	39872	36554	157967	130101	146744	87395	47407	25903	30070	45536	26499	29801	31074	30884	46.94	8916	9009	7741	7303	1937	1884562	Specialized	NA	Environmental
NC_002745	Staphylococcus aureus subsp. aureus N315	158879	PRJNA57837	57837	Firmicutes	Bacilli	415725	269681	296820	193590	143041	159725	28492	42052	90530	87787	28339	17292	115313	81117	75636	56660	37236	43690	6287	15397	23995	25711	5440	7651	32.84	112138	100343	57767	45505	2583	2814816	HostAssociated	Host-associated	Host-associated
NC_017046	Salmonella enterica subsp. enterica serovar Typhimurium str. 798	1008297	PRJNA158047	158047	Proteobacteria	Gammaproteobacteria	422399	340114	465833	321903	78381	115866	64964	132830	45993	80911	163214	117717	304733	245655	320147	235954	57888	78163	40177	100765	34072	52545	103606	99644	52.18	116251	117898	132068	121349	4326	4876216	NA	NA	NA
NC_002758	Staphylococcus aureus subsp. aureus Mu50	158878	PRJNA57835	57835	Firmicutes	Bacilli	420591	271670	299521	194829	144639	160798	28799	42913	91158	88414	28567	17390	125737	88112	82520	61383	40584	47663	7146	16797	25789	27730	6151	8426	32.88	111374	100660	57113	45065	2696	2878529	HostAssociated	Host-associated	Host-associated
NC_002947	Pseudomonas putida KT2440	160488	PRJNA57843	57843	Proteobacteria	Gammaproteobacteria	452487	388183	593083	404974	48025	69735	109811	229269	37089	70849	206701	214875	394445	332870	494306	356531	46323	52317	83356	211634	37461	48174	167867	200539	61.52	100639	104466	165713	157970	5350	6181863	Multiple	NA	Engineered
NC_007793	Staphylococcus aureus subsp. aureus USA300_FPR3757	451515	PRJNA58555	58555	Firmicutes	Bacilli	423153	273251	301655	195661	145817	162589	28801	42616	91587	89015	28606	17416	110919	78048	73514	54693	35986	42100	5844	14669	23276	24995	5197	7312	32.75	130161	116178	66899	52103	2560	2872769	HostAssociated	Host-associated	Host-associated
NC_005070	Synechococcus sp. WH 8102	84588	PRJNA61581	61581	Cyanobacteria	Oscillatoriophycideae	162834	149765	227212	163180	18825	42534	43110	70278	21924	42540	71899	70403	167036	140604	222230	159907	24018	29971	36256	81900	24123	29602	67239	80376	59.41	28558	31950	44013	41798	2520	2434428	Aquatic	Environmental	Environmental
NC_012924	Streptococcus suis SC84	568813	PRJNA59323	59323	Firmicutes	Bacilli	271752	199611	235320	159185	64182	89757	45746	47377	54555	71685	30068	37701	89839	66011	69165	51972	22028	26552	11045	18813	17335	21668	6919	15225	41.11	62168	61811	46076	39371	1899	2095898	Multiple	NA	Host-associated
NC_015566	Serratia sp. AS12	768490	PRJNA67315	67315	Proteobacteria	Gammaproteobacteria	466161	387372	539768	370491	72787	110597	90258	183348	39359	76025	205531	156874	335592	277572	372050	272620	55758	69704	54871	143071	29055	43967	136023	133878	55.96	88637	92969	118786	109697	4953	5443009	NA	Host-associated	Host-associated
NC_011751	Escherichia coli UMN026	585056	PRJNA62981	62981	Proteobacteria	Gammaproteobacteria	448487	352205	481777	332190	89354	120643	63412	136216	57185	97979	152478	111108	371067	296617	381451	279674	75582	98228	47115	117898	50008	75155	113313	103731	50.72	93661	94501	100036	92731	4824	5202090	Multiple	Host-associated	Host-associated
NC_016809	Haemophilus influenzae 10810	862964	PRJNA86647	86647	Proteobacteria	Gammaproteobacteria	182413	134569	159147	112673	62277	72766	14889	22267	35926	49893	22153	20097	166760	120306	136671	101403	56859	63204	10888	22711	33339	41590	17204	20376	38.14	36680	37809	23730	21739	1903	1981535	NA	Host-associated	Host-associated
NC_007484	Nitrosococcus oceani ATCC 19707	323261	PRJNA58403	58403	Proteobacteria	Gammaproteobacteria	307351	260432	359632	247158	66860	108369	65762	80744	49615	80548	87572	88164	190392	153811	201871	157599	43445	55382	29519	57018	31923	40383	43237	69052	50.32	90845	96499	101167	89045	2974	3481691	Aquatic	Engineered	Environmental
NC_013170	Cryptobacterium curtum DSM 15641	469378	PRJNA59041	59041	Actinobacteria	Actinobacteria	179184	151099	217762	157497	28272	54435	29647	43332	33743	61869	51136	45891	57956	46279	64860	49532	9793	14379	7762	16452	11998	16089	12030	18210	50.91	29095	31526	33691	29032	1358	1617804	NA	Host-associated	Host-associated
NC_002971	Coxiella burnetii RSA 493	227377	PRJNA57631	57631	Proteobacteria	Gammaproteobacteria	179644	141204	163762	117000	55806	68479	22002	32381	26938	41043	34856	33921	119262	92269	97740	79446	36554	42442	12115	23550	17233	26233	18839	24600	42.66	101948	102873	77917	71582	1817	1995281	Multiple	Host-associated	Host-associated
NC_014972	Desulfobulbus propionicus DSM 2032	577650	PRJNA62265	62265	Proteobacteria	delta/epsilon subdivisions	306649	256957	358797	247640	38779	65127	68893	121324	23167	35936	114782	149642	263898	219057	297901	220612	35629	47683	53301	111278	19648	27019	94414	137657	58.93	59079	60511	86446	82769	3288	3851869	Aquatic	Environmental	Environmental
NC_009725	Bacillus amyloliquefaciens FZB42	326423	PRJNA58271	58271	Firmicutes	Bacilli	524947	380244	470635	317942	139514	132093	69608	120896	74982	83777	132537	101787	161763	125717	141957	103788	41293	41681	19380	40226	24445	25220	38210	37345	46.48	59633	53635	51226	45222	3693	3918589	Terrestrial	Environmental	Environmental
NC_009513	Lactobacillus reuteri DSM 20016	557436	PRJNA58471	58471	Firmicutes	Bacilli	285078	188707	229132	158588	72709	100038	33125	44867	58091	73816	29114	24967	77608	54917	59008	45796	19157	25530	6548	14285	15057	20623	6146	10157	38.87	51833	48871	34947	29489	1900	1999618	Multiple	Host-associated	Host-associated
NC_005042	Prochlorococcus marinus subsp. marinus str. CCMP1375	167539	PRJNA57995	57995	Cyanobacteria	Prochlorales	137895	113380	129671	88336	50027	59937	20554	16669	33988	49205	9001	11284	167960	119131	134028	95240	61496	56640	14993	25535	43561	43242	8523	14174	36.44	29528	32930	18071	17038	1883	1751080	Aquatic	Environmental	Environmental
NC_010682	Ralstonia pickettii 12J	402626	PRJNA58737	58737	Proteobacteria	Betaproteobacteria	300262	261203	402071	296864	27703	43239	65900	137063	23159	37697	162179	153573	230391	201677	311037	240267	23403	31290	45657	111178	20679	24570	123390	129140	63.43	47487	48123	84412	81105	3711	3942557	Multiple	Environmental	Environmental
NC_007350	Staphylococcus saprophyticus subsp. saprophyticus ATCC 15305	342451	PRJNA58411	58411	Firmicutes	Bacilli	337975	227543	251889	160407	119780	131197	21600	33258	72902	72270	24847	18324	128872	91251	87489	64963	42621	49231	6113	16060	26194	29221	6569	10111	33.24	87563	80973	46659	37227	2446	2516575	HostAssociated	Host-associated	Host-associated
NC_014228	Xenorhabdus nematophila ATCC 19061	406817	PRJNA49133	49133	Proteobacteria	Gammaproteobacteria	369803	281233	345116	245137	93405	131150	51840	77870	61492	89985	74163	64463	335444	250603	304128	229340	85455	113569	42557	75304	55137	77228	65037	67527	44.15	143776	145195	117592	112527	4298	4432510	HostAssociated	Environmental	Host-associated
NC_010634	Yersinia pseudotuberculosis PB1/+	502801	PRJNA59153	59153	Proteobacteria	Gammaproteobacteria	420598	334877	438876	303722	91500	147614	67715	104436	62510	102126	113749	94524	291554	225492	284852	213451	66595	94922	39962	77050	46035	62221	67992	75356	47.53	135094	141559	130460	118526	4150	4695619	Multiple	Host-associated	Host-associated
NC_005945	Bacillus anthracis str. Sterne	260799	PRJNA58091	58091	Firmicutes	Bacilli	703389	500260	572805	351066	237779	254097	66552	78800	177292	147703	77109	30649	231029	173750	167920	128579	74412	77929	13698	36255	55726	56956	15152	18704	35.38	166067	150418	98745	72449	5290	5228663	Multiple	Host-associated	Host-associated
NC_014248	'Nostoc azollae' 0708	551115	PRJNA49725	49725	Cyanobacteria	Nostocales	265686	203448	238232	177107	90532	102326	29519	45502	59761	77379	27545	37225	266809	204390	242049	177561	90969	104091	29735	45484	60410	77612	27701	37192	38.45	703632	703401	435671	438483	3589	5354700	Multiple	Engineered	Host-associated
NC_003098	Streptococcus pneumoniae R6	171101	PRJNA57859	57859	Firmicutes	Bacilli	296183	215437	249645	166381	75011	99709	45845	47071	57709	81966	26116	35824	70494	51149	51588	40520	18254	20080	7588	14270	12438	18487	4279	11189	39.72	49221	48449	35960	29434	2042	2038615	Multiple	Host-associated	Host-associated
NC_007606	Shigella dysenteriae Sd197	300267	PRJNA58213	58213	Proteobacteria	Gammaproteobacteria	318722	252386	344124	240112	64512	79421	44661	104456	40850	70807	107995	82602	280416	222872	295070	211748	55989	70550	37679	93022	36455	58391	92180	75900	51.25	179872	179736	190046	186201	4270	4369232	HostAssociated	Host-associated	Host-associated
NC_006582	Bacillus clausii KSM-K16	66692	PRJNA58237	58237	Firmicutes	Bacilli	540811	410646	521495	347863	148972	167057	75871	109008	106252	109793	107881	101222	167265	131156	150325	112682	45473	50722	19442	37701	32674	34514	27480	35742	44.75	104291	99022	88469	74860	4099	4303871	NA	Environmental	Environmental
NC_013721	Gardnerella vaginalis 409-05	553190	PRJNA43211	43211	Actinobacteria	Actinobacteria	195106	144401	193239	137091	41581	65320	31237	32259	37316	79683	23630	20617	70252	47786	60942	47100	16666	19461	8094	14619	16509	22139	5941	8068	42.02	44097	47416	36471	29746	1263	1617544	NA	Host-associated	Host-associated
NC_013929	Streptomyces scabiei 87.22	680198	PRJNA46531	46531	Actinobacteria	Actinobacteria	636134	593128	1100777	794689	29656	21998	163534	406137	37153	42483	400592	573749	500266	474359	873851	641429	23023	20479	126790	334145	31457	35200	354373	428673	71.45	122959	122383	302307	305774	8746	10148695	Terrestrial	NA	NA
NC_008044	Ruegeria sp. TM1040	292414	PRJNA58193	58193	Proteobacteria	Alphaproteobacteria	239078	206876	326202	228630	26649	52997	53028	84529	24876	42616	112107	111174	204462	174418	268711	200593	24147	41841	39620	75419	23178	31260	83764	107730	60.41	36555	37869	59743	54730	3030	3200938	Multiple	Host-associated	Host-associated
NC_010554	Proteus mirabilis HI4320	529507	PRJNA61599	61599	Proteobacteria	Gammaproteobacteria	395284	295001	357737	251987	123743	158522	37542	55137	75935	110829	54715	49114	279959	206816	232737	180847	88335	108989	20448	41421	53940	75313	27792	41245	38.9	127571	129163	87360	76495	3612	4063606	HostAssociated	Host-associated	Host-associated
NC_002695	Escherichia coli O157:H7 str. Sakai	386585	PRJNA57781	57781	Proteobacteria	Gammaproteobacteria	496495	386229	533540	367093	99312	133274	71698	150023	65543	108431	167851	120562	357066	281179	364667	266517	73105	94233	45376	112291	48988	72484	107684	96671	50.54	119837	120828	127382	118365	5231	5498450	HostAssociated	Host-associated	Host-associated
NC_004310	Brucella suis 1330	204722	PRJNA57927	57927	Proteobacteria	Alphaproteobacteria	174978	148380	220417	160662	22621	39936	34234	52279	15632	36662	70401	77994	114442	95640	137638	106156	16476	24410	18912	36515	13289	19572	39616	55457	57.21	43721	45659	62459	57676	2123	2107794	HostAssociated	Host-associated	Host-associated
NC_006322	Bacillus licheniformis DSM 13 = ATCC 14580	279010	PRJNA58199	58199	Firmicutes	Bacilli	555113	402384	495190	327281	145217	136423	82144	127163	82635	87928	127689	109344	176232	136158	152055	108783	45818	43940	22804	44068	27713	26998	37025	39868	46.19	89381	79917	77420	67663	4171	4222645	NA	Host-associated	Host-associated
NC_017040	Streptococcus pyogenes MGAS15252	798300	PRJNA158037	158037	Firmicutes	Bacilli	246187	176328	202372	141899	71209	86891	29656	35608	47584	70415	21118	27751	63734	45535	46563	37723	17864	20461	5669	11358	10593	18058	3966	9267	38.48	44625	43231	29877	25289	1662	1750832	NA	Host-associated	Host-associated
NC_017049	Rickettsia prowazekii str. Chernikova	1105094	PRJNA158053	158053	Proteobacteria	Alphaproteobacteria	120368	82309	77827	52602	38958	49494	9323	8556	21516	29922	5790	4066	75014	51636	43373	31706	23963	29077	3997	7461	13893	16008	2735	3316	29.01	74935	78790	33483	29181	845	1109804	NA	NA	NA
NC_014205	Staphylothermus hellenicus DSM 12710	591019	PRJNA45893	45893	Crenarchaeota	Thermoprotei	154757	114597	125027	73629	50765	47882	21902	26504	38293	35060	10783	12527	132431	98658	107363	62408	43391	40468	18569	24152	33052	28993	9093	11268	36.84	37472	38037	21733	21717	1599	1580347	Specialized	Environmental	NA
NC_013009	Neorickettsia risticii str. Illinois	434131	PRJNA58889	58889	Proteobacteria	Alphaproteobacteria	78604	70377	78069	47937	20737	29128	15968	14329	15449	26215	12394	9259	66085	50145	53550	39230	18745	18031	9281	14354	16431	14921	7331	8584	41.27	19693	22673	16378	13849	892	879977	HostAssociated	Host-associated	Host-associated
NC_016050	Rickettsia japonica YH	652620	PRJNA73963	73963	Proteobacteria	Alphaproteobacteria	119693	80701	80847	54378	38286	45849	10258	11605	20193	28585	8190	6921	84851	57188	52494	37818	26949	31103	5735	9854	14228	18471	4729	5796	32.35	114316	112961	57033	51166	971	1283087	NA	NA	Host-associated
NC_008512	Candidatus Carsonella ruddii PV	387662	PRJNA58773	58773	Proteobacteria	Gammaproteobacteria	34177	23036	9688	6034	11933	15131	611	1418	3457	3512	249	145	10015	6917	2831	1782	3249	4497	191	451	1111	925	72	42	16.56	764	702	158	147	182	159662	Specialized	NA	NA
NC_009455	Dehalococcoides sp. BAV1	216389	PRJNA58477	58477	Chloroflexi	Dehalococcoidetes	103946	81248	104576	68169	22059	27874	16464	27344	14017	28201	21898	25428	124048	93263	116130	80400	27388	29636	16470	35714	18568	27726	23762	32772	47.17	17800	19215	16256	15970	1371	1341892	NA	Environmental	Environmental
NC_010730	Sulfurihydrogenibium sp. YO3AOP1	436114	PRJNA58855	58855	Aquificae	Aquificae	177132	119475	114537	69674	67608	57859	16134	20528	36734	33900	6617	7318	187314	129662	129228	77846	72917	61183	17211	21867	41426	38821	7255	7961	32.03	64435	66097	30679	31078	1722	1838442	Specialized	NA	Environmental
NC_013510	Thermomonospora curvata DSM 43183	471852	PRJNA41885	41885	Actinobacteria	Actinobacteria	358224	342668	630870	428917	18246	17179	98251	249211	12884	16731	263665	306361	242569	234456	429735	301571	12395	12868	65834	176039	10593	12342	195336	197533	71.64	90022	90439	226245	225600	4890	5639016	Specialized	NA	Engineered
NC_002953	Staphylococcus aureus subsp. aureus MSSA476	282459	PRJNA57841	57841	Firmicutes	Bacilli	404238	265567	290624	186994	139823	155878	27891	41169	88098	85445	27543	16799	112005	79363	74150	55528	36242	42748	5927	14912	23573	25179	5396	7447	32.85	125901	112170	64378	50482	2572	2799802	HostAssociated	NA	Host-associated
NC_012588	Sulfolobus islandicus M.14.25	427317	PRJNA58849	58849	Crenarchaeota	Thermoprotei	221611	171071	168859	98094	71123	76697	33092	33998	50838	48322	15634	15335	253150	190436	193717	110823	82441	85768	39170	38874	57041	54473	17491	17178	35.1	90931	93623	48893	50701	2609	2608832	Specialized	Environmental	NA
NC_012004	Streptococcus uberis 0140J	218495	PRJNA57959	57959	Firmicutes	Bacilli	274048	197865	219388	148420	88129	101183	25807	34311	54669	74372	18089	28421	66212	47396	47106	36572	20325	22440	5162	10499	12038	16790	3257	8677	36.63	38918	37146	24231	20619	1763	1852352	Multiple	Host-associated	Host-associated
NC_009012	Clostridium thermocellum ATCC 27405	203119	PRJNA57917	57917	Firmicutes	Clostridia	563868	378479	447985	248912	151861	159517	90989	95672	93089	101709	72975	59701	140724	97780	102695	67538	37213	36184	16567	29795	23674	24502	14142	20840	38.99	151016	135936	105228	78339	3190	3843301	Multiple	NA	NA
NC_002488	Xylella fastidiosa 9a5c	160492	PRJNA57849	57849	Proteobacteria	Gammaproteobacteria	211629	185794	266943	191424	33745	72258	48615	63355	34081	61511	69529	66844	153685	119302	166897	134262	28786	37484	22958	53524	33069	30446	39294	52685	52.67	68307	79278	87172	75782	2767	2679305	HostAssociated	Host-associated	Host-associated
NC_014216	Desulfurivibrio alkaliphilus AHT2	589865	PRJNA49487	49487	Proteobacteria	delta/epsilon subdivisions	242608	207285	314371	202129	33857	53849	58141	112051	13984	32723	111470	118914	200310	160483	236293	167196	31041	32248	39720	100564	12629	19532	80221	104437	60.29	41652	44454	67721	62713	2621	3097763	Specialized	Environmental	Environmental
NC_003272	Nostoc sp. PCC 7120	103690	PRJNA57803	57803	Cyanobacteria	Nostocales	503061	385378	460882	345907	161985	188110	60649	97279	110274	133829	61296	87675	491198	371806	449548	336096	157854	181690	58448	95568	106572	130285	59928	85862	41.35	229189	231757	162946	163345	5367	6413771	Multiple	Environmental	Environmental
NC_012483	Acidobacterium capsulatum ATCC 51196	240015	PRJNA59127	59127	Fibrobacteres/Acidobacteria group	Acidobacteria	304111	258348	375431	295911	26892	60270	68567	118076	29883	43073	135021	148451	266322	223842	325967	259977	27179	47945	57661	109014	29806	32422	118539	131170	60.5	91009	94288	141470	139348	3378	4127356	Multiple	Environmental	Environmental
NC_014103	Bacillus megaterium DSM 319	592022	PRJNA48371	48371	Firmicutes	Bacilli	662388	483503	554770	370019	206537	213929	66870	104828	158859	149659	86849	56719	195899	151804	154047	116751	58713	63231	16850	35714	44109	48893	21007	22013	38.13	184151	166689	117143	97393	5100	5097447	Multiple	NA	NA
NC_003997	Bacillus anthracis str. Ames	198094	PRJNA57909	57909	Firmicutes	Bacilli	678482	482568	553284	339185	229860	245146	64097	76175	171190	142922	74241	29545	219882	166011	160625	122862	71043	74019	12953	34591	53306	54555	14445	17960	35.38	216606	196944	128835	94310	5330	5227293	Multiple	NA	NA
NC_010698	Helicobacter pylori Shi470	512562	PRJNA59165	59165	Proteobacteria	delta/epsilon subdivisions	180825	121750	127820	80473	59060	64785	23429	29853	12540	31919	25737	22024	141842	95022	97511	65678	46478	48880	15584	25252	10139	24889	17721	19988	38.91	32645	32864	22196	20231	1568	1608548	HostAssociated	Host-associated	Host-associated
NC_011027	Chlorobaculum parvum NCIB 8327	517417	PRJNA59185	59185	Bacteroidetes/Chlorobi group	Chlorobi	193877	164326	216777	150425	24563	34668	42870	67816	15782	35049	67243	73857	161679	124550	161629	120611	24114	18461	28228	63734	16186	17350	48016	65888	55.8	37148	42094	51574	47055	2043	2289249	Aquatic	NA	Engineered
NC_012967	Escherichia coli B str. REL606	413997	PRJNA58803	58803	Proteobacteria	Gammaproteobacteria	387932	309828	420790	291043	78358	103945	54560	119612	48704	86571	134132	96967	325661	261829	339299	246729	65409	85639	40952	104431	43714	67306	101176	91627	50.77	107264	108948	114704	107123	4205	4629812	Multiple	NA	Engineered
NC_013743	Haloterrigena turkmenica DSM 5511	543526	PRJNA43501	43501	Euryarchaeota	Halobacteria	254142	205743	365614	233384	18519	19469	59699	133480	18252	16120	115168	162615	250249	206927	366237	234517	18886	19241	57459	133444	19182	15476	118457	162288	65.83	61421	61043	116380	116248	3739	3889038	Specialized	Environmental	NA
NC_014498	Streptococcus pneumoniae 670-6B	189423	PRJNA52533	52533	Firmicutes	Bacilli	312609	225424	262299	175384	79118	104086	48450	50320	60559	86076	27747	37837	87054	61857	62770	47613	23583	25801	9556	16779	15329	21491	5451	12559	39.59	58700	58512	41541	34757	2352	2240043	Multiple	Environmental	Host-associated
NC_010729	Porphyromonas gingivalis ATCC 33277	431947	PRJNA58879	58879	Bacteroidetes/Chlorobi group	Bacteroidetes	198191	152449	184876	128861	34831	52240	36472	53646	30275	41693	38960	47826	190825	147007	179292	126670	34421	45457	33079	56705	31000	35839	38188	50724	48.36	54453	56520	51572	49639	2090	2354886	HostAssociated	NA	Host-associated
NC_004556	Xylella fastidiosa Temecula1	183190	PRJNA57869	57869	Proteobacteria	Gammaproteobacteria	187043	165629	239427	167374	29160	70804	46731	49860	29630	61546	61992	51348	135298	103710	144143	117778	27030	30055	16875	49462	31544	24232	30907	49435	51.78	95437	119758	128388	100844	2034	2519802	HostAssociated	Host-associated	Host-associated
NC_015866	Rickettsia heilongjiangensis 054	1032845	PRJNA70839	70839	Proteobacteria	Alphaproteobacteria	132155	88795	89012	59610	42616	50872	11452	12620	22160	31445	8924	7477	92868	62578	56655	41322	29461	33991	6131	11066	15625	19998	5005	6245	32.32	77792	77193	38856	34373	1297	1278468	NA	Host-associated	Host-associated
NC_013959	Sideroxydans lithotrophicus ES-1	580332	PRJNA46801	46801	Proteobacteria	Betaproteobacteria	293698	238105	335917	229762	39161	58967	65519	113309	31562	38509	116635	108466	183318	143383	196336	145167	26603	31632	35196	74060	20924	20663	62006	74944	57.54	25541	25667	35913	33701	2981	3003656	Aquatic	Environmental	Environmental
NC_010717	Xanthomonas oryzae pv. oryzae PXO99A	360094	PRJNA59131	59131	Proteobacteria	Gammaproteobacteria	350454	300290	498103	356885	34457	68341	85541	168240	31846	41691	192804	183095	289866	241858	398041	297843	30100	51950	66410	143437	28816	30343	151063	155647	63.63	128568	131078	229573	222086	4988	5240075	HostAssociated	Host-associated	Host-associated
NC_014921	Mycoplasma fermentans M64	943945	PRJNA62099	62099	Tenericutes	Mollicutes	153531	92157	81010	53338	58522	56039	5462	14737	23481	31851	2007	4097	101479	58706	50966	32641	37258	36520	4331	9777	14612	18988	1609	2435	26.86	25833	24935	9398	9055	1050	1118751	HostAssociated	Host-associated	Host-associated
NC_003911	Ruegeria pomeroyi DSS-3	246200	PRJNA57863	57863	Proteobacteria	Alphaproteobacteria	295059	266711	432460	283665	26403	56879	64409	139312	18250	31488	175820	162863	250869	225253	358229	249099	22839	44747	51200	122220	15782	22342	139332	152343	64.22	42831	43378	76553	73101	3810	4109442	Aquatic	Environmental	Environmental
NC_009828	Thermotoga lettingae TMO	416591	PRJNA58419	58419	Thermotogae	Thermotogae	214625	175722	185063	114194	68653	70274	31536	33437	42963	56200	25698	21672	195360	150740	153402	100272	63583	56086	23240	34255	40723	42978	19531	21434	38.7	20926	21703	13626	12922	2042	2135342	Specialized	NA	Engineered
NC_004431	Escherichia coli CFT073	199310	PRJNA57915	57915	Proteobacteria	Gammaproteobacteria	461337	367815	495786	343263	92925	127883	66301	140009	61498	103082	154269	111731	380992	307214	391556	287646	77187	102418	49026	122309	53323	78923	114314	104878	50.48	94500	94502	98106	92444	5370	5231148	HostAssociated	Host-associated	Host-associated
NC_012466	Streptococcus pneumoniae JJA	488222	PRJNA59121	59121	Firmicutes	Bacilli	300092	217011	252532	168199	75995	100522	46489	47885	58469	82701	26497	36343	70234	50475	51233	39863	18186	19856	7547	14241	12261	18284	4214	10889	39.74	65370	64813	48062	39799	2123	2120232	Multiple	Host-associated	Host-associated
NC_010161	Bartonella tribocorum CIP 105476	382640	PRJNA59129	59129	Proteobacteria	Alphaproteobacteria	216857	165258	211459	147146	59716	89727	30130	21887	41507	72521	31876	25752	156621	112679	126448	105697	45983	54525	11717	19635	31511	44867	12608	24539	38.86	172178	186697	130407	100043	2069	2619061	HostAssociated	Host-associated	Host-associated
NC_010338	Caulobacter sp. K31	366602	PRJNA58551	58551	Proteobacteria	Alphaproteobacteria	384126	346139	580859	399535	23767	40279	92553	214353	16171	30878	218268	275947	308987	274780	460525	326832	19784	30452	72706	173630	14098	22155	166209	230624	67.46	61223	62397	127246	125033	5061	5477872	NA	Environmental	Environmental
NC_012034	Caldicellulosiruptor bescii DSM 6725	521460	PRJNA59201	59201	Firmicutes	Clostridia	462642	325130	337645	196338	139787	140683	71885	63507	93861	95586	33857	25089	99250	72567	65549	43632	29391	29911	12204	15135	20251	20402	5375	6462	35.17	96124	86750	55316	41874	2655	2919718	Specialized	Environmental	Environmental
NC_010677	Francisella tularensis subsp. mediasiatica FSC147	441952	PRJNA58939	58939	Proteobacteria	Gammaproteobacteria	186350	131338	136903	87374	56299	74489	20536	17875	37334	52412	8862	7858	117921	82532	75467	54119	34946	43275	8354	14845	23322	29479	3860	6294	32.25	152314	152489	77115	65913	1406	1893886	HostAssociated	Environmental	Host-associated
NC_014355	Candidatus Nitrospira defluvii	330214	PRJNA51175	51175	Nitrospirae	Nitrospira	369140	326716	478894	335157	51655	96365	91617	133608	44194	55223	182879	150324	242818	203266	287077	230083	39346	47747	45785	95497	33652	27816	96517	119401	59.03	45310	48947	71799	63947	4268	4317083	NA	NA	NA
NC_013851	Allochromatium vinosum DSM 180	572477	PRJNA46083	46083	Proteobacteria	Gammaproteobacteria	261573	235526	367821	265919	19827	47722	65494	122368	18371	29900	134376	159440	211875	188648	293179	220140	16980	35511	48680	104269	17188	20257	106405	134536	64.37	29762	30600	55540	52844	3057	3526903	Aquatic	Environmental	Environmental
NC_015318	Hippea maritima DSM 10411	760142	PRJNA65267	65267	Proteobacteria	delta/epsilon subdivisions	194956	143208	155128	85512	53212	67234	38623	25800	30850	48049	15395	18696	152926	103403	102805	64967	45452	40150	20126	28200	31868	24160	9424	16190	37.47	21170	23818	13921	12718	1678	1694430	Specialized	Environmental	Environmental
NC_003902	Xanthomonas campestris pv. campestris str. ATCC 33913	190485	PRJNA57887	57887	Proteobacteria	Gammaproteobacteria	353631	310338	517284	372106	30653	63545	86254	177956	27511	37997	209345	198053	276739	237910	390960	294335	25349	43607	60860	144868	23059	25231	152854	164263	65.07	97496	99713	185939	179035	4179	5076172	HostAssociated	Host-associated	Host-associated
NC_010994	Rhizobium etli CIAT 652	491916	PRJNA59115	59115	Proteobacteria	Alphaproteobacteria	324160	284511	424040	306418	33449	55998	69325	125181	22549	41459	137109	187976	290739	254109	376356	281990	32204	47414	57486	116922	21961	32393	120793	176388	61.67	64827	67059	106718	103670	4343	4513324	HostAssociated	Host-associated	Host-associated
NC_007332	Mycoplasma hyopneumoniae 7448	262722	PRJNA58039	58039	Tenericutes	Mollicutes	118458	77366	60096	48388	39843	44498	7209	10519	19460	21417	4841	7489	76728	50240	37898	29310	25567	28188	4253	7298	12408	13118	3184	4527	28.49	35570	33286	13666	13495	657	920079	HostAssociated	Host-associated	Host-associated
NC_002528	Buchnera aphidicola str. APS (Acyrthosiphon pisum)	107806	PRJNA57805	57805	Proteobacteria	Gammaproteobacteria	71877	51581	42368	29398	26155	31117	3209	4720	12466	17022	2122	2176	62757	39982	32564	23622	22995	23458	2047	4547	11088	11638	1524	1873	26.31	15837	17462	5874	5519	565	640681	HostAssociated	Host-associated	Host-associated
NC_004668	Enterococcus faecalis V583	226185	PRJNA57669	57669	Firmicutes	Bacilli	476837	328977	386420	253354	165754	175181	40950	62416	98041	97037	56914	51158	107848	79169	79281	59520	36780	39886	7357	16488	19036	24579	9573	14473	37.53	91758	81287	55727	45232	3112	3218031	Multiple	Host-associated	Host-associated
NC_007384	Shigella sonnei Ss046	300269	PRJNA58217	58217	Proteobacteria	Gammaproteobacteria	378223	298701	411759	285932	76248	96862	54722	121332	48384	83654	132583	94824	310561	248510	325225	236755	62547	79788	41526	102188	41458	63922	100641	85549	51.01	169965	169670	180575	172416	4218	4825265	HostAssociated	Host-associated	Host-associated
NC_015215	Streptococcus gallolyticus subsp. gallolyticus ATCC BAA-2069	990317	PRJNA63617	63617	Firmicutes	Bacilli	354345	254023	290178	198169	97942	125710	37512	49598	70756	105902	30938	29375	78212	55381	55986	44265	21630	23893	5528	14169	14145	22232	4426	9182	37.65	46404	45883	30425	24616	2309	2356407	NA	NA	Host-associated
NC_015847	Methanococcus maripaludis X1	1053692	PRJNA70729	70729	Euryarchaeota	Methanococci	168868	117874	123804	71971	58758	52289	11408	23546	40984	33775	9548	8925	178974	119143	127411	74504	65348	52509	10771	25636	40952	34835	8637	10390	32.94	34519	36458	17240	17134	1848	1746693	NA	Environmental	NA
NC_008686	Paracoccus denitrificans PD1222	318586	PRJNA58187	58187	Proteobacteria	Alphaproteobacteria	205896	190056	316752	216093	16436	33012	48613	106018	9816	18690	129080	131495	158558	145084	243404	171150	13411	23019	35350	84075	9120	11480	97303	107954	66.71	23446	23875	47568	46881	2799	2852282	Multiple	NA	NA
NC_011748	Escherichia coli 55989	585055	PRJNA59383	59383	Proteobacteria	Gammaproteobacteria	449223	356840	485849	335911	90748	120912	64628	137777	58830	99773	153270	110464	351378	279526	362972	264897	71105	92646	45093	112170	47682	72195	107677	97009	50.66	103495	106003	109796	102306	4760	5154862	Multiple	Host-associated	Host-associated
NC_009632	Staphylococcus aureus subsp. aureus JH1	359787	PRJNA58457	58457	Firmicutes	Bacilli	426992	275004	304805	197628	146828	161878	29539	44212	92673	89660	29072	17798	124409	86662	81772	60454	40511	47099	6815	16328	25646	27716	5975	7895	32.95	112017	101000	57836	46022	2748	2906507	HostAssociated	Host-associated	Host-associated
NC_014012	Shewanella violacea DSS12	637905	PRJNA47085	47085	Proteobacteria	Gammaproteobacteria	454103	349329	440191	292080	99491	159736	81376	92961	73130	122392	72656	90992	329980	241262	289525	214402	74704	97761	47795	81528	57083	69213	40441	81977	44.72	151015	161636	135453	119095	4346	4962098	Specialized	NA	Environmental
NC_016816	Pantoea ananatis	553	PRJNA86861	86861	Proteobacteria	Gammaproteobacteria	407297	330815	458026	323862	68531	103814	67215	141610	47409	79589	152310	129784	272664	225251	299631	221424	46547	70483	43155	97655	31181	52331	97669	92574	53.45	114220	114310	132337	126452	4324	4605545	NA	NA	Host-associated
NC_011595	Acinetobacter baumannii AB307-0294	557600	PRJNA59271	59271	Proteobacteria	Gammaproteobacteria	382072	285670	345240	252204	114014	148003	43445	55025	81893	117751	43521	40423	249000	186476	213910	171312	77052	89910	20993	41076	51405	77657	21521	33592	39.04	87302	87854	59316	52229	3451	3760981	Multiple	Host-associated	Host-associated
NC_016788	Corynebacterium diphtheriae HC04	698970	PRJNA84301	84301	Actinobacteria	Actinobacteria	226161	187444	280788	204832	35916	53459	43551	67706	49030	71106	58632	73653	127978	111761	155436	125602	20088	28254	20634	41657	28704	35245	29971	54095	53.45	37776	38427	44568	41196	2276	2484332	Multiple	Host-associated	Host-associated
NC_015160	Odoribacter splanchnicus DSM 20712	709991	PRJNA63397	63397	Bacteroidetes/Chlorobi group	Bacteroidetes	365968	270888	308815	194361	88321	119915	52589	80322	51916	67638	70332	58924	415261	306260	353329	219199	97502	137156	61625	91655	56626	75221	82949	68627	43.36	111004	111251	83701	87944	3498	4392288	NA	Host-associated	Host-associated
NC_012988	Methylobacterium extorquens DM4	661410	PRJNA61617	61617	Proteobacteria	Alphaproteobacteria	338151	317681	541101	409409	19295	34833	83159	176304	20003	29425	202777	266703	335529	316325	543491	408881	19380	36143	82503	175147	19956	30714	202630	265338	68.09	105432	104248	219461	218984	5594	5943768	Terrestrial	Environmental	Environmental
NC_014217	Starkeya novella DSM 506	639283	PRJNA48815	48815	Proteobacteria	Alphaproteobacteria	315286	301124	486098	355712	14765	34947	78536	155622	11564	21940	187609	239227	276333	263138	419458	316150	13588	28380	67200	136888	10723	16479	152141	220968	67.88	52119	52452	108923	107013	4431	4765023	NA	Environmental	Environmental
NC_017038	Synechocystis sp. PCC 6803 substr. GT-I	1080229	PRJNA158059	158059	Cyanobacteria	Oscillatoriophycideae	273716	218334	274547	200024	75430	98399	42313	65732	36413	55034	58809	84095	282349	223580	286943	209067	77344	100336	43899	68781	37125	57384	61555	89061	47.74	68322	67152	62367	61759	3169	3570004	NA	NA	NA
NC_015677	Ramlibacter tataouinensis TTB310	365046	PRJNA68279	68279	Proteobacteria	Betaproteobacteria	300244	274192	464813	323399	12949	16550	83217	190614	10070	13926	200516	210770	221925	207730	348864	249372	10378	11974	60618	147053	7873	9489	151585	162350	70	21253	21066	48931	47786	3880	4070193	Terrestrial	Environmental	Environmental
NC_013169	Kytococcus sedentarius DSM 20547	478801	PRJNA59071	59071	Actinobacteria	Actinobacteria	191875	180773	338470	233210	3200	7148	57517	118508	8637	15824	134655	156206	132310	122428	225782	163502	2944	4889	36214	82773	7728	9480	85020	112149	71.63	24699	25477	63539	61868	2554	2785024	NA	Host-associated	Environmental
NC_013887	Methanocaldococcus sp. FS406-22	644281	PRJNA42499	42499	Euryarchaeota	Methanococci	182381	121425	129719	61508	63116	64378	27370	18636	36655	32346	7128	7205	176330	116598	123617	59242	61439	61554	25371	18558	35243	30903	6348	7241	32.04	43265	43516	20808	19491	1804	1760939	Specialized	NA	NA
NC_002737	Streptococcus pyogenes M1 GAS	160490	PRJNA57845	57845	Firmicutes	Bacilli	253895	180262	208292	144469	72979	88809	30926	37185	48802	71583	21788	28301	69694	49006	51308	40611	19672	22382	6290	12033	11693	19597	4324	9798	38.51	58777	57323	39669	33665	1696	1852441	HostAssociated	Host-associated	Host-associated
NC_008554	Syntrophobacter fumaroxidans MPOB	335543	PRJNA58177	58177	Proteobacteria	delta/epsilon subdivisions	344307	305390	437184	282397	55276	54583	78758	153630	31735	43432	154262	151773	314897	279706	389929	268550	50607	45814	68078	142757	31290	38590	131882	149277	59.95	133450	135112	204422	196064	4064	4990251	Aquatic	NA	Engineered
NC_007295	Mycoplasma hyopneumoniae J	262719	PRJNA58059	58059	Tenericutes	Mollicutes	114786	74971	58825	47769	38495	42778	7035	10162	19305	20897	4774	7527	79599	51648	39078	29947	26520	29384	4408	7512	12636	13513	3147	4571	28.52	27567	26994	10870	10477	657	897405	HostAssociated	NA	NA
NC_009464	Methanocella arvoryzae MRE50	351160	PRJNA61623	61623	Euryarchaeota	Methanomicrobia	255328	202854	263950	169502	37128	31888	54159	104286	29157	33700	75109	92470	241740	187876	247536	155379	37968	28800	52545	97669	30754	25297	72766	82680	54.6	67264	70019	83182	84036	3089	3179916	HostAssociated	Environmental	NA
NC_011035	Neisseria gonorrhoeae NCCP11945	521006	PRJNA59191	59191	Proteobacteria	Betaproteobacteria	185606	142542	199356	132583	44113	46443	29186	57581	18717	30117	52658	63952	165186	122321	167729	122970	41124	33094	18264	56293	17502	21252	38908	69042	52.37	37550	40425	44107	40093	2668	2232025	HostAssociated	Host-associated	Host-associated
NC_010162	Sorangium cellulosum So ce56	448385	PRJNA61629	61629	Proteobacteria	delta/epsilon subdivisions	740346	713173	1324479	981839	31468	54911	221459	419722	39064	49998	556750	582089	714662	665586	1240659	941347	31475	48987	205575	403222	40460	42205	504885	569299	71.38	173201	177949	437403	430945	9380	13033779	Terrestrial	NA	NA
NC_010168	Renibacterium salmoninarum ATCC 33209	288705	PRJNA58899	58899	Actinobacteria	Actinobacteria	246132	220116	340094	238369	43216	61953	51966	90037	48227	70166	92592	96269	184376	163400	245275	181342	32981	43890	34702	70516	38764	46465	63024	78402	56.27	30757	31801	41557	38967	3507	3155250	HostAssociated	Environmental	Host-associated
NC_009076	Burkholderia pseudomallei 1106a	357348	PRJNA58515	58515	Proteobacteria	Betaproteobacteria	291164	267028	443733	333455	20017	36110	65459	142839	13000	17514	211966	174576	198740	184518	299757	246256	15850	21052	38814	102977	10614	9240	139777	133446	67.96	50186	50318	108874	102315	4016	3988455	Terrestrial	Host-associated	Host-associated
NC_006274	Bacillus cereus E33L	288681	PRJNA58103	58103	Firmicutes	Bacilli	712771	507274	578872	355043	241462	257997	67674	79012	179396	149238	77908	31011	234790	175930	170222	131187	75731	79156	13567	36744	56664	58590	15101	19050	35.35	168612	155153	101587	73900	5134	5300915	Terrestrial	Host-associated	Host-associated
NC_015977	Roseburia hominis A2-183	585394	PRJNA73419	73419	Firmicutes	Clostridia	549020	386741	509684	299504	91761	140225	116440	131447	92103	66285	152914	86373	94950	72557	82664	59497	14879	22560	15574	27183	13252	13917	20685	25599	48.5	64414	56358	65377	48382	3362	3592125	NA	Host-associated	Host-associated
NC_016630	Filifactor alocis ATCC 35896	546269	PRJNA46625	46625	Firmicutes	Clostridia	205176	140354	154456	89204	64321	70915	27697	25469	44203	33442	20323	13804	148025	101254	107199	63617	47401	50989	18059	18424	30807	24269	12828	10445	35.45	80944	78437	47125	42413	1641	1931012	HostAssociated	Host-associated	Host-associated
NC_004722	Bacillus cereus ATCC 14579	226900	PRJNA57975	57975	Firmicutes	Bacilli	716380	502989	577168	353430	241708	258581	68740	78665	178736	150225	75698	30057	216924	163617	157546	122614	69235	73012	12385	34402	53065	54876	13367	18124	35.28	230333	208926	138560	99250	5234	5411809	Terrestrial	Host-associated	Host-associated
NC_009482	Synechococcus sp. RCC307	316278	PRJNA61609	61609	Cyanobacteria	Oscillatoriophycideae	144779	136363	213107	157232	18125	42464	44898	59770	14491	35743	62952	75728	163917	137971	224928	159541	26450	32892	36258	76742	19300	25287	64264	88694	60.84	9618	10637	15146	14700	2534	2224913	Aquatic	Environmental	Environmental
NC_008228	Pseudoalteromonas atlantica T6c	342610	PRJNA58283	58283	Proteobacteria	Gammaproteobacteria	491842	370055	473028	323523	124130	169311	68268	111162	85389	117443	87056	90983	371446	271926	335196	244581	96132	119197	44432	90311	63901	81328	54109	78508	44.62	124060	125415	105306	97222	4281	5187005	Aquatic	Environmental	Environmental
NC_014829	Bacillus cellulosilyticus DSM 2522	649639	PRJNA43329	43329	Firmicutes	Bacilli	621308	439899	501343	305116	203072	220086	68018	84721	144924	131201	59346	39747	177553	132379	135076	92726	54771	62280	16690	27484	38997	41134	13948	15143	36.52	216270	194006	130430	104289	4267	4681672	Multiple	Environmental	Environmental
NC_014614	Clostridium sticklandii DSM 519	499177	PRJNA59585	59585	Firmicutes	Clostridia	465466	308669	335440	194941	146057	149120	49061	56331	108615	99772	22219	18808	90691	63877	62478	41410	26724	29058	7683	13383	19340	23396	2611	5682	33.3	51224	43162	27198	20558	2573	2715461	Terrestrial	Environmental	Environmental
NC_016012	Candidatus Arthromitus sp. SFB-rat-Yit	1041504	PRJNA73425	73425	Firmicutes	Clostridia	271490	181459	168689	84125	83581	117138	27885	13334	43473	53207	11087	4210	61816	41079	29536	23041	18581	22105	2460	6883	11871	11191	1206	2160	27.98	25671	24923	13181	7801	1343	1515556	NA	NA	Host-associated
NC_016802	Corynebacterium diphtheriae HC02	698968	PRJNA84317	84317	Actinobacteria	Actinobacteria	221613	184409	275894	201256	34692	51486	43253	67549	47459	68784	58210	73586	128671	112063	156326	125971	19961	28172	20912	42358	28649	34934	30418	54740	53.71	38023	38623	45884	42574	2230	2468612	Multiple	Host-associated	Host-associated
NC_010334	Shewanella halifaxensis HAW-EB4	458817	PRJNA59007	59007	Proteobacteria	Gammaproteobacteria	466520	357638	459247	307336	104463	158919	78118	100516	83916	129918	78679	81618	369062	269732	329836	242823	84057	107764	49597	92314	68896	86497	48085	78303	44.59	156775	165941	138014	122260	4278	5226917	NA	Environmental	Environmental
NC_014727	Lactobacillus delbrueckii subsp. bulgaricus ND02	767455	PRJNA60621	60621	Firmicutes	Bacilli	281710	192264	246035	155045	49851	54150	59151	96110	26430	46813	56768	71206	80130	57575	65480	45894	13859	13756	14926	29468	7041	12581	13688	23635	49.56	56501	52956	54944	49665	2012	2125753	NA	NA	Engineered
NC_009675	Anaeromyxobacter sp. Fw109-5	404589	PRJNA58755	58755	Proteobacteria	delta/epsilon subdivisions	327897	333074	622755	469824	7464	11305	105596	192431	13711	15018	267070	300074	241520	253679	463854	360813	5402	8168	75660	144989	10349	11020	194011	235645	73.53	39653	38950	110130	107798	4466	5277990	Terrestrial	Environmental	Environmental
NC_015567	Serratia plymuthica AS9	768492	PRJNA67313	67313	Proteobacteria	Gammaproteobacteria	466118	387370	539726	370451	72792	110593	90243	183334	39360	76031	205498	156856	335592	277543	372048	272609	55761	69695	54867	143074	29051	43968	136011	133880	55.96	120799	125754	161711	149220	4953	5442880	NA	Host-associated	Host-associated
NC_008781	Polaromonas naphthalenivorans CJ2	365044	PRJNA58273	58273	Proteobacteria	Betaproteobacteria	329276	284272	433691	306549	38190	52226	71238	155103	20655	34556	163269	180560	290662	244676	378894	276780	35130	40235	58116	145343	20216	24673	143621	165262	62.53	40719	42088	68343	66554	4084	4410291	Aquatic	Environmental	Environmental
NC_007912	Saccharophagus degradans 2-40	203122	PRJNA57921	57921	Proteobacteria	Gammaproteobacteria	520890	392463	532351	351477	122125	175779	76331	120904	97159	132607	94189	105873	312397	220883	281591	213075	77991	79963	30615	92396	62406	57851	41588	81081	45.83	115165	124273	106938	91886	4007	5057531	Aquatic	Environmental	Environmental
NC_009080	Burkholderia mallei NCTC 10247	320389	PRJNA58385	58385	Proteobacteria	Betaproteobacteria	228408	208165	341949	259566	15745	25954	51568	112979	9021	11849	162870	138673	182553	167495	272277	217475	13108	19643	38641	92306	8134	8172	129350	117109	68.16	69623	70285	152873	147494	3274	3495685	HostAssociated	Host-associated	Host-associated
NC_000919	Treponema pallidum subsp. pallidum str. Nichols	243276	PRJNA57585	57585	Spirochaetes	Spirochaetia	104392	101657	135388	95566	18013	36532	26238	28772	20902	33238	42213	23130	61266	54637	68485	58805	11174	14832	10833	20909	13942	15226	17739	19888	52.78	6687	7628	8687	7317	1038	1137944	HostAssociated	Host-associated	Host-associated
NC_015690	Paenibacillus mucilaginosus KNP414	1036673	PRJNA68311	68311	Firmicutes	Bacilli	972211	803592	1124427	749458	113517	158077	231180	398180	92503	109088	455891	349712	284074	246517	320841	238986	34019	44258	61576	120367	26871	34032	117544	127036	58.38	170972	163245	245272	217502	7811	8663821	NA	NA	NA
NC_006396	Haloarcula marismortui ATCC 43049	272569	PRJNA57719	57719	Euryarchaeota	Halobacteria	217889	174031	297891	196232	21990	22148	43107	107899	26347	30990	91246	111339	212240	169839	291836	190542	21262	20242	42906	106882	27356	25863	91316	109336	62.36	46814	47132	76918	76680	3134	3131724	Aquatic	Environmental	NA
NC_015564	Amycolicicoccus subflavus DQS3-9A1	443218	PRJNA67253	67253	Actinobacteria	Actinobacteria	355554	331896	552695	394475	41258	53554	74484	165059	64726	83819	185150	177507	253881	237111	379208	288855	29322	33754	46578	121496	48724	52839	116019	143668	62.24	34665	35466	59604	56092	4557	4738809	NA	Host-associated	Environmental
NC_009488	Orientia tsutsugamushi str. Boryong	357244	PRJNA61621	61621	Proteobacteria	Alphaproteobacteria	137016	90508	83513	57037	41858	54356	12843	14474	26326	29994	4645	4040	107957	72307	64455	45946	33327	42217	9260	12525	21660	22890	3469	3554	30.53	351118	349720	156730	151685	1182	2127051	HostAssociated	Host-associated	Host-associated
NC_012658	Clostridium botulinum Ba4 str. 657	515621	PRJNA59173	59173	Firmicutes	Clostridia	645841	404325	422617	215742	233555	243488	50259	40539	130118	116419	17947	17904	130452	87080	77948	48234	44198	49634	6586	12075	21653	29516	2444	5870	28.22	239834	200506	104207	69170	3690	3977794	Multiple	Host-associated	Host-associated
NC_009494	Legionella pneumophila str. Corby	400673	PRJNA58733	58733	Proteobacteria	Gammaproteobacteria	356724	269830	297129	208158	109440	146366	50481	49362	65727	89089	39782	43217	281535	201298	204391	163404	87704	101894	27930	46592	50787	59449	24816	40720	38.48	87795	91504	59214	53006	3204	3576470	HostAssociated	Host-associated	Host-associated
NC_013891	Listeria seeligeri serovar 1/2b str. SLCC3954	683837	PRJNA46215	46215	Firmicutes	Bacilli	423493	289839	344166	221828	139278	140703	28794	60083	97984	93582	46769	35458	105789	77317	81940	59737	31916	35047	5771	17163	22264	27656	9459	11729	37.38	45346	40545	27869	22623	2710	2797636	NA	NA	Environmental
NC_009085	Acinetobacter baumannii ATCC 17978	400667	PRJNA58731	58731	Proteobacteria	Gammaproteobacteria	334927	250437	305928	222867	99366	129273	39176	49080	71215	104060	38952	36112	222408	165734	192729	151767	68797	80197	19023	37159	46093	69088	19321	29352	38.94	260509	261469	173815	155862	3351	3976746	Multiple	Host-associated	Host-associated
NC_015697	Lactobacillus reuteri SD2112	491077	PRJNA55357	55357	Firmicutes	Bacilli	322262	210883	254268	177557	81852	112620	38038	51328	64041	81867	32296	28880	101473	69757	74662	59611	24828	32720	9337	19291	18181	26291	7944	13734	39.03	46091	43888	31368	26568	2246	2264398	Multiple	Host-associated	Host-associated
NC_013943	Denitrovibrio acetiphilus DSM 12809	522772	PRJNA46657	46657	Deferribacteres	Deferribacteres	350815	260454	311214	193082	79234	90011	52306	73927	55922	98802	51789	45039	257814	181159	203294	139229	62239	50090	28966	66790	48336	54471	29387	39494	42.54	53207	55915	41842	36964	2974	3222077	Aquatic	Environmental	Environmental
NC_013890	Dehalococcoides sp. GT	633145	PRJNA42115	42115	Chloroflexi	Dehalococcoidetes	114594	90531	116323	75646	24176	31458	19131	29910	15736	31355	24440	27476	116537	86785	108592	75879	25923	26358	15136	34102	17473	25443	21872	31988	47.31	17706	18252	16682	14899	1419	1360154	Aquatic	Environmental	Environmental
NC_009465	Candidatus Vesicomyosocius okutanii HA	412965	PRJNA59427	59427	Proteobacteria	Gammaproteobacteria	108929	79637	83176	53440	34132	47084	10841	8008	20542	32421	6277	4819	85069	55458	51917	40292	26482	29436	3977	10429	16332	20204	2492	6132	31.59	36373	39797	19753	15280	937	1022154	HostAssociated	NA	Host-associated
NC_014924	Pseudoxanthomonas suwonensis 11-1	743721	PRJNA62105	62105	Proteobacteria	Gammaproteobacteria	238583	223451	388539	267059	10584	15076	64942	152265	9290	15639	157137	176249	174922	164146	284561	203552	8216	10079	44700	115982	7207	9424	112854	138483	70.21	29251	29258	70302	68457	3071	3419049	NA	NA	Engineered
NC_007947	Methylobacillus flagellatus KT	265072	PRJNA58049	58049	Proteobacteria	Betaproteobacteria	260527	210766	301009	206530	33308	67721	64689	86579	32996	45385	87438	92892	202339	158137	216339	163744	29544	38775	38948	77935	27142	26016	56496	87011	55.72	33182	35089	45214	40248	2753	2971517	Specialized	NA	Engineered
NC_009636	Sinorhizobium medicae WSM419	366394	PRJNA58549	58549	Proteobacteria	Alphaproteobacteria	288574	256706	393471	281175	31235	47159	64391	112241	27777	44640	128029	157542	218078	192961	291834	217458	24918	33446	44693	87672	22988	30720	91202	125784	61.5	54618	55224	88528	85131	3530	3781904	Multiple	Host-associated	Host-associated
NC_013525	Thermobaculum terrenum ATCC BAA-798	525904	PRJNA42011	42011	unclassified Bacteria	Thermobaculum	171621	148398	195590	127925	39056	49061	43615	46392	37079	57345	33172	35516	150810	120118	156589	106782	38525	34257	32587	45738	40274	35814	23819	32075	48.07	18463	19699	18958	17284	1860	2026947	Specialized	Environmental	Environmental
NC_014654	Halanaerobium hydrogeniformans	656519	PRJNA60191	60191	Firmicutes	Clostridia	447468	293160	338730	188098	161093	171772	44740	41172	78775	106612	22718	28337	62863	40947	43136	25975	22343	23415	4843	6267	10462	14355	2427	4122	33.16	78112	68700	41507	30130	2296	2613117	Specialized	Environmental	Environmental
NC_012779	Edwardsiella ictaluri 93-146	634503	PRJNA59403	59403	Proteobacteria	Gammaproteobacteria	301765	257607	367949	248645	29275	78078	68547	122395	29249	49291	146693	104764	225366	186137	252475	190535	24898	45762	41590	102318	24395	27137	86812	100514	57.44	78341	83601	114520	102398	3784	3812315	Aquatic	Host-associated	Host-associated
NC_009952	Dinoroseobacter shibae DFL 12	398580	PRJNA58707	58707	Proteobacteria	Alphaproteobacteria	275715	255180	412949	285648	19944	42003	64413	137125	15077	23801	177040	164012	219548	199064	319384	228214	17818	30417	47587	111196	14553	17732	129294	136996	66.02	33033	33758	65649	62296	3584	3789584	NA	Host-associated	Host-associated
NC_007297	Streptococcus pyogenes MGAS5005	293653	PRJNA58337	58337	Firmicutes	Bacilli	265300	188986	217571	150872	76127	92754	32297	38982	50818	74773	22953	29689	66635	47322	48122	38905	18750	21691	6010	11650	11021	18664	4032	9345	38.53	40160	38205	27081	23007	1865	1838554	HostAssociated	Host-associated	Host-associated
NC_011896	Mycobacterium leprae Br4923	561304	PRJNA59293	59293	Actinobacteria	Actinobacteria	152517	142615	227144	152423	17660	35007	36488	68243	24637	39912	75365	66054	84815	74860	112442	84380	11249	14747	15438	40573	18067	15223	35222	39819	57.8	305123	347988	470943	420554	1604	3268069	HostAssociated	NA	Host-associated
NC_009922	Alkaliphilus oremlandii OhILAs	350688	PRJNA58495	58495	Firmicutes	Clostridia	492205	330504	378842	203781	150708	163500	63251	67306	105326	82640	42370	42084	94563	67292	68345	44704	27503	32069	10096	14137	18265	19809	6713	10577	36.26	101958	86396	61712	45110	2836	3123558	Aquatic	Environmental	Environmental
NC_008309	Haemophilus somnus 129PT	205914	PRJNA57929	57929	Proteobacteria	Gammaproteobacteria	213621	155231	179749	123498	71944	88336	21797	23676	41477	56860	24023	19292	150248	103504	120332	85926	50767	57272	10927	19252	30383	37303	13354	16410	37.2	37626	38073	23581	21407	1792	2007700	HostAssociated	Host-associated	Host-associated
NC_015735	Candidatus Moranella endobia PCIT	903503	PRJNA68739	68739	Proteobacteria	Gammaproteobacteria	40837	31465	39250	27399	9058	12803	5541	10260	8627	10920	7115	7449	38206	28112	35375	24788	8453	11885	5090	9200	7789	9949	6198	6717	43.52	25220	25793	19101	19136	406	538294	NA	Environmental	Host-associated
NC_008818	Hyperthermus butylicus DSM 5456	415426	PRJNA57755	57755	Crenarchaeota	Thermoprotei	105268	93347	136592	84001	20173	16481	32276	40470	29751	26771	24583	34141	111200	96430	143380	87972	20092	16316	34531	42647	30594	27920	25496	36580	53.74	50641	51121	60277	59813	1603	1667163	Aquatic	Environmental	NA
NC_014915	Geobacillus sp. Y412MC52	550542	PRJNA55381	55381	Firmicutes	Bacilli	430559	344387	462465	308963	95464	113251	77053	113466	43594	53284	164157	125731	113125	92898	113982	86171	26039	28221	17475	33147	13074	13963	36477	37757	52.43	93026	90832	107999	91860	3421	3628883	Specialized	Environmental	Environmental
NC_003919	Xanthomonas axonopodis pv. citri str. 306	190486	PRJNA57889	57889	Proteobacteria	Gammaproteobacteria	365808	321720	535124	385002	34293	69966	88973	180904	30970	41538	211890	202565	286619	246182	406876	304526	28813	48853	61725	147191	26449	28162	154693	167975	64.77	87475	90552	166971	159754	4312	5175554	HostAssociated	Host-associated	Host-associated
NC_010376	Finegoldia magna ATCC 29328	334413	PRJNA58867	58867	Firmicutes	Clostridia	322228	205333	211224	115983	109814	102849	29771	42980	65031	56065	15246	11180	71796	47020	44668	26559	24075	23302	5548	10491	13699	12942	2684	3246	32.31	28649	23221	14822	11215	1631	1797577	Multiple	NA	Host-associated
NC_009495	Clostridium botulinum A str. ATCC 3502	413999	PRJNA61579	61579	Firmicutes	Clostridia	638974	403087	419887	214664	230217	241848	49912	40113	129866	115913	17663	17859	127264	85578	76541	47759	42566	48503	6476	12073	21494	28997	2426	5943	28.24	195894	161087	85452	55454	3578	3886916	Multiple	NA	Engineered
NC_008277	Borrelia afzelii PKo	390236	PRJNA58653	58653	Spirochaetes	Spirochaetia	128601	97504	81297	46187	41113	58095	15500	7505	16516	33304	4965	4796	79556	46876	34584	25618	27203	22345	3074	10051	14317	9670	1579	3188	28.31	5707	6323	2921	1947	850	905394	HostAssociated	NA	Host-associated
NC_009715	Campylobacter curvus 525.92	360105	PRJNA58669	58669	Proteobacteria	delta/epsilon subdivisions	233183	163903	193180	113201	49769	60927	36598	56401	30659	35839	38683	42560	136517	94079	104269	64619	30400	32348	18589	36174	19176	16681	21198	25201	44.54	51985	51028	42514	39046	1934	1971264	HostAssociated	Host-associated	Host-associated
NC_016940	Saprospira grandis str. Lewin	984262	PRJNA89375	89375	Bacteroidetes/Chlorobi group	Bacteroidetes	430617	314147	384549	267713	100831	154091	83560	88917	58728	81383	59269	108563	300026	218336	265127	194017	71781	101299	55888	68156	37280	52290	40644	85045	46.36	108067	106088	94940	90811	4195	4345237	NA	Environmental	Environmental
NC_015581	Thioalkalimicrobium cyclicum ALM1	717773	PRJNA67391	67391	Proteobacteria	Gammaproteobacteria	225930	173791	239166	164356	52397	86862	37019	44431	35808	57842	51111	53651	103209	77316	97309	78411	28026	34939	11044	24759	16516	21888	18233	28260	46.98	11868	12647	11838	9793	1666	1932455	NA	Environmental	Environmental
NC_013967	Haloferax volcanii DS2	309800	PRJNA46845	46845	Euryarchaeota	Halobacteria	181158	159256	272570	184924	15883	8312	38048	97191	10956	11517	82959	135283	184640	160740	276827	186233	16734	9420	37926	98508	11831	11595	85136	135938	66.64	32178	32350	63275	63713	2945	2847757	Aquatic	Host-associated	NA
NC_013418	Blattabacterium sp. (Periplaneta americana) str. BPLAN	600809	PRJNA41287	41287	Bacteroidetes/Chlorobi group	Bacteroidetes	64194	45306	36709	25060	24058	25202	3827	4263	10512	12941	2300	2698	79538	55270	44426	30969	30075	30613	4767	5303	12695	15805	2819	3272	28.21	4478	4200	1607	1721	577	636994	NA	Host-associated	Host-associated
NC_011144	Phenylobacterium zucineum HLK1	450851	PRJNA58959	58959	Proteobacteria	Alphaproteobacteria	266868	250541	445816	305472	9039	12162	74916	168262	7486	12001	182530	212415	210855	198935	354783	249193	7482	8720	58419	134265	5939	8574	136200	180932	71.35	39329	39373	98561	96080	3529	3996255	HostAssociated	Environmental	Host-associated
NC_008750	Shewanella sp. W3-18-1	351745	PRJNA58341	58341	Proteobacteria	Gammaproteobacteria	424071	331018	426676	297969	111175	161406	61682	78938	69746	115813	80799	84401	329620	242892	299473	229146	90172	108799	34144	71091	58527	71401	48264	79732	44.63	115597	123744	101871	89835	4044	4708380	Multiple	Environmental	Environmental
NC_002977	Methylococcus capsulatus str. Bath	243233	PRJNA57607	57607	Proteobacteria	Gammaproteobacteria	230069	213213	332522	218303	26674	39806	55236	117843	17136	28584	125158	127223	210357	186961	284530	203167	28363	27778	41173	113362	17839	19046	99034	128340	63.58	38132	40992	72442	66965	2957	3304560	Multiple	Environmental	Environmental
NC_008435	Rhodopseudomonas palustris BisA53	316055	PRJNA58445	58445	Proteobacteria	Alphaproteobacteria	434835	383709	596870	430671	39699	70073	97692	197720	24850	33908	244553	255348	277471	246241	377798	281980	27483	43727	58959	131543	19032	20962	149510	167813	64.44	91437	92074	167201	162470	4878	5505494	Multiple	Environmental	Environmental
NC_014032	Salinibacter ruber M8	761659	PRJNA47323	47323	Bacteroidetes/Chlorobi group	Bacteroidetes	267490	227004	382560	272963	16983	26962	67642	140638	22239	24187	155482	148938	203162	177427	287624	226018	12287	18279	47772	110298	16494	18766	105590	136177	66.12	47847	47800	92409	86536	3086	3619447	NA	NA	NA
NC_009142	Saccharopolyspora erythraea NRRL 2338	405948	PRJNA62947	62947	Actinobacteria	Actinobacteria	518019	515720	944727	635166	25649	21450	146991	357426	28176	41650	404044	405789	364937	357224	643304	456696	19119	11781	94656	253835	22282	23100	267659	299440	71.15	120333	124334	307100	293942	7206	8212805	Terrestrial	NA	Environmental
NC_016599	Owenweeksia hongkongensis DSM 17368	926562	PRJNA82951	82951	Bacteroidetes/Chlorobi group	Bacteroidetes	387017	275297	328183	206290	86935	135800	58319	64995	76573	94054	44271	41837	389396	269538	298955	210181	94770	116537	44664	79456	71776	86986	33013	55661	40.23	47512	48785	34807	30141	3485	4000057	NA	Environmental	Environmental
NC_008563	Escherichia coli APEC O1	405955	PRJNA58623	58623	Proteobacteria	Gammaproteobacteria	441598	350521	477635	330481	88611	119733	63365	133121	58475	100073	149021	107411	347171	278744	359238	263534	70741	92270	44309	110237	48341	71617	105728	96403	50.55	105704	105834	111084	104013	4430	5081897	HostAssociated	Host-associated	Host-associated
NC_009613	Flavobacterium psychrophilum JIP02/86	402612	PRJNA61627	61627	Bacteroidetes/Chlorobi group	Bacteroidetes	306658	207736	200606	135525	100822	109221	19776	39959	65608	58126	15403	22552	256412	166933	162490	113637	85134	85471	13565	36851	54416	46755	11803	20284	32.54	96659	98134	47539	44817	2412	2861988	Aquatic	Host-associated	Host-associated
NC_016002	Pseudogulbenkiania sp. NH8B	748280	PRJNA73423	73423	Proteobacteria	Betaproteobacteria	329371	293182	446714	311548	28188	40673	81376	174992	15680	30216	181659	183406	256818	219780	328655	243402	24892	24188	55388	140879	15379	16775	125959	151743	64.36	51517	53351	97218	92039	4012	4332995	NA	NA	NA
NC_015680	Pyrococcus yayanosii CH1	529709	PRJNA68281	68281	Euryarchaeota	Thermococci	144918	117321	154263	88581	30148	19599	46508	44052	18394	26966	28017	45618	141125	113113	145598	84610	29815	18438	42277	43093	20186	23396	25857	43945	51.64	22418	23613	24597	24542	1865	1716818	NA	Environmental	NA
NC_006461	Thermus thermophilus HB8	300852	PRJNA58223	58223	Deinococcus-Thermus	Deinococci	115498	122398	195060	137100	9405	7146	47572	66903	3745	9909	69001	100322	113184	117236	185899	138420	11159	5668	44658	65558	4819	8080	64221	102317	69.52	3119	3189	7461	7334	1970	1849735	Specialized	Environmental	Environmental
NC_013223	Desulfohalobium retbaense DSM 5692	485915	PRJNA59183	59183	Proteobacteria	delta/epsilon subdivisions	223708	192737	279005	189078	35938	59084	53428	80257	21013	37520	84585	98583	176378	145918	199930	154842	31115	34840	32293	70425	16417	24125	53817	90485	57.54	60480	63242	88709	78524	2480	2864304	Specialized	Environmental	Environmental
NC_008786	Verminephrobacter eiseniae EF01-2	391735	PRJNA58675	58675	Proteobacteria	Betaproteobacteria	388033	343366	555932	403367	41593	60573	85261	199966	29532	32920	213426	236252	336124	299617	484141	355520	35303	49904	72802	176840	25766	27083	187915	209512	65.28	67661	67209	125430	124163	4908	5566749	HostAssociated	Host-associated	Host-associated
NC_011283	Klebsiella pneumoniae 342	507522	PRJNA59145	59145	Proteobacteria	Gammaproteobacteria	456655	384005	535353	373692	64456	99039	80826	183034	33642	67057	213861	170523	374178	316515	427259	314826	52845	75508	60643	156527	28008	47983	158713	163291	57.29	78670	79789	109604	103110	5426	5641239	HostAssociated	Host-associated	Host-associated
NC_009976	Prochlorococcus marinus str. MIT 9211	93059	PRJNA58309	58309	Cyanobacteria	Prochlorales	141147	116054	135666	93293	49469	59110	22741	19837	34792	50566	10184	13819	150479	109432	127025	89074	53768	49322	15829	25909	40612	39282	9184	15165	38.01	23245	25350	15017	14500	1854	1688863	Aquatic	Environmental	Environmental
NC_007294	Mycoplasma synoviae 53	262723	PRJNA58061	58061	Tenericutes	Mollicutes	88759	56895	47128	34258	33336	31329	3032	10712	15892	19172	2401	2954	85227	53391	45936	34741	31848	29493	2721	10756	16837	19289	2055	2627	28.5	20061	19602	7794	7462	659	799476	HostAssociated	Host-associated	Host-associated
NC_015875	Streptococcus pseudopneumoniae IS7493	1054460	PRJNA71153	71153	Firmicutes	Bacilli	317446	225051	264549	177342	80550	104148	49571	50898	61397	85443	28494	39123	71740	51415	53204	40895	18810	20680	7693	14314	12990	18706	4479	11030	39.79	66127	64660	47597	39356	2230	2190731	NA	Host-associated	Host-associated
NC_016811	Legionella pneumophila subsp. pneumophila ATCC 43290	933093	PRJNA86885	86885	Proteobacteria	Gammaproteobacteria	339790	258876	280335	196246	104234	140726	48338	46638	63045	84911	36289	39748	275874	197716	198857	158635	85973	99562	26949	46011	49754	58135	23810	39154	38.17	65013	67405	43239	37941	2926	3358998	NA	Host-associated	Host-associated
NC_008086	Helicobacter pylori HPAG1	357544	PRJNA58517	58517	Proteobacteria	delta/epsilon subdivisions	174649	117582	124413	78250	56916	62115	22809	29399	12061	30698	25264	21635	154941	104025	106420	72162	50288	53125	16929	27980	11127	27340	19624	21939	39.08	19663	20159	13410	12248	1531	1596366	HostAssociated	Host-associated	Host-associated
NC_014318	Amycolatopsis mediterranei U32	749927	PRJNA50565	50565	Actinobacteria	Actinobacteria	671759	652852	1170783	824444	35233	25036	162841	451797	23974	38766	528470	536738	505535	492364	867132	634602	28976	17211	113708	346540	21516	25378	391410	413757	71.29	94002	95161	236000	230386	9228	10236715	NA	NA	NA
NC_016830	Pseudomonas fluorescens F113	1114970	PRJNA87037	87037	Proteobacteria	Gammaproteobacteria	508557	435503	645786	445040	62161	92737	117124	242166	34564	68870	229406	244251	445927	374894	540804	389320	58542	70453	89284	225086	32762	46316	188535	226964	60.78	131601	136459	212909	203544	5862	6845832	NA	Host-associated	Host-associated
NC_015681	Thermodesulfatator indicus DSM 15286	667014	PRJNA68285	68285	Thermodesulfobacteria	Thermodesulfobacteria	215416	173266	200414	140223	68436	66942	34053	36933	31517	68874	26898	41250	186301	145571	163377	117219	63036	52762	23152	36949	29309	50719	20055	39738	42.43	41969	43746	32889	30334	2198	2322224	Aquatic	Environmental	Environmental
NC_016803	Desulfovibrio desulfuricans ND132	641491	PRJNA63159	63159	Proteobacteria	delta/epsilon subdivisions	276811	247972	354977	231046	18172	18601	70506	152869	7191	11727	124010	179245	270196	238582	335006	232932	19941	13243	62450	152723	8198	8500	115479	182434	65.21	46545	47807	90349	86898	3455	3858580	NA	Environmental	Environmental
NC_015702	Parachlamydia acanthamoebae UV-7	765952	PRJNA68335	68335	Chlamydiae/Verrucomicrobia group	Chlamydiae	294609	226381	240456	177796	94195	112806	37794	42372	54789	71193	35468	36054	264824	197854	196338	167411	84005	90501	24717	45262	49924	58815	24166	43187	39.04	50484	51829	34714	30589	2789	3071812	NA	NA	NA
NC_014830	Intrasporangium calvum DSM 43043	710696	PRJNA61729	61729	Actinobacteria	Actinobacteria	291294	285711	504845	364884	8008	11669	79059	172221	21094	28018	180830	250805	175486	172626	305751	230780	5464	6724	45524	106857	14287	15722	108468	158954	70.7	34224	35108	81696	81559	3563	4024382	NA	Environmental	Environmental
NC_017946	Pyrococcus sp. ST04	1183377	PRJNA167261	167261	Euryarchaeota	Thermococci	180793	137835	169702	92738	52858	42812	44501	34859	37578	44634	19813	22902	131105	99147	117821	66208	40657	27352	26063	28677	33762	24097	12375	18736	42.29	28026	28200	21718	19350	1748	1736885	Aquatic	Environmental	NA
NC_007512	Chlorobium luteolum DSM 273	319225	PRJNA58175	58175	Bacteroidetes/Chlorobi group	Chlorobi	199548	177187	246100	172478	23957	33492	43761	75213	24836	40519	66567	89362	155225	124342	168325	128319	24511	16033	27560	61223	23038	18256	40830	72860	57.33	30031	33556	43924	39902	2083	2364842	Multiple	Environmental	Environmental
NC_010172	Methylobacterium extorquens PA1	419610	PRJNA58821	58821	Proteobacteria	Alphaproteobacteria	325181	302575	516575	389041	17824	33542	78942	167481	17398	27532	193626	256484	299958	282742	484678	364839	16929	32627	73305	155982	16936	26364	181021	238395	68.18	95050	94557	197276	196624	4829	5471154	Multiple	NA	NA
NC_010287	Chlamydia trachomatis 434/Bu	471472	PRJNA61633	61633	Chlamydiae/Verrucomicrobia group	Chlamydiae	88289	77800	89212	60069	27246	35958	16298	15437	20042	30426	13523	9450	79606	68516	64172	62006	24186	25504	7683	17956	18189	26017	8246	14093	41.33	17586	18401	14440	11084	875	1038842	HostAssociated	Host-associated	Host-associated
NC_015222	Nitrosomonas sp. AL212	153948	PRJNA55727	55727	Proteobacteria	Betaproteobacteria	278172	216316	271273	185670	65857	105397	44742	55197	50271	61181	63030	49932	225777	167835	203910	154223	56589	74247	28291	50929	41688	43049	41915	51681	44.84	97700	102218	85055	76161	2833	3180526	Multiple	NA	Engineered
NC_015846	Capnocytophaga canimorsus Cc5	860228	PRJNA70727	70727	Bacteroidetes/Chlorobi group	Bacteroidetes	270416	186058	192935	134281	76813	93523	29370	38618	46565	59668	25034	25009	238263	163409	163522	116085	71015	77712	22144	38268	41629	48078	18905	25090	36.11	51340	51629	29662	28587	2404	2571406	NA	Host-associated	Host-associated
NC_009925	Acaryochloris marina MBIC11017	329726	PRJNA58167	58167	Cyanobacteria	Oscillatoriophycideae	470881	376222	464377	367021	113323	167560	81678	112905	83395	110200	98775	125941	502198	399970	496359	397657	122131	172709	80969	125259	91388	111686	98754	149483	47.25	176155	177596	160143	155887	6254	6503724	Aquatic	Host-associated	Host-associated
NC_007429	Chlamydia trachomatis A/HAR-13	315277	PRJNA58333	58333	Chlamydiae/Verrucomicrobia group	Chlamydiae	89942	79214	90606	61084	27739	36581	16612	15802	20470	30865	13738	9537	80868	69793	65177	63241	24587	25920	7847	18298	18554	26493	8343	14352	41.3	14495	14913	11547	8983	912	1044459	HostAssociated	Host-associated	Host-associated
NC_003228	Bacteroides fragilis NCTC 9343	272559	PRJNA57639	57639	Bacteroidetes/Chlorobi group	Bacteroidetes	531173	399848	461536	296509	106639	180063	89308	105481	81340	122084	97410	74813	416775	294239	333788	228855	93847	103809	47960	111015	75811	69328	62019	74896	43.19	103656	112278	88239	74952	4184	5205140	HostAssociated	Host-associated	Host-associated
NC_013446	Comamonas testosteroni CNB-1	688245	PRJNA62961	62961	Proteobacteria	Betaproteobacteria	424671	363064	569066	397005	38259	77769	109867	182840	35710	62957	194455	218897	302233	252135	385357	289829	31368	45976	67839	140242	28746	34313	119889	174915	61.44	85399	89700	142206	131645	4799	5373643	Multiple	NA	Engineered
NC_009697	Clostridium botulinum A str. ATCC 19397	441770	PRJNA58927	58927	Firmicutes	Clostridia	626297	394618	410479	209604	225795	237336	49053	39317	126774	113056	17310	17346	136205	90781	82215	50925	45780	51736	7020	12727	23201	30706	2632	6314	28.21	195593	163236	84616	55912	3550	3863450	Multiple	NA	Engineered
NC_013895	Clostridiales genomosp. BVAB3 str. UPII9-5	699246	PRJNA46219	46219	Firmicutes	Clostridia	235467	171239	214500	141370	56190	78676	37345	47841	34877	54772	44156	41252	82693	63625	72822	53270	19794	27899	11296	18590	13259	19554	13053	17278	44.21	30667	29224	24591	21062	1567	1809746	NA	Host-associated	Host-associated
NC_015501	Porphyromonas asaccharolytica DSM 20707	879243	PRJNA66603	66603	Bacteroidetes/Chlorobi group	Bacteroidetes	151529	114043	144272	110671	12695	30181	36754	48031	26434	32890	30124	43372	206797	155546	195782	156406	17110	36722	48696	70802	38274	40987	38981	65975	52.47	45935	47983	53089	50453	1700	2186370	NA	Host-associated	Host-associated
NC_014738	Riemerella anatipestifer ATCC 11845 = DSM 15868	693978	PRJNA60727	60727	Bacteroidetes/Chlorobi group	Bacteroidetes	252409	173342	183213	116248	80775	88887	31128	31490	45834	58583	21981	14302	184068	122205	122848	84529	59292	55263	15175	31802	32714	40198	10054	16348	35.01	46848	45859	27176	22378	1972	2155121	HostAssociated	Host-associated	Host-associated
NC_009511	Sphingomonas wittichii RW1	392499	PRJNA58691	58691	Proteobacteria	Alphaproteobacteria	381556	349681	597660	414451	18384	50173	87650	199354	12489	17647	239168	275128	317570	288045	489233	352502	16343	36879	70421	168424	11617	11694	186949	242069	68.4	33437	33778	73971	71835	4850	5382261	Aquatic	Environmental	Environmental
NC_014650	Geobacillus sp. Y4.1MC1	581103	PRJNA55779	55779	Firmicutes	Bacilli	500387	376140	454825	302424	146543	156566	62975	91092	79970	77734	126591	83721	122445	91691	100500	74673	36499	35847	12553	25704	20666	18334	23461	23353	44.02	135437	128639	111951	91545	3607	3840330	Multiple	Environmental	Environmental
NC_007973	Cupriavidus metallidurans CH34	266264	PRJNA57815	57815	Proteobacteria	Betaproteobacteria	313024	275909	428546	308835	25582	44052	72459	148304	25037	38506	177997	157178	219844	194956	297465	226987	20555	27766	44868	111094	21964	22560	116388	124059	63.82	39493	40718	72421	68522	3726	3928089	Specialized	Environmental	Environmental
NC_004829	Mycoplasma gallisepticum str. R(low)	710127	PRJNA57993	57993	Tenericutes	Mollicutes	177249	107863	99218	75776	57363	64110	12081	23720	30540	40094	9277	5912	40488	25024	21297	15568	12864	14617	2904	5642	6102	8411	1835	1448	31.47	28581	25832	12461	11768	763	1012800	HostAssociated	NA	NA
NC_016791	Clostridium sp. BNL1100	755731	PRJNA84307	84307	Firmicutes	Clostridia	753154	507368	571601	341832	194601	226398	103767	121341	159278	151032	63653	64435	147314	105528	108982	72329	36833	45283	17418	25706	29270	33282	11214	16106	37.26	103474	89660	63640	50840	3921	4613747	NA	NA	NA
NC_016938	Melissococcus plutonius	33970	PRJNA89371	89371	Firmicutes	Bacilli	258996	170441	181939	122885	88618	100970	20662	21850	57852	56063	12826	15215	55319	39253	35361	27297	18161	22132	3611	5562	11317	12962	2144	4012	31.45	125882	115547	61698	49135	1515	1846178	NA	NA	NA
NC_010582	Streptococcus pneumoniae CGSP14	516950	PRJNA59181	59181	Firmicutes	Bacilli	325612	236142	270040	182046	83724	110652	49356	51091	64120	87626	28679	38708	72729	52740	53260	41697	18961	20529	7730	14847	12755	19001	4519	11450	39.46	56737	55376	40110	32805	2206	2209198	Multiple	Host-associated	Host-associated
NC_014215	Propionibacterium freudenreichii subsp. shermanii CIRM-BIA1	754252	PRJNA49535	49535	Actinobacteria	Actinobacteria	192556	170207	289531	205196	8664	21126	49553	97876	14940	19316	103313	129798	134957	121724	199648	149153	6318	14421	31860	71918	12226	11596	73497	93043	67.27	35744	36073	74549	72181	2375	2616384	Multiple	NA	NA
NC_014974	Thermus scotoductus SA-01	743525	PRJNA62273	62273	Deinococcus-Thermus	Deinococci	151487	158137	241610	162824	18354	22583	60422	78616	10727	26818	86569	97596	148810	147314	218299	160770	21874	15773	49466	79554	13672	19753	71307	105366	64.89	10995	12024	21082	19945	2446	2346803	Specialized	NA	Engineered
NC_017058	Rickettsia australis str. Cutlack	1105110	PRJNA158039	158039	Proteobacteria	Alphaproteobacteria	123576	82863	82827	55306	39587	47320	10665	11995	20678	29483	8125	6690	96202	65067	59629	42549	30598	35731	6615	10705	16308	21093	5157	6085	32.25	91025	89037	44513	40782	1239	1296670	NA	NA	NA
NC_015067	Bifidobacterium longum subsp. longum JCM 1217	565042	PRJNA62695	62695	Actinobacteria	Actinobacteria	239407	186680	284898	203384	21959	31931	49639	95222	18024	34125	80891	124234	108107	86427	130263	97018	10622	16514	21553	44504	10385	12806	41016	55295	60.33	38760	38935	58217	58162	1924	2385164	NA	NA	Host-associated
NC_011658	Bacillus cereus AH187	405534	PRJNA58753	58753	Firmicutes	Bacilli	710165	503164	578305	355126	240683	255105	67462	79651	178457	149495	77906	31602	231008	172332	168079	129326	74610	77420	13370	36572	55706	57249	15303	19101	35.59	154666	142425	95688	69275	5425	5269030	Multiple	Host-associated	Host-associated
NC_017459	Haloquadratum walsbyi C23	768065	PRJEA162019	162019	Euryarchaeota	Halobacteria	221516	165581	248160	183948	36656	65458	30757	52246	67925	67365	42489	45236	199630	148979	226679	163682	31998	60414	29074	46867	63863	57386	41607	39105	47.78	165211	164608	150170	151015	2829	3148033	NA	NA	NA
NC_008639	Chlorobium phaeobacteroides DSM 266	290317	PRJNA58133	58133	Bacteroidetes/Chlorobi group	Chlorobi	290712	238789	303966	206743	57200	82450	54463	71950	45897	75619	70253	69535	196341	149529	178882	139075	43478	41234	25866	55922	34622	38465	37106	54028	48.35	87435	95083	91885	79291	2650	3133902	Aquatic	Environmental	Environmental
NC_014963	Terriglobus saanensis SP1PR4	401053	PRJNA53251	53251	Fibrobacteres/Acidobacteria group	Acidobacteria	410593	344095	482707	379356	43997	82875	87254	144616	62320	85594	154003	158051	342524	289765	396771	327385	39887	60085	65926	126815	52866	66701	113268	154563	57.34	64697	65866	88040	83821	4181	5095226	Terrestrial	Host-associated	Environmental
NC_004545	Buchnera aphidicola str. Bp (Baizongia pistaciae)	224915	PRJNA57827	57827	Proteobacteria	Gammaproteobacteria	63323	48641	39054	24781	22373	30742	4284	3605	11110	14933	2688	1060	57373	35616	26111	21543	19814	19646	1219	6174	11656	8853	1162	1703	25.34	27307	32089	11554	8195	504	615980	HostAssociated	Host-associated	Host-associated
NC_010400	Acinetobacter baumannii SDF	509170	PRJNA61601	61601	Proteobacteria	Gammaproteobacteria	318951	233643	284663	208553	94054	120003	37539	48063	68053	99153	33721	32490	212047	156859	179858	142839	65332	76595	19939	35308	43660	64956	17923	26584	39.19	164762	165079	110691	99479	2913	3421854	Aquatic	Host-associated	Host-associated
NC_007681	Methanosphaera stadtmanae DSM 3091	339860	PRJNA58407	58407	Euryarchaeota	Methanobacteria	203208	125634	130233	82955	66742	75422	8388	16681	56055	39082	2995	3919	162106	93156	95005	62404	52069	56703	5563	13485	39075	30129	1479	4013	27.63	65407	65409	25922	23773	1535	1767403	HostAssociated	Host-associated	NA
NC_013715	Rothia mucilaginosa	680646	PRJNA43093	43093	Actinobacteria	Actinobacteria	210059	168675	268060	202248	15743	22376	50422	89096	20693	55088	74230	103245	137486	115741	182114	138767	10923	20377	32495	60973	15958	38938	51985	66132	59.62	53405	52050	78433	78242	1904	2264603	NA	NA	Host-associated
NC_015588	Isoptericola variabilis 225	743718	PRJNA67501	67501	Actinobacteria	Actinobacteria	226911	229698	430909	318165	2132	1907	63801	138600	6402	9916	176908	222413	132923	137991	257772	195796	1565	1275	35460	85118	4586	5437	107094	134915	73.89	23217	23808	67194	66820	2881	3307740	NA	Host-associated	Host-associated
NC_012416	Wolbachia sp. wRi	66084	PRJNA59371	59371	Proteobacteria	Alphaproteobacteria	143269	96862	104084	65090	45079	49763	17194	19758	29221	31563	9756	8394	107587	73393	77683	47583	34075	37149	12703	15532	22332	22067	7547	6356	35.16	87742	85256	48406	46187	1170	1445873	NA	Host-associated	Host-associated
NC_015572	Methylomonas methanica MC09	857087	PRJNA67363	67363	Proteobacteria	Gammaproteobacteria	451264	354820	467962	312467	105300	151462	84126	130419	45222	73184	130625	134065	351091	271502	350162	252657	83745	95921	50209	124801	35557	43024	96183	127763	51.31	97245	100643	108632	98225	4508	5051681	NA	Environmental	Environmental
NC_012467	Streptococcus pneumoniae P1031	488223	PRJNA59123	59123	Firmicutes	Bacilli	293362	212885	247438	165978	73792	98018	45616	47476	57079	81291	26333	36095	70426	50251	52289	39860	18784	20373	7450	13890	12648	18365	4195	10794	39.75	72252	70999	51792	42810	2073	2111882	Multiple	Host-associated	Host-associated
NC_012438	Sulfurihydrogenibium azorense Az-Fu1	204536	PRJNA58121	58121	Aquificae	Aquificae	184545	128700	127305	78017	69671	54979	18933	27063	40298	42903	5858	7478	169891	116732	113158	68727	63459	48759	16819	25826	37052	36252	5280	7016	32.75	11982	10907	5719	5387	1723	1640876	Aquatic	Engineered	Environmental
NC_008529	Lactobacillus delbrueckii subsp. bulgaricus ATCC BAA-365	321956	PRJNA57987	57987	Firmicutes	Bacilli	227293	157790	200849	125321	40012	43730	48390	79120	20009	37224	47809	59352	63986	47698	52466	36853	11114	11633	11876	23808	5483	9855	11248	19360	49.69	76220	71645	74557	66732	1715	1856951	Multiple	NA	Engineered
NC_003901	Methanosarcina mazei Go1	192952	PRJNA57893	57893	Euryarchaeota	Methanomicrobia	315411	237609	282105	185700	83393	74610	46814	69778	59903	77319	42754	53797	302808	221449	268673	172681	82942	64176	43471	70400	61852	63673	41945	51675	41.48	233702	246492	170736	171107	3368	4096345	Multiple	NA	NA
NC_016818	Rahnella aquatilis CIP 78.65 = ATCC 33071	745277	PRJNA86855	86855	Proteobacteria	Gammaproteobacteria	423743	343255	462619	325124	83022	111179	59131	138670	45458	89243	158607	119182	321353	259978	336389	249816	63661	80496	41198	109894	36721	60183	112116	99422	52.12	107302	109279	120046	112862	4351	4861101	NA	NA	Environmental
NC_008344	Nitrosomonas eutropha C91	335283	PRJNA58363	58363	Proteobacteria	Betaproteobacteria	210572	170519	222621	154191	43690	71833	38036	52714	41210	51345	56064	43520	193461	154146	198090	149455	40775	55812	28973	57459	39353	40750	47283	52815	48.49	64627	66128	65121	59267	2444	2661057	Multiple	NA	Engineered
NC_009483	Geobacter uraniireducens Rf4	351605	PRJNA58475	58475	Proteobacteria	delta/epsilon subdivisions	548586	433937	586824	393515	84345	110294	111733	185941	62527	88750	166514	198747	255744	201498	266486	186753	43193	41641	47344	94283	32061	34045	72175	100736	54.24	98920	99082	121133	113991	4364	5136364	Multiple	NA	Engineered
NC_014029	Yersinia pestis Z176003	637386	PRJNA47317	47317	Proteobacteria	Gammaproteobacteria	384085	302058	398374	277737	83359	130958	61338	97610	56244	91229	103635	88516	281319	219014	281151	206933	63307	92198	40380	74624	44189	61784	69072	70927	47.68	172795	177078	164245	154161	3546	4553586	NA	Host-associated	Host-associated
NC_015558	Streptococcus parauberis KCTC 11537	936154	PRJNA67355	67355	Firmicutes	Bacilli	256984	182204	203874	136950	80718	92993	22109	32590	55213	71431	14925	22404	103626	71825	76073	54484	32067	35924	8296	14867	20272	27569	5141	10145	35.55	107828	103938	62618	54539	1868	2143887	NA	NA	NA
NC_006512	Idiomarina loihiensis L2TR	283942	PRJNA58087	58087	Proteobacteria	Gammaproteobacteria	278469	207806	279083	185959	67440	82952	44952	75287	40446	73468	58450	54790	212879	158989	208899	145516	51809	60803	31546	58951	32469	54386	40653	46180	47.04	22586	22197	20666	19251	2628	2839318	Specialized	Environmental	Environmental
NC_009051	Methanoculleus marisnigri JR1	368407	PRJNA58561	58561	Euryarchaeota	Methanomicrobia	171328	153429	227558	152474	17990	19191	39281	77160	14280	18677	78951	91382	172309	150195	221685	151033	19588	16061	37958	78470	16738	14640	75603	91491	62.06	36501	38140	61020	60074	2490	2478095	Aquatic	Environmental	NA
NC_009802	Campylobacter concisus 13826	360104	PRJNA58667	58667	Proteobacteria	delta/epsilon subdivisions	259823	173146	196785	112944	63402	76054	36192	51297	46006	50836	20859	28713	131100	87115	97263	57683	32856	34994	17039	29325	23607	22902	10447	16608	39.43	73614	68441	48650	43759	1933	2052006	HostAssociated	Host-associated	Host-associated
NC_012778	Eubacterium eligens ATCC 27750	515620	PRJNA59171	59171	Firmicutes	Clostridia	369814	248233	301167	173615	81524	116177	63559	44352	90926	87289	27715	16880	60573	43306	45390	32453	12739	17399	7443	10323	12229	17755	2603	5744	37.71	24808	21148	17196	11058	2004	2144190	HostAssociated	Host-associated	Host-associated
NC_016912	Staphylococcus aureus subsp. aureus VC40	1028799	PRJNA88071	88071	Firmicutes	Bacilli	398948	260214	285774	186500	137526	154135	26859	40036	87504	84570	27391	16472	104380	74591	69766	52351	33834	39950	5520	13975	22213	23823	5003	7042	32.81	109678	99065	56488	44102	2469	2692570	NA	NA	Engineered
NC_007146	Haemophilus influenzae 86-028NP	281310	PRJNA58093	58093	Proteobacteria	Gammaproteobacteria	169469	125464	148041	104563	58076	68033	13908	20109	33209	46144	20830	18337	165136	118712	136364	101082	56216	62610	10773	22547	32917	41539	17040	20677	38.16	40288	41088	25783	23803	1792	1914490	HostAssociated	Environmental	Host-associated
NC_015968	Enterobacter asburiae LF7a	640513	PRJNA72793	72793	Proteobacteria	Gammaproteobacteria	422917	344326	472607	330328	70787	92150	65429	153340	46587	89109	166695	121160	318618	261336	344243	251731	52981	66426	44703	120634	36295	60365	115794	104298	53.85	68283	68686	80869	76685	4415	4812833	Multiple	NA	NA
NC_009614	Bacteroides vulgatus ATCC 8482	435590	PRJNA58253	58253	Bacteroidetes/Chlorobi group	Bacteroidetes	532272	387386	456446	283998	107471	190538	93575	94187	78252	123742	87831	65011	428876	294938	338507	227653	101682	113386	49292	107763	75125	71458	55093	74875	42.2	99722	109769	82248	71290	4066	5163189	HostAssociated	Host-associated	Host-associated
NC_016112	Methylomicrobium alcaliphilum	271065	PRJNA77119	77119	Proteobacteria	Gammaproteobacteria	425170	335107	433082	286044	106994	149629	77693	102338	48560	75246	110006	113254	279213	211406	261992	194790	74479	79331	33870	82104	36917	39987	60771	88005	48.75	166746	173596	172558	151823	3981	4668296	NA	NA	NA
[truncated: 343 more rows]
