# Supplementary material for: Energy efficiency trade-offs drive nucleotide usage in transcribed regions
Source: Nat Commun. 2016 Apr 21;7:11334. doi: 10.1038/ncomms11334 (PMC4844684; doi:10.1038/ncomms11334)
Supplement: Supplementary Data 4 — Cost of amino acid synthesis; the data were obtained from different sources (PubMed IDs: 11904428 and 22538926). [file ncomms11334-s5.xlsx]

## Sheet: S4.cost of aa synthesis
Supplementary Data4. cost of amino acid synthesis.
		Ref a	Ref b
Amino acid	One letter Symbol	Energetic cost	Energetic cost under different conditions
		Total, ∼P	Aer_Het	An_Het	Aer_Phot	An_phot	Nitrogen
Alanine	A	11.7	14.5	2	14.5	2
Arginine	R	27.3	20.5	13	20.5	13
Asparagine	N	14.7	18.5	6	18.5	6
Aspartic acid	D	12.7	15.5	3	15.5	3
Cysteine	C	24.7	26.5	13	26.5	13
Glutamic acid	E	15.3	10.5	3	10.5	3
Glutamine	Q	16.3	9.5	2	9.5	2
Glycine	G	11.7	14.5	1	14.5	1
Histidine	H	38.3	29	5	31	7
Isoleucine	I	32.3	38	14	38	14
Leucine	L	27.3	37	4	37	4
Lysine	K	30.3	36	12	36	12
Methionine	M	34.3	36.5	24	36.5	24
Phenylalanine	F	52	61	10	63	14
Proline	P	20.3	14.5	7	14.5	7
Serine	S	11.7	14.5	1	14.5	1
Threonine	T	18.7	21.5	9	21.5	9
Tryptophan	W	74.3	75.5	14	77.5	16
Tyrosine	Y	50	59	8	61	10
Valine	V	23.3	29	4	29	4
	ref a : PMID: 11904428
	ref b : PMID: 22538926
	Aer_Het	aerobic heterotroph
	An_Het	anaerobic heterotroph
	Aer_Phot	aerobic phototroph
	An_phot	anaerobic phototroph
