# Supplementary material for: Energy efficiency trade-offs drive nucleotide usage in transcribed regions
Source: Nat Commun. 2016 Apr 21;7:11334. doi: 10.1038/ncomms11334 (PMC4844684; doi:10.1038/ncomms11334)
Supplement: Supplementary Data 5 — GC content and average cost of encoded amino acids of proteincoding genes on leading (Le) and lagging (La) strands, stratified by tRNA adaptation index (tAI). Coding genes on each strand are ordered according to increasing tAI scores, and then divided into five approximately equally sized groups. Higher tAI scores indicate higher expression levels. [file ncomms11334-s6.xlsx]

## Sheet: S5. GC and AAcost by tAI
Supplementary Data5. GC contents and average costs of encoded amino acids of coding genes on leading (Le) and lagging (La) stands, stratified by tRNA adaptation index (tAI). Coding genes on each strand are ordered according to increasing tAI scores, and then divided into five approximately equal-sized groups. Higher tAI scores indicate higher expression level.
acc	quantile	meanTaiLe	costLe	GCLe	meanTaiLa	costLa	GCLa
NC_008463	1	0.311373	22.6985	0.634666	0.318826	22.8466	0.634724
NC_008463	2	0.344	22.7043	0.672489	0.352678	22.9135	0.670186
NC_008463	3	0.356602	22.738	0.677067	0.365613	22.9539	0.67796
NC_008463	4	0.367344	22.7141	0.680674	0.376572	22.8912	0.682982
NC_008463	5	0.384946	22.6173	0.675788	0.394234	22.7144	0.685937
NC_009879	1	0.437193	25.0728	0.305863	0.445984	25.2823	0.303221
NC_009879	2	0.468604	24.4637	0.322602	0.477825	25.0981	0.303475
NC_009879	3	0.482668	24.1498	0.324883	0.493484	24.7133	0.310997
NC_009879	4	0.497732	24.0762	0.32556	0.508218	24.172	0.316886
NC_009879	5	0.527749	23.2585	0.329743	0.534961	23.5924	0.333917
NC_009485	1	0.527864	22.7379	0.632526	0.525371	22.9291	0.629564
NC_009485	2	0.54837	22.532	0.657441	0.547567	22.6497	0.659809
NC_009485	3	0.557756	22.6068	0.661303	0.557494	22.4256	0.66729
NC_009485	4	0.566792	22.467	0.661628	0.566092	22.465	0.666948
NC_009485	5	0.581411	22.6364	0.656872	0.580296	22.6564	0.661949
NC_012917	1	0.328059	23.8723	0.4874	0.339559	23.8583	0.496414
NC_012917	2	0.363275	23.3384	0.533442	0.375307	23.4464	0.536162
NC_012917	3	0.381783	23.3306	0.541658	0.393973	23.164	0.546999
NC_012917	4	0.402951	22.9467	0.543117	0.41271	23.0693	0.546921
NC_012917	5	0.441664	22.6673	0.538517	0.446307	22.9381	0.542069
NC_012918	1	0.284671	23.1786	0.564736	0.286872	23.4465	0.555745
NC_012918	2	0.301513	22.966	0.617665	0.303179	23.0603	0.614485
NC_012918	3	0.308468	23.0226	0.631587	0.310662	23.0147	0.62863
NC_012918	4	0.314936	22.7518	0.636484	0.317075	22.9513	0.634425
NC_012918	5	0.3271	22.886	0.629748	0.329275	23.0671	0.627926
NC_009486	1	0.631862	24.8406	0.43989	0.631223	24.9766	0.424935
NC_009486	2	0.660255	24.5343	0.456206	0.663404	24.4423	0.458507
NC_009486	3	0.672768	24.2038	0.465459	0.677607	24.3588	0.464825
NC_009486	4	0.687923	24.2578	0.475626	0.690984	24.2761	0.473341
NC_009486	5	0.712873	24.3018	0.483884	0.713779	24.3305	0.484678
NC_009483	1	0.452639	23.7111	0.473655	0.466243	23.6734	0.494873
NC_009483	2	0.481216	23.354	0.530009	0.49379	23.5563	0.5343
NC_009483	3	0.495783	23.0695	0.555511	0.508273	23.2403	0.560981
NC_009483	4	0.508412	23.1006	0.577377	0.521555	23.1931	0.582761
NC_009483	5	0.527948	22.941	0.603383	0.538351	23.2496	0.601931
NC_011852	1	0.251487	24.7047	0.388333	0.250966	24.6189	0.399922
NC_011852	2	0.278164	23.9598	0.406777	0.27773	23.9617	0.404567
NC_011852	3	0.296154	23.6386	0.406191	0.293823	23.7256	0.405788
NC_011852	4	0.317656	23.2138	0.413265	0.314638	23.4657	0.414183
NC_011852	5	0.361917	22.8019	0.421897	0.350035	23.1201	0.423506
NC_009484	1	0.468245	22.5634	0.643102	0.462279	22.7148	0.634988
NC_009484	2	0.517525	22.2814	0.687722	0.516664	22.142	0.688466
NC_009484	3	0.533808	22.3121	0.695199	0.535062	22.2675	0.699892
NC_009484	4	0.547361	22.3433	0.695904	0.549247	22.2748	0.702716
NC_009484	5	0.569129	22.2215	0.69891	0.571126	22.2419	0.704745
NC_009487	1	0.303575	25.2251	0.323783	0.298612	26.0079	0.318689
NC_009487	2	0.336946	24.3682	0.335719	0.33585	24.939	0.330834
NC_009487	3	0.357224	23.9456	0.33637	0.353193	24.4884	0.335718
NC_009487	4	0.378016	23.393	0.341951	0.374925	23.8517	0.34144
NC_009487	5	0.421767	22.4554	0.349418	0.413715	23.362	0.339503
NC_009488	1	0.45299	24.7711	0.305185	0.451015	24.8718	0.3049
NC_009488	2	0.479417	24.206	0.311923	0.480859	24.5981	0.302722
NC_009488	3	0.493491	24.1784	0.310669	0.494815	24.5064	0.308149
NC_009488	4	0.505806	24.2105	0.305404	0.507785	23.8771	0.309557
NC_009488	5	0.530261	24.1477	0.313623	0.532198	24.1695	0.320206
NC_013714	1	0.368716	23.3353	0.556329	0.36263	23.6157	0.560673
NC_013714	2	0.414684	22.9358	0.588451	0.408034	22.982	0.590171
NC_013714	3	0.43402	22.798	0.59315	0.428868	22.662	0.600601
NC_013714	4	0.45285	22.7044	0.605108	0.446416	22.6329	0.609185
NC_013714	5	0.476893	22.5165	0.614085	0.470655	22.6892	0.612986
NC_013715	1	0.397631	22.0722	0.584014	0.366883	21.7907	0.594615
NC_013715	2	0.442404	22.2102	0.61313	0.416106	22.0228	0.597785
NC_013715	3	0.463506	22.1833	0.622224	0.443001	22.2029	0.602018
NC_013715	4	0.481865	22.0428	0.62289	0.465272	22.3354	0.623605
NC_013715	5	0.511307	22.0662	0.619706	0.495749	22.4555	0.624008
NC_012912	1	0.27383	23.7359	0.514635	0.276027	23.8753	0.493017
NC_012912	2	0.304486	23.3083	0.558515	0.313	23.2928	0.557716
NC_012912	3	0.321282	23.084	0.572001	0.331891	23.2721	0.572675
NC_012912	4	0.338984	22.9462	0.578903	0.348689	23.0656	0.579443
NC_012912	5	0.373	22.7688	0.567102	0.37841	22.9596	0.568752
NC_012913	1	0.173629	24.7454	0.407049	0.180234	24.6643	0.408456
NC_012913	2	0.193883	24.1889	0.434595	0.199789	24.3311	0.422954
NC_012913	3	0.20476	23.7528	0.434495	0.21059	23.6881	0.433707
NC_012913	4	0.215195	23.4645	0.440708	0.220966	23.3875	0.44152
NC_012913	5	0.235361	23.0015	0.440495	0.239243	23.0137	0.446803
NC_012914	1	0.30776	24.0947	0.495687	0.310594	24.2465	0.497741
NC_012914	2	0.335821	23.7629	0.509408	0.339192	23.8528	0.510355
NC_012914	3	0.351399	23.5671	0.519807	0.355478	23.8665	0.516562
NC_012914	4	0.370298	23.4628	0.520487	0.372321	23.7323	0.520032
NC_012914	5	0.413651	23.0407	0.51531	0.411391	23.2376	0.52023
NC_013716	1	0.306576	23.9137	0.489101	0.310742	23.8814	0.485313
NC_013716	2	0.347115	23.4563	0.562028	0.353258	23.5127	0.563204
NC_013716	3	0.3662	23.2722	0.580024	0.372987	23.1495	0.580114
NC_013716	4	0.383797	23.2197	0.57776	0.389901	23.3229	0.582368
NC_013716	5	0.418262	22.7964	0.56962	0.421103	22.9328	0.572375
NC_003028	1	0.230105	24.9297	0.392971	0.227899	25.2102	0.395978
NC_003028	2	0.250956	24.1929	0.400316	0.248032	24.8133	0.391726
NC_003028	3	0.264396	23.4128	0.407799	0.262222	24.3869	0.394752
NC_003028	4	0.280575	23.5056	0.412612	0.277594	23.3872	0.416733
NC_003028	5	0.31361	22.8163	0.420594	0.307276	23.3452	0.413531
NC_009882	1	0.295329	24.7672	0.320172	0.297254	25.4771	0.308819
NC_009882	2	0.317006	24.2585	0.335445	0.32277	24.731	0.323508
NC_009882	3	0.326737	24.2173	0.335833	0.33483	24.5534	0.322559
NC_009882	4	0.338162	23.6083	0.334391	0.345995	24.0944	0.333551
NC_009882	5	0.359302	23.5262	0.332065	0.367325	23.4409	0.334317
NC_009881	1	0.436735	24.8199	0.318862	0.441637	25.1816	0.315409
NC_009881	2	0.469662	24.3892	0.331586	0.479273	24.6924	0.323096
NC_009881	3	0.485527	24.0476	0.340287	0.495529	24.5146	0.318647
NC_009881	4	0.501002	24.1287	0.325285	0.509255	23.805	0.32964
NC_009881	5	0.530921	23.4435	0.333116	0.53785	23.6252	0.335586
NC_013720	1	0.396278	22.5741	0.555546	0.398969	22.9278	0.555411
NC_013720	2	0.410008	22.5321	0.5759	0.410671	22.5782	0.578399
NC_013720	3	0.415847	22.7366	0.580711	0.416508	22.6238	0.584644
NC_013720	4	0.421496	22.6065	0.589421	0.421926	22.6951	0.589259
NC_013720	5	0.430745	22.7664	0.594367	0.431275	22.7163	0.597835
NC_009883	1	0.304041	24.8248	0.321308	0.30507	25.0306	0.309052
NC_009883	2	0.322024	24.5387	0.318136	0.327054	24.7682	0.314447
NC_009883	3	0.332231	24.0203	0.320587	0.338736	24.1845	0.318081
NC_009883	4	0.342437	23.733	0.321952	0.348804	24.1075	0.31599
NC_009883	5	0.362042	23.4585	0.32217	0.369867	23.7612	0.324076
NC_013722	1	0.452378	23.1082	0.576944	0.454968	23.1929	0.587775
NC_013722	2	0.514313	22.7044	0.628273	0.517617	22.767	0.632819
NC_013722	3	0.536119	22.4784	0.644688	0.53925	22.5938	0.645978
NC_013722	4	0.553351	22.4415	0.649621	0.558774	22.558	0.653868
NC_013722	5	0.575692	22.0835	0.651732	0.581097	22.3775	0.656318
NC_013721	1	0.358612	23.3218	0.391414	0.353994	23.6016	0.389935
NC_013721	2	0.384871	22.9754	0.410206	0.381983	23.0903	0.39794
NC_013721	3	0.402533	22.9204	0.427842	0.397927	23.3767	0.416551
NC_013721	4	0.418734	22.6838	0.446915	0.414592	23.0408	0.435458
NC_013721	5	0.450698	22.6379	0.480458	0.44819	22.5817	0.47216
NC_009480	1	0.722461	21.633	0.711421	0.716744	21.6032	0.718872
NC_009480	2	0.783696	21.4874	0.739537	0.779202	21.5663	0.74374
NC_009480	3	0.800153	21.6695	0.736813	0.798446	21.7179	0.737731
NC_009480	4	0.81094	21.5451	0.730201	0.810409	21.8933	0.730909
NC_009480	5	0.825821	21.8814	0.721481	0.825681	21.7613	0.730472
NC_009482	1	0.556638	22.7135	0.554186	0.570081	22.3998	0.571924
NC_009482	2	0.606322	22.3642	0.612688	0.622865	22.3527	0.611731
NC_009482	3	0.626528	22.3248	0.617428	0.644329	22.3108	0.624917
NC_009482	4	0.644227	22.3182	0.624013	0.66335	22.3061	0.631322
NC_009482	5	0.680766	23.0106	0.629602	0.696774	22.8978	0.632969
NC_009481	1	0.369111	22.5865	0.576212	0.374236	22.726	0.576854
NC_009481	2	0.40517	22.3055	0.593372	0.411458	22.4259	0.603019
NC_009481	3	0.42097	22.314	0.616776	0.430224	22.2705	0.613521
NC_009481	4	0.4365	22.3669	0.620877	0.448858	22.4113	0.619626
NC_009481	5	0.467498	23.0364	0.629879	0.476428	22.9287	0.6207
NC_011094	1	0.291299	24.3254	0.479026	0.3009	24.259	0.490802
NC_011094	2	0.326721	23.4787	0.533161	0.33502	23.8552	0.53412
NC_011094	3	0.346119	23.2531	0.539729	0.353442	23.3808	0.544008
NC_011094	4	0.366324	23.2051	0.547817	0.371852	23.2234	0.546331
NC_011094	5	0.405725	22.8974	0.546506	0.405899	23.051	0.544722
NC_013729	1	0.487813	21.8085	0.700227	0.48023	21.9521	0.699393
NC_013729	2	0.529881	21.9031	0.711513	0.522149	22.008	0.710332
NC_013729	3	0.546355	21.9705	0.711928	0.539972	22.1144	0.712857
NC_013729	4	0.558344	22.0557	0.711897	0.55307	22.1266	0.71444
NC_013729	5	0.574061	22.161	0.714947	0.570411	22.285	0.715211
NC_002528	1	0.582917	25.4575	0.276162	0.594294	25.5468	0.263276
NC_002528	2	0.621635	25.061	0.281008	0.634048	25.2808	0.26371
NC_002528	3	0.639422	25.1391	0.267462	0.652559	24.8746	0.272089
NC_002528	4	0.655278	24.9344	0.277121	0.669664	24.6704	0.274954
NC_002528	5	0.692216	24.2586	0.290425	0.703339	24.4763	0.277088
NC_010794	1	0.617242	25.1004	0.417185	0.611541	25.4102	0.411676
NC_010794	2	0.64644	24.6023	0.444071	0.642165	24.6655	0.440798
NC_010794	3	0.660864	24.1904	0.459127	0.656951	24.4027	0.449626
NC_010794	4	0.675423	24.1569	0.469994	0.67274	24.189	0.469475
NC_010794	5	0.704702	24.0184	0.493637	0.70344	24.0049	0.508212
NC_010793	1	0.448049	24.5652	0.314318	0.448072	24.608	0.314779
NC_010793	2	0.479616	24.4554	0.317261	0.48289	24.4844	0.31555
NC_010793	3	0.494237	24.3241	0.311097	0.497723	24.3158	0.313302
NC_010793	4	0.510103	23.9494	0.313082	0.514004	24.1091	0.316204
NC_010793	5	0.539022	24.0953	0.324829	0.540732	24.0406	0.323844
NC_011831	1	0.462536	23.3846	0.527131	0.464823	23.4946	0.529429
NC_011831	2	0.48059	22.9665	0.558797	0.481327	23.0992	0.560497
NC_011831	3	0.488855	23.0344	0.570175	0.489352	22.8871	0.567837
NC_011831	4	0.497577	23.0656	0.578303	0.498124	23.0737	0.577926
NC_011831	5	0.516303	23.0299	0.60485	0.515976	22.8611	0.600942
NC_011832	1	0.115425	23.8308	0.478827	0.118149	23.8117	0.485508
NC_011832	2	0.124478	23.0952	0.557564	0.126399	23.2161	0.553934
NC_011832	3	0.128447	22.8919	0.581757	0.130162	23.045	0.57737
NC_011832	4	0.132041	22.6468	0.600616	0.133664	22.861	0.595945
NC_011832	5	0.139286	22.7845	0.620097	0.140162	22.7783	0.614406
NC_011833	1	0.585159	25.4037	0.276983	0.594882	25.5806	0.263705
NC_011833	2	0.62209	25.1026	0.274813	0.634376	25.3021	0.263613
NC_011833	3	0.639976	24.9948	0.276128	0.652663	24.7737	0.27293
NC_011833	4	0.656309	24.9636	0.274903	0.669311	24.8393	0.271523
NC_011833	5	0.693087	24.2551	0.289934	0.703324	24.4378	0.278367
NC_011834	1	0.584894	25.3988	0.277958	0.594025	25.4938	0.266246
NC_011834	2	0.622074	24.9634	0.279164	0.633631	25.3111	0.261402
NC_011834	3	0.639308	25.1358	0.270149	0.652446	24.8414	0.271347
NC_011834	4	0.65631	25.0027	0.27554	0.669361	24.7853	0.274915
NC_011834	5	0.692563	24.2356	0.290609	0.703061	24.479	0.276818
NC_011835	1	0.357927	23.1495	0.585483	0.354492	23.2168	0.574183
NC_011835	2	0.393106	23.1336	0.608666	0.391907	22.8847	0.607525
NC_011835	3	0.410179	22.5823	0.624064	0.408764	22.7158	0.616157
NC_011835	4	0.424632	22.592	0.628117	0.424076	22.7625	0.626185
NC_011835	5	0.44789	22.3345	0.638398	0.44343	22.3375	0.633272
NC_011837	1	0.273499	25.0124	0.301529	0.267214	25.4265	0.296617
NC_011837	2	0.291305	24.4161	0.313219	0.288475	24.6474	0.313156
NC_011837	3	0.302241	24.1088	0.324477	0.301094	24.462	0.31991
NC_011837	4	0.313522	23.9737	0.334264	0.313743	24.1562	0.337585
NC_011837	5	0.334661	23.3512	0.372408	0.332874	23.8897	0.369896
NC_003030	1	0.342052	25.1251	0.301161	0.332339	25.3561	0.300066
NC_003030	2	0.370857	24.2112	0.310738	0.362416	24.1304	0.311938
NC_003030	3	0.385118	24.0928	0.314734	0.379274	24.1486	0.316655
NC_003030	4	0.399668	23.9401	0.322954	0.393709	23.9623	0.321876
NC_003030	5	0.428951	23.7514	0.330119	0.421318	23.9112	0.326698
NC_010382	1	0.212417	24.782	0.381223	0.210338	24.8396	0.383686
NC_010382	2	0.235469	24.2526	0.380655	0.236157	24.6089	0.38095
NC_010382	3	0.249286	23.8856	0.379789	0.249939	24.1924	0.380222
NC_010382	4	0.264985	23.4545	0.379896	0.265786	23.7913	0.3757
NC_010382	5	0.297873	23.022	0.386076	0.296896	23.4485	0.378709
NC_011830	1	0.323647	24.1986	0.460029	0.323855	24.1899	0.463267
NC_011830	2	0.348145	23.7927	0.484599	0.349517	24.0819	0.475155
NC_011830	3	0.3605	23.5337	0.491001	0.363283	23.6437	0.491534
NC_011830	4	0.372741	23.2874	0.496452	0.375757	23.5325	0.499809
NC_011830	5	0.395702	23.0795	0.497187	0.398221	23.5346	0.492891
NC_011080	1	0.24193	24.2973	0.493189	0.245812	24.3993	0.489282
NC_011080	2	0.269745	23.4689	0.532247	0.275744	23.7966	0.53618
NC_011080	3	0.286092	23.2675	0.539928	0.29226	23.3537	0.540609
NC_011080	4	0.302863	23.2374	0.546938	0.308334	23.1648	0.548006
NC_011080	5	0.33858	22.8347	0.547046	0.339345	23.1017	0.541659
NC_010380	1	0.230802	24.8085	0.39839	0.228507	25.0428	0.393853
NC_010380	2	0.251655	24.1168	0.404353	0.250508	24.6311	0.387462
NC_010380	3	0.264902	23.4448	0.41027	0.263904	24.1817	0.396436
NC_010380	4	0.281419	23.4011	0.412136	0.278396	23.7246	0.40537
NC_010380	5	0.313939	22.8574	0.418339	0.306639	23.3314	0.413772
NC_011083	1	0.2956	24.3161	0.48128	0.303089	24.3641	0.482521
NC_011083	2	0.331319	23.5723	0.528628	0.339136	23.83	0.531577
NC_011083	3	0.350732	23.2169	0.539722	0.358486	23.4152	0.542836
NC_011083	4	0.371797	23.2412	0.546352	0.377706	23.2423	0.546682
NC_011083	5	0.413768	22.9021	0.547962	0.412946	23.0365	0.546314
NC_003047	1	0.333736	22.9908	0.622953	0.331437	23.0707	0.621337
NC_003047	2	0.361581	22.8717	0.639857	0.361617	22.9877	0.640139
NC_003047	3	0.374081	22.7007	0.640619	0.374161	22.7922	0.640856
NC_003047	4	0.385169	22.4955	0.640498	0.384894	22.5046	0.642742
NC_003047	5	0.402347	22.1668	0.633657	0.402896	22.3731	0.63819
NC_008497	1	0.449182	24.3821	0.456348	0.449129	24.7932	0.457731
NC_008497	2	0.472981	23.7353	0.475742	0.473768	23.805	0.470082
NC_008497	3	0.486675	23.149	0.478265	0.486547	23.3856	0.479894
NC_008497	4	0.499379	22.9681	0.477961	0.498905	23.1309	0.477439
NC_008497	5	0.523283	22.6685	0.472952	0.521687	23.0848	0.472903
NC_008095	1	0.27422	22.3382	0.661202	0.2751	22.4306	0.665157
NC_008095	2	0.290397	22.3071	0.689705	0.291064	22.3753	0.691043
NC_008095	3	0.298137	22.1785	0.698991	0.298705	22.4109	0.698277
NC_008095	4	0.30504	22.1343	0.703559	0.305874	22.2952	0.702999
NC_008095	5	0.316335	22.0294	0.698903	0.317299	22.1239	0.701016
NC_010397	1	0.431885	22.4713	0.629585	0.426552	22.5242	0.633173
NC_010397	2	0.468979	22.2418	0.642111	0.46546	22.3527	0.64682
NC_010397	3	0.488118	22.1418	0.646964	0.482978	22.4307	0.651335
NC_010397	4	0.503389	22.1926	0.650454	0.498953	22.3779	0.653544
NC_010397	5	0.52133	22.0286	0.656292	0.518477	22.2631	0.657678
NC_009494	1	0.388232	24.395	0.391271	0.395541	24.7005	0.384887
NC_009494	2	0.404765	24.157	0.392099	0.414055	24.3537	0.384794
NC_009494	3	0.413703	23.9512	0.397253	0.424429	24.1065	0.389773
NC_009494	4	0.422915	23.7527	0.395042	0.433743	23.9069	0.393668
NC_009494	5	0.443811	23.5401	0.391526	0.455192	23.7185	0.391937
NC_016148	1	0.352914	24.1515	0.442869	0.352384	24.1043	0.447217
NC_016148	2	0.370348	23.6048	0.462181	0.367128	23.6904	0.46055
NC_016148	3	0.379883	23.6208	0.474617	0.37677	23.7744	0.475629
NC_016148	4	0.390566	23.2969	0.48807	0.386651	23.5913	0.489569
NC_016148	5	0.410171	23.2554	0.51196	0.403725	23.4796	0.509602
NC_009495	1	0.283617	25.3799	0.268324	0.273045	25.7695	0.269395
NC_009495	2	0.315751	24.4567	0.28086	0.304481	24.7109	0.27479
NC_009495	3	0.332724	24.2278	0.291117	0.32269	24.5413	0.291231
NC_009495	4	0.34974	23.9343	0.305229	0.338048	24.3754	0.30415
NC_009495	5	0.384894	23.4567	0.319447	0.367872	23.9375	0.31567
NC_008086	1	0.344076	24.502	0.41405	0.350551	24.8944	0.408121
NC_008086	2	0.360876	24.3448	0.406811	0.367987	24.2739	0.401437
NC_008086	3	0.370067	24.1272	0.398818	0.377739	24.2209	0.402917
NC_008086	4	0.379408	24.0806	0.394185	0.386862	24.1377	0.390627
NC_008086	5	0.398045	24.0266	0.379137	0.4049	23.9003	0.386969
NC_016147	1	0.503742	22.8939	0.630683	0.502345	23.0206	0.652011
NC_016147	2	0.555419	22.5142	0.68429	0.552174	22.6705	0.68453
NC_016147	3	0.570446	22.6057	0.68937	0.568078	22.3729	0.692944
NC_016147	4	0.579684	22.3775	0.68776	0.577693	22.3271	0.693118
NC_016147	5	0.591544	22.1641	0.692046	0.589896	22.1838	0.692027
NC_009497	1	0.526913	24.7462	0.291522	0.518345	25.2189	0.275818
NC_009497	2	0.55202	24.1845	0.298202	0.543988	24.6031	0.286894
NC_009497	3	0.565276	23.9238	0.302065	0.558181	24.5757	0.294692
NC_009497	4	0.580849	23.5702	0.308678	0.572553	23.8314	0.307143
NC_009497	5	0.611088	22.924	0.326412	0.60067	23.3216	0.313652
NC_016146	1	0.463516	26.2735	0.267131	0.466199	25.9729	0.271683
NC_016146	2	0.494319	25.7681	0.270574	0.491445	25.5453	0.276715
NC_016146	3	0.503898	25.6498	0.274295	0.502248	25.4638	0.279608
NC_016146	4	0.514234	25.6509	0.271125	0.513028	25.6433	0.28083
NC_016146	5	0.53284	25.0366	0.285794	0.537667	25.2873	0.275971
NC_011071	1	0.428584	22.6216	0.645342	0.425081	22.7591	0.648422
NC_011071	2	0.47437	22.5438	0.671895	0.471477	22.5498	0.672975
NC_011071	3	0.49303	22.3515	0.671169	0.491585	22.5666	0.675348
NC_011071	4	0.509867	22.4127	0.672433	0.508761	22.4118	0.675663
NC_011071	5	0.536876	22.224	0.667016	0.535354	22.1792	0.675416
NC_011072	1	0.229128	24.9445	0.40038	0.225501	25.0421	0.407778
NC_011072	2	0.25076	24.3214	0.39481	0.247661	24.4236	0.397242
NC_011072	3	0.264827	23.6962	0.406742	0.262955	24.4208	0.397739
NC_011072	4	0.281539	23.5332	0.413172	0.279293	23.6231	0.418782
NC_011072	5	0.316541	22.8636	0.420988	0.310512	23.2659	0.416146
NC_011898	1	0.272594	24.7826	0.365126	0.271162	24.8691	0.364101
NC_011898	2	0.293814	24.0527	0.376416	0.290521	24.4367	0.376885
NC_011898	3	0.304655	23.8093	0.383834	0.299946	24.0951	0.375756
NC_011898	4	0.315145	23.6691	0.390738	0.309902	23.9675	0.386539
NC_011898	5	0.335132	23.1627	0.393746	0.331927	23.5745	0.391396
NC_011899	1	0.337588	24.5721	0.380661	0.335951	24.7566	0.372151
NC_011899	2	0.357489	23.8241	0.394398	0.362907	24.2068	0.387588
NC_011899	3	0.368868	23.8814	0.394908	0.374877	24.4606	0.389431
NC_011899	4	0.379567	24.0265	0.392254	0.384929	24.5248	0.381032
NC_011899	5	0.400612	24.01	0.388268	0.409545	24.3663	0.382552
NC_012225	1	0.449972	25.4569	0.259655	0.453393	25.5329	0.250597
NC_012225	2	0.473519	24.6153	0.27372	0.481351	24.8174	0.261197
NC_012225	3	0.4865	24.2086	0.282961	0.496532	24.3111	0.282701
NC_012225	4	0.499971	24.0679	0.289732	0.510417	24.2162	0.293891
NC_012225	5	0.528891	23.6133	0.313918	0.537198	23.7874	0.307122
NC_011060	1	0.268421	24.2506	0.431626	0.274999	23.9713	0.455729
NC_011060	2	0.29578	23.7378	0.480638	0.3003	23.7887	0.482886
NC_011060	3	0.308229	23.6279	0.492204	0.314574	23.5795	0.502884
NC_011060	4	0.318453	23.2182	0.504491	0.326535	23.4942	0.505898
NC_011060	5	0.334516	23.2217	0.512984	0.343717	23.2457	0.524181
NC_007712	1	0.301167	23.6248	0.54534	0.294366	23.744	0.525897
NC_007712	2	0.330353	23.3979	0.563147	0.328569	23.4679	0.563168
NC_007712	3	0.347102	23.0283	0.574732	0.34592	23.3293	0.568014
NC_007712	4	0.362657	22.8193	0.576866	0.360823	23.1264	0.570383
NC_007712	5	0.39075	22.5882	0.565551	0.385816	22.9204	0.562648
NC_007716	1	0.34796	26.4835	0.238065	0.353533	26.3441	0.24889
NC_007716	2	0.379161	25.5091	0.28032	0.377963	25.5896	0.260841
NC_007716	3	0.390816	24.8189	0.296594	0.39182	25.1055	0.283954
NC_007716	4	0.40105	24.5185	0.304091	0.402268	25.0903	0.287156
NC_007716	5	0.419102	24.0931	0.304345	0.416028	24.2746	0.292521
NC_011894	1	0.17132	22.832	0.636801	0.171297	22.7054	0.645999
NC_011894	2	0.196031	22.4519	0.694347	0.195888	22.4899	0.693206
NC_011894	3	0.206035	22.3076	0.71315	0.20557	22.2236	0.712765
NC_011894	4	0.213278	22.043	0.712056	0.212966	22.0389	0.715404
NC_011894	5	0.22428	21.9241	0.706806	0.22418	21.8637	0.708551
NC_010364	1	0.441931	21.9611	0.637267	0.429893	22.0499	0.611464
NC_010364	2	0.466461	21.4924	0.685316	0.458592	21.4692	0.68642
NC_010364	3	0.476291	21.3355	0.692991	0.467764	21.6093	0.692888
NC_010364	4	0.485855	21.4191	0.700098	0.475402	21.6164	0.69943
NC_010364	5	0.500866	21.1634	0.719121	0.490786	21.3383	0.709575
NC_011896	1	0.602028	22.5805	0.586747	0.587479	22.7846	0.588401
NC_011896	2	0.661356	22.2784	0.602036	0.645673	22.4048	0.598985
NC_011896	3	0.68651	22.2194	0.604917	0.673545	22.6457	0.602774
NC_011896	4	0.709767	22.1191	0.60999	0.697961	22.3263	0.608271
NC_011896	5	0.741511	22.1228	0.60865	0.733936	22.5572	0.602969
NC_011891	1	0.556153	22.0794	0.731402	0.553049	21.7655	0.74298
NC_011891	2	0.570713	21.8643	0.75133	0.567566	21.8437	0.755412
NC_011891	3	0.577763	21.8478	0.749598	0.574681	21.7522	0.757078
NC_011891	4	0.584058	21.8417	0.746798	0.581041	21.7416	0.753065
NC_011891	5	0.59523	21.7532	0.749954	0.592324	21.9364	0.750026
NC_012632	1	0.422727	25.3908	0.320319	0.426507	25.1638	0.322803
NC_012632	2	0.447502	24.7285	0.343671	0.450276	24.6619	0.344829
NC_012632	3	0.460894	24.5504	0.355576	0.463732	24.4873	0.358682
NC_012632	4	0.473778	24.3234	0.364895	0.476848	24.276	0.369218
NC_012632	5	0.502381	24.3452	0.386869	0.501138	24.3899	0.386516
NC_012633	1	0.443042	24.7328	0.320248	0.450992	25.4056	0.30908
NC_012633	2	0.468894	24.3713	0.333686	0.481804	24.6016	0.32309
NC_012633	3	0.482477	24.1025	0.336984	0.497029	24.7504	0.32302
NC_012633	4	0.496395	23.8003	0.337612	0.511155	24.0983	0.331247
NC_012633	5	0.522537	23.5962	0.329021	0.533014	23.4583	0.337231
NC_008435	1	0.516067	22.7539	0.610571	0.509945	23.0187	0.595927
NC_008435	2	0.540366	22.224	0.652286	0.537613	22.6174	0.652107
NC_008435	3	0.550307	22.3327	0.661768	0.548558	22.4827	0.662234
NC_008435	4	0.559319	22.304	0.662503	0.557352	22.2778	0.665374
NC_008435	5	0.574177	22.6985	0.663005	0.572045	22.7669	0.666731
NC_012623	1	0.424349	25.203	0.325478	0.423901	25.2604	0.317607
NC_012623	2	0.44942	24.7026	0.343168	0.449369	24.6845	0.346774
NC_012623	3	0.463417	24.5061	0.357427	0.463276	24.5065	0.357911
NC_012623	4	0.476957	24.2544	0.367885	0.478092	24.308	0.36978
NC_012623	5	0.510235	24.554	0.396323	0.509771	24.5445	0.395762
NC_003062	1	0.389681	22.8304	0.594631	0.394615	23.0126	0.591347
NC_003062	2	0.422643	22.7101	0.610171	0.432845	22.8656	0.607446
NC_003062	3	0.437639	22.734	0.608279	0.446666	22.7441	0.607844
NC_003062	4	0.450719	22.9854	0.603437	0.459179	22.7667	0.611459
NC_003062	5	0.473785	22.7484	0.598	0.481738	22.6925	0.601423
NC_007722	1	0.579235	22.6415	0.616818	0.584719	22.305	0.620935
NC_007722	2	0.633639	22.2346	0.641874	0.635017	22.3877	0.642237
NC_007722	3	0.654949	22.263	0.642438	0.656618	22.4271	0.641271
NC_007722	4	0.672148	22.5167	0.641139	0.675444	22.5378	0.640266
NC_007722	5	0.701466	22.8395	0.63109	0.702374	22.6076	0.636081
NC_008023	1	0.218213	24.6322	0.382161	0.213871	25.3109	0.387259
NC_008023	2	0.238889	24.1917	0.388432	0.235401	24.5577	0.380875
NC_008023	3	0.250472	23.6924	0.392169	0.246529	24.1953	0.3866
NC_008023	4	0.264618	23.3657	0.400014	0.256814	23.7511	0.392431
NC_008023	5	0.296946	22.6448	0.409196	0.279067	23.3341	0.397724
NC_010376	1	0.37477	25.0283	0.315997	0.378628	25.0685	0.302397
NC_010376	2	0.404637	24.518	0.318112	0.40335	24.625	0.308238
NC_010376	3	0.423109	24.1698	0.321738	0.420758	24.3595	0.31355
NC_010376	4	0.441591	23.9153	0.330559	0.442032	24.0099	0.347526
NC_010376	5	0.479529	23.233	0.34402	0.480163	23.5067	0.341571
NC_011059	1	0.573312	23.8137	0.4736	0.585325	23.6487	0.490298
NC_011059	2	0.62124	23.504	0.506475	0.634607	23.5027	0.502497
NC_011059	3	0.643965	23.3845	0.509583	0.656931	23.3571	0.510531
NC_011059	4	0.66352	23.2831	0.518812	0.676875	23.5112	0.516728
NC_011059	5	0.696863	22.9648	0.534231	0.705789	23.449	0.525158
NC_008022	1	0.219559	24.804	0.376339	0.21417	25.1159	0.385146
NC_008022	2	0.240199	24.1978	0.379646	0.235615	24.7044	0.37538
NC_008022	3	0.251583	23.6503	0.391918	0.247003	24.118	0.385333
NC_008022	4	0.265903	23.2657	0.400788	0.257772	23.6838	0.3974
NC_008022	5	0.297841	22.7011	0.406684	0.281064	23.2998	0.39727
NC_008021	1	0.219329	24.6671	0.377716	0.214928	25.1642	0.384867
NC_008021	2	0.239946	24.2138	0.383577	0.236523	24.5279	0.379792
NC_008021	3	0.251282	23.6775	0.39112	0.246831	24.0343	0.388001
NC_008021	4	0.265736	23.2771	0.399783	0.258429	23.7846	0.394293
NC_008021	5	0.299376	22.6608	0.408639	0.282085	23.2322	0.396134
NC_008027	1	0.207338	23.2168	0.603853	0.218834	23.2441	0.62801
NC_008027	2	0.233359	22.9365	0.650737	0.241835	23.0669	0.653852
NC_008027	3	0.244417	22.8593	0.657997	0.251832	23.0048	0.660916
NC_008027	4	0.254361	22.5338	0.661872	0.261072	22.8589	0.663436
NC_008027	5	0.273468	22.3074	0.648252	0.276743	22.4904	0.662947
NC_015602	1	0.38862	24.7532	0.356382	0.393215	25.1187	0.3713
NC_015602	2	0.42411	24.1666	0.373791	0.428137	24.7171	0.370383
NC_015602	3	0.443369	23.9045	0.382816	0.445649	24.4466	0.38216
NC_015602	4	0.465081	23.64	0.392992	0.465958	24.194	0.396406
NC_015602	5	0.50776	23.2473	0.406719	0.505738	23.6155	0.416734
NC_012622	1	0.42605	25.2937	0.326063	0.426418	25.1493	0.324707
NC_012622	2	0.45063	24.6956	0.346146	0.451391	24.6142	0.34868
NC_012622	3	0.464803	24.4898	0.36006	0.464561	24.5047	0.3585
NC_012622	4	0.479381	24.2661	0.369421	0.478879	24.3577	0.370199
NC_012622	5	0.512825	24.6241	0.401733	0.512436	24.5832	0.399501
NC_008025	1	0.335223	22.7251	0.651569	0.338422	22.5667	0.662404
NC_008025	2	0.359735	22.2812	0.676688	0.361187	22.1942	0.678407
NC_008025	3	0.369167	22.3822	0.674752	0.371222	22.2408	0.6779
NC_008025	4	0.377462	22.3246	0.672942	0.379932	22.3555	0.669894
NC_008025	5	0.390575	21.9651	0.673729	0.391984	22.0097	0.675841
NC_015601	1	0.260249	25.1542	0.35439	0.251468	25.5785	0.356669
NC_015601	2	0.286755	24.4933	0.365499	0.279597	24.9498	0.354542
NC_015601	3	0.304138	23.9407	0.371189	0.297981	24.5053	0.364379
NC_015601	4	0.323645	23.4473	0.375212	0.316226	24.0143	0.375399
NC_015601	5	0.361974	22.9253	0.374223	0.349667	23.4566	0.375913
NC_015600	1	0.239013	24.7683	0.371211	0.238894	25.1909	0.365104
NC_015600	2	0.260209	24.042	0.374877	0.259667	24.296	0.381495
NC_015600	3	0.272663	23.6304	0.384347	0.272526	23.888	0.380545
NC_015600	4	0.284667	23.2425	0.389183	0.28263	23.5368	0.390794
NC_015600	5	0.306818	22.8357	0.391582	0.302298	23.1038	0.388931
NC_008024	1	0.217929	24.811	0.375086	0.216911	25.1608	0.378445
NC_008024	2	0.239229	24.2737	0.380652	0.23806	24.4206	0.382913
NC_008024	3	0.250862	23.6401	0.393295	0.2487	23.9117	0.38437
NC_008024	4	0.2656	23.2994	0.399946	0.259851	23.7209	0.382734
NC_008024	5	0.298018	22.7226	0.406237	0.283706	23.289	0.38232
NC_008060	1	0.386006	22.7931	0.638098	0.378759	22.7736	0.634229
NC_008060	2	0.434708	22.5501	0.681566	0.430265	22.5584	0.682135
NC_008060	3	0.451003	22.4662	0.685079	0.446705	22.6332	0.683824
NC_008060	4	0.464602	22.2883	0.68625	0.460963	22.4222	0.687819
NC_008060	5	0.489703	22.816	0.678245	0.486364	22.5632	0.69398
NC_004741	1	0.323484	23.8823	0.498685	0.327311	24.1102	0.497416
NC_004741	2	0.356319	23.7057	0.524182	0.357966	23.9888	0.519792
NC_004741	3	0.377007	23.3262	0.527208	0.37738	23.5409	0.522986
NC_004741	4	0.395376	23.2122	0.532752	0.395086	23.3808	0.532436
NC_004741	5	0.431977	22.8298	0.535147	0.428737	22.9801	0.53257
NC_008825	1	0.623767	22.4509	0.670269	0.618461	22.4016	0.674211
NC_008825	2	0.683985	22.3414	0.695155	0.680981	22.3447	0.697698
NC_008825	3	0.704963	22.4233	0.696119	0.703942	22.301	0.702402
NC_008825	4	0.723395	22.3085	0.701642	0.723439	22.2795	0.707983
NC_008825	5	0.756898	23.0188	0.698133	0.754608	22.9556	0.703939
NC_002516	1	0.3181	22.6793	0.644469	0.327229	22.8584	0.654938
NC_002516	2	0.347423	22.7593	0.672052	0.354902	22.9278	0.67461
NC_002516	3	0.359176	22.7718	0.676734	0.366623	22.8504	0.678602
NC_002516	4	0.369618	22.7511	0.679656	0.3771	22.872	0.682138
NC_002516	5	0.386772	22.6358	0.674811	0.394824	22.6789	0.686277
NC_016111	1	0.389399	22.0636	0.712315	0.381136	22.1039	0.706998
NC_016111	2	0.447833	22.0866	0.738278	0.436543	22.3769	0.736621
NC_016111	3	0.466016	21.8665	0.743747	0.454775	21.8903	0.745021
NC_016111	4	0.48055	21.6863	0.739113	0.469103	21.8172	0.739578
NC_016111	5	0.505516	21.4007	0.724488	0.493	21.3807	0.730755
NC_016112	1	0.248351	23.7983	0.476494	0.256963	23.8907	0.482924
NC_016112	2	0.271259	23.6342	0.485974	0.283166	23.556	0.500138
NC_016112	3	0.283589	23.4833	0.494952	0.295314	23.7254	0.495583
NC_016112	4	0.295726	23.307	0.508249	0.307472	23.257	0.507714
NC_016112	5	0.316226	23.0485	0.505188	0.328831	23.1575	0.510842
NC_008820	1	0.328616	23.0538	0.498299	0.336535	22.9462	0.490655
NC_008820	2	0.366189	22.8257	0.503859	0.375254	22.9686	0.502474
NC_008820	3	0.386593	22.9421	0.511718	0.396275	22.7266	0.514398
NC_008820	4	0.405519	22.8179	0.523831	0.417114	22.6478	0.526916
NC_008820	5	0.438158	23.2866	0.532818	0.44825	22.9332	0.539934
NC_012207	1	0.635716	22.4143	0.638763	0.615999	22.4491	0.642572
NC_012207	2	0.697956	22.1827	0.65626	0.687461	22.3507	0.653738
NC_012207	3	0.727908	21.8622	0.663428	0.717769	22.0278	0.664478
NC_012207	4	0.751982	21.7579	0.666023	0.744445	21.5161	0.670432
NC_012207	5	0.78242	21.8664	0.668376	0.776629	21.8561	0.672272
NC_011047	1	0.342604	26.2916	0.220648	0.339099	26.6264	0.20978
NC_011047	2	0.360518	25.6056	0.2266	0.357541	25.317	0.231486
NC_011047	3	0.36961	25.4514	0.228971	0.366336	26.2287	0.218368
NC_011047	4	0.378642	25.1375	0.233916	0.376105	25.8175	0.195561
NC_011047	5	0.39544	25.2583	0.230127	0.391147	24.9162	0.229487
NC_008054	1	0.341377	24.2514	0.463473	0.337988	24.3168	0.454916
NC_008054	2	0.379056	23.6198	0.523923	0.375107	24.3813	0.524354
NC_008054	3	0.397434	23.4737	0.533948	0.393516	24.1332	0.536293
NC_008054	4	0.418384	23.3129	0.535479	0.412407	23.7087	0.532992
NC_008054	5	0.461456	22.9091	0.518995	0.445854	23.5417	0.531509
NC_016114	1	0.443842	22.0843	0.705693	0.438449	22.146	0.703826
NC_016114	2	0.484411	21.9604	0.723583	0.477228	21.9992	0.724243
NC_016114	3	0.501906	21.8556	0.724455	0.493367	21.9344	0.724585
NC_016114	4	0.518437	21.7505	0.718395	0.507951	21.8628	0.719193
NC_016114	5	0.547631	21.5068	0.702419	0.536504	21.5347	0.70765
NC_011886	1	0.538608	22.1326	0.646759	0.527579	22.3533	0.634317
NC_011886	2	0.573115	22.0823	0.666064	0.569495	22.2385	0.665949
NC_011886	3	0.585189	22.0668	0.669716	0.582913	22.0024	0.673992
NC_011886	4	0.595845	21.7375	0.678677	0.592897	21.9151	0.679066
NC_011886	5	0.611859	21.7845	0.682596	0.610267	21.6902	0.684119
NC_004757	1	0.508686	23.7589	0.479507	0.518952	23.5389	0.504226
NC_004757	2	0.55583	23.3257	0.505958	0.56592	23.327	0.513534
NC_004757	3	0.576195	23.2477	0.513565	0.590033	23.2895	0.521279
NC_004757	4	0.595119	23.2321	0.520881	0.609955	23.3088	0.53268
NC_004757	5	0.622176	23.5896	0.527831	0.637964	23.4344	0.542382
NC_012214	1	0.345407	23.8483	0.482969	0.348668	23.9722	0.499786
NC_012214	2	0.383541	23.3559	0.546211	0.38637	23.63	0.533964
NC_012214	3	0.403514	23.2588	0.559365	0.408129	23.2257	0.572312
NC_012214	4	0.422935	22.9946	0.56716	0.42653	22.9892	0.567528
NC_012214	5	0.464391	22.4968	0.555353	0.460092	22.9398	0.550969
NC_010741	1	0.631851	23.8585	0.483496	0.646026	24.058	0.491263
NC_010741	2	0.655332	23.4605	0.511851	0.668343	23.7766	0.516447
NC_010741	3	0.667959	23.2518	0.527446	0.680671	23.3747	0.532923
NC_010741	4	0.681037	23.1601	0.542092	0.693073	23.1255	0.549979
NC_010741	5	0.705556	22.9369	0.559056	0.713495	23.1669	0.565211
NC_010742	1	0.424858	23.1735	0.564693	0.419211	23.3658	0.550672
NC_010742	2	0.457742	22.9141	0.584728	0.45783	23.1804	0.583865
NC_010742	3	0.469795	22.7344	0.591127	0.471658	22.9499	0.591782
NC_010742	4	0.480895	22.6393	0.591971	0.482823	22.6914	0.595185
NC_010742	5	0.499132	22.276	0.590333	0.50188	22.5542	0.593616
NC_008836	1	0.415109	22.9551	0.648849	0.415591	22.9119	0.655572
NC_008836	2	0.491887	22.4712	0.68327	0.494399	22.496	0.685725
NC_008836	3	0.514369	22.4698	0.689075	0.515806	22.4145	0.694718
NC_008836	4	0.529794	22.312	0.693273	0.532119	22.6449	0.695145
NC_008836	5	0.552826	22.4092	0.689119	0.554799	22.5284	0.697061
NC_002505	1	0.249606	23.9332	0.461091	0.259535	24.2226	0.457291
NC_002505	2	0.277101	23.5295	0.478332	0.292138	23.7911	0.479225
NC_002505	3	0.295307	23.2955	0.486624	0.308413	23.5695	0.488949
NC_002505	4	0.31734	23.1443	0.492614	0.32549	23.1721	0.495752
NC_002505	5	0.357837	22.7474	0.491739	0.35676	23.1431	0.498509
NC_007705	1	0.48388	23.1794	0.607585	0.47738	23.3379	0.610167
NC_007705	2	0.545305	22.8892	0.635068	0.541621	22.9199	0.634939
NC_007705	3	0.572435	22.5938	0.647324	0.572777	22.5466	0.648601
NC_007705	4	0.590306	22.5437	0.650667	0.591853	22.3608	0.656374
NC_007705	5	0.613445	22.1294	0.660256	0.616033	22.1572	0.66213
NC_008048	1	0.659691	22.6661	0.63577	0.658404	22.6233	0.633651
NC_008048	2	0.730123	22.4916	0.662591	0.729802	22.5781	0.658024
NC_008048	3	0.752625	22.3555	0.663741	0.752972	22.3994	0.665557
NC_008048	4	0.767959	22.3147	0.669292	0.768504	22.4512	0.665472
NC_008048	5	0.788835	22.1066	0.671795	0.787602	22.3015	0.668545
NC_016109	1	0.375467	22.2812	0.733579	0.364117	22.0965	0.736144
NC_016109	2	0.415077	21.9855	0.750868	0.401205	21.9409	0.75484
NC_016109	3	0.433133	21.6648	0.752517	0.420041	21.6815	0.755695
NC_016109	4	0.4499	21.5919	0.745053	0.438067	21.6008	0.750277
NC_016109	5	0.478687	21.1385	0.738692	0.467142	21.113	0.743278
NC_011884	1	0.324474	23.491	0.486146	0.325877	23.4477	0.485806
NC_011884	2	0.357276	23.2661	0.509327	0.35779	23.2488	0.512931
NC_011884	3	0.371991	23.0938	0.524826	0.373741	23.2633	0.524315
NC_011884	4	0.38603	23.128	0.531607	0.388231	23.1479	0.529269
NC_011884	5	0.410368	23.6637	0.532578	0.413567	23.6792	0.533769
NC_008044	1	0.267273	22.5651	0.608323	0.274285	22.709	0.604829
NC_008044	2	0.289672	22.5478	0.610465	0.296749	22.5958	0.614693
NC_008044	3	0.301403	22.5341	0.611886	0.30826	22.7701	0.609596
NC_008044	4	0.312476	22.6347	0.608927	0.319348	22.7297	0.615493
NC_008044	5	0.33097	22.3948	0.604438	0.337533	22.3556	0.608827
NC_011883	1	0.32591	23.5155	0.546197	0.326812	23.4515	0.560435
NC_011883	2	0.349809	22.872	0.586277	0.350627	22.9293	0.59208
NC_011883	3	0.358946	22.6263	0.598449	0.360589	22.8979	0.597017
NC_011883	4	0.367292	22.6227	0.597582	0.369846	22.5934	0.601354
NC_011883	5	0.381482	22.6619	0.599912	0.384148	22.6152	0.60318
NC_011035	1	0.250705	24.5298	0.472806	0.253046	24.2893	0.467717
NC_011035	2	0.288477	23.5681	0.520104	0.294164	23.914	0.51282
NC_011035	3	0.306862	23.51	0.538238	0.315582	23.46	0.543092
NC_011035	4	0.32351	23.0274	0.545638	0.334269	23.0089	0.565069
NC_011035	5	0.350791	22.6954	0.546553	0.359617	22.5708	0.561162
NC_012673	1	0.292157	24.2354	0.487602	0.300684	24.6484	0.480339
NC_012673	2	0.328655	23.8917	0.489454	0.336826	24.4038	0.490256
NC_012673	3	0.351264	23.5534	0.495323	0.356143	24.2386	0.485117
NC_012673	4	0.378116	23.3915	0.498263	0.380039	23.6249	0.495758
NC_012673	5	0.434374	22.8523	0.495713	0.425943	23.2626	0.495414
NC_010320	1	0.314807	24.7801	0.351435	0.315891	24.8185	0.343283
NC_010320	2	0.337748	23.7673	0.348849	0.340662	23.9452	0.346799
NC_010320	3	0.348984	23.9852	0.344841	0.352145	24.0458	0.348594
NC_010320	4	0.35921	24.2265	0.347188	0.362994	24.1503	0.348951
NC_010320	5	0.378047	24.2695	0.340237	0.383675	24.2596	0.361734
NC_010321	1	0.31529	24.8767	0.34334	0.312516	25.2599	0.338392
NC_010321	2	0.338256	23.7992	0.348653	0.338925	24.4185	0.337886
NC_010321	3	0.349548	23.9909	0.344368	0.351656	23.9642	0.348719
NC_010321	4	0.359658	24.2819	0.34469	0.361685	24.3958	0.344061
NC_010321	5	0.37999	24.1492	0.358055	0.381268	24.3528	0.351431
NC_010322	1	0.287108	23.208	0.58776	0.297333	23.4189	0.591973
NC_010322	2	0.320193	23.0397	0.630598	0.331588	23.1004	0.629286
NC_010322	3	0.33503	22.9311	0.636571	0.346312	23.064	0.639325
NC_010322	4	0.350501	22.5423	0.638162	0.359906	22.4917	0.64393
NC_010322	5	0.376775	22.3787	0.629938	0.382821	22.4775	0.642609
NC_014501	1	0.244837	23.7315	0.402535	0.245977	23.8363	0.399002
NC_014501	2	0.266996	23.5983	0.407307	0.267857	23.6369	0.402841
NC_014501	3	0.277645	23.6119	0.408642	0.279248	23.6728	0.410235
NC_014501	4	0.288389	23.4224	0.420581	0.290138	23.5355	0.418954
NC_014501	5	0.309729	23.7738	0.426104	0.309368	23.5303	0.430169
NC_014500	1	0.31849	23.9759	0.505701	0.316107	24.0191	0.482516
NC_014500	2	0.370303	23.2905	0.573473	0.379719	23.2577	0.576702
NC_014500	3	0.393824	23.0241	0.594873	0.406786	23.1689	0.592663
NC_014500	4	0.414657	22.9717	0.598673	0.427713	23.1102	0.5978
NC_014500	5	0.450984	22.8128	0.584483	0.458863	22.9894	0.589292
NC_016642	1	0.200488	23.2899	0.519426	0.206287	23.3152	0.517883
NC_016642	2	0.223752	23.0361	0.530333	0.230927	23.1138	0.533331
NC_016642	3	0.237448	22.7083	0.534301	0.244897	22.9526	0.538208
NC_016642	4	0.251557	22.9233	0.540117	0.258755	22.9883	0.543429
NC_016642	5	0.273437	22.7033	0.540137	0.281706	22.6143	0.54848
NC_016641	1	0.321296	24.1172	0.471187	0.319242	24.3976	0.466257
NC_016641	2	0.352108	23.7702	0.483914	0.352498	23.9788	0.479093
NC_016641	3	0.368679	23.5658	0.484509	0.369779	23.833	0.479762
NC_016641	4	0.387435	23.3771	0.48453	0.386705	23.7293	0.476369
NC_016641	5	0.425785	23.0387	0.477359	0.421473	23.3694	0.479018
NC_008800	1	0.232032	23.9413	0.466827	0.238149	23.9467	0.46027
NC_008800	2	0.254429	23.467	0.479907	0.258633	23.5798	0.488921
NC_008800	3	0.267959	23.3489	0.487744	0.272081	23.2999	0.490878
NC_008800	4	0.2826	23.0219	0.49416	0.286862	23.2443	0.49247
NC_008800	5	0.315872	22.6547	0.491354	0.314871	22.9448	0.491356
NC_007759	1	0.443748	24.4756	0.438986	0.446858	24.3907	0.453617
NC_007759	2	0.469491	23.7275	0.490543	0.470729	23.8247	0.50332
NC_007759	3	0.483638	23.532	0.525092	0.484285	23.6177	0.529616
NC_007759	4	0.496564	23.4418	0.549207	0.495751	23.4588	0.545133
NC_007759	5	0.516803	23.1375	0.578169	0.513594	23.152	0.576275
NC_007332	1	0.474172	25.0944	0.300353	0.46004	24.9748	0.309102
NC_007332	2	0.496389	24.6226	0.307705	0.493825	24.7173	0.296093
NC_007332	3	0.507682	24.8162	0.290747	0.505194	24.823	0.286519
NC_007332	4	0.519806	24.4729	0.293759	0.519106	24.7388	0.281009
NC_007332	5	0.541754	24.2078	0.292598	0.54225	24.813	0.283872
NC_013799	1	0.531321	24.2079	0.436015	0.530482	24.2303	0.427715
NC_013799	2	0.557113	24.2738	0.440881	0.556088	24.319	0.439153
NC_013799	3	0.571521	24.6694	0.439302	0.570295	24.5521	0.439032
NC_013799	4	0.586404	24.6972	0.446654	0.584481	24.6431	0.447779
NC_013799	5	0.612873	24.9556	0.45868	0.613062	24.7628	0.452922
NC_007333	1	0.350951	22.3356	0.666801	0.346817	22.4856	0.656358
NC_007333	2	0.38191	22.3333	0.684302	0.381275	22.2975	0.686604
NC_007333	3	0.396254	22.2315	0.687662	0.395048	22.3168	0.691165
NC_007333	4	0.408296	22.1219	0.688564	0.407014	22.2167	0.691674
NC_007333	5	0.42981	21.9659	0.681346	0.424346	21.9736	0.687539
NC_013798	1	0.240602	25.0709	0.362852	0.239017	25.5478	0.359167
NC_013798	2	0.264756	24.2415	0.376124	0.263161	24.4691	0.375905
NC_013798	3	0.278931	23.541	0.387265	0.276457	23.9156	0.384597
NC_013798	4	0.293151	23.0531	0.39283	0.288939	23.4262	0.391788
NC_013798	5	0.317596	22.6525	0.394874	0.311021	23.1029	0.396714
NC_007335	1	0.479294	23.9068	0.343454	0.47624	23.7392	0.357659
NC_007335	2	0.519353	23.6683	0.353455	0.51423	23.7421	0.354436
NC_007335	3	0.535896	23.5284	0.360223	0.532548	23.6432	0.358436
NC_007335	4	0.552607	23.6538	0.370537	0.551069	23.6012	0.365343
NC_007335	5	0.588814	23.6848	0.381433	0.582491	23.7178	0.366377
NC_014506	1	0.295307	25.0361	0.360616	0.3019	24.8433	0.363956
NC_014506	2	0.311614	24.3701	0.354621	0.319924	24.2773	0.354113
NC_014506	3	0.320981	24.2998	0.350752	0.328933	24.1199	0.361509
NC_014506	4	0.330597	23.9582	0.356006	0.339226	23.9887	0.355082
NC_014506	5	0.350676	23.6101	0.351361	0.360873	23.7347	0.356597
NC_013791	1	0.260848	25.2847	0.404284	0.261511	24.8737	0.407985
NC_013791	2	0.291691	24.4526	0.400053	0.290889	23.8859	0.409434
NC_013791	3	0.308119	23.846	0.405653	0.306963	23.5456	0.408208
NC_013791	4	0.328437	23.4597	0.410107	0.324491	23.3206	0.409385
NC_013791	5	0.364781	22.8157	0.412691	0.360122	22.8469	0.410039
NC_013790	1	0.397349	24.0621	0.365361	0.402542	24.5653	0.355835
NC_013790	2	0.421664	23.2706	0.365227	0.431435	23.7289	0.360201
NC_013790	3	0.436813	23.3874	0.366126	0.448192	23.833	0.355877
NC_013790	4	0.454427	23.5812	0.360574	0.464695	23.655	0.360573
NC_013790	5	0.490728	23.1148	0.384365	0.49663	23.3801	0.367891
NC_012660	1	0.244974	23.1289	0.578108	0.248778	23.2984	0.575542
NC_012660	2	0.272669	22.8643	0.6193	0.278436	23.1036	0.61633
NC_012660	3	0.285772	22.8184	0.624098	0.290944	23.0699	0.626451
NC_012660	4	0.297394	22.7685	0.625053	0.302144	22.9107	0.627507
NC_012660	5	0.316733	22.663	0.615729	0.319149	22.7375	0.624288
NC_010334	1	0.177302	23.5746	0.458565	0.18492	23.7939	0.456716
NC_010334	2	0.193216	23.3605	0.456997	0.201319	23.4471	0.456294
NC_010334	3	0.204116	23.2499	0.455287	0.21154	23.2883	0.457924
NC_010334	4	0.217234	23.0408	0.457452	0.223656	23.0496	0.464168
NC_010334	5	0.241978	22.8705	0.459602	0.246303	23.0873	0.46195
NC_007761	1	0.309306	23.2582	0.59921	0.310126	22.9873	0.605571
NC_007761	2	0.341061	22.8233	0.623264	0.343069	22.9608	0.625397
NC_007761	3	0.353634	22.7777	0.625656	0.354882	22.853	0.62916
NC_007761	4	0.363844	22.5018	0.628574	0.36457	22.6426	0.631587
NC_007761	5	0.379911	22.5621	0.620365	0.379734	22.4814	0.626139
NC_007760	1	0.553243	21.9908	0.730228	0.549661	21.6849	0.740156
NC_007760	2	0.5711	21.9778	0.750417	0.56871	21.7825	0.757901
NC_007760	3	0.577885	21.8205	0.753257	0.575401	21.7758	0.759409
NC_007760	4	0.584213	21.8034	0.749395	0.581844	21.7487	0.755752
NC_007760	5	0.595202	21.7187	0.751535	0.592071	21.9085	0.750661
NC_008816	1	0.328772	24.5279	0.304305	0.333737	24.7307	0.301276
NC_008816	2	0.347373	24.3075	0.313831	0.351433	24.4842	0.303606
NC_008816	3	0.357203	24.0185	0.321238	0.361687	24.0433	0.321467
NC_008816	4	0.366317	23.7058	0.331759	0.37111	23.6934	0.335286
NC_008816	5	0.386194	23.8641	0.344215	0.389604	23.8021	0.343054
NC_008818	1	0.353375	23.6351	0.492652	0.352874	23.8464	0.492244
NC_008818	2	0.371221	23.5262	0.52073	0.370961	23.5521	0.526128
NC_008818	3	0.381898	23.4085	0.538328	0.382615	23.4266	0.541691
NC_008818	4	0.394538	23.5133	0.560226	0.394228	23.2965	0.564648
NC_008818	5	0.413923	23.1289	0.589928	0.414925	23.1786	0.596767
NC_008817	1	0.484894	24.645	0.302418	0.492182	24.7036	0.304852
NC_008817	2	0.515153	24.2043	0.312891	0.519843	24.551	0.3051
NC_008817	3	0.529291	24.135	0.314762	0.532601	24.271	0.314393
NC_008817	4	0.543215	23.7919	0.331006	0.54645	24.0466	0.326419
NC_008817	5	0.570937	24.1303	0.336953	0.575186	23.9225	0.337599
NC_008819	1	0.473712	23.6916	0.359802	0.485106	24.1072	0.335005
NC_008819	2	0.512091	23.6618	0.358668	0.522007	23.8172	0.342211
NC_008819	3	0.528322	23.5694	0.357669	0.540551	23.5966	0.356656
NC_008819	4	0.544327	23.6325	0.370534	0.556931	23.6824	0.367755
NC_008819	5	0.58131	23.5989	0.380219	0.587355	23.7385	0.374129
NC_012668	1	0.25153	23.8379	0.464499	0.264884	24.0011	0.466463
NC_012668	2	0.277273	23.4822	0.474976	0.293124	23.7555	0.481444
NC_012668	3	0.29603	23.304	0.487342	0.309524	23.4395	0.485441
NC_012668	4	0.31824	23.0677	0.490937	0.326243	23.2338	0.494916
NC_012668	5	0.359259	22.7786	0.492302	0.358566	23.1474	0.493495
NC_012669	1	0.722473	21.5796	0.733	0.711986	21.6358	0.732832
NC_012669	2	0.777275	21.6509	0.737598	0.768027	21.7259	0.741075
NC_012669	3	0.79805	21.7261	0.736007	0.790564	21.7073	0.739305
NC_012669	4	0.813113	21.714	0.731045	0.806901	21.8408	0.734121
NC_012669	5	0.83005	21.6664	0.726474	0.825149	21.895	0.727551
NC_007347	1	0.369098	22.7901	0.637809	0.36881	22.7543	0.641052
NC_007347	2	0.398718	22.6062	0.655812	0.398381	22.7128	0.661082
NC_007347	3	0.412813	22.4588	0.658111	0.413611	22.572	0.663204
NC_007347	4	0.426859	22.8051	0.655198	0.427866	22.6511	0.662402
NC_007347	5	0.451283	22.3769	0.648333	0.450324	22.3365	0.657754
NC_010338	1	0.325075	22.3573	0.662953	0.326205	22.5128	0.658145
NC_010338	2	0.360585	22.2951	0.684772	0.36006	22.308	0.686942
NC_010338	3	0.374899	22.2802	0.688683	0.373983	22.2766	0.692204
NC_010338	4	0.386136	22.2887	0.686728	0.38501	22.4593	0.690751
NC_010338	5	0.401482	22.2147	0.684473	0.40089	22.2357	0.686474
NC_010337	1	0.28238	23.7358	0.515923	0.25767	24.2264	0.515614
NC_010337	2	0.329342	23.1138	0.57916	0.315623	23.7338	0.545049
NC_010337	3	0.351926	22.8345	0.5948	0.343139	23.4233	0.576449
NC_010337	4	0.373337	22.8528	0.600259	0.366203	22.9981	0.596921
NC_010337	5	0.411226	22.888	0.605356	0.404091	23.097	0.601371
NC_010336	1	0.240567	24.7432	0.320156	0.2497	25.0955	0.307207
NC_010336	2	0.255733	24.3781	0.326585	0.263701	24.9145	0.316476
NC_010336	3	0.26415	24.3766	0.331443	0.272985	24.467	0.326182
NC_010336	4	0.273084	23.9572	0.338589	0.282274	24.0829	0.339759
NC_010336	5	0.291888	23.1935	0.354313	0.299416	23.8258	0.34535
NC_005861	1	0.349094	24.8386	0.354601	0.352903	24.5226	0.355595
NC_005861	2	0.362439	24.399	0.362678	0.367327	24.626	0.357612
NC_005861	3	0.368287	24.3648	0.356563	0.374478	24.4006	0.360438
NC_005861	4	0.374303	24.3266	0.361752	0.380331	24.1852	0.364965
NC_005861	5	0.385816	24.0947	0.374397	0.390857	24.1389	0.368214
NC_008011	1	0.33954	24.2776	0.343903	0.339322	24.2377	0.342797
NC_008011	2	0.359619	23.8792	0.350233	0.360197	24.171	0.338187
NC_008011	3	0.370878	24.2466	0.347461	0.37104	23.9082	0.347585
NC_008011	4	0.380383	23.7576	0.352841	0.38214	23.9877	0.346072
NC_008011	5	0.397706	23.6159	0.364308	0.399218	23.9792	0.343846
NC_009428	1	0.424572	22.6004	0.662295	0.424059	22.4749	0.663319
NC_009428	2	0.459639	22.4737	0.67781	0.46098	22.424	0.681002
NC_009428	3	0.471567	22.5786	0.686651	0.47205	22.5657	0.688706
NC_009428	4	0.482592	22.2903	0.699098	0.481442	22.406	0.699823
NC_009428	5	0.498939	22.2664	0.70994	0.497147	22.3275	0.708932
NC_007354	1	0.47394	24.6401	0.307764	0.499267	24.9205	0.287904
NC_007354	2	0.497021	24.0047	0.310443	0.521407	24.3308	0.304362
NC_007354	3	0.507369	24.1918	0.308919	0.533766	24.2543	0.303301
NC_007354	4	0.518724	23.5741	0.320549	0.546457	23.8963	0.312459
NC_007354	5	0.539158	23.6574	0.315912	0.568531	23.8426	0.318067
NC_007355	1	0.257391	24.2386	0.381005	0.253615	24.4443	0.373803
NC_007355	2	0.270659	23.8444	0.413088	0.268469	23.7494	0.404547
NC_007355	3	0.278363	23.5266	0.437158	0.276551	23.6082	0.424479
NC_007355	4	0.286256	23.4693	0.448709	0.283786	23.4777	0.443748
NC_007355	5	0.301003	23.3142	0.46089	0.299345	23.4245	0.45652
NC_007356	1	0.398241	23.9181	0.452628	0.400016	23.7932	0.444526
NC_007356	2	0.41596	23.4391	0.4674	0.418336	23.3508	0.475203
NC_007356	3	0.424911	23.5761	0.479292	0.429145	23.1658	0.484856
NC_007356	4	0.43352	23.4426	0.487499	0.438059	23.3011	0.496519
NC_007356	5	0.446998	23.2645	0.502785	0.453083	23.2444	0.50388
NC_013771	1	0.318299	24.3372	0.326532	0.314195	23.9996	0.333649
NC_013771	2	0.337701	24.1181	0.329705	0.334885	24.4686	0.322759
NC_013771	3	0.347397	24.3092	0.326175	0.344223	24.4096	0.327473
NC_013771	4	0.356196	23.9948	0.332517	0.354895	24.072	0.334973
NC_013771	5	0.370563	24.0093	0.342777	0.372173	23.7119	0.342254
NC_007350	1	0.255398	25.3159	0.331026	0.257341	26.1812	0.319209
NC_007350	2	0.281191	24.2818	0.337923	0.281722	25.0241	0.33526
NC_007350	3	0.295407	23.935	0.33762	0.29605	24.1911	0.340686
NC_007350	4	0.311874	23.3594	0.346601	0.310841	23.7826	0.345341
NC_007350	5	0.346095	22.6992	0.3542	0.339911	22.9822	0.348123
NC_012658	1	0.290784	25.3759	0.268991	0.281034	25.622	0.271049
NC_012658	2	0.323121	24.3744	0.283058	0.311115	24.7147	0.275988
NC_012658	3	0.339212	24.2404	0.291951	0.327054	24.4867	0.291428
NC_012658	4	0.356642	23.8699	0.306106	0.341902	24.4891	0.298034
NC_012658	5	0.391972	23.5361	0.314161	0.37213	23.977	0.308707
NC_012659	1	0.254053	25.2688	0.351924	0.255729	25.6927	0.349141
NC_012659	2	0.284125	24.6252	0.355259	0.283196	24.4363	0.361655
NC_012659	3	0.302863	24.1053	0.362216	0.30036	24.5799	0.359665
NC_012659	4	0.325804	23.6655	0.366794	0.319199	24.2317	0.357639
NC_012659	5	0.368634	23.0733	0.377558	0.361325	23.4771	0.366801
NC_005835	1	0.457227	24.1076	0.680097	0.449992	23.8711	0.675785
NC_005835	2	0.48145	23.3856	0.700315	0.478627	23.3764	0.702063
NC_005835	3	0.492509	22.9954	0.703479	0.489355	23.0127	0.702648
NC_005835	4	0.500169	22.7883	0.704142	0.497285	22.7982	0.703313
NC_005835	5	0.514806	22.5073	0.701938	0.510826	22.4972	0.701189
NC_014532	1	0.322861	22.953	0.622499	0.328324	22.7807	0.635974
NC_014532	2	0.353836	22.7124	0.647592	0.361896	22.6551	0.650831
NC_014532	3	0.369852	22.5946	0.650078	0.381926	22.8503	0.654465
NC_014532	4	0.384817	22.5787	0.653156	0.397759	22.6558	0.661535
NC_014532	5	0.40707	22.3618	0.65423	0.421873	22.6728	0.662191
NC_013282	1	0.251615	23.9023	0.523826	0.258518	23.6655	0.554764
NC_013282	2	0.287817	23.211	0.595419	0.293196	23.2719	0.594967
NC_013282	3	0.305299	23.199	0.602594	0.308167	23.2966	0.60115
NC_013282	4	0.321541	23.0721	0.596533	0.322717	23.2272	0.597999
NC_013282	5	0.349968	22.893	0.579936	0.348982	23.2777	0.583929
NC_017274	1	0.425605	25.308	0.328666	0.426725	25.1737	0.327355
NC_017274	2	0.449779	24.6662	0.346279	0.450834	24.6137	0.348529
NC_017274	3	0.462999	24.4712	0.354672	0.465019	24.4079	0.360501
NC_017274	4	0.477168	24.2341	0.370282	0.479654	24.3466	0.369484
NC_017274	5	0.519662	24.6656	0.413586	0.522586	24.694	0.41909
NC_017275	1	0.424151	25.3123	0.32124	0.424817	25.2773	0.322979
NC_017275	2	0.448286	24.6592	0.343028	0.450495	24.7026	0.34944
NC_017275	3	0.462699	24.5361	0.358242	0.464051	24.374	0.358448
NC_017275	4	0.475231	24.3145	0.367179	0.477801	24.2694	0.370222
NC_017275	5	0.502707	24.4954	0.389204	0.502909	24.4623	0.388273
NC_017276	1	0.425546	25.243	0.328091	0.424452	25.3155	0.325136
NC_017276	2	0.44983	24.649	0.344885	0.450208	24.6827	0.348373
NC_017276	3	0.463534	24.4647	0.358381	0.463334	24.4847	0.356758
NC_017276	4	0.476029	24.2467	0.369066	0.477194	24.3213	0.368265
NC_017276	5	0.502477	24.424	0.385887	0.505954	24.5346	0.393857
NC_008009	1	0.716242	23.1588	0.570816	0.714829	23.1304	0.575552
NC_008009	2	0.737186	22.9512	0.589214	0.735516	23.0732	0.588635
NC_008009	3	0.750207	23.1036	0.593747	0.747945	22.9011	0.593113
NC_008009	4	0.76385	22.9963	0.595427	0.761376	22.9404	0.594491
NC_008009	5	0.787285	22.9725	0.600828	0.78363	22.9373	0.600885
NC_014539	1	0.38097	22.753	0.615922	0.383922	22.5774	0.624962
NC_014539	2	0.418703	22.5375	0.643709	0.419668	22.5895	0.645449
NC_014539	3	0.433742	22.3401	0.647848	0.434699	22.6779	0.648381
NC_014539	4	0.448328	22.5928	0.646273	0.446835	22.5392	0.652432
NC_014539	5	0.470705	22.4126	0.637228	0.466084	22.5188	0.643277
NC_014538	1	0.314046	24.9359	0.341973	0.313591	25.3456	0.337188
NC_014538	2	0.337488	23.8547	0.346814	0.339275	24.1322	0.336527
NC_014538	3	0.348677	23.941	0.345947	0.352158	24.0737	0.343403
NC_014538	4	0.359072	24.2139	0.34598	0.361629	24.087	0.349183
NC_014538	5	0.379755	24.0347	0.359289	0.381309	24.1913	0.355774
NC_007797	1	0.44879	23.3637	0.4372	0.456027	23.3371	0.43
NC_007797	2	0.4824	23.6072	0.430225	0.497418	23.4056	0.430854
NC_007797	3	0.498509	23.3413	0.425096	0.513513	23.2165	0.425026
NC_007797	4	0.516682	23.3561	0.423775	0.530177	23.4472	0.415186
NC_007797	5	0.553114	23.5499	0.422872	0.558993	23.125	0.423449
NC_013757	1	0.42446	21.8088	0.725814	0.415121	21.8333	0.723205
NC_013757	2	0.462649	21.4973	0.74966	0.456948	21.6437	0.746216
NC_013757	3	0.474378	21.5221	0.747986	0.471028	21.6455	0.749891
NC_013757	4	0.481772	21.5039	0.744477	0.479783	21.5598	0.749052
NC_013757	5	0.492777	21.3141	0.744432	0.491108	21.5228	0.744253
NC_007798	1	0.427442	23.7665	0.428178	0.460677	23.7796	0.416632
NC_007798	2	0.460106	23.6922	0.422528	0.490295	23.5269	0.413966
NC_007798	3	0.474257	23.8484	0.418394	0.504718	23.9326	0.407814
NC_007798	4	0.487527	23.855	0.414739	0.519565	23.7579	0.408174
NC_007798	5	0.517548	24.7384	0.404882	0.550226	23.9121	0.40445
NC_007799	1	0.453986	24.8166	0.306814	0.48898	24.8225	0.295936
NC_007799	2	0.487883	24.7189	0.309286	0.518945	24.2511	0.308774
NC_007799	3	0.501466	23.7887	0.319888	0.531241	24.2193	0.312551
NC_007799	4	0.514993	23.7271	0.32504	0.544605	23.9553	0.316713
NC_007799	5	0.546967	24.1298	0.318498	0.573347	24.0573	0.31976
NC_009440	1	0.401776	24.0457	0.427643	0.401346	24.1497	0.421218
NC_009440	2	0.423896	24.0787	0.457458	0.422971	23.9014	0.454545
NC_009440	3	0.43537	23.8623	0.474698	0.435207	23.8286	0.47662
NC_009440	4	0.446338	23.9578	0.487964	0.44737	23.9141	0.486183
NC_009440	5	0.466093	23.9633	0.513193	0.467101	23.9918	0.513163
NC_016603	1	0.240193	24.4173	0.395122	0.244123	24.4073	0.398721
NC_016603	2	0.261193	23.8967	0.396751	0.26424	24.0564	0.394544
NC_016603	3	0.27368	23.4634	0.401346	0.276303	23.7792	0.401891
NC_016603	4	0.287025	23.175	0.401303	0.2898	23.3329	0.401937
NC_016603	5	0.308923	23.097	0.408229	0.311043	23.0259	0.412173
NC_016604	1	0.429594	22.3123	0.646195	0.430476	22.5425	0.64812
NC_016604	2	0.47098	22.2378	0.657247	0.470139	22.3685	0.661532
NC_016604	3	0.489713	22.1713	0.665092	0.487955	22.3872	0.663419
NC_016604	4	0.50595	22.2411	0.663578	0.504094	22.2987	0.665042
NC_016604	5	0.525714	22.0933	0.664285	0.52414	22.2997	0.662834
NC_009442	1	0.272656	24.4465	0.413295	0.270726	24.6006	0.401295
NC_009442	2	0.298354	24.0244	0.415831	0.296571	24.557	0.399646
NC_009442	3	0.313876	23.5092	0.421846	0.311693	24.1359	0.411901
NC_009442	4	0.332446	23.259	0.426807	0.328859	23.6169	0.425102
NC_009442	5	0.36917	22.8807	0.42908	0.358889	23.5506	0.430283
NC_016602	1	0.193368	23.5041	0.498317	0.206033	23.7177	0.507511
NC_016602	2	0.214676	23.4129	0.525065	0.228553	23.5783	0.525783
NC_016602	3	0.228053	23.2271	0.523629	0.241619	23.4605	0.531313
NC_016602	4	0.243488	23.1698	0.523661	0.253724	23.3359	0.530349
NC_016602	5	0.271596	22.6936	0.511725	0.277586	23.1607	0.521132
NC_009441	1	0.215754	24.6501	0.36373	0.218479	24.4673	0.364469
NC_009441	2	0.232511	24.387	0.341227	0.235939	24.4203	0.344513
NC_009441	3	0.242298	24.3516	0.344367	0.24516	24.3138	0.346031
NC_009441	4	0.252144	24.0221	0.350717	0.254618	24.0514	0.346874
NC_009441	5	0.27063	23.7074	0.355474	0.27189	23.8103	0.350743
NC_007793	1	0.27277	25.0958	0.326942	0.276042	25.7078	0.326188
NC_007793	2	0.299059	24.4303	0.331496	0.301442	24.8304	0.336839
NC_007793	3	0.314619	23.8919	0.336587	0.315736	24.5273	0.334873
NC_007793	4	0.331591	23.4247	0.338965	0.332756	23.9702	0.33744
NC_007793	5	0.364364	22.4719	0.346768	0.365132	23.3172	0.336355
NC_007794	1	0.359205	22.4341	0.636488	0.359651	22.6389	0.638032
NC_007794	2	0.39028	22.385	0.655621	0.389934	22.4964	0.664628
NC_007794	3	0.403183	22.4566	0.661408	0.402976	22.3447	0.667724
NC_007794	4	0.414094	22.5085	0.662203	0.414777	22.3846	0.663622
NC_007794	5	0.43213	22.3099	0.655994	0.432336	22.419	0.662987
NC_009443	1	0.27277	24.4526	0.410798	0.269406	24.6686	0.395041
NC_009443	2	0.298708	23.9826	0.415085	0.296346	24.5387	0.399038
NC_009443	3	0.313896	23.5581	0.426033	0.312013	24.1451	0.415091
NC_009443	4	0.331712	23.2838	0.425098	0.328751	23.7478	0.423432
NC_009443	5	0.367926	22.8364	0.429162	0.358252	23.4849	0.429523
NC_009446	1	0.273588	24.293	0.452307	0.281166	24.2841	0.451621
NC_009446	2	0.295079	23.7454	0.448873	0.302694	24.1188	0.453989
NC_009446	3	0.306411	23.4761	0.452399	0.313733	23.7596	0.460177
NC_009446	4	0.316131	23.232	0.446638	0.324863	23.373	0.458069
NC_009446	5	0.334538	22.7646	0.437926	0.342576	22.8896	0.458287
NC_007795	1	0.31187	25.4349	0.321031	0.300294	26.4889	0.310529
NC_007795	2	0.35114	24.507	0.330189	0.34704	25.1895	0.326549
NC_007795	3	0.371349	24.0323	0.336797	0.36785	24.753	0.334133
NC_007795	4	0.392696	23.4317	0.340596	0.39031	24.0384	0.341566
NC_007795	5	0.437235	22.7557	0.348093	0.430865	22.6732	0.344688
NC_013216	1	0.356898	24.3861	0.398122	0.351794	24.98	0.386975
NC_013216	2	0.38679	23.7949	0.420265	0.384097	24.1802	0.404719
NC_013216	3	0.40283	23.4657	0.430684	0.402454	23.7719	0.411996
NC_013216	4	0.418456	23.4175	0.444171	0.419101	23.7862	0.429272
NC_013216	5	0.448876	23.315	0.461474	0.451948	23.2128	0.452521
NC_009445	1	0.5236	22.4349	0.64019	0.520386	22.855	0.637978
NC_009445	2	0.542963	22.5372	0.663618	0.541403	22.6366	0.666523
NC_009445	3	0.551434	22.4444	0.667507	0.550184	22.4191	0.671359
NC_009445	4	0.559414	22.5049	0.667715	0.558432	22.4068	0.671438
NC_009445	5	0.573114	22.7764	0.665949	0.572618	22.6477	0.67071
NC_007796	1	0.216398	24.4548	0.401257	0.216679	24.7035	0.385343
NC_007796	2	0.229408	23.9143	0.446556	0.231567	23.997	0.448756
NC_007796	3	0.237039	23.612	0.469774	0.238902	23.7124	0.4691
NC_007796	4	0.244742	23.4026	0.487962	0.245977	23.1845	0.487726
NC_007796	5	0.256238	23.0335	0.506449	0.258459	22.9576	0.505054
NC_016609	1	0.158345	23.9485	0.451834	0.161133	24.111	0.455682
NC_016609	2	0.170667	23.9488	0.45987	0.174042	24.2284	0.461993
NC_016609	3	0.177008	24.0795	0.461803	0.1807	24.1089	0.461031
NC_016609	4	0.183699	24.0003	0.462243	0.187364	24.0832	0.463474
NC_016609	5	0.197768	23.8688	0.457003	0.200775	23.9743	0.4574
NC_016605	1	0.388996	24.6185	0.353239	0.382957	25.1498	0.352292
NC_016605	2	0.410027	23.6845	0.37127	0.403888	24.3549	0.369378
NC_016605	3	0.420884	23.6041	0.373282	0.415448	23.9006	0.380103
NC_016605	4	0.431585	23.2948	0.380852	0.425551	23.5715	0.379558
NC_016605	5	0.452263	22.6239	0.390501	0.44404	23.2816	0.393028
NC_006274	1	0.258315	25.2865	0.350404	0.260285	25.4623	0.35154
NC_006274	2	0.287671	24.6263	0.35388	0.286904	24.6585	0.357824
NC_006274	3	0.305685	24.1955	0.358587	0.303966	24.4886	0.358539
NC_006274	4	0.328357	23.7744	0.364397	0.323899	24.2963	0.352045
NC_006274	5	0.371052	23.0712	0.376763	0.363086	23.4148	0.366795
NC_009439	1	0.266739	23.0868	0.61723	0.269916	23.2853	0.609887
NC_009439	2	0.290953	22.997	0.65641	0.299871	23.1849	0.656573
NC_009439	3	0.301264	22.7683	0.661267	0.310617	22.9219	0.663164
NC_009439	4	0.310702	22.6754	0.66332	0.319785	22.7426	0.667742
NC_009439	5	0.326449	22.3182	0.65897	0.335418	22.4157	0.668856
NC_006270	1	0.227601	24.6185	0.477355	0.22569	24.9341	0.471807
NC_006270	2	0.248345	23.9112	0.477288	0.24694	24.5189	0.480052
NC_006270	3	0.260231	23.6211	0.477472	0.259638	23.8761	0.473154
NC_006270	4	0.271385	23.3694	0.474152	0.272638	23.7813	0.47015
NC_006270	5	0.292574	23.1137	0.46208	0.29618	23.4504	0.455506
NC_009438	1	0.245505	24.0457	0.445205	0.258538	24.0327	0.451311
NC_009438	2	0.266996	23.5267	0.447883	0.281345	23.6935	0.444666
NC_009438	3	0.282451	23.2616	0.452351	0.295979	23.37	0.447584
NC_009438	4	0.300289	23.0181	0.45848	0.312954	22.8837	0.464185
NC_009438	5	0.338167	22.753	0.463132	0.344828	23.0506	0.466596
NC_013769	1	0.422151	25.2745	0.327911	0.421035	25.287	0.323962
NC_013769	2	0.44639	24.7873	0.345556	0.447325	24.6517	0.346415
NC_013769	3	0.460575	24.5067	0.3582	0.461517	24.4987	0.358741
NC_013769	4	0.474218	24.3169	0.367957	0.475862	24.2637	0.370492
NC_013769	5	0.504439	24.5105	0.391872	0.505008	24.4554	0.391788
NC_013768	1	0.283373	24.6168	0.38599	0.281074	25.3681	0.38014
NC_013768	2	0.311073	24.0922	0.386203	0.310387	24.5848	0.384324
NC_013768	3	0.328325	23.527	0.385149	0.327241	23.9165	0.378574
NC_013768	4	0.345531	23.2151	0.383953	0.345129	23.7561	0.383873
NC_013768	5	0.374793	22.94	0.388818	0.374478	23.2781	0.38918
NC_009437	1	0.41566	25.5036	0.338566	0.420277	25.671	0.326199
NC_009437	2	0.4417	24.6203	0.352447	0.44479	24.7851	0.341905
NC_009437	3	0.455544	24.6209	0.358208	0.457331	24.7094	0.356427
NC_009437	4	0.467573	24.2383	0.370311	0.469393	24.4052	0.367264
NC_009437	5	0.495177	24.0582	0.381115	0.498191	24.1177	0.367506
NC_009436	1	0.304336	23.7543	0.51533	0.313037	23.8721	0.523765
NC_009436	2	0.33595	23.4879	0.543961	0.343526	23.6595	0.543859
NC_009436	3	0.356284	23.2271	0.552151	0.361464	23.2481	0.552242
NC_009436	4	0.377226	23.1498	0.551698	0.380563	23.2458	0.552548
NC_009436	5	0.417892	22.7686	0.54064	0.415805	23.0095	0.542108
NC_016612	1	0.320243	23.7691	0.530272	0.329698	23.6916	0.53994
NC_016612	2	0.355461	23.0982	0.57571	0.365894	23.4739	0.58031
NC_016612	3	0.375505	23.2196	0.588166	0.384343	23.402	0.588473
NC_016612	4	0.39477	23.296	0.587757	0.402246	23.3654	0.587406
NC_016612	5	0.43116	22.953	0.570922	0.432524	23.0667	0.578672
NC_013223	1	0.434518	23.6343	0.525412	0.438577	23.6324	0.534199
NC_013223	2	0.48164	23.141	0.586217	0.487098	23.2163	0.586671
NC_013223	3	0.500824	23.0321	0.591093	0.504591	23.071	0.599699
NC_013223	4	0.516728	22.9926	0.591197	0.520827	23.1818	0.596898
NC_013223	5	0.537511	22.9023	0.595636	0.542038	23.0682	0.602488
NC_016613	1	0.213525	24.0067	0.445188	0.222332	24.0812	0.450196
NC_016613	2	0.236108	23.4696	0.453658	0.247365	23.658	0.459945
NC_016613	3	0.252048	23.272	0.464255	0.262939	23.4146	0.462752
NC_016613	4	0.273954	23.1495	0.466167	0.283147	23.2911	0.466768
NC_016613	5	0.315344	22.7414	0.469401	0.320064	23.0198	0.471404
NC_013222	1	0.376775	23.6729	0.529052	0.380411	24.2027	0.491516
NC_013222	2	0.408173	23.3737	0.560685	0.415227	23.5574	0.558976
NC_013222	3	0.420711	23.2532	0.574081	0.429958	23.4978	0.573189
NC_013222	4	0.432235	23.5581	0.576728	0.443	23.5466	0.580307
NC_013222	5	0.45362	23.6927	0.573068	0.465103	23.6227	0.579659
NC_009434	1	0.28347	22.9928	0.604576	0.287424	23.0212	0.612908
NC_009434	2	0.314933	22.8209	0.642947	0.321296	22.876	0.649408
NC_009434	3	0.329107	22.7068	0.648807	0.335053	22.9026	0.656168
NC_009434	4	0.340147	22.7359	0.652887	0.34614	22.8588	0.657606
NC_009434	5	0.356408	22.8546	0.651724	0.362258	22.9176	0.657273
NC_016610	1	0.376952	25.161	0.403756	0.371841	25.2826	0.390791
NC_016610	2	0.42532	24.4932	0.463994	0.423977	24.7317	0.458595
NC_016610	3	0.448068	24.2419	0.487081	0.448465	24.285	0.481572
NC_016610	4	0.468408	23.9398	0.503042	0.470602	24.0662	0.503474
NC_016610	5	0.495436	23.5857	0.517621	0.497882	23.7496	0.519845
NC_016616	1	0.390594	22.9429	0.579125	0.399232	23.1653	0.593229
NC_016616	2	0.448481	22.6869	0.662249	0.459107	22.6217	0.679214
NC_016616	3	0.466641	22.6362	0.676736	0.476392	22.6561	0.684106
NC_016616	4	0.481159	22.6125	0.676998	0.488905	22.566	0.684399
NC_016616	5	0.503375	22.4493	0.673609	0.510194	22.4342	0.683456
NC_004116	1	0.222537	24.7563	0.353129	0.226315	24.9921	0.353864
NC_004116	2	0.245412	24.362	0.353574	0.246417	24.5234	0.347315
NC_004116	3	0.257616	23.947	0.358485	0.257372	23.9677	0.359941
NC_004116	4	0.270287	23.3278	0.368825	0.268741	23.7152	0.362291
NC_004116	5	0.297027	22.9525	0.380485	0.28962	23.6966	0.365098
NC_007384	1	0.266292	23.8864	0.499791	0.267534	24.1512	0.493692
NC_007384	2	0.286216	23.8098	0.527305	0.287119	23.8196	0.525643
NC_007384	3	0.297499	23.3784	0.531862	0.29904	23.5842	0.526698
NC_007384	4	0.31082	23.2177	0.533767	0.31143	23.2794	0.531289
NC_007384	5	0.340349	22.8328	0.535085	0.335135	23.0262	0.533008
NC_004113	1	0.530479	23.7294	0.523784	0.527754	23.6248	0.527081
NC_004113	2	0.575678	23.1814	0.548442	0.57619	23.2203	0.547204
NC_004113	3	0.595561	23.2048	0.550569	0.59754	23.2779	0.548544
NC_004113	4	0.613437	23.3685	0.551401	0.614496	23.1614	0.551746
NC_004113	5	0.640752	23.4596	0.555561	0.642747	23.5142	0.555742
NC_013766	1	0.283111	24.6223	0.386155	0.281553	25.3143	0.380443
NC_013766	2	0.31087	24.1061	0.385708	0.310702	24.558	0.383588
NC_013766	3	0.328169	23.5423	0.384975	0.327411	23.8942	0.378266
NC_013766	4	0.345555	23.205	0.383913	0.345218	23.7728	0.383739
NC_013766	5	0.37493	22.9416	0.388756	0.374947	23.2705	0.389237
NC_013739	1	0.741588	21.5916	0.724874	0.718496	21.6428	0.723305
NC_013739	2	0.789363	21.6104	0.731875	0.778581	21.5097	0.739263
NC_013739	3	0.80514	21.6549	0.731474	0.798927	21.5777	0.737366
NC_013739	4	0.816473	21.7123	0.731378	0.812105	21.6528	0.73781
NC_013739	5	0.830703	21.7493	0.728446	0.82762	21.8185	0.729179
NC_015064	1	0.429108	23.002	0.578189	0.421603	23.1414	0.579313
NC_015064	2	0.473379	22.6851	0.614684	0.467509	22.854	0.620449
NC_015064	3	0.490815	22.6384	0.619914	0.48573	22.7544	0.626952
NC_015064	4	0.504187	22.6502	0.617148	0.498824	22.5278	0.632378
NC_015064	5	0.523826	22.6317	0.619417	0.516542	22.7144	0.624065
NC_012691	1	0.270515	23.8673	0.438932	0.27896	23.8889	0.457761
NC_012691	2	0.299495	23.3787	0.490793	0.31008	23.4288	0.501816
NC_012691	3	0.31782	23.3637	0.504183	0.328485	23.1803	0.523821
NC_012691	4	0.336361	23.2513	0.514916	0.344996	23.522	0.528127
NC_012691	5	0.368613	22.9782	0.505455	0.373968	23.2064	0.518493
NC_015067	1	0.342451	22.6793	0.571587	0.327572	23.0399	0.563877
NC_015067	2	0.378494	22.4037	0.606853	0.37034	22.7957	0.603541
NC_015067	3	0.395066	22.5631	0.615071	0.389909	22.5175	0.614351
NC_015067	4	0.409026	22.5196	0.625177	0.406642	22.6992	0.623888
NC_015067	5	0.429074	22.366	0.635642	0.431704	22.414	0.656357
NC_015061	1	0.348732	23.8967	0.500753	0.353857	23.9146	0.495708
NC_015061	2	0.383079	23.4727	0.544545	0.39084	23.4458	0.54138
NC_015061	3	0.401336	23.1872	0.548117	0.408807	23.33	0.547437
NC_015061	4	0.420513	22.9064	0.546841	0.425786	23.0641	0.549504
NC_015061	5	0.458587	22.6966	0.533476	0.45676	22.9145	0.536669
NC_007775	1	0.387565	23.195	0.582426	0.388638	23.1111	0.581846
NC_007775	2	0.427041	23.0967	0.609116	0.426947	23.0713	0.608639
NC_007775	3	0.444801	22.9935	0.622169	0.445222	22.9635	0.621137
NC_007775	4	0.459769	23.1394	0.622926	0.460803	22.7371	0.622876
NC_007775	5	0.486976	23.4526	0.621541	0.488069	23.335	0.624053
NC_007776	1	0.372673	23.4991	0.555485	0.377995	23.3377	0.563278
NC_007776	2	0.411259	22.9476	0.591977	0.413857	22.9389	0.595472
NC_007776	3	0.430365	22.9204	0.60168	0.432258	22.958	0.601846
NC_007776	4	0.447595	22.9355	0.60649	0.447733	22.9817	0.605173
NC_007776	5	0.477142	23.6055	0.604989	0.477672	23.345	0.606128
NC_007777	1	0.659149	22.0579	0.686882	0.644486	22.1519	0.678562
NC_007777	2	0.731883	21.7433	0.707785	0.718325	21.8106	0.704875
NC_007777	3	0.760639	21.7503	0.712615	0.747157	21.6711	0.714178
NC_007777	4	0.783487	21.7509	0.713064	0.772245	21.8201	0.715262
NC_007777	5	0.807177	21.8464	0.709711	0.801342	21.8893	0.714134
NC_007778	1	0.446306	22.575	0.64119	0.442229	22.881	0.636472
NC_007778	2	0.461606	22.3689	0.665542	0.459337	22.5065	0.670023
NC_007778	3	0.467874	22.373	0.66901	0.465939	22.5386	0.670961
NC_007778	4	0.474168	22.3528	0.671385	0.472175	22.2964	0.674964
NC_007778	5	0.485878	22.5922	0.6746	0.482778	22.6293	0.678476
NC_016621	1	0.45758	26.4606	0.233232	0.461677	26.6142	0.232075
NC_016621	2	0.48768	26.4508	0.23871	0.486162	26.087	0.235562
NC_016621	3	0.497869	25.7628	0.242247	0.500022	26.1479	0.239164
NC_016621	4	0.507876	25.6128	0.251251	0.510337	25.6285	0.249724
NC_016621	5	0.528073	25.1233	0.256752	0.532251	25.4824	0.249883
NC_013235	1	0.459182	22.1527	0.684953	0.448008	22.1803	0.688568
NC_013235	2	0.508668	21.7846	0.720421	0.498005	21.9047	0.715134
NC_013235	3	0.52518	21.7043	0.723731	0.519624	21.9611	0.721725
NC_013235	4	0.536238	21.7964	0.718496	0.533195	21.9166	0.720051
NC_013235	5	0.5484	21.7995	0.718903	0.545871	21.8997	0.720242
NC_009465	1	0.324248	24.6538	0.323387	0.334042	24.5653	0.312382
NC_009465	2	0.341364	24.011	0.329496	0.351438	24.5147	0.31883
NC_009465	3	0.350361	24.0538	0.333342	0.361697	24.0743	0.325931
NC_009465	4	0.358983	23.799	0.339366	0.371283	23.7927	0.331896
NC_009465	5	0.3756	23.6547	0.335421	0.389244	23.6949	0.331492
NC_016622	1	0.406234	22.4785	0.670069	0.399213	22.5959	0.655463
NC_016622	2	0.451091	22.1727	0.689802	0.453346	22.3689	0.68768
NC_016622	3	0.467103	22.1981	0.689233	0.470036	22.3258	0.690145
NC_016622	4	0.483027	22.2452	0.687096	0.48589	22.0529	0.692516
NC_016622	5	0.511607	22.2605	0.689206	0.514646	22.0861	0.695246
NC_016620	1	0.355392	24.618	0.369773	0.370617	24.2087	0.375442
NC_016620	2	0.369468	24.3252	0.370008	0.385632	24.2245	0.367749
NC_016620	3	0.37717	23.9791	0.370799	0.393391	24.2461	0.372233
NC_016620	4	0.385765	23.8869	0.371003	0.401437	23.9622	0.374137
NC_016620	5	0.404094	23.5018	0.367322	0.418946	23.8349	0.372912
NC_012695	1	0.322656	22.7889	0.629166	0.313914	22.5937	0.636155
NC_012695	2	0.408277	22.4261	0.671297	0.405791	22.557	0.677496
NC_012695	3	0.434076	22.4169	0.686154	0.435653	22.5462	0.694961
NC_012695	4	0.448971	22.3287	0.692418	0.45026	22.6148	0.69451
NC_012695	5	0.469776	22.2507	0.688365	0.46885	22.3737	0.694412
NC_009464	1	0.193245	23.8777	0.488427	0.194148	24.1155	0.488707
NC_009464	2	0.209355	23.5657	0.560252	0.20975	23.4897	0.554879
NC_009464	3	0.216372	23.4126	0.576773	0.216306	23.3459	0.575675
NC_009464	4	0.222232	23.1786	0.593395	0.222101	23.2865	0.585563
NC_009464	5	0.231961	22.9582	0.603426	0.231186	22.932	0.599959
NC_016629	1	0.404128	23.514	0.569826	0.402252	23.6101	0.569283
NC_016629	2	0.427813	23.0718	0.619771	0.426717	23.0346	0.619007
NC_016629	3	0.439239	22.8598	0.634021	0.438497	22.9217	0.636193
NC_016629	4	0.449945	22.7183	0.64379	0.450018	22.7837	0.646238
NC_016629	5	0.467191	22.7456	0.649496	0.468053	22.7877	0.647205
NC_016627	1	0.339227	25.0331	0.358316	0.3383	25.2014	0.358956
NC_016627	2	0.366435	24.2352	0.366765	0.367823	24.2322	0.369176
NC_016627	3	0.380699	24.0405	0.371641	0.381996	24.1115	0.372771
NC_016627	4	0.394309	23.955	0.375628	0.394309	23.9847	0.375197
NC_016627	5	0.418736	23.8011	0.3783	0.423745	23.9491	0.379882
NC_013730	1	0.425543	23.8264	0.469891	0.430251	23.8236	0.46264
NC_013730	2	0.445228	23.5664	0.507001	0.450738	23.5255	0.509329
NC_013730	3	0.454938	23.5526	0.519605	0.460365	23.476	0.518044
NC_013730	4	0.464414	23.5271	0.524101	0.470188	23.5562	0.529085
NC_013730	5	0.479125	23.688	0.532468	0.485086	23.7084	0.535408
NC_004129	1	0.227161	23.1862	0.613382	0.23292	23.3594	0.611001
NC_004129	2	0.248982	22.8803	0.645547	0.256183	23.1996	0.647096
NC_004129	3	0.258909	22.7923	0.651671	0.2663	22.9814	0.65321
NC_004129	4	0.267848	22.722	0.649373	0.275885	22.8567	0.654618
NC_004129	5	0.285739	22.316	0.636792	0.292246	22.446	0.649854
NC_015052	1	0.354675	22.9897	0.572793	0.336631	23.2299	0.569288
NC_015052	2	0.396928	22.6533	0.603344	0.387269	22.9955	0.599106
NC_015052	3	0.417359	22.6176	0.614552	0.408496	22.5725	0.614316
NC_015052	4	0.434084	22.5259	0.626529	0.426366	22.3628	0.621693
NC_015052	5	0.45612	22.2778	0.632181	0.449692	22.5418	0.630075
NC_016630	1	0.339001	24.9314	0.34854	0.332207	25.0071	0.337835
NC_016630	2	0.35937	24.3185	0.369388	0.355784	24.4842	0.349132
NC_016630	3	0.371294	24.0925	0.370461	0.367182	24.3942	0.366253
NC_016630	4	0.38425	23.7611	0.373203	0.378448	24.1228	0.365231
NC_016630	5	0.414739	23.3265	0.378148	0.407875	23.3133	0.37708
NC_009457	1	0.2493	23.8867	0.465863	0.261229	24.0635	0.46979
NC_009457	2	0.273462	23.51	0.475726	0.290124	23.6832	0.484154
NC_009457	3	0.291249	23.311	0.486784	0.305471	23.4444	0.486285
NC_009457	4	0.312493	23.0362	0.494938	0.321899	23.226	0.496273
NC_009457	5	0.352919	22.6833	0.494586	0.352547	23.1712	0.497719
NC_016631	1	0.360109	23.2029	0.544236	0.361306	23.4908	0.54934
NC_016631	2	0.396672	22.8328	0.564168	0.399985	23.0542	0.577664
NC_016631	3	0.416794	22.7009	0.581631	0.419309	22.765	0.599834
NC_016631	4	0.434221	22.6269	0.603927	0.43409	22.7703	0.612559
NC_016631	5	0.456486	22.7371	0.616643	0.45272	22.743	0.626324
NC_012686	1	0.502815	23.4281	0.419191	0.541223	23.9976	0.413911
NC_012686	2	0.519594	23.7524	0.421425	0.558192	23.9913	0.415747
NC_012686	3	0.528583	23.7557	0.416293	0.567495	23.4842	0.417921
NC_012686	4	0.537878	23.4466	0.417362	0.576868	23.7616	0.415805
NC_012686	5	0.5577	23.6704	0.413389	0.590092	23.6201	0.421819
NC_016632	1	0.464891	24.2088	0.381627	0.471711	24.0496	0.38397
NC_016632	2	0.49052	23.821	0.390697	0.500785	24.0691	0.38302
NC_016632	3	0.503307	23.7663	0.385457	0.515283	24.097	0.388741
NC_016632	4	0.515509	23.9856	0.390986	0.530687	24.0164	0.391374
NC_016632	5	0.532094	23.885	0.387708	0.556075	23.8096	0.402671
NC_009455	1	0.598345	23.9793	0.448144	0.601969	23.881	0.443308
NC_009455	2	0.62422	23.2972	0.474209	0.627997	23.2557	0.479481
NC_009455	3	0.638723	23.222	0.482141	0.64356	23.1976	0.489909
NC_009455	4	0.651539	23.351	0.491772	0.658114	23.285	0.490804
NC_009455	5	0.670537	23.3284	0.502665	0.683364	23.3293	0.504939
NC_012687	1	0.50314	23.4208	0.41984	0.54118	23.9645	0.41398
NC_012687	2	0.519735	23.754	0.422209	0.558021	24.0042	0.415362
NC_012687	3	0.528672	23.7822	0.41467	0.567368	23.4853	0.418491
NC_012687	4	0.537943	23.4803	0.416939	0.576892	23.7618	0.415459
NC_012687	5	0.557682	23.6655	0.413784	0.590103	23.6257	0.421668
NC_009454	1	0.477318	24.0535	0.476989	0.455958	24.5717	0.454485
NC_009454	2	0.514535	23.3973	0.537841	0.504801	24.0626	0.508913
NC_009454	3	0.529696	23.1338	0.560338	0.526057	23.6326	0.528614
NC_009454	4	0.544726	22.8783	0.580488	0.54336	23.5069	0.555064
NC_009454	5	0.569197	22.5478	0.597451	0.568577	22.9074	0.574176
NC_016633	1	0.291261	24.7058	0.425836	0.297099	24.733	0.4281
NC_016633	2	0.305851	24.1695	0.458409	0.311832	24.1468	0.460346
NC_016633	3	0.313016	23.6655	0.472051	0.319108	23.8292	0.472392
NC_016633	4	0.319548	23.3785	0.483403	0.325661	23.4026	0.483556
NC_016633	5	0.330193	23.1886	0.495174	0.340138	23.3374	0.503788
NC_016639	1	0.434653	24.8009	0.323968	0.449288	25.1209	0.313786
NC_016639	2	0.469192	24.3392	0.335204	0.4819	24.7577	0.32304
NC_016639	3	0.483352	24.165	0.332854	0.497626	24.4985	0.326113
NC_016639	4	0.497692	23.7324	0.342954	0.512383	23.9998	0.328776
NC_016639	5	0.527493	23.7219	0.328306	0.542112	23.1163	0.344467
NC_016638	1	0.451433	24.0519	0.360402	0.484188	23.9133	0.349352
NC_016638	2	0.471713	23.8823	0.356064	0.504602	23.0736	0.352273
NC_016638	3	0.483894	23.4371	0.360125	0.515472	22.4804	0.356618
NC_016638	4	0.495501	23.3043	0.361806	0.527104	22.4677	0.355939
NC_016638	5	0.512413	23.5019	0.356265	0.543005	22.4524	0.358065
NC_013743	1	0.358114	22.6424	0.636253	0.359406	22.5412	0.640949
NC_013743	2	0.376593	22.1641	0.666477	0.376633	22.3382	0.669624
NC_013743	3	0.384453	21.8416	0.677548	0.383964	21.8213	0.679297
NC_013743	4	0.39133	21.5579	0.677025	0.391096	21.4912	0.678048
NC_013743	5	0.402411	20.6284	0.683873	0.402135	20.8319	0.683287
NC_013741	1	0.404018	24.3906	0.410788	0.406376	24.6614	0.408801
NC_013741	2	0.422017	24.3781	0.422097	0.42366	24.3587	0.418837
NC_013741	3	0.433524	24.3391	0.424893	0.433756	24.5387	0.423311
NC_013741	4	0.445378	24.463	0.430953	0.443489	24.4151	0.42786
NC_013741	5	0.470842	24.3707	0.4482	0.469204	24.5718	0.434359
NC_013740	1	0.316724	23.8593	0.502829	0.305577	24.4221	0.493214
NC_013740	2	0.353463	23.5108	0.587111	0.344831	23.91	0.578284
NC_013740	3	0.364313	23.2222	0.590407	0.357934	23.7421	0.592215
NC_013740	4	0.373141	23.0273	0.590625	0.370015	23.7289	0.5923
NC_013740	5	0.387391	22.9033	0.585302	0.385026	23.3527	0.584968
NC_002944	1	0.689529	22.1735	0.676129	0.689076	22.1597	0.683282
NC_002944	2	0.765265	22.1126	0.696937	0.761582	22.2281	0.69574
NC_002944	3	0.789369	22.0831	0.702383	0.787161	22.2577	0.70358
NC_002944	4	0.806475	22.1707	0.70007	0.805042	22.1436	0.701666
NC_002944	5	0.826177	21.9327	0.710812	0.823855	22.0604	0.70675
NC_002946	1	0.255241	24.358	0.483823	0.262006	24.2703	0.479322
NC_002946	2	0.292412	23.578	0.534503	0.299782	23.7275	0.530222
NC_002946	3	0.307375	23.2838	0.546783	0.317796	23.2953	0.554272
NC_002946	4	0.322008	23.0011	0.549192	0.334094	22.8945	0.566775
NC_002946	5	0.347909	22.6522	0.548549	0.358383	22.5174	0.562126
NC_002945	1	0.634344	22.3726	0.639471	0.617716	22.4329	0.644163
NC_002945	2	0.697768	22.1598	0.656234	0.687758	22.3744	0.653365
NC_002945	3	0.727809	21.9886	0.660932	0.717915	22.0069	0.664257
NC_002945	4	0.752414	21.7459	0.66605	0.744266	21.4998	0.670852
NC_002945	5	0.782793	21.8389	0.669137	0.776493	21.8724	0.671676
NC_002947	1	0.283884	23.2252	0.588516	0.285624	23.3538	0.576247
NC_002947	2	0.316165	23.0807	0.626707	0.322247	23.1966	0.626232
NC_002947	3	0.332708	22.8901	0.634765	0.339645	23.0527	0.635771
NC_002947	4	0.347536	22.583	0.635239	0.353869	22.6144	0.640393
NC_002947	5	0.373599	22.3924	0.627709	0.378327	22.5	0.64149
NC_014479	1	0.239219	24.785	0.449349	0.239039	25.1853	0.446202
NC_014479	2	0.261025	24.0961	0.45095	0.261532	24.4227	0.448989
NC_014479	3	0.274165	23.6047	0.453237	0.27409	24.0092	0.449374
NC_014479	4	0.287775	23.4262	0.445535	0.288601	23.8424	0.436724
NC_014479	5	0.313992	22.9999	0.440577	0.315811	23.1242	0.442574
NC_002940	1	0.282347	24.4594	0.381479	0.289636	24.5408	0.380493
NC_002940	2	0.315329	24.2737	0.38107	0.319827	23.9581	0.385403
NC_002940	3	0.332228	23.7322	0.388235	0.336394	23.6405	0.386372
NC_002940	4	0.352398	23.3463	0.393081	0.353983	23.5292	0.392574
NC_002940	5	0.38888	22.9674	0.397621	0.38905	23.0027	0.396196
NC_002942	1	0.388769	24.7551	0.381879	0.396538	24.9025	0.381704
NC_002942	2	0.404633	24.112	0.394122	0.413881	24.3686	0.383819
NC_002942	3	0.41344	24.0926	0.39282	0.423551	24.1784	0.388249
NC_002942	4	0.422	23.7913	0.394817	0.433035	24.0246	0.396403
NC_002942	5	0.439748	23.4937	0.389692	0.452304	23.6739	0.390954
NC_014472	1	0.370375	24.0993	0.373805	0.377063	24.4783	0.368074
NC_014472	2	0.384828	24.2728	0.376614	0.393439	24.2502	0.373695
NC_014472	3	0.393248	24.0949	0.378717	0.401942	24.2971	0.375957
NC_014472	4	0.401794	24.1224	0.376809	0.410406	24.0924	0.377891
NC_014472	5	0.419317	23.8263	0.377234	0.427628	23.8703	0.380583
NC_003143	1	0.309015	24.0798	0.476517	0.31176	24.1839	0.478034
NC_003143	2	0.336682	23.536	0.49046	0.338864	23.5015	0.483963
NC_003143	3	0.352836	23.3055	0.493927	0.354114	23.5148	0.492028
NC_003143	4	0.36975	22.9924	0.497709	0.370369	23.0561	0.49833
NC_003143	5	0.404964	22.8543	0.492989	0.400975	23.0165	0.491596
NC_002952	1	0.317577	25.2183	0.322548	0.317862	25.9963	0.316966
NC_002952	2	0.352936	24.543	0.330432	0.352323	25.0831	0.326193
NC_002952	3	0.372506	24.0447	0.335018	0.37145	24.4801	0.341208
NC_002952	4	0.393954	23.45	0.341491	0.392928	24.1126	0.338165
NC_002952	5	0.439332	22.562	0.350157	0.431006	23.2503	0.342119
NC_002953	1	0.315985	25.2801	0.320422	0.316262	26.2377	0.313997
NC_002953	2	0.351236	24.4262	0.333795	0.352247	24.8839	0.332378
NC_002953	3	0.370914	24.027	0.335543	0.370195	24.6309	0.336616
NC_002953	4	0.391385	23.393	0.339726	0.392146	23.8538	0.343665
NC_002953	5	0.436772	22.7488	0.349061	0.42995	23.4126	0.339405
NC_002950	1	0.218307	24.3892	0.472925	0.223546	24.1755	0.489116
NC_002950	2	0.246007	24.1495	0.486112	0.247562	24.2462	0.48724
NC_002950	3	0.258381	23.9533	0.487417	0.262148	23.8066	0.501062
NC_002950	4	0.27302	23.7875	0.499602	0.275974	23.7276	0.507162
NC_002950	5	0.297587	23.2548	0.50732	0.298457	23.559	0.508587
NC_002951	1	0.268108	25.2478	0.325809	0.271552	25.9091	0.32222
NC_002951	2	0.297282	24.5141	0.329904	0.299753	24.8826	0.338487
NC_002951	3	0.313564	23.9031	0.33616	0.314341	24.4878	0.336261
NC_002951	4	0.330549	23.4744	0.339291	0.332049	23.9142	0.339128
NC_002951	5	0.363877	22.4059	0.347049	0.36452	23.44	0.336406
NC_015593	1	0.425252	22.9384	0.601774	0.421839	22.9478	0.60306
NC_015593	2	0.469694	22.8633	0.64698	0.468211	22.962	0.648499
NC_015593	3	0.488704	22.616	0.658745	0.48595	22.5973	0.658933
NC_015593	4	0.503626	22.1441	0.662841	0.500369	22.2559	0.663851
NC_015593	5	0.528059	21.8778	0.660844	0.523866	21.9883	0.658305
NC_006624	1	0.648912	24.3647	0.49115	0.649922	24.6641	0.472692
NC_006624	2	0.680819	24.1542	0.521876	0.683783	24.2793	0.519945
NC_006624	3	0.698962	23.924	0.537359	0.701752	24.0883	0.534183
NC_006624	4	0.715251	24.0344	0.545015	0.717326	24.1487	0.544797
NC_006624	5	0.743158	24.1459	0.561501	0.743424	24.0821	0.556479
NC_015590	1	0.336508	22.9874	0.622143	0.334726	23.1011	0.620144
NC_015590	2	0.364833	22.9176	0.638353	0.366275	23.1077	0.635823
NC_015590	3	0.378101	22.6231	0.639464	0.378358	22.7887	0.64034
NC_015590	4	0.389517	22.4308	0.640968	0.389526	22.4587	0.641129
NC_015590	5	0.406988	22.1348	0.633014	0.407108	22.3375	0.637393
NC_002929	1	0.336546	22.8475	0.654156	0.338291	23.0268	0.650968
NC_002929	2	0.380276	22.3326	0.681854	0.382514	22.5312	0.68477
NC_002929	3	0.392868	22.3158	0.68465	0.395421	22.3818	0.690777
NC_002929	4	0.404382	22.237	0.690702	0.40625	22.3573	0.697686
NC_002929	5	0.429173	22.9518	0.691504	0.430978	23.0374	0.694038
NC_003552	1	0.339933	24.403	0.380381	0.339632	24.294	0.382302
NC_003552	2	0.363076	24.175	0.427747	0.363718	23.6535	0.44309
NC_003552	3	0.375517	23.5677	0.459291	0.375955	23.5188	0.466066
NC_003552	4	0.386941	23.515	0.478405	0.387628	23.4907	0.47893
NC_003552	5	0.406438	23.3088	0.49954	0.406493	23.3952	0.496944
NC_002928	1	0.404606	22.8803	0.655637	0.408492	22.8375	0.658455
NC_002928	2	0.436386	22.4199	0.681056	0.44343	22.5556	0.685441
NC_002928	3	0.448763	22.3072	0.688555	0.455838	22.4389	0.693816
NC_002928	4	0.460432	22.4173	0.691994	0.46765	22.3664	0.698076
NC_002928	5	0.4817	22.5266	0.696964	0.488613	22.4807	0.703668
NC_002927	1	0.39765	22.7157	0.647904	0.407961	22.8701	0.652506
NC_002927	2	0.435378	22.3857	0.68191	0.444039	22.4866	0.685562
NC_002927	3	0.448914	22.3365	0.690647	0.456653	22.4863	0.693564
NC_002927	4	0.460352	22.396	0.694258	0.468539	22.2163	0.702205
NC_002927	5	0.482197	22.4879	0.69797	0.488703	22.4189	0.706495
NC_014497	1	0.292055	28.0845	0.109448	0.300229	27.2974	0.113215
NC_014497	2	0.311637	28.251	0.112639	0.316914	27.2767	0.127197
NC_014497	3	0.321206	27.6479	0.118722	0.328284	27.8787	0.118464
NC_014497	4	0.332348	27.4255	0.129822	0.335791	25.9767	0.168627
NC_014497	5	0.348321	26.7987	0.160151	0.353251	25.795	0.174524
NC_014499	1	0.599393	26.9201	0.186446	0.602871	26.9365	0.181162
NC_014499	2	0.628399	25.6949	0.217645	0.631146	26.217	0.204724
NC_014499	3	0.644378	26.1013	0.21191	0.64453	25.4753	0.217989
NC_014499	4	0.658658	26.0652	0.203697	0.662885	26.0487	0.213849
NC_014499	5	0.688468	25.5556	0.221423	0.703379	25.5083	0.229804
NC_014498	1	0.230682	24.7588	0.399031	0.224256	25.2065	0.396355
NC_014498	2	0.251326	24.1703	0.403794	0.247971	24.623	0.384506
NC_014498	3	0.265073	23.8351	0.403048	0.262187	24.3986	0.383075
NC_014498	4	0.280875	23.4241	0.411369	0.276641	23.5599	0.412988
NC_014498	5	0.313611	22.8884	0.420586	0.306123	23.4445	0.412408
NC_014494	1	0.214736	24.6475	0.404156	0.20953	24.9721	0.400685
NC_014494	2	0.234218	24.1731	0.402548	0.231987	24.6812	0.400152
NC_014494	3	0.246748	23.8703	0.401123	0.246318	24.0105	0.404934
NC_014494	4	0.260482	23.4825	0.402456	0.259744	23.6778	0.41372
NC_014494	5	0.28879	23.0035	0.41295	0.283307	23.2818	0.411217
NC_011593	1	0.269193	23.1079	0.531541	0.263846	23.3117	0.538426
NC_011593	2	0.306404	22.387	0.604538	0.301358	22.778	0.5986
NC_011593	3	0.320572	22.6244	0.617762	0.318946	22.664	0.615283
NC_011593	4	0.331586	22.6773	0.626614	0.333351	22.7563	0.627419
NC_011593	5	0.35198	22.9421	0.643249	0.357163	22.613	0.650708
NC_011595	1	0.217492	24.4807	0.380634	0.224881	24.6356	0.387769
NC_011595	2	0.238678	24.0206	0.395034	0.245269	24.2865	0.392224
NC_011595	3	0.250158	23.6585	0.400558	0.2578	23.8706	0.402195
NC_011595	4	0.264172	23.2765	0.410174	0.270428	23.2982	0.40605
NC_011595	5	0.288875	22.5941	0.423598	0.293372	22.9225	0.417218
NC_002939	1	0.431576	23.398	0.551721	0.440419	23.4775	0.568382
NC_002939	2	0.472447	22.9415	0.601731	0.484133	22.9692	0.611167
NC_002939	3	0.489558	22.8122	0.620828	0.50201	23.0639	0.622882
NC_002939	4	0.504393	22.7559	0.633611	0.514831	22.89	0.635643
NC_002939	5	0.52627	22.8909	0.654563	0.53566	22.5118	0.646056
NC_002937	1	0.242953	23.4224	0.573221	0.249862	23.2618	0.587798
NC_002937	2	0.286935	22.7476	0.634358	0.295956	22.7709	0.639288
NC_002937	3	0.30336	22.5777	0.644065	0.311783	22.6203	0.646774
NC_002937	4	0.316308	22.5612	0.643879	0.325718	22.6253	0.64648
NC_002937	5	0.336739	22.6586	0.638779	0.346662	22.6746	0.644124
NC_002936	1	0.605111	23.9901	0.464586	0.605421	23.9226	0.455749
NC_002936	2	0.635909	23.2651	0.489421	0.638021	23.3322	0.490026
NC_002936	3	0.649905	23.2622	0.502598	0.65235	23.055	0.501068
NC_002936	4	0.665094	23.2617	0.511063	0.665374	23.0825	0.511229
NC_002936	5	0.69551	23.3475	0.523775	0.691142	23.2529	0.514832
NC_013316	1	0.272453	25.0074	0.293683	0.270932	25.3755	0.302546
NC_013316	2	0.297758	24.3006	0.292539	0.29467	24.452	0.2959
NC_013316	3	0.311233	24.0129	0.297391	0.30769	24.2086	0.293963
NC_013316	4	0.324449	23.7643	0.302988	0.320708	24.0305	0.302721
NC_013316	5	0.34968	23.3684	0.309351	0.346876	24.09	0.292811
NC_002935	1	0.311718	22.7341	0.496553	0.315058	23.1091	0.495723
NC_002935	2	0.344586	22.523	0.51658	0.35179	22.8831	0.531248
NC_002935	3	0.367804	22.5348	0.541194	0.374695	22.6718	0.55369
NC_002935	4	0.392577	22.4382	0.555113	0.393867	22.9144	0.568989
NC_002935	5	0.430005	22.2468	0.5737	0.423112	22.605	0.585505
NC_014098	1	0.521632	23.6154	0.570274	0.514239	23.6887	0.55779
NC_014098	2	0.542717	23.1984	0.594227	0.536764	23.3381	0.591396
NC_014098	3	0.553986	23.1675	0.601761	0.548902	23.5162	0.599554
NC_014098	4	0.565413	22.9644	0.606256	0.560377	23.5191	0.602454
NC_014098	5	0.585594	22.7585	0.612829	0.581461	23.2196	0.608335
NC_002932	1	0.431838	23.9218	0.509799	0.424186	23.8648	0.507058
NC_002932	2	0.494471	23.548	0.562609	0.49792	23.3802	0.568636
NC_002932	3	0.517855	23.4871	0.578187	0.523853	23.278	0.589382
NC_002932	4	0.536659	23.3815	0.586726	0.541878	23.2744	0.594173
NC_002932	5	0.558669	23.0752	0.603582	0.565033	23.2284	0.60062
NC_003155	1	0.42621	22.2557	0.703464	0.421671	22.3448	0.700805
NC_003155	2	0.471028	22.0747	0.719432	0.465741	22.1953	0.716708
NC_003155	3	0.489968	21.9438	0.721196	0.484318	22.0675	0.720746
NC_003155	4	0.507907	21.8665	0.716137	0.500043	21.89	0.719057
NC_003155	5	0.537476	21.58	0.701826	0.529519	21.5232	0.705335
NC_013315	1	0.274132	25.1049	0.284543	0.268494	25.5112	0.293083
NC_013315	2	0.30279	24.3413	0.289271	0.295965	24.5483	0.293291
NC_013315	3	0.318557	23.9973	0.296437	0.310879	24.0867	0.29471
NC_013315	4	0.33358	23.7814	0.302378	0.326116	24.1896	0.297778
NC_013315	5	0.361886	23.2778	0.312297	0.354946	23.9481	0.296463
NC_014484	1	0.724074	23.9832	0.571178	0.728081	23.9571	0.586973
NC_014484	2	0.76455	23.6673	0.620321	0.760806	23.989	0.61864
NC_014484	3	0.778864	23.7395	0.62601	0.773444	23.6044	0.632557
NC_014484	4	0.792176	23.435	0.636507	0.78514	23.4375	0.629038
NC_014484	5	0.821013	23.2075	0.660811	0.811355	23.1595	0.654368
NC_014483	1	0.314535	24.1344	0.470857	0.306544	24.4417	0.461476
NC_014483	2	0.342992	23.8032	0.469847	0.341476	23.9342	0.475816
NC_014483	3	0.360473	23.6305	0.470201	0.358672	23.8357	0.467306
NC_014483	4	0.379473	23.332	0.475158	0.376771	23.7827	0.46195
NC_014483	5	0.419702	22.9623	0.465023	0.413785	23.367	0.464202
NC_004193	1	0.310128	25	0.354018	0.306312	25.6593	0.350062
NC_004193	2	0.339539	24.1461	0.358113	0.338723	24.7095	0.356773
NC_004193	3	0.357409	23.8492	0.363267	0.357139	24.0982	0.359215
NC_004193	4	0.375894	23.2948	0.36489	0.375748	23.8076	0.361679
NC_004193	5	0.41587	22.8556	0.37121	0.414351	23.1647	0.369023
NC_005945	1	0.252649	25.3589	0.349739	0.253537	25.7926	0.348217
NC_005945	2	0.282452	24.6622	0.354466	0.281125	24.5656	0.358452
NC_005945	3	0.301124	24.1355	0.36132	0.298723	24.65	0.359259
NC_005945	4	0.323773	23.7238	0.365023	0.317099	24.2486	0.356729
NC_005945	5	0.366071	23.0905	0.376586	0.358441	23.4888	0.364861
NC_014974	1	0.422882	23.8415	0.626263	0.418472	23.6908	0.623529
NC_014974	2	0.453996	23.6894	0.650182	0.4509	23.5377	0.655494
NC_014974	3	0.467186	23.3734	0.656292	0.463603	23.2313	0.655795
NC_014974	4	0.478116	23.0928	0.661113	0.475461	23.1502	0.661772
NC_014974	5	0.496424	22.7388	0.6678	0.49345	22.7792	0.664048
NC_014973	1	0.276535	23.5253	0.559727	0.276026	23.6408	0.546988
NC_014973	2	0.302806	22.8964	0.625745	0.304647	23.0428	0.620739
NC_014973	3	0.313405	22.8385	0.638525	0.314855	22.9719	0.639873
NC_014973	4	0.321487	22.79	0.646432	0.322631	22.9562	0.644181
NC_014973	5	0.33363	22.8035	0.640219	0.334789	22.8701	0.643974
NC_014976	1	0.256327	24.581	0.445343	0.256237	24.893	0.449086
NC_014976	2	0.279978	24.0488	0.449458	0.281062	24.541	0.450542
NC_014976	3	0.292934	23.7043	0.450237	0.293581	24.1001	0.448348
NC_014976	4	0.307878	23.445	0.445038	0.308575	23.7575	0.442745
NC_014976	5	0.336107	23.0167	0.441917	0.33775	23.3158	0.438622
NC_014029	1	0.305908	23.8559	0.472523	0.310933	23.9654	0.476309
NC_014029	2	0.32875	23.5016	0.491453	0.332308	23.5362	0.489008
NC_014029	3	0.343041	23.168	0.495854	0.345882	23.2906	0.495599
NC_014029	4	0.359382	23.0431	0.50062	0.360903	23.1171	0.501713
NC_014029	5	0.393976	22.7299	0.498659	0.389733	23.0115	0.491727
NC_014970	1	0.450062	23.6465	0.386322	0.473259	23.4927	0.384151
NC_014970	2	0.46953	23.4227	0.390583	0.496945	22.4205	0.392511
NC_014970	3	0.480892	23.1439	0.39125	0.50786	22.0631	0.393157
NC_014970	4	0.491737	23.1183	0.39008	0.51873	21.9762	0.395756
NC_014970	5	0.510637	23.1365	0.390134	0.533968	22.0541	0.39431
NC_014972	1	0.46912	23.533	0.509932	0.474897	23.6701	0.522263
NC_014972	2	0.499839	23.0157	0.589854	0.503259	23.2022	0.593705
NC_014972	3	0.51149	23.1194	0.60988	0.515256	23.1069	0.614815
NC_014972	4	0.522017	22.9692	0.619295	0.524554	22.8961	0.624158
NC_014972	5	0.536477	23.035	0.624569	0.538364	23.0316	0.628705
NC_011586	1	0.207716	24.4075	0.390147	0.212118	24.6056	0.389829
NC_011586	2	0.228475	23.9162	0.397622	0.234523	24.2435	0.395696
NC_011586	3	0.239942	23.633	0.400149	0.246495	23.9593	0.399154
NC_011586	4	0.252655	23.3525	0.409338	0.258344	23.5202	0.405659
NC_011586	5	0.276164	22.7479	0.422017	0.280494	22.9071	0.418102
NC_014033	1	0.252566	24.8418	0.416408	0.26181	24.6868	0.446347
NC_014033	2	0.281881	24.2967	0.481539	0.290475	24.3157	0.49284
NC_014033	3	0.298877	23.9896	0.495772	0.307677	23.9888	0.505074
NC_014033	4	0.313805	23.8062	0.50555	0.324093	23.9256	0.513981
NC_014033	5	0.337921	23.4876	0.513001	0.345732	23.5391	0.517891
NC_014032	1	0.737724	22.4716	0.600792	0.73589	22.662	0.6155
NC_014032	2	0.78396	22.2265	0.657744	0.776334	22.0932	0.666408
NC_014032	3	0.801731	22.255	0.672883	0.792031	22.1509	0.679498
NC_014032	4	0.813739	22.0811	0.683222	0.803684	22.2252	0.683327
NC_014032	5	0.829225	22.0911	0.689126	0.818301	22.2244	0.686007
NC_014965	1	0.175905	23.7918	0.454236	0.18712	24.0173	0.454676
NC_014965	2	0.197214	23.5657	0.470602	0.210925	23.8919	0.477336
NC_014965	3	0.210858	23.3167	0.480725	0.224978	23.3939	0.484018
NC_014965	4	0.2285	23.244	0.480552	0.240656	23.2644	0.490445
NC_014965	5	0.261906	22.8356	0.476817	0.268105	23.1199	0.486415
NC_014964	1	0.314951	24.8748	0.343264	0.308049	25.4584	0.334083
NC_014964	2	0.338176	23.8019	0.348529	0.336672	24.4313	0.340838
NC_014964	3	0.349402	24.0005	0.344123	0.350204	24.0391	0.34556
NC_014964	4	0.35946	24.2648	0.344557	0.360664	24.3822	0.339083
NC_014964	5	0.380204	24.1162	0.358555	0.380422	24.1772	0.361124
NC_014963	1	0.455329	22.8881	0.542448	0.456742	23.1971	0.544698
NC_014963	2	0.473301	22.9443	0.569565	0.473939	23.0399	0.573361
NC_014963	3	0.48375	22.7986	0.585249	0.483078	22.9003	0.589442
NC_014963	4	0.493331	22.9618	0.595108	0.4917	23.0124	0.601664
NC_014963	5	0.507971	22.8049	0.60461	0.50522	22.816	0.607258
NC_014039	1	0.589851	22.3179	0.596778	0.586888	22.4543	0.601788
NC_014039	2	0.647507	22.3719	0.60025	0.651517	22.4931	0.606762
NC_014039	3	0.676912	22.4333	0.601517	0.681305	22.4962	0.612645
NC_014039	4	0.704649	22.4616	0.604401	0.706778	22.7461	0.61337
NC_014039	5	0.740543	22.3988	0.612084	0.742565	22.7374	0.611422
NC_014962	1	0.420544	22.6408	0.613225	0.420501	22.7607	0.608572
NC_014962	2	0.43239	22.4159	0.628851	0.432653	22.5615	0.627718
NC_014962	3	0.438267	22.3874	0.63411	0.438132	22.3606	0.6329
NC_014962	4	0.444283	22.4976	0.636582	0.44377	22.4984	0.637073
NC_014962	5	0.455579	22.735	0.64432	0.455697	22.8079	0.641368
NC_014960	1	0.451668	24.2451	0.472151	0.448001	24.2408	0.460237
NC_014960	2	0.474908	23.6752	0.515763	0.469532	23.8124	0.49626
NC_014960	3	0.492177	23.5703	0.556197	0.487169	23.4828	0.537434
NC_014960	4	0.509292	23.4164	0.584688	0.505355	23.672	0.572647
NC_014960	5	0.534293	23.2472	0.625306	0.526206	23.3605	0.613889
NC_014034	1	0.247197	22.6557	0.638375	0.250663	22.5349	0.655099
NC_014034	2	0.268003	22.5518	0.661312	0.270341	22.4307	0.670985
NC_014034	3	0.276621	22.2843	0.672305	0.278215	22.1798	0.678425
NC_014034	4	0.285183	22.2273	0.679467	0.285768	22.1515	0.681192
NC_014034	5	0.300377	22.4539	0.68114	0.301794	22.3161	0.682305
NC_014041	1	0.32852	24.4917	0.374999	0.335171	24.6303	0.378908
NC_014041	2	0.345626	24.2675	0.372656	0.353402	24.4431	0.37335
NC_014041	3	0.354965	24.2122	0.373535	0.362596	24.3075	0.369444
NC_014041	4	0.36504	24.0723	0.37373	0.372251	24.1382	0.367098
NC_014041	5	0.387833	23.8881	0.366526	0.392512	23.9415	0.364418
NC_011565	1	0.325487	24.6146	0.336576	0.334683	24.4381	0.331004
NC_011565	2	0.347403	24.5499	0.340633	0.354746	24.8779	0.328017
NC_011565	3	0.357887	24.54	0.343615	0.363934	24.6386	0.336917
NC_011565	4	0.368377	24.3123	0.34548	0.373649	24.5124	0.338207
NC_011565	5	0.389167	24.4521	0.344285	0.394683	24.577	0.335762
NC_011566	1	0.237123	23.9712	0.436503	0.245594	24.2148	0.43552
NC_011566	2	0.259643	23.554	0.439287	0.269412	23.6183	0.437978
NC_011566	3	0.272432	23.2405	0.439234	0.28291	23.2811	0.44215
NC_011566	4	0.288228	22.9501	0.444904	0.297287	22.9097	0.449243
NC_011566	5	0.318543	22.6598	0.449445	0.324654	22.806	0.451845
NC_014958	1	0.379163	22.4413	0.69707	0.381705	22.4518	0.68003
NC_014958	2	0.407285	22.1353	0.719065	0.410737	22.1307	0.716615
NC_014958	3	0.417936	22.1012	0.714036	0.421169	22.1706	0.714875
NC_014958	4	0.426739	22.3365	0.702804	0.430086	22.1937	0.707897
NC_014958	5	0.439666	22.3544	0.689234	0.443203	22.1035	0.696827
NC_011567	1	0.277536	25.281	0.417169	0.279336	25.4846	0.418678
NC_011567	2	0.309975	24.5255	0.423367	0.310216	25.0825	0.412372
NC_011567	3	0.328282	24.2571	0.420045	0.331355	24.8348	0.407342
NC_011567	4	0.347949	23.7627	0.423971	0.350216	24.184	0.422133
NC_011567	5	0.386636	23.1794	0.428052	0.391572	23.733	0.418607
NC_003197	1	0.301307	24.1693	0.487309	0.309235	24.2279	0.494111
NC_003197	2	0.333598	23.4628	0.533391	0.342587	23.7826	0.53037
NC_003197	3	0.352872	23.2108	0.544661	0.360998	23.509	0.545133
NC_003197	4	0.37374	23.1535	0.548768	0.379797	23.2016	0.546926
NC_003197	5	0.415771	22.8392	0.549183	0.414804	23.0697	0.545612
NC_003198	1	0.315233	24.2706	0.480522	0.326549	24.3324	0.478561
NC_003198	2	0.353277	23.559	0.528926	0.364274	23.7009	0.535488
NC_003198	3	0.374146	23.2891	0.54464	0.384235	23.4374	0.544302
NC_003198	4	0.395696	23.1763	0.54818	0.403755	23.2481	0.549182
NC_003198	5	0.438648	22.8496	0.549367	0.439228	22.9142	0.549222
NC_014448	1	0.504647	25.694	0.245414	0.501331	25.5081	0.248018
NC_014448	2	0.532498	24.6753	0.256419	0.529305	24.9127	0.249374
NC_014448	3	0.546691	24.1407	0.264748	0.544121	24.9335	0.250461
NC_014448	4	0.560534	23.7732	0.27212	0.557718	24.1292	0.272719
NC_014448	5	0.587758	23.3546	0.287582	0.580245	22.6513	0.29423
NC_010729	1	0.216899	24.3979	0.475741	0.220592	24.2504	0.488865
NC_010729	2	0.246434	24.1241	0.485881	0.247468	24.0814	0.493968
NC_010729	3	0.258316	24.0436	0.485299	0.261277	23.9098	0.499477
NC_010729	4	0.272647	23.8175	0.498405	0.274504	23.5538	0.507241
NC_010729	5	0.296439	23.2893	0.503045	0.300033	23.551	0.509432
NC_011134	1	0.216149	24.2984	0.430928	0.221547	24.5103	0.410696
NC_011134	2	0.233189	24.0149	0.430129	0.239618	24.1735	0.421432
NC_011134	3	0.243238	23.6099	0.429495	0.250175	24.1372	0.420349
NC_011134	4	0.254285	23.4005	0.426645	0.261076	23.566	0.419235
NC_011134	5	0.281864	22.8535	0.428013	0.281412	22.9361	0.420468
NC_015520	1	0.36443	24.4703	0.408707	0.361366	24.4147	0.421063
NC_015520	2	0.392557	23.9396	0.430385	0.389264	23.9552	0.433399
NC_015520	3	0.408849	23.7961	0.439259	0.404887	23.7819	0.43834
NC_015520	4	0.425512	23.5967	0.45178	0.423106	23.6708	0.450298
NC_015520	5	0.4549	23.3645	0.471676	0.45042	23.4146	0.476908
NC_010723	1	0.319587	24.9736	0.267147	0.308057	25.2764	0.264961
NC_010723	2	0.350809	24.1579	0.277473	0.336685	24.5518	0.271266
NC_010723	3	0.366013	24.0227	0.282604	0.351383	24.2622	0.269231
NC_010723	4	0.380972	23.7443	0.291758	0.368481	24.0833	0.275559
NC_010723	5	0.413317	23.4076	0.304851	0.394059	23.8114	0.288515
NC_014935	1	0.406493	24.2717	0.484426	0.418239	24.4562	0.454103
NC_014935	2	0.429829	23.7749	0.551717	0.452009	24.1511	0.547495
NC_014935	3	0.440402	23.8277	0.568173	0.463793	24.2386	0.564849
NC_014935	4	0.449669	23.7839	0.570875	0.473909	23.883	0.58324
NC_014935	5	0.467036	23.666	0.57475	0.490091	24.1441	0.585446
NC_012988	1	0.162954	22.4339	0.657735	0.163305	22.3556	0.657034
NC_012988	2	0.186135	22.1516	0.690878	0.185456	22.3345	0.69077
NC_012988	3	0.194252	22.0735	0.702092	0.193499	22.0303	0.702574
NC_012988	4	0.200538	22.0534	0.699747	0.200057	22.0133	0.701228
NC_012988	5	0.210528	22.2584	0.694235	0.210128	22.3001	0.693439
NC_014934	1	0.166119	24.2054	0.340987	0.171706	24.1511	0.338517
NC_014934	2	0.174779	23.9993	0.344665	0.181169	24.3518	0.341749
NC_014934	3	0.180213	24.2328	0.344968	0.186651	24.4226	0.342568
NC_014934	4	0.185934	24.0393	0.346304	0.192465	24.1356	0.343223
NC_014934	5	0.19834	23.6506	0.348957	0.203269	23.7432	0.347364
NC_014933	1	0.230077	24.9416	0.394893	0.238031	24.6623	0.413032
NC_014933	2	0.251776	24.4435	0.434397	0.260164	24.2748	0.449891
NC_014933	3	0.26332	24.1131	0.452076	0.272878	24.0225	0.472755
NC_014933	4	0.273979	24.0295	0.46795	0.285496	23.9259	0.48888
NC_014933	5	0.292333	23.7451	0.482486	0.305486	23.7041	0.502402
NC_010725	1	0.204228	22.4248	0.67456	0.201741	22.2411	0.682471
NC_010725	2	0.222785	22.097	0.707878	0.221941	22.1555	0.707469
NC_010725	3	0.229956	22.1112	0.710639	0.228937	22.0744	0.709152
NC_010725	4	0.235866	22.0475	0.706964	0.235081	21.9888	0.710565
NC_010725	5	0.245687	22.0773	0.698344	0.245436	22.1525	0.700088
NC_014931	1	0.384438	22.2279	0.641759	0.386712	22.4416	0.643527
NC_014931	2	0.418549	22.3182	0.671838	0.421383	22.4862	0.675189
NC_014931	3	0.431014	22.4802	0.675952	0.433555	22.5452	0.679458
NC_014931	4	0.441432	22.5704	0.67825	0.444332	22.6901	0.681758
NC_014931	5	0.458161	22.8775	0.680271	0.46004	22.9993	0.685214
NC_012982	1	0.309523	23.0656	0.459831	0.338583	23.279	0.455737
NC_012982	2	0.334273	22.9876	0.456263	0.366644	23.0623	0.455771
NC_012982	3	0.347717	22.927	0.456292	0.381308	22.8976	0.458401
NC_012982	4	0.360443	22.7771	0.45915	0.393786	22.8479	0.468348
NC_012982	5	0.38303	22.4027	0.460624	0.414597	22.5479	0.47129
NC_014932	1	0.325868	23.9522	0.379095	0.334409	23.9688	0.36607
NC_014932	2	0.350883	23.7517	0.375049	0.36347	24.1759	0.365586
NC_014932	3	0.362762	23.5668	0.37654	0.377753	24.0986	0.369524
NC_014932	4	0.374731	23.3638	0.382354	0.390112	23.9127	0.369461
NC_014932	5	0.395185	23.3171	0.381429	0.411191	23.8019	0.377619
NC_012985	1	0.215754	23.9237	0.386353	0.226798	24.4095	0.373765
NC_012985	2	0.235509	24.0377	0.381693	0.247308	24.0501	0.374286
NC_012985	3	0.244848	23.8626	0.378267	0.256442	24.1144	0.364378
NC_012985	4	0.254245	23.8839	0.374722	0.264657	24.0611	0.373201
NC_012985	5	0.271136	24.0496	0.379506	0.281929	23.8881	0.375975
NC_012984	1	0.282694	24.0724	0.451208	0.293044	24.3852	0.45455
NC_012984	2	0.308798	23.7252	0.459097	0.318137	24.2351	0.458332
NC_012984	3	0.32322	23.3517	0.460685	0.332223	23.3776	0.469132
NC_012984	4	0.337715	22.8769	0.462157	0.34549	23.4705	0.464409
NC_012984	5	0.362267	22.9141	0.451148	0.363983	23.3428	0.46538
NC_002488	1	0.42036	23.9079	0.481318	0.419116	23.8276	0.48608
NC_002488	2	0.468236	23.3789	0.511608	0.471735	23.2849	0.517815
NC_002488	3	0.489991	23.0066	0.533158	0.496969	23.0998	0.535133
NC_002488	4	0.508064	23.0495	0.544353	0.517331	22.9235	0.557082
NC_002488	5	0.539197	22.6422	0.58795	0.543819	22.7649	0.563455
NC_011138	1	0.205661	23.7309	0.446639	0.205483	23.6683	0.440353
NC_011138	2	0.221353	23.2859	0.452769	0.221849	23.4394	0.449294
NC_011138	3	0.229007	23.0885	0.461207	0.229912	23.4365	0.455813
NC_011138	4	0.237312	23.0238	0.464689	0.237994	23.2236	0.463458
NC_011138	5	0.253672	22.7602	0.467522	0.25343	22.9383	0.468726
NC_009802	1	0.266927	25.2073	0.346759	0.27086	25.1976	0.368126
NC_009802	2	0.290556	24.4178	0.387549	0.294619	24.3227	0.406286
NC_009802	3	0.302506	23.6198	0.411156	0.305847	23.8971	0.403735
NC_009802	4	0.314807	23.48	0.418053	0.318192	23.608	0.420724
NC_009802	5	0.333779	23.2618	0.426757	0.340117	23.4982	0.428605
NC_009801	1	0.304514	24.1584	0.474657	0.308088	24.2504	0.471982
NC_009801	2	0.341463	23.5811	0.515539	0.344105	23.7243	0.508348
NC_009801	3	0.363201	23.3087	0.530331	0.365028	23.4566	0.524239
NC_009801	4	0.384426	23.3141	0.531498	0.385882	23.2903	0.529141
NC_009801	5	0.423293	22.8523	0.533771	0.418644	23.0862	0.530627
NC_009800	1	0.252422	23.9626	0.480033	0.256066	24.3002	0.473469
NC_009800	2	0.284744	23.5843	0.518238	0.286978	23.6829	0.515518
NC_009800	3	0.303946	23.2242	0.531108	0.304939	23.5367	0.52486
NC_009800	4	0.323287	23.2855	0.529346	0.324419	23.2231	0.530567
NC_009800	5	0.361483	22.8191	0.53479	0.355596	23.1317	0.532399
NC_015514	1	0.749291	21.4589	0.747547	0.740527	21.5446	0.749571
NC_015514	2	0.799599	21.453	0.752257	0.794616	21.6254	0.754298
NC_015514	3	0.814169	21.5594	0.745453	0.810123	21.5212	0.75527
NC_015514	4	0.824862	21.4141	0.74633	0.821247	21.6489	0.749506
NC_015514	5	0.839241	21.472	0.743267	0.836595	21.5446	0.744683
NC_011144	1	0.643672	21.8814	0.708606	0.645983	21.8951	0.710752
NC_011144	2	0.692119	22.1766	0.717093	0.692837	22.2565	0.720174
NC_011144	3	0.710598	22.1605	0.717077	0.709969	22.2725	0.719947
NC_011144	4	0.726015	22.1248	0.717712	0.725308	22.1122	0.721906
NC_011144	5	0.756739	22.6556	0.722258	0.754556	22.5961	0.72578
NC_011147	1	0.28544	24.1298	0.492921	0.287769	24.11	0.497087
NC_011147	2	0.315842	23.414	0.535629	0.320846	23.6759	0.532479
NC_011147	3	0.33394	23.3221	0.542407	0.33824	23.3477	0.545325
NC_011147	4	0.353722	23.2132	0.54812	0.355799	23.3666	0.545661
NC_011147	5	0.391393	22.876	0.545912	0.387886	23.1244	0.543997
NC_015510	1	0.303236	24.9068	0.435468	0.305646	24.9039	0.435047
NC_015510	2	0.330035	24.0932	0.46489	0.332193	24.213	0.470411
NC_015510	3	0.344264	23.9131	0.486922	0.345524	24.0012	0.486764
NC_015510	4	0.357572	23.6988	0.493751	0.358469	23.8219	0.495211
NC_015510	5	0.377761	23.2088	0.503075	0.377882	23.441	0.503943
NC_011145	1	0.556018	22.1067	0.727625	0.554079	21.6736	0.745005
NC_011145	2	0.571362	21.9219	0.752426	0.56832	21.8404	0.756817
NC_011145	3	0.578103	21.8029	0.752063	0.575194	21.8183	0.757723
NC_011145	4	0.584317	21.8497	0.747357	0.581653	21.6162	0.75871
NC_011145	5	0.595751	21.7472	0.750934	0.592405	21.9857	0.745845
NC_011146	1	0.283747	23.1858	0.566515	0.285118	23.473	0.560677
NC_011146	2	0.3014	23.0345	0.613208	0.302605	22.956	0.611692
NC_011146	3	0.308948	22.9671	0.627783	0.310496	23.0357	0.624768
NC_011146	4	0.315567	22.8215	0.631696	0.317212	23.1228	0.629778
NC_011146	5	0.327308	22.8039	0.62625	0.329546	23.0189	0.625642
NC_014926	1	0.393072	23.8841	0.505452	0.408691	23.8329	0.513311
NC_014926	2	0.416619	24.0783	0.522407	0.431311	23.893	0.519808
NC_014926	3	0.427903	24.043	0.530156	0.444254	24.1888	0.52453
NC_014926	4	0.438796	23.9292	0.532313	0.457024	23.8436	0.527635
NC_014926	5	0.459816	23.8878	0.531118	0.479362	23.8679	0.528791
NC_014923	1	0.488435	22.6702	0.612629	0.483536	22.874	0.608721
NC_014923	2	0.532912	22.5808	0.639904	0.530574	22.5912	0.638789
NC_014923	3	0.549967	22.526	0.64428	0.54869	22.5588	0.644416
NC_014923	4	0.563114	22.7057	0.640104	0.561685	22.6809	0.642143
NC_014923	5	0.581617	22.9008	0.637138	0.580878	22.9348	0.636156
NC_014922	1	0.273429	24.8741	0.367913	0.278448	24.4248	0.38171
NC_014922	2	0.301673	23.9806	0.385878	0.30376	24.0815	0.380411
NC_014922	3	0.317959	23.6215	0.390383	0.319744	23.4443	0.389238
NC_014922	4	0.339581	23.0115	0.395475	0.338828	23.2971	0.393568
NC_014922	5	0.381867	22.8432	0.403534	0.374372	22.9785	0.401609
NC_012997	1	0.364252	23.4118	0.486184	0.386906	23.5505	0.489513
NC_012997	2	0.383535	23.2557	0.504779	0.408015	23.3176	0.521115
NC_012997	3	0.393275	22.9784	0.522947	0.417634	23.2384	0.528779
NC_012997	4	0.402602	22.8041	0.520061	0.426003	22.9093	0.53884
NC_012997	5	0.419959	22.7297	0.523518	0.441537	22.8505	0.540017
NC_014925	1	0.318349	24.9908	0.380633	0.321126	25.7441	0.36376
NC_014925	2	0.350027	24.4676	0.381708	0.35306	25.0423	0.377698
NC_014925	3	0.370562	23.8804	0.383848	0.371867	24.4583	0.3791
NC_014925	4	0.393002	23.4363	0.3876	0.390464	23.6381	0.384482
NC_014925	5	0.440406	22.7446	0.388704	0.428801	23.0859	0.385644
NC_014924	1	0.500991	22.683	0.677265	0.504761	22.8416	0.689259
NC_014924	2	0.542725	22.5811	0.703253	0.544162	22.539	0.709327
NC_014924	3	0.556012	22.3627	0.707414	0.557483	22.1408	0.713527
NC_014924	4	0.567914	22.0205	0.714815	0.568935	22.0613	0.714862
NC_014924	5	0.589868	22.5777	0.711683	0.591113	22.4227	0.715185
NC_014920	1	0.280106	24.7059	0.378456	0.284714	24.5357	0.382316
NC_014920	2	0.307938	24.1125	0.383405	0.310708	23.8106	0.384914
NC_014920	3	0.324858	23.5738	0.387303	0.326528	23.3661	0.392582
NC_014920	4	0.346566	23.1567	0.394046	0.345209	23.4026	0.394814
NC_014920	5	0.38982	22.803	0.405748	0.381962	23.066	0.397445
NC_014921	1	0.363752	25.578	0.238662	0.359426	25.3334	0.239074
NC_014921	2	0.380846	24.8758	0.256825	0.379705	24.9183	0.261954
NC_014921	3	0.391282	24.4536	0.269557	0.388965	24.424	0.267761
NC_014921	4	0.403061	23.9393	0.288744	0.397778	24.2446	0.276948
NC_014921	5	0.424806	23.3093	0.315497	0.420205	23.568	0.306683
NC_010001	1	0.365281	24.9811	0.347647	0.353783	25.4692	0.343199
NC_010001	2	0.394209	24.4627	0.357123	0.38224	24.6479	0.352999
NC_010001	3	0.411501	24.1769	0.362579	0.399469	24.2389	0.362026
NC_010001	4	0.430225	23.5697	0.370504	0.415673	23.8655	0.366826
NC_010001	5	0.466695	23.1496	0.378968	0.447864	23.0603	0.383933
NC_015125	1	0.67726	21.9325	0.696125	0.669908	21.8905	0.694599
NC_015125	2	0.74638	21.75	0.712678	0.738802	21.8085	0.716495
NC_015125	3	0.772016	21.8468	0.711381	0.765064	21.9441	0.713207
NC_015125	4	0.791268	22.0107	0.701736	0.786622	21.9668	0.710639
NC_015125	5	0.810489	22.0619	0.697093	0.807586	22.1936	0.701068
NC_010002	1	0.34371	22.6113	0.618021	0.341102	22.7359	0.618403
NC_010002	2	0.396575	22.4591	0.680633	0.392702	22.3465	0.678814
NC_010002	3	0.416493	22.3954	0.690847	0.413822	22.3437	0.691349
NC_010002	4	0.433368	22.3353	0.688893	0.432187	22.4078	0.691644
NC_010002	5	0.461557	22.372	0.672941	0.460033	22.2572	0.683197
NC_010003	1	0.386615	25.1745	0.328329	0.382657	25.7955	0.319274
NC_010003	2	0.405987	24.5337	0.333308	0.401827	24.8283	0.328452
NC_010003	3	0.415056	24.0763	0.344236	0.412942	24.3871	0.335975
NC_010003	4	0.424133	23.9652	0.354827	0.421999	24.356	0.347354
NC_010003	5	0.439714	24.0437	0.36623	0.439241	24.2085	0.359476
NC_010730	1	0.261845	25.4767	0.304407	0.263733	25.5905	0.309753
NC_010730	2	0.278049	24.7986	0.31631	0.279954	24.9074	0.318392
NC_010730	3	0.287241	24.7069	0.314446	0.288803	24.5974	0.326116
NC_010730	4	0.296228	24.588	0.325879	0.298121	24.3822	0.330697
NC_010730	5	0.314267	24.0625	0.323863	0.322831	23.7447	0.33772
NC_011149	1	0.294833	24.3274	0.476581	0.30248	24.3753	0.484081
NC_011149	2	0.331531	23.4936	0.529702	0.339191	23.8143	0.527333
NC_011149	3	0.351202	23.3455	0.542291	0.358893	23.3919	0.544569
NC_011149	4	0.372584	23.211	0.546258	0.377622	23.2466	0.546634
NC_011149	5	0.414536	22.81	0.549808	0.413187	23.0439	0.546736
NC_015519	1	0.304804	24.2637	0.37305	0.301263	24.4127	0.382697
NC_015519	2	0.327743	23.7072	0.381712	0.325761	24.1405	0.378819
NC_015519	3	0.341152	23.7252	0.382513	0.338415	23.6296	0.388621
NC_015519	4	0.353762	23.5817	0.388906	0.351347	23.7473	0.391524
NC_015519	5	0.381616	23.5939	0.392052	0.375937	23.8409	0.391965
NC_015518	1	0.356332	24.9377	0.318155	0.354997	25.119	0.318171
NC_015518	2	0.373939	24.6396	0.338216	0.375516	24.6691	0.339611
NC_015518	3	0.384385	24.4283	0.349585	0.386564	24.4675	0.346592
NC_015518	4	0.395773	24.3464	0.35767	0.397193	24.4664	0.359676
NC_015518	5	0.418502	24.6096	0.376143	0.420304	24.3606	0.376068
NC_002491	1	0.508503	23.6627	0.412555	0.532645	24.0098	0.406713
NC_002491	2	0.527798	23.901	0.414308	0.551256	23.9626	0.410472
NC_002491	3	0.5394	23.6566	0.413045	0.562843	23.6699	0.416375
NC_002491	4	0.551044	23.9476	0.418855	0.574289	23.7734	0.420033
NC_002491	5	0.573074	23.8131	0.411124	0.595879	23.9147	0.422111
NC_003098	1	0.229774	24.9309	0.394075	0.226773	25.1824	0.399511
NC_003098	2	0.250839	24.2114	0.40117	0.247604	24.7106	0.391141
NC_003098	3	0.264391	23.8676	0.402949	0.261942	24.4265	0.394677
NC_003098	4	0.280632	23.4581	0.413031	0.277175	23.5132	0.419178
NC_003098	5	0.313844	22.7813	0.420569	0.306071	23.326	0.415099
NC_015516	1	0.234404	25.2975	0.315787	0.231309	25.5019	0.317743
NC_015516	2	0.255293	24.5201	0.328331	0.25254	24.9854	0.322066
NC_015516	3	0.265832	24.14	0.333453	0.264585	24.2966	0.32666
NC_015516	4	0.277652	23.6974	0.336236	0.275566	24.0646	0.334094
NC_015516	5	0.299255	23.2049	0.341954	0.294075	23.4982	0.331731
NC_004842	1	0.484819	23.0252	0.498853	0.502225	23.0717	0.496367
NC_004842	2	0.512283	23.0164	0.495712	0.526794	22.6445	0.500477
NC_004842	3	0.523663	23.241	0.498505	0.540357	22.5343	0.499381
NC_004842	4	0.536786	23.1889	0.500616	0.552869	22.9953	0.5013
NC_004842	5	0.560864	23.3395	0.500166	0.576923	23.2921	0.494964
NC_014914	1	0.22876	23.6921	0.391324	0.230665	23.8668	0.388553
NC_014914	2	0.243921	23.6433	0.38384	0.248125	23.9537	0.377117
NC_014914	3	0.251836	23.598	0.379157	0.256363	23.9213	0.374511
NC_014914	4	0.260952	23.5007	0.371324	0.265446	24.0871	0.357409
NC_014914	5	0.277998	22.7125	0.386402	0.282117	23.4553	0.360752
NC_011527	1	0.566912	24.6058	0.417488	0.568378	24.6683	0.419147
NC_011527	2	0.587781	24.3403	0.428429	0.593687	24.59	0.421723
NC_011527	3	0.599897	23.7559	0.439512	0.604623	24.1647	0.432666
NC_011527	4	0.610436	23.8714	0.442917	0.617637	24.0292	0.438203
NC_011527	5	0.63496	23.471	0.448871	0.642934	23.5893	0.453352
NC_011528	1	0.566906	24.7287	0.415728	0.567312	24.7483	0.41778
NC_011528	2	0.588048	24.1964	0.430912	0.593156	24.4191	0.423301
NC_011528	3	0.599307	23.9266	0.438521	0.604421	24.2432	0.427848
NC_011528	4	0.610476	23.7448	0.439498	0.616367	24.0403	0.437988
NC_011528	5	0.634923	23.5074	0.447215	0.640532	23.6427	0.456044
NC_011529	1	0.632929	24.5779	0.48183	0.640612	24.6737	0.47868
NC_011529	2	0.666197	24.0415	0.519182	0.672847	24.319	0.516815
NC_011529	3	0.68538	24.1567	0.526323	0.688567	24.0102	0.525563
NC_011529	4	0.703274	24.0939	0.540251	0.705744	24.3058	0.536055
NC_011529	5	0.735559	24.1816	0.550581	0.734208	24.351	0.548089
NC_012967	1	0.255645	24.0403	0.477562	0.258863	24.1902	0.476299
NC_012967	2	0.286201	23.5827	0.520436	0.288658	23.5796	0.518825
NC_012967	3	0.305183	23.2837	0.531291	0.306299	23.4996	0.524452
NC_012967	4	0.324689	23.3037	0.530442	0.325861	23.3097	0.531731
NC_012967	5	0.362442	22.827	0.534517	0.357229	23.1025	0.53204
NC_012968	1	0.422941	23.4757	0.455238	0.446358	23.7928	0.43726
NC_012968	2	0.448778	23.2606	0.466509	0.480337	23.5743	0.461259
NC_012968	3	0.46482	23.1164	0.470934	0.496467	23.262	0.475181
NC_012968	4	0.483091	22.97	0.468957	0.512715	23.0109	0.481542
NC_012968	5	0.518831	22.5672	0.462338	0.541539	22.7263	0.471897
NC_012969	1	0.42279	23.2008	0.536079	0.442138	23.5942	0.529011
NC_012969	2	0.455395	23.1763	0.546091	0.473728	23.2884	0.571225
NC_012969	3	0.473022	22.9082	0.564676	0.489518	23.0957	0.572545
NC_012969	4	0.489908	22.9027	0.564271	0.504781	23.2168	0.574361
NC_012969	5	0.518353	22.7695	0.553851	0.531373	22.8796	0.563881
NC_014915	1	0.340247	24.7856	0.495701	0.331967	25.1092	0.499889
NC_014915	2	0.379298	24.1761	0.53636	0.375465	24.5201	0.530112
NC_014915	3	0.401312	23.6397	0.546952	0.400154	24.0547	0.54276
NC_014915	4	0.422463	23.3469	0.546237	0.421212	23.8398	0.543374
NC_014915	5	0.458358	22.9987	0.547493	0.457605	23.2734	0.539779
NC_014004	1	0.449086	27.0335	0.199443	0.447922	26.7818	0.196325
NC_014004	2	0.475596	25.3956	0.226025	0.476844	26.1172	0.210309
NC_014004	3	0.488685	25.9712	0.216197	0.490668	25.3015	0.229981
NC_014004	4	0.50131	25.314	0.227827	0.502578	25.8454	0.23074
NC_014004	5	0.530019	24.7677	0.243608	0.524973	25.3327	0.233739
NC_014002	1	0.163467	23.7292	0.394093	0.163388	24.1669	0.385048
NC_014002	2	0.17203	23.472	0.427865	0.174228	23.5335	0.425199
NC_014002	3	0.177057	23.3644	0.439919	0.180222	23.4879	0.439627
NC_014002	4	0.182454	23.0989	0.459033	0.186041	23.1131	0.451196
NC_014002	5	0.193284	22.8451	0.473255	0.197012	22.8694	0.473925
NC_015136	1	0.373052	22.8638	0.612169	0.370961	22.813	0.6141
NC_015136	2	0.413869	22.5968	0.647646	0.414026	22.7383	0.648933
NC_015136	3	0.42967	22.6089	0.652425	0.430895	22.6045	0.65381
NC_015136	4	0.443559	22.5845	0.651167	0.44281	22.6617	0.656342
NC_015136	5	0.466386	22.3291	0.640174	0.462633	22.435	0.649739
NC_012960	1	0.540521	22.8073	0.58625	0.555247	21.2275	0.593882
NC_012960	2	0.56172	22.0251	0.587142	0.566693	22.5202	0.597014
NC_012960	3	0.571849	22.078	0.589333	0.575012	22.2914	0.592325
NC_012960	4	0.580801	21.8096	0.587541	0.581406	22.2676	0.586802
NC_012960	5	0.597584	22.1402	0.582391	0.594904	22.2081	0.578975
NC_014008	1	0.262634	23.2925	0.533052	0.258178	23.2903	0.531325
NC_014008	2	0.289	23.3397	0.532098	0.282766	23.2023	0.532909
NC_014008	3	0.304241	23.2352	0.538923	0.298069	23.086	0.538796
NC_014008	4	0.318838	23.1061	0.546652	0.313593	23.1877	0.54522
NC_014008	5	0.343856	22.7626	0.556028	0.336899	23.0369	0.550433
NC_014910	1	0.382707	22.7918	0.650866	0.38346	22.8716	0.652391
NC_014910	2	0.421257	22.4296	0.692232	0.422821	22.4331	0.695069
NC_014910	3	0.437072	22.4064	0.696663	0.438106	22.3937	0.705855
NC_014910	4	0.451473	22.2479	0.701171	0.45209	22.2903	0.705483
NC_014910	5	0.47593	22.5791	0.699209	0.477779	22.6109	0.702602
NC_015138	1	0.382078	22.4571	0.671826	0.3816	22.5667	0.670325
NC_015138	2	0.41135	22.1887	0.702005	0.413365	22.3371	0.703342
NC_015138	3	0.423885	22.2413	0.70301	0.426467	22.1705	0.707034
NC_015138	4	0.43722	22.2468	0.697249	0.439011	22.2326	0.70282
NC_015138	5	0.460851	22.6824	0.687183	0.46282	22.4953	0.697092
NC_012962	1	0.0811579	24.3244	0.41982	0.0842618	24.4849	0.406903
NC_012962	2	0.0895137	23.7137	0.437436	0.0935372	24.0361	0.430605
NC_012962	3	0.0946867	23.6375	0.434297	0.0987417	23.6791	0.43391
NC_012962	4	0.100384	23.2793	0.444738	0.104203	23.3371	0.449746
NC_012962	5	0.114835	22.8549	0.448598	0.115587	23.2191	0.444649
NC_014006	1	0.29566	22.7929	0.597286	0.293437	22.8987	0.598637
NC_014006	2	0.335319	22.7608	0.64932	0.336763	22.7939	0.655023
NC_014006	3	0.351552	22.6241	0.66991	0.35189	22.693	0.667776
NC_014006	4	0.362571	22.2387	0.671004	0.363154	22.352	0.672453
NC_014006	5	0.381864	21.8547	0.669922	0.380693	22.0495	0.66717
NC_009828	1	0.57248	24.9221	0.382368	0.57472	25.0111	0.375612
NC_009828	2	0.593286	24.4307	0.385025	0.595941	24.5723	0.379386
NC_009828	3	0.604476	24.2944	0.389196	0.607011	24.2197	0.388265
NC_009828	4	0.615254	24.171	0.392423	0.617482	24.3446	0.388273
NC_009828	5	0.637397	24.2937	0.400026	0.63992	24.2006	0.393764
NC_014909	1	0.427961	25.0884	0.298308	0.440827	25.9411	0.274454
NC_014909	2	0.4692	24.9374	0.295639	0.480867	24.9211	0.287965
NC_014909	3	0.485823	24.7243	0.291955	0.495199	25.7762	0.279487
NC_014909	4	0.500324	24.6449	0.298853	0.511232	24.7461	0.287645
NC_014909	5	0.524287	24.7565	0.300162	0.540704	25.3525	0.281381
NC_011126	1	0.338638	24.9605	0.339271	0.339101	25.4151	0.332694
NC_011126	2	0.355448	24.9407	0.342387	0.355256	24.9134	0.340715
NC_011126	3	0.364092	24.6485	0.352152	0.364143	24.6313	0.346876
NC_011126	4	0.373287	24.4857	0.361128	0.374244	24.4605	0.354613
NC_011126	5	0.397353	24.2166	0.371593	0.394955	24.1835	0.368175
NC_004829	1	0.359605	24.7795	0.294895	0.360341	24.5912	0.294268
NC_004829	2	0.372944	23.7989	0.318123	0.374548	24.0114	0.312685
NC_004829	3	0.379554	23.2533	0.328857	0.380283	24.3492	0.315078
NC_004829	4	0.387286	23.6134	0.327489	0.387769	24.3696	0.317219
NC_004829	5	0.407093	22.9532	0.340849	0.40236	23.8001	0.329875
NC_010717	1	0.474123	23.2094	0.612989	0.467587	23.4592	0.611524
NC_010717	2	0.544966	22.9102	0.631011	0.5395	22.9256	0.629388
NC_010717	3	0.5752	22.5353	0.647374	0.573597	22.7183	0.646094
NC_010717	4	0.593481	22.4668	0.652325	0.594297	22.2978	0.656392
NC_010717	5	0.61734	22.1508	0.660135	0.61957	22.1046	0.662666
NC_010718	1	0.315225	24.6752	0.364325	0.315592	25.2755	0.354839
NC_010718	2	0.336225	23.6066	0.367302	0.339098	24.0701	0.366868
NC_010718	3	0.346759	23.5245	0.364524	0.351358	23.8387	0.363503
NC_010718	4	0.356822	23.1781	0.371359	0.362361	23.3458	0.373957
NC_010718	5	0.375459	22.8946	0.376443	0.380572	23.1763	0.376434
NC_014012	1	0.121132	23.8514	0.45983	0.124209	24.061	0.460797
NC_014012	2	0.133681	23.37	0.459261	0.136761	23.593	0.463183
NC_014012	3	0.141122	23.1231	0.458132	0.1447	23.3745	0.461989
NC_014012	4	0.14943	23.1127	0.456449	0.153271	22.9652	0.468277
NC_014012	5	0.16829	22.8404	0.457304	0.170457	23.1559	0.465031
NC_014014	1	0.346138	25.2649	0.255262	0.345448	25.6351	0.247883
NC_014014	2	0.362826	24.7488	0.259999	0.361081	24.5506	0.260157
NC_014014	3	0.372843	24.2694	0.267925	0.371972	24.0731	0.273063
NC_014014	4	0.382747	23.8231	0.282622	0.382023	23.8644	0.286065
NC_014014	5	0.411942	23.0473	0.318464	0.39942	23.5179	0.305164
NC_012121	1	0.331672	25.1937	0.34425	0.330763	25.4333	0.332987
NC_012121	2	0.364705	24.3655	0.349228	0.363456	24.5779	0.340491
NC_012121	3	0.384261	23.6197	0.35431	0.384865	23.9106	0.351665
NC_012121	4	0.409249	23.2401	0.361358	0.40463	23.6573	0.354282
NC_012121	5	0.448678	22.5886	0.367048	0.44192	23.0144	0.362034
NC_015145	1	0.53619	22.3076	0.637226	0.529608	22.2505	0.639442
NC_015145	2	0.574834	22.2226	0.661921	0.57251	22.3253	0.662233
NC_015145	3	0.588189	22.0838	0.666397	0.585965	22.1601	0.668286
NC_015145	4	0.599366	22.0524	0.668593	0.598351	22.1308	0.667988
NC_015145	5	0.61693	21.7856	0.671787	0.616796	21.8339	0.672885
NC_012973	1	0.34345	24.6812	0.41524	0.349999	24.9803	0.407619
NC_012973	2	0.360509	24.0827	0.409602	0.367932	24.2893	0.407958
NC_012973	3	0.37023	23.9614	0.401699	0.378176	24.1918	0.400303
NC_012973	4	0.379544	24.2624	0.394816	0.38723	24.1969	0.3969
NC_012973	5	0.398582	23.9907	0.380144	0.403789	23.8056	0.392027
NC_012125	1	0.342012	24.192	0.488814	0.345619	24.4075	0.479893
NC_012125	2	0.379516	23.5646	0.532795	0.386028	23.7182	0.530134
NC_012125	3	0.401587	23.219	0.541307	0.407059	23.588	0.538225
NC_012125	4	0.424699	23.1737	0.548223	0.427066	23.3337	0.544471
NC_012125	5	0.467398	22.7881	0.548094	0.464489	23.008	0.546365
NC_014019	1	0.290767	24.7856	0.393854	0.283507	25.2834	0.388918
NC_014019	2	0.324237	24.2635	0.393248	0.316246	24.6258	0.390338
NC_014019	3	0.344835	23.9431	0.391321	0.336858	24.2574	0.389581
NC_014019	4	0.369363	23.5397	0.394399	0.359047	24.0254	0.39152
NC_014019	5	0.419711	23.0105	0.395899	0.414519	23.2131	0.390682
NC_015144	1	0.258156	25.1659	0.361626	0.261804	25.2222	0.359465
NC_015144	2	0.273354	24.6868	0.362271	0.277341	24.6493	0.366982
NC_015144	3	0.282914	24.4521	0.366471	0.28581	24.2423	0.369602
NC_015144	4	0.293792	23.957	0.370488	0.295197	24.2224	0.371479
NC_015144	5	0.320101	23.3992	0.376252	0.315547	23.7195	0.372697
NC_014010	1	0.471173	23.0854	0.488502	0.486626	23.1552	0.482716
NC_014010	2	0.499364	22.9581	0.497402	0.519662	23.0705	0.497954
NC_014010	3	0.514129	22.8588	0.496817	0.534807	22.7962	0.504526
NC_014010	4	0.527914	22.892	0.498307	0.547951	22.8493	0.507248
NC_014010	5	0.551068	23.0822	0.493714	0.569541	23.062	0.507339
NC_014011	1	0.613061	24.2322	0.428405	0.607763	24.3892	0.410599
NC_014011	2	0.636818	23.7492	0.450502	0.635941	23.9618	0.451186
NC_014011	3	0.649572	23.5753	0.459705	0.646964	23.7632	0.458338
NC_014011	4	0.661515	23.5029	0.468936	0.658524	23.6293	0.464821
NC_014011	5	0.684709	23.2857	0.485077	0.682948	23.6777	0.490494
NC_012947	1	0.255935	24.0466	0.482813	0.25654	24.1465	0.477962
NC_012947	2	0.286264	23.6294	0.520338	0.288127	23.6466	0.516942
NC_012947	3	0.305247	23.2705	0.531484	0.305557	23.5163	0.525397
NC_012947	4	0.324338	23.3005	0.530759	0.325513	23.2648	0.531457
NC_012947	5	0.36222	22.8233	0.534308	0.356712	23.1341	0.531895
NC_006677	1	0.253055	22.8512	0.575817	0.249139	23.3364	0.579168
NC_006677	2	0.278173	22.6045	0.617671	0.276655	22.8025	0.621211
NC_006677	3	0.288292	22.5326	0.623256	0.28791	22.4569	0.628763
NC_006677	4	0.297152	22.557	0.627662	0.296499	22.5371	0.634271
NC_006677	5	0.310648	22.4143	0.628087	0.309682	22.6621	0.633868
NC_012943	1	0.63346	22.3962	0.639345	0.612666	22.4212	0.643977
NC_012943	2	0.697872	22.1249	0.656938	0.686201	22.3859	0.653208
NC_012943	3	0.727589	21.8916	0.662515	0.717108	22.1284	0.663017
NC_012943	4	0.752218	21.8254	0.664098	0.743624	21.4575	0.670181
NC_012943	5	0.782439	21.8301	0.667762	0.775653	21.9454	0.670699
NC_015567	1	0.26007	23.4433	0.54342	0.270495	23.3941	0.55042
NC_015567	2	0.287808	23.251	0.579938	0.300102	23.2557	0.584073
NC_015567	3	0.302824	23.1989	0.584645	0.315077	23.2532	0.590142
NC_015567	4	0.318954	23.1296	0.581094	0.33029	23.2869	0.587369
NC_015567	5	0.350716	22.7416	0.567342	0.356673	22.9344	0.573576
NC_003103	1	0.438422	24.7988	0.319712	0.442924	25.3349	0.308951
NC_003103	2	0.469312	24.387	0.334402	0.480153	24.8265	0.321978
NC_003103	3	0.485029	24.1008	0.335387	0.496576	24.648	0.323854
NC_003103	4	0.499581	23.8779	0.334144	0.511158	24.0309	0.33051
NC_003103	5	0.529838	23.5885	0.331346	0.536521	23.6422	0.335177
NC_015564	1	0.619596	22.1561	0.62146	0.609645	22.4228	0.620303
NC_015564	2	0.674566	22.1342	0.626227	0.669006	22.2603	0.629231
NC_015564	3	0.698465	22.02	0.628805	0.696858	22.3872	0.627563
NC_015564	4	0.721885	22.087	0.626723	0.7204	22.2805	0.630228
NC_015564	5	0.753021	22.3352	0.625945	0.751805	22.6166	0.628978
NC_015563	1	0.350437	22.6665	0.629675	0.349449	22.6955	0.629765
NC_015563	2	0.398824	22.4732	0.684731	0.399535	22.4128	0.686233
NC_015563	3	0.417165	22.2974	0.693457	0.417996	22.4749	0.692663
NC_015563	4	0.433713	22.4327	0.686287	0.434701	22.3866	0.692182
NC_015563	5	0.462447	22.325	0.673237	0.462028	22.2893	0.683521
NC_015566	1	0.260067	23.4507	0.543115	0.270487	23.3923	0.55077
NC_015566	2	0.287808	23.2455	0.580144	0.300086	23.2599	0.583726
NC_015566	3	0.302814	23.1979	0.58462	0.315074	23.2515	0.590175
NC_015566	4	0.318922	23.1299	0.581164	0.330319	23.2882	0.587341
NC_015566	5	0.350654	22.74	0.567363	0.356673	22.9344	0.573576
NC_003106	1	0.534372	25.2249	0.306607	0.534729	25.2702	0.310644
NC_003106	2	0.5632	24.8661	0.324982	0.563979	24.8571	0.32366
NC_003106	3	0.580016	24.5395	0.33774	0.580023	24.6302	0.330835
NC_003106	4	0.595659	24.4749	0.345284	0.596468	24.4432	0.340298
NC_003106	5	0.636501	24.8303	0.375794	0.635836	24.6652	0.378648
NC_015565	1	0.313877	24.0368	0.440492	0.313675	24.4811	0.427079
NC_015565	2	0.340324	23.5377	0.467349	0.340779	23.9831	0.450535
NC_015565	3	0.354889	23.2803	0.483612	0.35596	23.5594	0.469473
NC_015565	4	0.368851	23.1221	0.500235	0.368814	23.4492	0.491579
NC_015565	5	0.396765	22.8898	0.509694	0.396512	23.2403	0.488465
NC_015152	1	0.4466	24.3575	0.442981	0.450932	24.4109	0.442736
NC_015152	2	0.471252	23.9252	0.49017	0.473351	23.9854	0.486526
NC_015152	3	0.481535	23.6987	0.503499	0.483877	23.6882	0.501222
NC_015152	4	0.490371	23.4136	0.512149	0.493095	23.5657	0.508526
NC_015152	5	0.506982	23.3446	0.526944	0.50871	23.4267	0.522837
NC_015153	1	0.525623	24.2272	0.313129	0.530222	24.7878	0.305079
NC_015153	2	0.551127	23.6172	0.310982	0.547756	24.074	0.321405
NC_015153	3	0.563839	23.0517	0.314316	0.558637	24.8231	0.303066
NC_015153	4	0.575479	22.8109	0.31704	0.568974	23.8521	0.315429
NC_015153	5	0.596761	22.9387	0.324919	0.596242	23.2225	0.307377
NC_015155	1	0.528235	24.2534	0.313144	0.526952	24.9719	0.302556
NC_015155	2	0.550311	23.4263	0.309256	0.547205	24.0529	0.323243
NC_015155	3	0.56303	23.1027	0.315331	0.558731	24.8181	0.305171
NC_015155	4	0.574442	22.6532	0.317657	0.573534	23.8525	0.305558
NC_015155	5	0.59497	22.9319	0.324061	0.599371	23.743	0.314126
NC_009848	1	0.214266	24.6869	0.428724	0.208157	25.1278	0.4265
NC_009848	2	0.235788	24.0524	0.424784	0.231701	24.7068	0.420188
NC_009848	3	0.248755	23.7713	0.418338	0.246969	24.0338	0.422972
NC_009848	4	0.262555	23.4628	0.41505	0.261719	23.9387	0.409851
NC_009848	5	0.289162	23.0103	0.411627	0.287066	23.4115	0.400009
NC_005139	1	0.200785	24.3391	0.45329	0.208884	24.3909	0.468196
NC_005139	2	0.222685	23.7592	0.463731	0.232888	24.0219	0.470879
NC_005139	3	0.238438	23.4906	0.471881	0.248708	23.3993	0.477743
NC_005139	4	0.257863	23.1095	0.476429	0.266934	23.1959	0.483893
NC_005139	5	0.300513	22.6656	0.479146	0.300849	22.996	0.482929
NC_009840	1	0.21969	24.6759	0.308685	0.224771	24.8929	0.297022
NC_009840	2	0.232956	24.3208	0.307088	0.236656	24.4356	0.311827
NC_009840	3	0.2395	24.1439	0.318017	0.243327	24.2818	0.315232
NC_009840	4	0.245709	23.7672	0.332188	0.249702	23.9798	0.330267
NC_009840	5	0.259314	23.7142	0.345548	0.262523	23.6301	0.341246
NC_015559	1	0.173191	24.4203	0.437003	0.184939	24.4333	0.44464
NC_015559	2	0.191238	23.6568	0.447223	0.203319	23.6918	0.448777
NC_015559	3	0.202743	23.2352	0.447493	0.21566	23.379	0.452455
NC_015559	4	0.217028	22.738	0.455398	0.228266	23.1005	0.456141
NC_015559	5	0.245454	22.4126	0.457554	0.25465	22.8669	0.464046
NC_015558	1	0.235706	24.3968	0.358306	0.240499	24.3826	0.360863
NC_015558	2	0.254695	23.9393	0.36034	0.256228	24.1504	0.360397
NC_015558	3	0.2671	23.8069	0.364801	0.26666	23.7313	0.367876
NC_015558	4	0.280841	23.3895	0.367929	0.278547	23.826	0.364056
NC_015558	5	0.309652	22.9371	0.375158	0.302571	23.2015	0.368068
NC_015556	1	0.320495	22.6966	0.618845	0.326603	23.1968	0.60884
NC_015556	2	0.349584	22.7897	0.646162	0.358441	22.8102	0.645468
NC_015556	3	0.361362	22.724	0.650272	0.370804	22.9013	0.653452
NC_015556	4	0.372529	22.7172	0.651292	0.381221	22.7882	0.655887
NC_015556	5	0.391018	22.4405	0.644057	0.398613	22.5367	0.656824
NC_015555	1	0.323683	24.7421	0.34621	0.323065	25.1042	0.339821
NC_015555	2	0.347564	24.0651	0.352019	0.345271	24.8693	0.349799
NC_015555	3	0.359941	23.9189	0.358351	0.359867	24.1521	0.347669
NC_015555	4	0.371211	23.9961	0.357102	0.373295	24.0013	0.355498
NC_015555	5	0.39204	23.8656	0.361954	0.395561	23.9706	0.363769
NC_015554	1	0.271024	24.2569	0.434581	0.270916	24.2529	0.433752
NC_015554	2	0.295959	23.5688	0.439805	0.296864	23.6926	0.435241
NC_015554	3	0.311719	23.1508	0.443194	0.312454	23.3645	0.440703
NC_015554	4	0.329874	22.8056	0.449411	0.329005	22.9928	0.444242
NC_015554	5	0.364966	22.4774	0.451568	0.362451	22.4154	0.45242
NC_009839	1	0.28023	25.6539	0.296975	0.283649	25.9334	0.289111
NC_009839	2	0.294799	24.5197	0.302665	0.299508	24.8783	0.297175
NC_009839	3	0.302669	24.1249	0.311133	0.308603	24.62	0.303213
NC_009839	4	0.311603	23.9751	0.317161	0.316911	24.169	0.31457
NC_009839	5	0.333517	23.4788	0.329969	0.334083	23.7157	0.326745
NC_015164	1	0.250332	24.788	0.404012	0.242457	25.3007	0.377317
NC_015164	2	0.280237	24.332	0.469833	0.278446	24.4036	0.46707
NC_015164	3	0.294237	24.0764	0.49316	0.296519	24.2565	0.49666
NC_015164	4	0.306649	23.859	0.505386	0.311091	23.9757	0.508799
NC_015164	5	0.327226	23.5644	0.501453	0.333544	23.768	0.511271
NC_009832	1	0.309817	23.3983	0.54132	0.323883	23.4644	0.535484
NC_009832	2	0.340498	23.1373	0.569447	0.356262	23.1783	0.569492
NC_009832	3	0.358492	23.3847	0.574202	0.37425	23.2814	0.578152
[truncated: 5,982 more rows]
