# Supplementary material for: Energy efficiency trade-offs drive nucleotide usage in transcribed regions
Source: Nat Commun. 2016 Apr 21;7:11334. doi: 10.1038/ncomms11334 (PMC4844684; doi:10.1038/ncomms11334)
Supplement: Supplementary Data 6 — Replication origins used in this study. Data obtained from the DoriC database (http://tubic.tju.edu.cn/doric/). [file ncomms11334-s7.xlsx]

## Sheet: S6.replication origin
Supplementary Data6. Replication origins used in this study. Data obtained from DoriC database (http://tubic.tju.edu.cn/doric/). If you want to re-use this data, please download the latest version from their website and cite the DoriC paper (PMID: 23093601).
GenbankAccession	DoriCAccession	originFrom	OriginTo	GenomeSize	NumberOfOrigins
NC_016842	ORI95011001	1399	1640	1139330	1
NC_017028	ORI95030462	78401	78798	1407796	1
NC_012793	ORI93010547	3464178	26	3464618	1
NC_016628	ORI95040354	1029793	1031066	1621862	1
NC_013892	ORI93030282	36292	36665	4225498	1
NC_015680	ORI10010105	1426398	1427171	1716818	1
NC_013739	ORI93040231	6359091	79	6359369	1
NC_008601	ORI60010251	1909694	144	1910031	1
NC_010676	ORI92530212	3391999	3393108	3625999	1
NC_010801	ORI92530218	5038	6690	919805	1
NC_014499	ORI94040268	37034	37460	276511	1
NC_011992	ORI92720082	26604	26941	3796573	1
NC_009714	ORI92040116	1711145	1711273	1711273	1
NC_003047	ORI10030017	1	477	3654135	1
NC_007576	ORI10010175	1884300	209	1884661	2
NC_016831	ORI95030441	3728993	3729388	4637962	1
NC_014837	ORI94030338	4339718	4340157	4368708	1
NC_014625	ORI94030325	2661653	2662118	2776084	1
NC_014014	ORI93040238	1306	1426	934379	2
NC_009901	ORI94010698	5174359	222	5174581	1
NC_008340	ORI30010220	1431	1650	3275944	1
NC_003997	ORI10010068	5227136	406	5227293	2
NC_009455	ORI90010302	1580	1909	1341892	1
NC_016781	ORI95010964	1812	2394	2337938	1
NC_009076	ORI80030143	2376	3113	3988455	1
NC_004578	ORI10010093	6396882	338	6397126	1
NC_015760	ORI94010899	2217051	104	2217184	2
NC_013720	ORI93010622	1281155	1281631	6196199	1
NC_011593	ORI92710457	2832473	209	2832748	1
NC_012883	ORI10010079	1783451	1784177	1845800	1
NC_014643	ORI94010765	955626	956240	2506025	2
NC_002162	ORI92340005	751550	751719	751719	1
NC_010623	ORI92530210	1138105	1138281	2697374	1
NC_015866	ORI94030405	1	395	1278471	1
NC_005043	ORI10030039	838691	839044	1225935	1
NC_007955	ORI10010029	1820822	1821768	2575032	1
NC_008435	ORI40040072	422492	422646	5505494	2
NC_012960	ORI93040203	18761	19062	143795	1
NC_008309	ORI30030114	1930470	1930848	2007700	1
NC_004842	ORI10030037	1147944	1148563	1197687	1
NC_013194	ORI93040218	5058315	238	5058518	2
NC_004459	ORI10020013	1012335	1012802	3281945	1
NC_008702	ORI70020039	4360410	4360800	4376040	1
NC_007109	ORI10030065	1484753	1485148	1485148	1
NC_014032	ORI93020118	12840	13505	3619447	1
NC_008510	ORI40010227	5568	6678	3576473	1
NC_007508	ORI10040048	1330	1605	5178466	1
NC_012924	ORI93010560	1375	1527	2095898	2
NC_010524	ORI92340141	4909124	71	4909403	1
NC_010364	ORI10010054	913852	914003	2000962	2
NC_016945	ORI95030459	1072036	1133	1072136	1
NC_012850	ORI93040198	4365704	4366128	4767043	1
NC_011916	ORI92740179	4034858	4034961	4042929	1
NC_014973	ORI94040294	5277163	28	5277406	2
NC_009972	ORI92210356	6345664	76	6346587	1
NC_015222	ORI94040298	1442	1630	3180526	1
NC_004343	ORI10040023	355734	355977	358943	1
NC_006087	ORI10010116	2583937	224	2584158	2
NC_009440	ORI10010043	2191197	330	2191517	2
NC_015431	ORI94010839	1153982	276	1153998	1
NC_006347	ORI92040120	110151	110200	5277274	1
NC_016024	ORI95010926	1396	1668	2683362	1
NC_014210	ORI93010684	5767475	307	5767958	2
NC_009486	ORI90030156	786686	787242	1823511	1
NC_008555	ORI50010245	2813944	317	2814130	2
NC_006958	ORI10010141	1576	2291	3282708	1
NC_015470	ORI94030374	1171514	148	1171660	1
NC_016906	ORI95011009	5669301	100	5669805	1
NC_015125	ORI94010811	1602584	1603032	3982034	2
NC_013715	ORI93010621	2264035	2264603	2264603	1
NC_014169	ORI93010676	2477730	209	2477838	2
NC_007716	ORI10040055	705697	706569	706569	1
NC_014414	ORI94030315	808220	808571	2902643	1
NC_006576	ORI10030059	1620819	1620990	2696255	1
NC_014933	ORI94030345	889981	890763	3998906	1
NC_008024	ORI20010201	1937081	201	1937111	2
NC_005773	ORI10010104	5928612	237	5928787	1
NC_013517	ORI93010607	4418805	360	4418842	1
NC_011750	ORI94030302	4529104	4529481	5132068	1
NC_015589	ORI94010865	3968716	105	3969014	2
NC_008786	ORI70040092	5566733	492	5566749	1
NC_006831	ORI10030060	4149	4564	1499920	1
NC_007974	ORI20030106	2432447	2433945	2580084	1
NC_011002	ORI92530226	875063	875977	875977	1
NC_016446	ORI95030418	773081	773967	1046365	1
NC_009665	ORI92010329	5229622	381	5229686	1
NC_012442	ORI92740188	1185305	154	1185518	1
NC_016621	ORI95030424	508624	509091	605745	1
NC_010376	ORI92310374	1797286	364	1797577	2
NC_010572	ORI92510411	4324371	4325375	8545929	1
NC_016642	ORI95040358	295657	295942	5475670	1
NC_017030	ORI95040369	10080452	89	10080619	1
NC_003317	ORI10030025	2116944	191	2117144	1
NC_003210	ORI10010048	2944342	317	2944528	2
NC_017275	ORI10010112	612	685	2655201	3
NC_016856	ORI95030442	4097481	4097858	4870265	1
NC_006933	ORI10040039	1161991	154	1162204	1
NC_009785	ORI92210348	1519	1673	2196662	1
NC_008060	ORI10030108	50770	51761	3294563	1
NC_013511	ORI93040228	2474	2804	665445	1
NC_012668	ORI93010537	517431	517741	3149584	1
NC_014033	ORI93030288	3065736	3066152	3619559	1
NC_000961	ORI10010007	110790	111561	1738505	1
NC_007404	ORI10040044	1511	1688	2909809	1
NC_012856	ORI93010557	3647708	612	3647724	1
NC_009515	ORI10010045	1269631	1270569	1853160	1
NC_014921	ORI94010797	1	290	1118751	1
NC_009840	ORI92240123	1738623	168	1738790	1
NC_016612	ORI95020127	1408981	1409361	5974109	1
NC_011026	ORI92530228	1004121	1004787	3293456	1
NC_006512	ORI10010136	2839275	361	2839318	1
NC_010729	ORI92530214	2176588	2177156	2354886	1
NC_003143	ORI10020008	4653618	270	4653728	1
NC_003212	ORI10010050	3011021	318	3011208	2
NC_012892	ORI93020093	3812512	3812889	4557041	1
NC_014655	ORI94030327	2888051	2891345	4059653	1
NC_004113	ORI10030028	2338968	2339821	2593857	1
NC_015565	ORI94010859	2891685	44	2892255	1
NC_014364	ORI94010717	4653752	149	4653970	1
NC_009943	ORI92240125	3943061	49	3944167	1
NC_009792	ORI92230170	77514	77885	4720462	1
NC_009953	ORI92210355	1924	2704	5786361	1
NC_008542	ORI50030123	20694	21685	3483902	1
NC_008509	ORI40040074	317238	138	317336	1
NC_007086	ORI10040040	1371	1645	5148708	1
NC_014640	ORI94030326	6978133	6980670	7013095	1
NC_009505	ORI90030158	1997673	1998123	2111370	1
NC_002771	ORI10010020	1	221	963879	1
NC_015734	ORI94010894	1855962	1856452	1877273	1
NC_011369	ORI92740160	4085861	4086284	4537948	1
NC_011274	ORI92520071	3744471	3744848	4658697	1
NC_008705	ORI70040087	5382	5934	5737227	2
NC_008212	ORI10010030	2251381	2252573	3132494	3
NC_014965	ORI94030347	3193881	116	3194232	1
NC_011891	ORI92740175	1625	2041	5029329	1
NC_003030	ORI10010043	3940782	466	3940880	2
NC_010816	ORI92510428	1665195	1665928	2375792	2
NC_010556	ORI92310396	3033816	426	3034136	2
NC_011134	ORI92510445	2024171	232	2024171	2
NC_010175	ORI92210364	5258006	335	5258541	1
NC_014727	ORI94010785	2125564	103	2125753	2
NC_012489	ORI92740190	4636759	100	4636964	1
NC_011004	ORI92530227	316772	316943	5744041	1
NC_005070	ORI10030040	2434168	173	2434428	1
NC_016804	ORI95010993	1525	2051	4350386	2
NC_010939	ORI92530222	1909969	1910438	2331981	1
NC_016751	ORI95040359	1228560	1229785	2231407	1
NC_015602	ORI94010870	1631821	1632296	2113023	1
NC_010681	ORI92530213	4403302	4404147	4467537	1
NC_013798	ORI93010637	2350878	169	2350911	2
NC_015594	ORI94040313	321183	321339	1368670	1
NC_009434	ORI90010291	4567376	379	4567418	1
NC_011740	ORI92720080	4146532	4146909	4588711	1
NC_009524	ORI90010314	194	1310	2978976	1
NC_015174	ORI94030357	1403786	1404958	6006602	1
NC_010610	ORI92310400	1318	1481	2098685	2
NC_002971	ORI10040015	1835517	1836065	1995281	1
NC_016940	ORI95030457	2044618	2045177	4345237	2
NC_011999	ORI92710493	2101963	347	2102324	2
NC_007644	ORI10040052	228	449	2628784	2
NC_009439	ORI90010295	5072365	81	5072807	1
NC_014029	ORI93020117	4553476	269	4553586	1
NC_012467	ORI92710505	2111867	196	2111882	2
NC_008752	ORI70020041	27627	28537	5352772	1
NC_014815	ORI94010788	2144	3199	6962533	1
NC_007940	ORI10030099	1521686	1522076	1522076	1
NC_014738	ORI94030331	1192887	1193629	2155121	1
NC_016516	ORI95010940	1604	1990	2489623	1
NC_015508	ORI94040306	1407894	1408293	2148289	1
NC_014216	ORI93040248	2444764	2445138	3097763	1
NC_009782	ORI92210347	2879955	516	2880168	2
NC_015052	ORI94010807	1504	2238	2400312	2
NC_013174	ORI93010582	2749284	158	2749646	2
NC_007434	ORI10030072	225465	225893	4126292	1
NC_015380	ORI94030367	359210	359476	1284727	1
NC_008321	ORI30010218	4705921	78	4706287	1
NC_007181	ORI10010022	2225629	100	2225959	3
NC_012526	ORI92710519	1422	1812	2819842	1
NC_008358	ORI10030118	3704938	257	3705021	1
NC_017046	ORI95030469	4103935	4104312	4876219	1
NC_009900	ORI92230176	1360550	1360898	1360898	1
NC_009719	ORI92030165	1388180	1388749	3914745	1
NC_016931	ORI95030456	1263331	1263719	1263719	1
NC_010557	ORI92330205	278993	281472	1127947	1
NC_015946	ORI95040337	1357	1571	832603	2
NC_007776	ORI10030092	1616533	1617020	3046682	1
NC_014774	ORI94030334	280891	281333	1258278	1
NC_013526	ORI93030274	23359	24946	1074634	1
NC_013552	ORI93010614	1594	1923	1413462	1
NC_009446	ORI90010300	1459	1667	1389350	1
NC_009442	ORI90010296	1375	1527	2096309	2
NC_016776	ORI95040363	105766	105815	5373121	1
NC_010688	ORI92540145	1330	1604	5079002	2
NC_008596	ORI60040085	6988115	498	6988209	2
NC_011365	ORI92730234	2138345	2138799	3887492	1
NC_011386	ORI92720077	357583	357732	3745629	1
NC_007948	ORI10040063	1435	1722	5200264	1
NC_015858	ORI94040334	1260713	154	1260926	1
NC_012108	ORI92730248	5588316	5589073	5589073	1
NC_011831	ORI92710475	4684690	207	4684931	1
NC_004757	ORI10010100	1591	1790	2812094	1
NC_003272	ORI10010051	2404398	2404811	6413771	1
NC_011283	ORI92520072	5606607	5606987	5641239	1
NC_010400	ORI92310379	3421650	366	3421954	1
NC_005126	ORI10020016	44490	44869	5688987	1
NC_013235	ORI93040223	6060050	175	6060298	2
NC_011059	ORI92510439	2512488	2512923	2512923	1
NC_009142	ORI90010277	1780	3030	8212805	1
NC_014664	ORI94040269	2924251	2924569	4014469	1
NC_015678	ORI94010879	1587361	1587626	2153652	2
NC_013385	ORI93010594	2129201	187	2129237	1
NC_007925	ORI10030098	312527	313242	5513844	1
NC_012687	ORI92840194	722514	722810	1044282	1
NC_016511	ORI95010938	1602	1988	2498766	1
NC_014166	ORI93040247	3192106	70	3192235	1
NC_012968	ORI93040205	2547444	201	2547570	2
NC_010512	ORI92330198	744082	746472	1224595	1
NC_012926	ORI93010565	2146026	37	2146229	2
NC_008599	ORI60040086	1773442	1773615	1773615	1
NC_015496	ORI94040303	1345320	1345896	3389993	2
NC_013851	ORI93030280	3429460	3429892	3526903	1
NC_009513	ORI90010312	1999504	380	1999618	2
NC_008023	ORI20010199	1860325	201	1860355	2
NC_014833	ORI94040282	3684714	6	3685408	2
NC_014501	ORI94030318	2647251	2647553	6091620	1
NC_003912	ORI10010064	1324	1482	1777831	1
NC_006905	ORI10020023	4018843	4019220	4755700	1
NC_014006	ORI93030285	3514689	153	3514822	1
NC_010673	ORI92540144	461672	461912	922307	1
NC_014618	ORI94030323	4775552	4775934	4814049	1
NC_011205	ORI92520070	4112344	4112721	4842908	1
NC_004603	ORI10020014	3288455	370	3288558	1
NC_013971	ORI93020116	3805408	31	3805874	1
NC_013410	ORI93030269	1737544	1738222	3842635	1
NC_006350	ORI10030055	2376	3113	4074542	1
NC_016749	ORI95010958	1357	1513	2130034	2
NC_014119	ORI93030292	740119	741431	1282816	1
NC_009614	ORI92040111	1633790	1633848	5163189	1
NC_013853	ORI93010638	1363	1520	2146611	2
NC_013887	ORI10010091	1378410	1379098	1760939	1
NC_014915	ORI94010796	3628454	48	3628883	2
NC_010118	ORI92330191	27380	27805	245530	1
NC_008819	ORI80030135	1864544	187	1864731	1
NC_001318	ORI10040004	458037	458276	910724	1
NC_015164	ORI94030355	2648022	2648501	4242803	1
NC_012796	ORI93010548	3485667	3486419	5248049	2
NC_016146	ORI95030416	260657	261156	587248	1
NC_011662	ORI92730238	163323	163814	2621531	1
NC_016830	ORI95011000	6845474	568	6845832	1
NC_015571	ORI94030380	288976	289544	2339898	1
NC_015600	ORI94010867	2100077	202	2100077	2
NC_010498	ORI92320059	4205433	4205810	5068389	1
NC_002947	ORI10010029	8947	9541	6181863	1
NC_006511	ORI10020021	3858807	3859184	4585229	1
NC_008769	ORI70040093	1525	2051	4374522	2
NC_008011	ORI20020029	983356	984329	1457619	1
NC_010682	ORI92510418	3942256	327	3942557	1
NC_014168	ORI93010674	1594	2094	3157527	1
NC_003305	ORI10030024	1022735	1022879	2075560	1
NC_017946	ORI10010121	227904	228761	1736885	1
NC_007494	ORI10030075	942522	503	943016	1
NC_007333	ORI10010154	3641656	194	3642249	2
NC_013532	ORI93030275	95115	95499	1206806	1
NC_015591	ORI94040312	227925	228169	1312480	1
NC_009831	ORI92210349	4368	4811	5517674	1
NC_009080	ORI80030146	2932610	2933347	3495687	1
NC_017274	ORI10010109	1344	2180	2668974	3
NC_016043	ORI95020125	1634921	1635326	1638559	1
NC_012416	ORI94030304	1055975	1056376	1445873	1
NC_002967	ORI10040014	265084	265353	2843201	1
NC_006834	ORI10040037	1374	1650	4941439	1
NC_015945	ORI95030407	1428186	1428778	3842422	1
NC_006138	ORI10030050	709557	709918	3523383	1
NC_014207	ORI93010681	1510	1780	3059871	1
NC_016818	ORI95030439	4828078	4828456	4861101	1
NC_014802	ORI94040277	1324	1482	1664840	1
NC_009839	ORI92240122	1324	1482	1628115	1
NC_009976	ORI92230178	1688802	161	1688963	1
NC_010552	ORI92330204	1057	1400	2769414	1
NC_016050	ORI95030414	1282693	1283087	1283087	1
NC_009438	ORI90010294	4658924	146	4659220	1
NC_009776	ORI10010050	352504	352642	1297538	2
NC_004917	ORI10040028	1081990	1082088	1799146	1
NC_004307	ORI10010076	1625766	1626083	2256640	1
NC_010981	ORI92530223	920590	920991	1482455	1
NC_010125	ORI92330192	1206096	1206433	3944163	1
NC_010001	ORI92210358	4846882	74	4847594	1
NC_015633	ORI94030384	226380	226860	3063912	1
NC_012673	ORI93010540	1698914	1699110	2999895	2
NC_007722	ORI10040056	2618117	2618440	3052398	1
NC_016605	ORI95010948	248	762	1829111	2
NC_016947	ORI95011026	5408859	32	5409696	1
NC_015949	ORI95010912	2674176	54	2674809	2
NC_014760	ORI94040274	1003245	8	1003404	2
NC_012491	ORI92710518	6296318	464	6296436	2
NC_011527	ORI92740163	23055	23579	2008870	1
NC_004463	ORI10030032	680553	681016	9105828	1
NC_008750	ORI70010263	4708087	149	4708380	1
NC_006361	ORI10010131	1990	2845	6021225	2
NC_012918	ORI93040200	4745654	118	4745806	2
NC_007493	ORI10030074	3004887	3005268	3188609	1
NC_009783	ORI92220051	415998	416466	3765351	1
NC_016512	ORI95010939	1604	1990	2522885	1
NC_008740	ORI70010262	4326672	465	4326849	1
NC_016639	ORI95030428	1274650	1275089	1275089	1
NC_010169	ORI92230187	1809839	1810197	1923763	1
NC_013199	ORI94010702	1351	1523	2968598	2
NC_008698	ORI10010034	538594	539427	1781889	1
NC_005362	ORI10010102	1992003	1992676	1992676	1
NC_008278	ORI30010216	2029	2855	7497934	1
NC_014259	ORI93010694	4152186	323	4152543	1
NC_002932	ORI10010021	1127	1397	2154946	2
NC_006677	ORI10040036	1139728	1140080	2702173	1
NC_014378	ORI94010723	2469373	350	2469596	2
NC_014151	ORI93040243	4122714	67	4123179	2
NC_002758	ORI10010019	2878316	516	2878529	2
NC_013061	ORI93030264	15988	16500	5167383	1
NC_012214	ORI93020086	4025858	4026322	4026322	1
NC_014002	ORI10010095	2011879	166	2012424	1
NC_001264	ORI10030006	412228	652	412348	1
NC_016912	ORI95011011	2692357	516	2692570	2
NC_010475	ORI92340137	1307194	1308994	3008047	1
NC_017031	ORI95011032	1813	2052	2337657	2
NC_013729	ORI93010625	7579279	341	7579488	1
NC_013282	ORI93020101	4384164	17	4384526	1
NC_010505	ORI92340139	4549435	4549921	6077833	1
NC_010501	ORI92310384	5773340	385	5774330	1
NC_012691	ORI93020087	3442853	3443403	3471292	1
NC_002695	ORI10020005	4719078	4719455	5498450	1
NC_015389	ORI94040302	3028	3291	2115681	1
NC_012469	ORI92710509	2112133	196	2112148	2
NC_011833	ORI92740171	641883	196	642122	1
NC_014251	ORI93010691	245710	245984	2088772	2
	ORI92730255	1125789	981	1125857	4
NC_016599	ORI95040346	2623145	2623177	4000057	2
NC_014323	ORI93010697	5513480	5513887	5513887	1
NC_007435	ORI10030073	1832116	1832841	3181762	1
NC_009727	ORI92030167	187573	188097	2158758	1
NC_016632	ORI95030427	1761468	1762765	1762765	1
NC_015564	ORI94030377	4677373	4677889	4738809	1
NC_016809	ORI95030435	711708	712214	1981535	1
NC_014830	ORI94010792	1934	2566	4024382	1
NC_003228	ORI92040118	117800	117849	5205140	1
NC_008577	ORI50010246	9048	9650	4972204	1
NC_016932	ORI95011014	1813	2052	2310415	2
NC_002944	ORI10040011	1531	2099	4829781	1
NC_013512	ORI93010605	1121	1276	2306351	1
NC_009253	ORI90010279	3608086	364	3608104	2
NC_007645	ORI10010179	7214961	377	7215267	1
NC_015730	ORI94030398	4210918	4211365	4505211	1
NC_010104	ORI92240127	1206587	154	1206800	1
NC_013159	ORI93010574	1893	2761	4308349	1
NC_016077	ORI95010933	2487467	174	2487765	2
NC_004344	ORI10040024	697376	181	697724	1
NC_004368	ORI10010082	2211463	175	2211485	2
NC_016786	ORI95010973	1669	2306	2427149	2
NC_012471	ORI92710512	1354	1509	2253793	2
NC_002516	ORI10010010	6264361	482	6264403	1
NC_016784	ORI95010970	4019363	411	4019861	2
NC_012026	ORI92730247	1152391	1152771	1202435	1
NC_013416	ORI93030270	287100	287541	2105764	1
NC_009637	ORI10010048	1005691	1006299	1772694	1
NC_016026	ORI95040342	2481618	40	2481983	1
NC_011567	ORI92710455	2846687	400	2846746	2
NC_014315	ORI93010695	1492	2045	3328570	1
NC_013093	ORI93010571	1832	2627	8248144	1
NC_011147	ORI92520067	3854486	3854863	4581797	1
NC_014165	ORI93040246	4189715	269	4189976	2
NC_004193	ORI10010075	3630058	299	3630528	2
NC_011757	ORI92730240	8787	9101	5777908	1
NC_014313	ORI93040254	3347129	3347560	3638969	1
NC_007802	ORI10040061	188444	189046	4317977	1
NC_010380	ORI92310376	2245600	196	2245615	2
NC_017022	ORI95011028	1336	1532	2955294	2
NC_011060	ORI92510440	1465	1745	3018238	2
NC_009012	ORI80010272	2833588	2834292	3843301	1
NC_011144	ORI92530230	3995748	3996255	3996255	1
NC_006461	ORI10010133	1849496	54	1849742	1
NC_012560	ORI92710520	5365065	100	5365318	1
NC_009441	ORI90030151	1144647	1145328	6096872	1
NC_004116	ORI10010072	2160171	101	2160267	2
NC_010655	ORI94030296	958547	958954	2664102	1
NC_017026	ORI95011030	1525	2051	4380119	2
NC_016023	ORI95010924	1389759	1389957	3552226	2
NC_015558	ORI94010857	2143602	2143887	2143887	1
NC_016788	ORI95010977	1678	2315	2484332	2
NC_011748	ORI94030301	4305927	4306304	5154862	1
NC_013525	ORI93030273	323157	323588	2026947	1
NC_013959	ORI93030284	129354	129648	3003656	1
NC_015428	ORI94010838	2506165	368	2506301	2
NC_011773	ORI92710472	5302526	407	5302683	2
NC_011375	ORI92710451	1815785	231	1815785	2
NC_010471	ORI92310383	1796142	346	1796284	2
NC_007296	ORI10010149	1897543	201	1897573	2
NC_012985	ORI93040206	442488	442926	1226704	1
NC_010503	ORI92340138	751536	26	751679	1
NC_015697	ORI94010887	1126399	1126893	2264399	2
NC_014363	ORI94040262	2045415	2045655	2051896	1
NC_006841	ORI10030063	1332015	1052	1332022	1
NC_016048	ORI95010929	1315	1596	4410036	1
NC_012659	ORI93010535	5227162	306	5227419	2
NC_013665	ORI10010084	2957446	598	2957635	1
NC_011963	ORI92720081	2678294	2678681	3152792	1
NC_007794	ORI10030094	119513	119849	3561584	1
NC_007511	ORI10030078	7403	8492	3587082	1
NC_014623	ORI94030324	10194802	10195045	10260756	1
NC_011297	ORI92530232	1531	2147	1959987	1
NC_000963	ORI10030005	1111140	1111523	1111523	1
NC_003413	ORI10010016	15355	16235	1908256	1
NC_015672	ORI94040317	2526243	79	2526590	2
NC_013131	ORI93010573	10467732	369	10467782	2
NC_015966	ORI95010916	3225240	216	3225536	1
NC_009975	ORI10010052	850657	851266	1744193	1
NC_014311	ORI94010706	3520279	281	3520618	1
NC_002506	ORI10030009	247	1133	1072315	1
NC_006142	ORI10030051	1111114	1111496	1111496	1
NC_017056	ORI95030475	1111062	1111445	1111445	1
NC_012660	ORI93010536	6721956	6722539	6722539	1
NC_014448	ORI94040266	839116	839615	839615	1
NC_007643	ORI10030087	4154190	4154680	4352825	1
NC_005824	ORI10040031	346973	347216	350181	1
NC_016629	ORI95040355	1314124	1314258	4200534	1
NC_009488	ORI90030157	996058	997543	2127051	1
NC_004432	ORI10040025	1358464	1358633	1358633	1
NC_012881	ORI94040259	4233400	4233746	4289847	1
NC_015709	ORI94030395	1358539	1360169	1989865	1
NC_013722	ORI93040230	3768668	230	3768695	2
NC_015437	ORI94010844	2567897	70	2568361	1
NC_013062	ORI93040209	2763915	2764005	2768102	2
NC_008314	ORI30040068	2912210	1344	2912490	1
NC_016779	ORI95010963	5222749	407	5222906	2
NC_010725	ORI92540147	465	1160	5800441	1
NC_012034	ORI92710497	2919315	44	2919718	1
NC_004337	ORI10030030	3932902	3933279	4607203	1
NC_016111	ORI95010935	3282602	3283517	6283062	1
NC_012791	ORI93040197	5626103	36	5626353	1
NC_008260	ORI30010210	3119635	3120143	3120143	1
NC_015376	ORI94030366	3700566	210	3700833	1
NC_009004	ORI80010268	1366	1521	2529478	2
NC_007798	ORI10040060	855136	855541	859006	1
NC_010087	ORI92230182	918168	14	919806	1
NC_008513	ORI50040076	416226	416380	416380	1
NC_015555	ORI94010855	2534041	174	2534358	1
NC_012115	ORI92740184	1676387	100	1676444	1
NC_014004	ORI93040237	26847	27135	243933	1
NC_015145	ORI94010814	4249760	394	4250414	2
NC_002927	ORI10020006	5337389	5339179	5339179	1
NC_010634	ORI92520061	4661327	4661706	4695619	1
NC_007356	ORI10010158	1596	1925	1395502	1
NC_008595	ORI60040083	5474887	32	5475491	2
NC_007354	ORI10030069	11395	11819	1315030	1
NC_013948	ORI93040233	1402	1534	1006702	2
NC_013740	ORI93010629	2329473	33	2329769	4
NC_007335	ORI10030067	1292311	1292685	1842899	1
NC_016796	ORI95040365	795403	795812	1170489	1
NC_014718	ORI94030328	770009	771103	822304	1
NC_009454	ORI90010301	3024795	3025375	3025375	1
NC_013642	ORI93030276	807603	808159	1809823	1
NC_009487	ORI90010305	2906284	571	2906700	2
NC_002163	ORI10010008	1324	1482	1641481	1
NC_009075	ORI80030142	3120763	3121210	3127456	1
NC_010163	ORI92510407	1496893	288	1496992	1
NC_013790	ORI10010090	2935691	2937203	2937203	1
NC_008536	ORI40010241	9965380	88	9965640	1
NC_006833	ORI10030062	1079740	110	1080084	1
NC_013730	ORI93030278	6721009	6721495	8078757	1
NC_007613	ORI10030084	3763785	3764162	4519823	1
NC_009445	ORI90030152	209868	210092	7456587	1
NC_013169	ORI93010576	1730	2316	2785024	1
NC_016589	ORI95030421	3044974	3045700	3131280	1
NC_012721	ORI94030307	2826067	99	2827333	1
NC_016614	ORI95040351	1974116	1017	1974339	1
NC_012857	ORI94030308	466406	467064	1323321	1
NC_000918	ORI10040002	209842	209931	1551335	1
NC_015321	ORI94030365	1757298	1757958	4633577	1
NC_014256	ORI93010693	1673414	153	1673997	1
NC_008261	ORI30010212	3256064	410	3256683	2
NC_014206	ORI93010680	3650552	218	3650813	2
NC_006908	ORI10040038	1	214	777079	1
NC_015677	ORI94030390	22953	23247	4070193	1
NC_011374	ORI92740161	102547	102771	874478	1
NC_014329	ORI94010711	2336942	230	2337913	2
NC_013741	ORI10010085	1302929	1304388	1560622	1
NC_008529	ORI40010234	1856840	103	1856951	1
NC_015713	ORI94030397	2491276	2492373	2496337	1
NC_014759	ORI94030333	2807771	2808119	4511574	1
NC_007298	ORI10010152	1549	1757	4501104	1
NC_004668	ORI10010097	3217568	58	3218031	2
NC_016860	ORI95020132	4188900	4189277	4954814	1
NC_010804	ORI92530219	65394	65787	3448421	1
NC_003869	ORI10010060	2689326	364	2689445	2
NC_007520	ORI10010170	2427456	68	2427734	1
NC_002655	ORI10020004	4788059	4788436	5528445	1
NC_007426	ORI10010026	302012	303233	2595221	1
NC_008687	ORI60030128	75059	75214	1730097	1
NC_009342	ORI90010286	3313333	3314179	3314179	1
NC_013889	ORI93010641	1486	1737	2744800	1
NC_010516	ORI92310388	3957717	37	3958233	2
NC_007350	ORI10010157	2516353	508	2516575	2
NC_006349	ORI10030054	2318246	2318673	2325379	1
NC_009052	ORI80010273	5126971	40	5127376	1
NC_011985	ORI92730244	4004860	189	4005130	1
NC_016514	ORI95020126	4705472	4705845	4734438	1
NC_015757	ORI94040328	3550877	3551206	3551206	1
NC_015733	ORI94010893	8884	9483	5984790	1
NC_012779	ORI93020091	3780724	3781119	3812315	1
NC_011741	ORI94030298	4002052	4002429	4700560	1
NC_015144	ORI94030354	1070251	1070943	2272954	1
NC_006448	ORI10010128	1796793	185	1796846	2
NC_013418	ORI93030271	121248	121717	636994	1
NC_010079	ORI92210360	2872729	543	2872915	2
NC_011586	ORI92710456	23085	23752	4050513	1
NC_008782	ORI70020042	6234	6571	4448856	1
NC_012438	ORI92740185	1640874	1662	1640877	1
NC_008262	ORI30010214	2896605	235	2897393	2
NC_013766	ORI93010632	3031972	187	3032288	2
NC_009697	ORI92010333	1348	1609	3863450	2
NC_009662	ORI92010326	1877858	138	1877931	1
NC_007575	ORI10010173	2201475	14	2201561	1
NC_002620	ORI10030010	1072919	265	1072950	1
NC_008711	ORI70010260	1420	1994	4597686	2
NC_015711	ORI94030396	2049995	2050359	9003593	1
NC_015588	ORI94040311	3307550	190	3307740	2
NC_011837	ORI92710478	1357	1614	3896121	2
NC_010103	ORI92230184	1992025	1992476	2105969	1
NC_009523	ORI90010313	5801567	414	5801598	1
NC_012578	ORI92720085	2892421	234	2892523	1
NC_013205	ORI93010588	3018402	111	3018755	2
NC_000919	ORI10010003	1399	1640	1138011	1
NC_015964	ORI95030409	578938	579366	2086875	1
NC_014922	ORI94030343	653382	653805	2007018	1
NC_012695	ORI94030306	4014224	4014961	4098576	1
NC_014479	ORI94010734	4027467	409	4027676	2
NC_013316	ORI93010592	1321	1561	4191339	2
NC_017044	ORI95030467	2709	3103	1300386	1
NC_011126	ORI92540153	1559431	264	1559514	1
NC_004572	ORI10010092	1438	1766	927303	1
NC_007651	ORI10030089	2376	3100	3809201	1
NC_006085	ORI10040033	2560151	244	2560265	2
NC_015638	ORI94030386	1281585	1282594	3296168	1
NC_015277	ORI94030362	57205	57460	6226409	1
NC_002737	ORI10010015	1852441	231	1852441	2
NC_007775	ORI10030091	1647642	1648110	2932766	1
NC_003155	ORI10010046	5287934	5289023	9025608	1
NC_013165	ORI93040216	3165004	41	3165038	1
NC_010159	ORI92220056	4504144	269	4504254	1
NC_009484	ORI90030154	2731995	2732262	3389227	1
NC_015581	ORI94010863	1932282	85	1932455	1
NC_011896	ORI92710483	1567	2080	3268071	1
NC_011658	ORI92710460	5268873	408	5269030	2
NC_007297	ORI10010151	1838524	201	1838554	2
NC_007429	ORI10030071	722693	722989	1044459	1
NC_014147	ORI93010671	397	992	1863286	1
NC_016863	ORI95030444	4045087	4045464	4817868	1
NC_012225	ORI92730249	2057021	2057784	3000694	1
NC_015953	ORI95010913	3690384	3691244	7414440	1
NC_015177	ORI94030358	3569715	3570363	4635236	1
NC_008600	ORI60010250	5256735	350	5257091	2
NC_016843	ORI95011002	1399	1640	1139417	1
NC_012913	ORI93030260	1970764	1971233	2313035	1
NC_007347	ORI10010155	3805996	183	3806533	1
NC_008531	ORI40010236	2037788	115	2038396	1
NC_013504	ORI93010602	1755509	1755993	1755993	1
NC_012623	ORI10010070	385	837	2812165	3
NC_015947	ORI95030408	2896	3885	4544477	1
NC_010263	ORI92230189	1267781	1268175	1268175	1
NC_012962	ORI93020097	41092	41469	5064808	1
NC_017043	ORI95030466	720739	721133	1279798	1
NC_008942	ORI10010037	1804856	530	1804962	1
NC_013530	ORI93010613	3742473	149	3742776	2
NC_008785	ORI70030132	3359752	3360489	3497479	1
NC_012759	ORI93020090	3811990	3812367	4578159	1
NC_014148	ORI93030293	5423061	613	5423075	1
NC_010397	ORI92340134	5066572	5067172	5067172	1
NC_016901	ORI95011008	5287697	73	5288069	1
NC_013771	ORI93030279	138998	139406	1443806	1
NC_016810	ORI95030436	4105099	4105476	4878012	1
NC_006624	ORI10010021	1711251	1712157	2088737	1
NC_013714	ORI93010619	1504	1977	2636367	2
NC_015573	ORI94010861	3601080	42	3601386	1
NC_016938	ORI95011021	1845734	61	1846178	2
NC_014225	ORI93040252	44222	44612	2116312	1
NC_010617	ORI92510415	1696	2303	2697540	2
NC_009033	ORI10010038	795359	795496	1570485	1
NC_007984	ORI20040064	147837	148604	686194	1
NC_015434	ORI94010842	6666231	6667007	6673976	1
NC_014125	ORI93010669	3515776	203	3516334	1
NC_011753	ORI92710466	7270	7497	3299302	1
NC_016783	ORI95010967	1681	2318	2449071	2
NC_014150	ORI93030294	1596291	1597162	3241804	1
NC_002940	ORI10030013	1698708	295	1698955	1
NC_012814	ORI93010554	1938496	133	1938709	2
NC_014106	ORI93010668	2042720	2043161	2043161	1
NC_012622	ORI10010067	385	837	2702058	3
NC_014100	ORI93020119	4615609	4616054	4655622	1
NC_013515	ORI93010606	1662020	65	1662578	1
NC_011900	ORI92710489	2221289	185	2221315	2
NC_009051	ORI10010039	2477657	468	2478101	1
NC_007510	ORI10030077	34512	35376	3694126	1
NC_008319	ORI30030116	2606632	173	2606748	1
NC_008618	ORI60010255	1501	1996	2089645	2
NC_016616	ORI95040352	846451	846679	3806980	2
NC_015161	ORI94010816	1694	2243	2147060	1
NC_016930	ORI95030455	1287346	1287740	1287740	1
NC_015660	ORI94010874	3893288	451	3893306	1
NC_010278	ORI92230190	1846236	1846705	2242062	1
NC_007618	ORI10030085	2007638	2008089	2121359	1
NC_011353	ORI92720076	4822173	4822550	5572075	1
NC_009641	ORI92010323	2878684	516	2878897	2
NC_004461	ORI10010085	2498918	361	2499279	2
NC_014962	ORI94040289	3096175	3097169	5472964	1
NC_002936	ORI10010023	1599	1923	1469720	1
NC_016803	ORI95040366	2528745	2529111	3858580	1
NC_015499	ORI94010846	1381	1609	1898865	1
NC_007484	ORI10010162	1525	2395	3481691	1
NC_013355	ORI93030268	1370998	1371191	2124771	1
NC_013960	ORI93010657	1597	1892	4079427	1
NC_011988	ORI92730245	2629	3578	1283187	1
NC_007712	ORI10030090	4127547	4127912	4171146	1
NC_008781	ORI70010264	4402065	4402849	4410291	2
NC_006570	ORI10010137	1892387	1892819	1892819	1
NC_016789	ORI95010979	1657	2294	2530683	2
NC_010172	ORI92240131	5470388	43	5471154	1
NC_015663	ORI94030388	1496150	1496532	5280350	1
NC_008044	ORI20030107	3030410	3030830	3200938	1
NC_009495	ORI90010307	1348	1609	3886916	2
NC_015968	ORI95020123	4766429	4766802	4812833	1
NC_012032	ORI92710496	5268373	293	5268950	1
NC_011071	ORI92520074	2924	3920	4573969	1
NC_015846	ORI94030402	2531769	2532693	2571406	1
NC_015497	ORI94010845	5051877	76	5052309	1
NC_013943	ORI93030283	3055541	3055847	3222077	1
NC_011751	ORI94030303	4412501	4412878	5202090	1
NC_014639	ORI94010763	3628246	3628875	4168266	2
NC_007481	ORI10020024	3208603	3209028	3214944	1
NC_012669	ORI93010539	4668956	321	4669183	2
NC_009457	ORI90020048	2668956	2669429	3024069	1
NC_013156	ORI10010080	970069	970721	1485061	1
NC_007759	ORI10040057	1529	1698	3179300	1
NC_010678	ORI94030297	21866	23270	1302238	1
NC_013223	ORI93010590	2830228	2830405	2864304	1
NC_016811	ORI95010996	3358215	3359001	3359001	1
NC_013422	ORI93040224	2508187	2508603	2582886	1
NC_014219	ORI93010689	3592370	653	3592487	2
NC_013595	ORI93010616	10341154	360	10341314	2
NC_013037	ORI93030263	4633502	4633959	6967790	1
NC_014935	ORI94040288	2101065	110	2101285	1
NC_012470	ORI92710510	1354	1509	2149868	2
NC_009380	ORI90020044	5176409	5176977	5183331	1
NC_004545	ORI10040026	1	468	615980	1
NC_016602	ORI95010946	342054	342363	3294546	1
NC_011894	ORI92740176	1349719	1350215	7772460	1
NC_014393	ORI94010730	5261796	98	5262222	2
NC_013315	ORI93010591	4109897	4110554	4110554	1
NC_009921	ORI92210351	1655	3955	8982042	1
NC_009049	ORI80030138	3052026	3052407	3147721	1
NC_017033	ORI95040371	3603240	12	3603458	2
NC_007778	ORI10030093	436236	436874	5331656	1
NC_011244	ORI92540158	476440	476702	930981	1
NC_009079	ORI80030145	2345581	2346001	2352693	1
NC_014410	ORI94010732	2785426	162	2785752	1
NC_010168	ORI92210363	3155123	143	3155250	2
NC_013172	ORI93030266	3605431	3608166	3614992	1
NC_009706	ORI92010339	1357	1614	3964618	2
NC_008512	ORI40030122	148013	148541	159662	1
NC_009718	ORI92010342	1948471	42	1948941	1
NC_009348	ORI90010287	4666333	4666841	4702402	2
NC_013895	ORI93010648	96580	96821	1810248	1
NC_012778	ORI93010544	1357	1657	2144190	2
NC_015681	ORI94040318	1054019	1054412	2322224	1
NC_014152	ORI93010672	3156874	97	3157416	1
NC_015635	ORI94010873	1720	2464	5683123	1
NC_007795	ORI10010184	2821148	516	2821361	2
NC_014761	ORI94010787	1389	1648	2303940	1
NC_015518	ORI10010102	2137254	31	2137654	3
NC_008245	ORI30010209	1892184	1892616	1892616	1
NC_008527	ORI40010232	2438566	143	2438589	2
NC_014958	ORI94010802	1616	1903	3498530	1
NC_014394	ORI94010731	1446	1946	3162471	1
NC_014153	ORI93010673	1888	2137	3396378	1
NC_016613	ORI95020128	837	1312	3478307	1
NC_015061	ORI94030349	4830402	4830780	4864217	1
NC_011027	ORI92510437	2288787	166	2289249	1
NC_009053	ORI80030140	1883252	1883700	2274482	1
NC_002570	ORI10010011	4202339	583	4202352	1
NC_007964	ORI10030104	120081	120557	4406967	1
NC_012686	ORI92840193	722588	722884	1044352	1
NC_008322	ORI30010219	4792246	80	4792610	1
NC_011661	ORI92730237	276792	277414	1855560	1
NC_015930	ORI95010908	1360	1522	1950135	1
NC_015873	ORI95010906	583809	584033	2474718	2
NC_009832	ORI92220054	5445749	5446129	5448853	1
NC_015318	ORI94040300	1289	1495	1694430	1
NC_014931	ORI94040286	6549857	87	6550056	1
NC_005140	ORI10030045	1855947	191	1857073	1
NC_008543	ORI50030124	2813322	2814293	2998664	1
NC_009848	ORI92210350	3703846	3704465	3704465	1
NC_014218	ORI93010687	1985902	76	1986154	2
NC_009699	ORI92010337	1339	1600	3995387	2
NC_014910	ORI94030340	37173	37431	4637013	1
NC_010337	ORI92310372	1089549	1089707	3075407	1
NC_010120	ORI92230185	2138689	2139132	2153416	1
NC_004129	ORI10010073	7074428	100	7074893	1
NC_008818	ORI10010035	5011	5539	1667163	2
NC_012581	ORI92710524	5229832	280	5230115	2
NC_011653	ORI92730236	1852837	1854452	2016657	1
NC_002607	ORI10010008	921863	922014	2014239	2
NC_009482	ORI90040103	2224740	173	2224914	1
NC_004741	ORI10030036	3840015	3840392	4599354	1
NC_013861	ORI93010640	4076599	202	4077332	1
NC_002745	ORI10010017	2814603	516	2814816	2
NC_015214	ORI94010819	2077532	8	2078001	1
NC_010080	ORI92210361	2080153	186	2080931	1
NC_013209	ORI93040221	2896654	2897022	2907495	1
NC_009074	ORI80030141	2376	3113	3912947	1
NC_008254	ORI30030112	3754957	3755347	4412446	1
NC_010717	ORI92520063	2752	4012	5240075	1
NC_010519	ORI92330200	2107172	2107550	2263857	1
NC_013939	ORI93020112	2234308	134	2234389	1
NC_015977	ORI95010919	3591584	3592125	3592125	1
NC_011898	ORI92710485	4068223	26	4068724	2
NC_012121	ORI92710499	2565870	86	2566424	2
NC_014828	ORI94010789	3008393	330	3008576	1
NC_010117	ORI92240128	2016346	139	2016427	1
NC_007880	ORI10010185	1895784	274	1895994	1
NC_009698	ORI92010335	1348	1609	3760560	2
NC_005955	ORI10030048	1580795	1581384	1581384	1
NC_003116	ORI10030022	219873	221785	2184406	1
NC_006274	ORI10010122	5300758	407	5300915	2
NC_005125	ORI10030044	3438638	3439066	4659019	1
NC_015410	ORI94010834	5433907	78	5434353	1
NC_013893	ORI93010645	2624780	2625429	2658366	2
NC_009667	ORI92010330	544	1438	2887297	1
NC_009465	ORI90040101	1294	1506	1022154	1
NC_007432	ORI10010161	2127732	100	2127839	2
NC_010845	ORI92540151	277866	73	277995	1
NC_010612	ORI92310402	1534	2073	6636827	2
NC_009078	ORI80030144	3093712	3094548	3100794	1
NC_015183	ORI94030359	2823886	223	2823930	1
NC_014721	ORI94010782	2786091	66	2786473	2
NC_015388	ORI94040301	1473	2175	3282536	1
NC_013450	ORI93010600	2824191	516	2824404	2
NC_008229	ORI30010208	1553787	1553927	1553927	1
NC_015379	ORI94010829	6842881	131	6843248	1
NC_014650	ORI94010769	3840283	422	3840330	1
NC_008390	ORI40020035	21561	22315	3556545	1
NC_011415	ORI92720078	4179783	4180160	4887515	1
NC_011035	ORI92530229	1914713	1914863	2232025	1
NC_009801	ORI92220053	4247531	4247908	4979619	1
NC_013411	ORI93010597	3622489	122	3622844	2
NC_011094	ORI92520066	3959799	3960176	4709075	1
NC_007204	ORI10010147	2650553	519	2650701	1
NC_015567	ORI94030379	5410060	5410440	5442880	1
NC_010407	ORI92310380	1432	1938	3258645	1
NC_010468	ORI92320058	4703977	4704354	4746218	1
NC_013956	ORI93020114	18636	18866	4690298	1
NC_009712	ORI10010049	2542869	345	2542943	1
NC_015732	ORI94010892	1452	1649	3239340	1
NC_015311	ORI94030363	628318	628763	2937589	1
NC_013523	ORI93030272	2593848	2594353	2741033	1
NC_013216	ORI93010589	4545344	30	4545624	1
NC_009725	ORI92010343	3918379	411	3918589	1
NC_017040	ORI95011034	1750832	231	1750832	1
NC_006270	ORI10010120	4222202	506	4222334	2
NC_015510	ORI94030375	3804018	3804588	8371686	1
NC_010814	ORI92510427	1641	1869	3917761	1
NC_008228	ORI30020032	5178859	5179914	5187005	1
NC_013850	ORI93020111	5426903	5427283	5458505	1
NC_003454	ORI10040017	641869	642687	2174500	1
NC_014974	ORI94010804	1365	1664	2346803	1
NC_013522	ORI93010611	1848210	96	1848474	2
NC_016775	ORI95040362	1207238	154	1207451	1
NC_015291	ORI94010827	1363	1520	1958690	2
NC_007793	ORI10010182	2872583	543	2872769	2
NC_012806	ORI93010551	845675	100	846214	1
NC_009050	ORI80030139	575400	576398	1219053	1
NC_013119	ORI94030309	2002854	2003305	2117050	1
NC_010508	ORI92330197	145946	146396	3532883	1
NC_004722	ORI10010099	5411528	280	5411809	2
NC_008380	ORI40030119	73	473	5057142	1
NC_013854	ORI93030281	1	497	3311395	1
NC_010003	ORI92230188	1423266	1426194	2169548	1
NC_011663	ORI92710463	5145533	76	5145902	1
NC_009085	ORI80040099	3976656	295	3976747	1
NC_016768	ORI95040361	4394484	101	4394985	2
NC_000964	ORI10010006	4214414	409	4214630	2
NC_014532	ORI94010743	4061010	227	4061296	1
NC_011206	ORI92510446	1611	1893	2885038	1
NC_013009	ORI93040208	876108	876518	879977	1
NC_013743	ORI10010086	3887788	154	3889038	1
NC_005835	ORI10010106	1524341	1524641	1894877	1
NC_010544	ORI92510410	2555	4982	879959	1
NC_013508	ORI93020109	3728199	3728594	3760463	1
NC_011744	ORI92740168	1674667	408	1675519	1
NC_011294	ORI92520073	3954126	3954503	4685848	1
NC_015554	ORI94010854	4972076	689	4972148	1
NC_007799	ORI10030096	26939	27361	1176248	1
NC_007973	ORI20030105	3835600	3836432	3928089	1
NC_010581	ORI92330206	4049452	4050088	4170153	1
NC_008253	ORI30020033	4109423	4109800	4938920	1
NC_000117	ORI10030001	719974	720270	1042519	1
NC_014920	ORI94030342	1666426	1667111	1985832	1
NC_016808	ORI95030434	1861345	1861831	2349518	1
NC_011899	ORI92710487	2578037	592	2578146	2
NC_004556	ORI10010087	1466	1746	2519802	1
NC_002662	ORI10010012	1726	1881	2365589	1
NC_014614	ORI94010754	2715054	123	2715461	1
NC_015684	ORI94040319	3594586	100	3595748	1
NC_016778	ORI95030430	1167908	1168359	2107023	1
NC_009504	ORI90040106	1164007	153	1164220	1
NC_008570	ORI50020037	4729112	4729620	4744448	1
NC_015224	ORI94030361	4551997	269	4552107	1
NC_011726	ORI92740166	1067589	1068216	4679413	1
NC_012522	ORI94010700	3775365	3776103	7913450	1
NC_003028	ORI10010041	2160822	196	2160837	2
NC_012914	ORI94010701	7184392	26	7184930	1
NC_012808	ORI93010552	5511222	711	5511322	1
NC_009675	ORI92040115	1431	1846	5277990	1
NC_010994	ORI92540152	1	473	4513324	1
NC_010336	ORI92310371	895633	896081	2045775	1
NC_006369	ORI10010126	3345130	203	3345687	1
NC_016911	ORI95030450	1269380	1269774	1269774	1
NC_010102	ORI92230183	4028361	4028738	4858887	1
NC_013016	ORI93030262	26352	26524	2145295	1
NC_009633	ORI92010321	4928949	49	4929566	2
NC_008027	ORI20010203	5888750	551	5888780	1
NC_016857	ORI95030443	4105100	4105477	4878013	1
NC_008816	ORI80030133	1669719	167	1669886	1
NC_000921	ORI10010004	1559163	1559314	1643831	1
NC_015381	ORI94030368	60208	60718	4413616	1
NC_015391	ORI94010833	2634775	100	2635294	2
NC_014010	ORI93030286	1808666	1808890	2753527	1
NC_015958	ORI95010915	2784490	113	2785056	1
NC_014666	ORI94010779	1691	2875	8815781	1
NC_003450	ORI10010055	1576	2291	3309401	2
NC_016510	ORI95030419	2044021	2044152	3162865	1
NC_015556	ORI94010856	4920282	28	4920769	1
NC_017045	ORI95030468	1353610	1354352	2164087	1
NC_010674	ORI92310405	3799968	174	3800327	2
NC_002976	ORI10010039	2616332	539	2616530	2
NC_012947	ORI93020096	4528998	4529375	4570938	1
NC_013361	ORI93020103	4857493	4857869	5697240	1
NC_010334	ORI92310370	5226555	80	5226917	1
NC_015519	ORI94010851	1453	1711	2759867	1
NC_016807	ORI95040367	817121	690	817176	1
NC_015590	ORI94030382	3425340	3425744	3820344	1
NC_016913	ORI95030451	1168859	1169253	1255681	1
NC_010546	ORI92330201	1886587	1887114	4934271	1
NC_010320	ORI92310367	2456945	194	2457259	1
NC_014762	ORI94040275	2574784	69	2574824	1
NC_005861	ORI92840192	152012	152382	2414465	1
NC_002663	ORI10030011	1677118	1677604	2257487	1
NC_011729	ORI92730239	376187	376554	5942652	1
NC_014914	ORI94030341	645400	645792	1695860	1
NC_007517	ORI10010169	3997401	260	3997420	1
NC_014472	ORI94030316	1627443	1628014	3868304	1
NC_010545	ORI92310393	1762	2604	2369219	2
NC_012815	ORI93010556	1938270	133	1938483	2
NC_002488	ORI10010009	1463	1758	2679306	1
NC_010551	ORI92330203	28444	29321	3443583	1
NC_009615	ORI92040112	3549660	3549703	4811379	1
NC_005966	ORI10010111	3598158	200	3598621	1
NC_011666	ORI92740165	2771022	2771437	4305430	1
NC_010482	ORI10010056	1378666	1378914	1590757	1
NC_010830	ORI92530221	340652	342578	1884364	1
NC_012588	ORI10010061	384	836	2608832	3
NC_007498	ORI10040047	1431	1679	3665893	1
NC_015674	ORI94010877	608360	608700	1755458	1
NC_002696	ORI10040008	4016703	234	4016947	1
NC_006348	ORI10030053	3006500	3006897	3510148	1
NC_008344	ORI30040069	1415	1618	2661057	1
NC_008787	ORI70010266	1324	1482	1616554	1
NC_016627	ORI95010952	4897496	566	4897678	2
NC_013949	ORI93040235	1291	1447	1578097	2
NC_011660	ORI92710461	2652156	2652348	2976212	2
NC_004631	ORI10020015	3750549	3750926	4791961	1
NC_009659	ORI92030164	4003841	4004987	4110251	1
NC_013521	ORI94010704	1610	2336	4253413	1
NC_013947	ORI93010656	6841169	63	6841557	2
NC_015859	ORI95010904	1696	2481	3433007	2
NC_006086	ORI10010114	1899877	201	1899877	2
NC_016777	ORI95040364	150016	150425	1162259	1
NC_006371	ORI10040035	2237068	468	2237943	1
NC_016941	ORI95011023	2762572	518	2762785	2
NC_015722	ORI94010890	1183035	1183732	1183732	1
NC_011072	ORI92510443	2078938	196	2078953	2
NC_016943	ORI95011024	4874879	236	4875340	1
NC_014330	ORI94030312	1342563	1343095	2586443	1
NC_008820	ORI80030136	2682471	204	2682675	1
NC_002755	ORI10040009	1525	2051	4403837	1
NC_016801	ORI95010989	1678	2315	2499189	2
NC_016620	ORI95010950	1588	2237	3435933	1
NC_012590	ORI92710525	1642	2064	2790189	2
NC_003910	ORI10020011	5367414	5367871	5373180	1
NC_010694	ORI92520062	3883004	3883467	3883467	1
NC_014539	ORI94030319	4026955	4027838	4077097	1
NC_013967	ORI10010094	2846902	257	2847757	2
NC_008593	ORI60010248	2547494	334	2547720	2
NC_014972	ORI94030348	3694272	3695029	3851869	1
NC_011901	ORI92740178	3464498	138	3464554	2
NC_016590	ORI95030422	1269418	1270934	1569570	1
NC_007295	ORI93010528	1599	1742	897405	1
NC_010161	ORI92230186	2618505	2619061	2619061	1
NC_014158	ORI93040244	4379475	189	4379918	1
NC_007348	ORI10030068	2110074	2111616	2726152	1
NC_014555	ORI94010752	1498669	1498819	1629557	1
NC_012589	ORI10010064	386	838	2736272	3
NC_015601	ORI94010868	1354	1616	1787941	2
NC_008526	ORI40010230	2894537	80	2895264	2
NC_009428	ORI90030150	2711975	2712356	3217726	1
NC_010473	ORI92330196	4021241	4021618	4686137	1
NC_008789	ORI70010267	1333355	1333574	2678452	1
NC_008686	ORI60030127	2851745	169	2852282	1
NC_009257	ORI90010280	1898041	45	1898476	1
NC_009800	ORI92220052	3952813	3953190	4643538	1
NC_007577	ORI10030081	1709070	204	1709204	1
NC_008313	ORI30010217	4051905	688	4052032	1
NC_013171	ORI93010579	1882620	253	1883067	2
NC_014375	ORI94040265	3445056	272	3445263	1
NC_016609	ORI95030423	7836170	7836739	9033684	1
NC_013524	ORI94040261	755032	755894	1252731	1
NC_010280	ORI92240132	1038573	1038869	1038869	1
NC_012997	ORI93010570	5192334	540	5193164	1
NC_014371	ORI94040264	1606	2409	1371874	1
NC_008369	ORI30010222	1895243	1895727	1895727	1
NC_011983	ORI92740182	2342	2620	2650913	1
NC_016785	ORI95010971	1678	2315	2433326	2
NC_015850	ORI94040333	1354	1600	2932225	1
NC_015723	ORI94040321	2683782	100	2684606	1
NC_005072	ORI10030042	1657818	173	1657990	1
NC_012207	ORI92710500	1525	2051	4371711	2
NC_016908	ORI95030448	1269689	1270083	1270083	1
NC_005810	ORI10020018	4594787	20	4595065	1
NC_017027	ORI95030461	1857831	1858317	2402218	1
NC_014632	ORI94010760	2044762	23	2046464	1
NC_009616	ORI92340113	1915129	161	1915238	1
NC_010520	ORI92310390	3992366	13	3992906	2
NC_010582	ORI92310399	2209183	196	2209198	2
NC_014970	ORI94040292	1147256	90	1147259	1
NC_011742	ORI94030299	4134007	4134384	5032268	1
NC_016929	ORI95030454	1149843	1150228	1150228	1
NC_012804	ORI10010078	126739	127591	2045438	1
NC_009664	ORI92010328	1623	2431	4761183	1
NC_015714	ORI94010889	1399	1641	1133390	1
NC_006351	ORI10030056	3166171	3166743	3173005	1
NC_016010	ORI95040339	1371	1646	4967469	1
NC_010067	ORI92230179	3711019	3711395	4600800	1
NC_016625	ORI95030426	1519248	1519597	1773019	1
NC_010831	ORI92510430	1477	1772	2736403	2
NC_014392	ORI94010728	2532011	116	2532343	2
NC_007953	ORI10030102	1443141	1444363	1471779	1
NC_008048	ORI20040065	1535	1681	3345170	1
NC_011959	ORI92730242	1777527	1778076	2003006	1
NC_008571	ORI70040077	3458688	3458724	3798465	2
NC_011989	ORI92730246	3726178	202	3726375	1
NC_014834	ORI94030337	364360	364639	5404117	1
NC_005295	ORI10030046	23003	23424	1516355	1
NC_017459	ORI10010120	3147809	722	3148033	3
NC_014722	ORI94030329	112690	113221	2755309	1
NC_016047	ORI95010928	4206804	408	4207222	2
NC_016832	ORI95020129	3739346	3739723	4768352	1
NC_002952	ORI10010033	2902406	516	2902619	2
NC_014008	ORI93010658	3750770	489	3750771	1
NC_011138	ORI92520075	4405450	4406169	4412282	1
NC_014829	ORI94010791	4681094	138	4681672	2
NC_015167	ORI94030356	1515608	1516667	3765936	1
NC_008497	ORI40010225	2290796	112	2291220	2
NC_014365	ORI94040263	274419	274778	3655731	1
NC_011883	ORI92740174	2221	2639	2873437	1
NC_016114	ORI95030415	3685576	3686656	7337497	1
NC_014554	ORI94010750	1369	1545	3254376	2
NC_003552	ORI10010017	1529	3357	5751492	1
NC_011000	ORI92530224	3820924	3821520	3870082	1
NC_016052	ORI95010930	1336	1493	2562720	2
NC_016771	ORI95010961	5221300	283	5221581	2
NC_016630	ORI95010954	1930535	87	1931012	2
NC_012988	ORI93040207	5943668	709	5943768	1
NC_010645	ORI92320060	3716849	3717499	3732255	1
NC_014328	ORI94010709	4629569	100	4630065	2
NC_016001	ORI95030411	3559554	488	3559884	1
NC_013123	ORI93040212	34689	34924	276984	1
NC_009437	ORI90010293	2970163	641	2970275	2
NC_002950	ORI10040013	2342805	2343476	2343476	1
NC_009337	ORI90010285	1966448	1966858	1966858	1
NC_015662	ORI94040315	444359	444925	444925	1
NC_009135	ORI10010041	1585215	1585824	1780761	1
NC_010730	ORI92510424	1509	2016	1838442	1
NC_012039	ORI92740183	1525338	1525460	1525460	1
NC_007492	ORI10010163	6438251	564	6438405	1
NC_009674	ORI92010332	4086981	520	4087024	2
NC_009089	ORI80010274	4289595	4290252	4290252	1
NC_010718	ORI92510421	3165271	145	3165557	2
NC_016948	ORI95011027	5500292	32	5501090	1
NC_002935	ORI10010026	2487712	18	2488635	2
NC_009091	ORI80030147	1641712	169	1641879	1
NC_016933	ORI95011016	1968195	1968651	1968651	1
NC_007332	ORI93010529	1599	1742	920079	1
NC_014484	ORI94010737	2472369	100	2472645	1
NC_009464	ORI10010044	1793451	1794426	3179916	1
NC_000909	ORI10010004	694540	695226	1664970	1
NC_014836	ORI94010794	1469	1678	2928377	1
NC_006360	ORI93040195	1393	1536	892758	2
NC_007963	ORI10010191	3696504	92	3696649	1
NC_008086	ORI20010205	1435538	1435689	1596366	1
NC_011420	ORI92740162	2881635	2881977	4355548	1
NC_010296	ORI92330194	3542737	3543291	5842795	1
NC_009073	ORI10010040	309	378	2009313	1
NC_011184	ORI92520069	2904919	312	2905029	1
NC_015683	ORI94010882	2605401	226	2606374	2
NC_010609	ORI92510412	1324	1498	2039414	2
NC_010723	ORI92510423	3659236	126	3659644	2
NC_001263	ORI10010007	1183	1903	2648638	1
NC_004557	ORI10010088	50965	51224	2799251	2
NC_010338	ORI92330195	5418623	5419077	5477872	1
NC_014752	ORI94030332	2195047	2195212	2220606	1
NC_005945	ORI10010108	5228507	407	5228663	2
NC_009525	ORI90040107	1525	2051	4419977	2
NC_011834	ORI92740172	641656	196	641895	1
NC_010184	ORI92210366	5262318	105	5262775	2
NC_009663	ORI92010327	2562199	64	2562277	1
NC_014966	ORI94040291	1812318	190	1813536	1
NC_014932	ORI94030344	1522091	1522743	1522743	1
NC_008751	ORI70040091	11114	11464	3462887	1
NC_011728	ORI92740167	454135	454374	906707	1
NC_009634	ORI10010046	1050354	1050961	1720048	1
NC_014644	ORI94010767	138751	139159	1667350	2
NC_013454	ORI93040227	533615	534115	636850	1
NC_007929	ORI10010188	1366	1531	1827111	2
NC_012967	ORI93020098	3885995	3886372	4629812	1
NC_014011	ORI93010660	1980344	140	1980592	2
NC_016051	ORI10010108	1530315	1531266	2086428	1
NC_015501	ORI94040305	660906	661221	2186370	1
NC_013198	ORI93010585	1351	1523	3010111	2
NC_006932	ORI10030064	2010519	2010970	2124241	1
NC_010602	ORI92340143	1467	1712	3599677	1
NC_011884	ORI92710480	1431	1921	5374574	1
NC_015596	ORI94040314	443941	444400	1680879	1
NC_015865	ORI10010107	1375886	1376164	2011320	1
NC_016928	ORI95011013	2788450	542	2788636	2
NC_002754	ORI10010010	222271	222802	2992245	3
NC_014246	ORI93020122	809788	810161	2146480	1
NC_008528	ORI40010233	1780070	1780517	1780517	1
NC_004663	ORI92040119	4171767	4171816	6260361	1
NC_014498	ORI94010741	2240030	196	2240045	2
NC_009668	ORI92040114	1892065	1892417	1895911	1
NC_003106	ORI10010014	323440	323715	2694756	3
NC_002929	ORI10030012	4084466	4086189	4086189	1
NC_009566	ORI92030160	11048	11498	1813033	1
NC_011852	ORI92740173	1502779	1503104	2269156	1
NC_014217	ORI93040249	4037458	4037759	4765023	1
NC_010742	ORI92530216	2008805	2009256	2122487	1
NC_009632	ORI92010319	2906418	640	2906507	2
NC_016593	ORI95010945	3596239	96	3596620	2
NC_015737	ORI94010895	1035467	1035803	2835737	1
NC_014552	ORI94010749	977416	99	977524	1
NC_014624	ORI94010759	458	740	4276902	1
NC_002928	ORI10020007	4771761	4773551	4773551	1
NC_016610	ORI95040350	1193792	1193836	3405521	1
NC_005956	ORI10030049	1930403	1931047	1931047	1
NC_014538	ORI94010744	2456110	98	2456520	1
NC_014377	ORI94010721	1452	1701	2280035	1
NC_014171	ORI93010678	5329807	282	5330088	2
NC_007624	ORI10040051	1156735	154	1156948	1
NC_015875	ORI94010900	1363	1520	2190731	2
NC_016797	ORI95030432	1994699	1995150	2108637	1
NC_008563	ORI50020036	4219299	4219676	5082025	1
NC_007614	ORI10040050	1500	1718	3184243	1
NC_017052	ORI95030474	324152	324818	3570103	1
NC_015593	ORI94030383	2384440	2384726	3080818	1
NC_013158	ORI10010081	1595322	1596343	3116795	1
NC_015500	ORI94010847	1594	1840	3055580	1
NC_003902	ORI10040018	1371	1645	5076188	1
NC_015703	ORI94030393	2001228	2001631	6568739	1
NC_014121	ORI93020120	5286982	5287355	5314581	1
NC_013203	ORI93040219	1117	1199	1543805	1
NC_011529	ORI10010057	1510250	1510926	1847607	1
NC_014976	ORI94010805	2211799	2212424	4093599	2
NC_013716	ORI93030277	4232914	4233291	5346659	1
NC_016025	ORI95040341	802	1105	1012010	1
NC_012029	ORI10010059	2735073	779	2735295	1
NC_013202	ORI10010082	783884	784948	3110487	1
NC_004552	ORI10030034	1144232	147	1144377	1
NC_012704	ORI93010542	1819	2476	2446804	2
NC_009456	ORI90030153	151587	152473	1108250	1
NC_014963	ORI94040290	5094829	46	5095226	1
NC_014817	ORI94040280	1113048	1113940	1315949	1
NC_007519	ORI10040049	3730119	188	3730232	1
NC_004310	ORI10030029	1993857	1994308	2107794	1
NC_008022	ORI20010197	1928222	201	1928252	2
NC_017049	ORI95030471	1109421	1109804	1109804	1
NC_011047	ORI92510438	251976	252876	601943	1
NC_016816	ORI95030438	77374	77805	4605545	1
NC_006396	ORI10010020	2413087	2414030	3131724	1
NC_012483	ORI92740189	2479850	2480463	4127356	1
NC_014306	ORI94030311	1	461	5100167	1
NC_006370	ORI10020020	4085022	138	4085304	1
NC_008258	ORI30020034	3858219	3858677	4574284	1
NC_016584	ORI95010942	159	516	5863081	2
NC_007509	ORI10030076	1392996	536	1395069	1
NC_011083	ORI92520065	4093679	4094056	4888768	1
NC_014220	ORI93040251	2405467	107	2405559	2
NC_016894	ORI95011007	4044216	100	4044777	1
NC_008054	ORI20010204	1864846	322	1864998	1
NC_015673	ORI94010875	1756	2261	2601311	2
NC_010085	ORI10010053	1644927	145	1645259	1
NC_002953	ORI10010035	2799589	516	2799802	2
NC_014117	ORI93030290	3470543	3471512	3518940	1
NC_000868	ORI10010003	122701	123499	1765118	1
NC_009485	ORI90030155	169257	169511	8264687	1
NC_012984	ORI93010568	1369	1545	3197759	2
NC_014215	ORI93020121	10426	12300	2616384	1
NC_000922	ORI10030004	841385	841738	1230230	1
NC_008767	ORI70030129	2166883	2167355	2194961	1
NC_013446	ORI93020106	31241	32255	5373643	2
NC_006177	ORI10010117	1378	1599	3566135	2
NC_016845	ORI95020130	1	381	5333942	1
NC_010644	ORI92510417	1915	2085	1643562	1
NC_015172	ORI94010817	3406440	55	3406739	1
NC_004431	ORI10020012	4426667	4427044	5231428	1
NC_008700	ORI70020038	4305767	69	4306142	1
NC_003901	ORI10010018	1564657	1566241	4096345	1
NC_007952	ORI10030101	3363377	445	3363523	1
NC_015155	ORI94040296	742298	742431	742431	1
NC_011770	ORI92710468	6601566	482	6601757	1
NC_010577	ORI92310397	1357	1637	2535690	1
NC_007958	ORI10030103	494349	494577	4892717	1
NC_016799	ORI95010985	1471	2108	2535346	2
NC_015857	ORI94030404	2024238	2024689	2138342	1
NC_011186	ORI92530231	1418829	1072	1418848	1
NC_008209	ORI30030111	427045	427267	4133097	1
NC_015738	ORI94040327	1489	1894	3123671	1
NC_014964	ORI94010803	2344401	85	2344824	1
NC_014041	ORI93040241	34187	34219	5128187	1
NC_005061	ORI10040029	704749	705557	705557	1
NC_009381	ORI90020045	4483111	4483490	4517345	1
NC_014540	ORI94030320	1452394	1453811	2966498	1
NC_015913	ORI94040335	1619588	1620005	1620005	1
NC_010805	ORI92530220	2467001	2468149	2473162	1
NC_011958	ORI92730241	1057991	1058774	1297647	1
NC_015942	ORI95010910	3206666	240	3207552	2
NC_013204	ORI93040220	2869	3230	3632260	1
NC_014616	ORI94010755	1591	2190	2186882	2
NC_008343	ORI30030117	2624	2956	2708355	1
NC_016109	ORI95010934	4370854	4372118	8783278	1
NC_003888	ORI10010061	4269844	4270777	8667507	1
NC_000908	ORI10010001	578582	579223	580076	1
NC_000911	ORI92830254	323607	324830	3573470	1
NC_014925	ORI94010800	1	542	2617381	2
NC_013353	ORI93020102	4538063	4538440	5449314	1
NC_012917	ORI93020095	4807536	4807926	4862913	1
NC_015696	ORI94010886	2035595	146	2035931	1
NC_015576	ORI94010862	4643059	4643668	4643668	1
NC_015137	ORI94030352	1308597	1308947	2770302	1
NC_014098	ORI93010665	3384668	368	3384766	1
NC_015580	ORI94030381	1	339	3911486	1
NC_009802	ORI92240121	1312	1464	2052007	1
NC_015761	ORI94030400	3766944	3767321	4460105	1
NC_004606	ORI10010095	1894275	231	1894275	2
NC_007761	ORI10040059	1	472	4381608	1
NC_012468	ORI92710507	2184667	196	2184682	2
NC_014497	ORI94040267	131588	131984	208564	1
NC_009784	ORI92230169	2122078	2122676	2204018	1
NC_016812	ORI95030437	3803952	3804357	4305723	1
NC_013921	ORI93010649	2450977	423	2451061	1
NC_014013	ORI93030287	1204	1895	681892	1
NC_009656	ORI92010325	6588296	487	6588339	1
NC_016802	ORI95010991	1678	2315	2468612	2
NC_010170	ORI92240130	5244158	5244949	5287950	1
NC_011772	ORI92710470	5387016	245	5387334	2
NC_013592	ORI93020110	4747164	4747542	4818394	1
NC_004547	ORI10030033	5063660	31	5064019	1
NC_016638	ORI95040357	1264	1587	919992	1
NC_016822	ORI95030440	4231325	4231702	4988504	1
NC_015516	ORI94010850	1890570	61	1891014	2
NC_007168	ORI10010146	2684845	507	2685015	2
NC_003919	ORI10040020	1371	1646	5175554	1
NC_002945	ORI10040012	1525	2051	4345492	1
NC_008576	ORI50040081	26702	27099	4719581	1
NC_009707	ORI92010341	1324	1482	1845106	1
NC_017025	ORI95030460	2990883	2991461	2993089	1
NC_015563	ORI94030376	27693	28358	6685842	1
NC_014751	ORI94040271	1008884	226	1008951	2
NC_004551	ORI10010086	1438	1766	925938	1
NC_017038	ORI95030463	324164	324830	3570004	1
NC_008508	ORI40010226	5568	6678	3614446	1
NC_007912	ORI10020027	5052499	5053336	5057531	1
NC_015408	ORI94030369	305941	306155	1106197	1
NC_014355	ORI94010716	4316885	157	4317083	1
NC_007705	ORI10040054	1370	1646	4940217	1
NC_015424	ORI94030371	4536489	4536975	4551783	1
NC_007406	ORI10040045	114297	114369	3402093	1
NC_010322	ORI92310369	557	1151	6078430	1
NC_010410	ORI92310381	3935791	169	3936291	1
NC_011313	ORI92740159	1206442	1083	1206461	1
NC_006582	ORI10010139	4303524	182	4303871	2
NC_013173	ORI93010580	3942384	330	3942657	1
NC_006300	ORI10030052	2281135	2281598	2314078	1
NC_015702	ORI94030392	1682	2247	3072383	1
NC_008532	ORI40010238	1856231	100	1856368	2
NC_007606	ORI10030083	3740583	3740960	4369232	1
NC_008150	ORI20020031	4702179	269	4702289	1
NC_013656	ORI93010617	331	574	2598144	2
NC_017048	ORI95030470	341552	341936	1111969	1
NC_004061	ORI10040021	641022	641454	641454	1
NC_004070	ORI10010070	1900521	231	1900521	2
NC_007777	ORI10010180	1724	2487	5433628	1
NC_008610	ORI60010253	1332	1542	1160782	1
NC_016909	ORI95030449	1266803	1267197	1267197	1
NC_015138	ORI94030353	45346	46446	5482170	1
NC_015160	ORI94040297	4391929	27	4392288	1
NC_008061	ORI20030109	2452695	2453666	2788459	1
NC_011229	ORI92540157	468030	468261	931674	1
NC_007164	ORI10010143	1753	2368	2462499	2
NC_015215	ORI94010820	1357	1513	2356444	2
NC_007946	ORI10020028	4186502	4186879	5065741	1
NC_015578	ORI94040309	4059828	300	4059867	1
NC_011969	ORI92710491	5214038	407	5214195	2
NC_015914	ORI94030406	2105451	2106301	6221273	1
NC_006814	ORI10010140	1993119	30	1993564	1
NC_011978	ORI92730243	539224	539439	1884562	1
NC_010698	ORI92510419	1528618	1528724	1608547	1
NC_008346	ORI30040070	2935971	82	2936195	1
NC_015847	ORI10010106	44875	45298	1746697	1
NC_008530	ORI40010235	1894033	101	1894360	1
NC_015577	ORI94040308	3855618	300	3855671	2
NC_014335	ORI94010715	5195590	100	5196054	2
NC_000853	ORI10030002	156961	157517	1860725	1
NC_004342	ORI10010077	1566	3220	4332241	1
NC_013166	ORI93010575	2851575	362	2852073	1
NC_016829	ORI95010999	1426	1576	837480	1
NC_010803	ORI92510426	2762902	161	2763181	1
NC_000917	ORI10010006	1429586	1430300	2178400	1
NC_014307	ORI94010705	3417137	377	3417386	1
NC_013768	ORI93010634	2998738	187	2999054	2
NC_015856	ORI94030403	5094389	5095227	5186898	1
NC_016944	ORI95011025	7101	7411	3007450	1
NC_008554	ORI50030126	3503182	3503883	4990251	1
NC_012724	ORI93020088	12718	13396	3906529	1
NC_003295	ORI10010052	3716277	485	3716413	1
NC_014483	ORI94010736	5394252	430	5394884	2
NC_016445	ORI95030417	2553837	2554310	3031375	1
NC_007005	ORI10010142	6093115	6093698	6093698	1
NC_012943	ORI93040202	4397750	102	4398250	2
NC_012925	ORI93010562	1375	1527	2007491	2
NC_013161	ORI93040215	1069629	1070709	4669813	1
NC_008699	ORI70010259	4985410	71	4985871	2
NC_011498	ORI92710452	1594055	1594206	1673813	1
NC_011333	ORI92710449	1573303	1573453	1652982	1
NC_010658	ORI92330207	3904293	3904670	4615997	1
NC_014376	ORI94010720	4662490	81	4662871	2
NC_009654	ORI92010324	5100094	261	5100344	1
NC_011296	ORI92510448	13651	13984	2003803	1
NC_009338	ORI90040100	859926	860524	5619607	1
NC_015740	ORI94010896	4547888	463	4547930	1
NC_008800	ORI80020043	4615789	269	4615899	1
NC_006449	ORI10010130	1796173	185	1796226	2
NC_014562	ORI94030322	3437393	3437824	4024986	1
NC_010531	ORI92310392	1560362	112	1560469	2
NC_011080	ORI92520064	4050053	4050430	4827641	1
NC_015276	ORI94010824	4683848	58	4684316	1
NC_007622	ORI10010177	2742318	516	2742531	2
NC_006055	ORI10010112	792925	793224	793224	1
NC_011832	ORI10010058	2922641	441	2922917	1
NC_010554	ORI94010699	3445098	3445819	4063606	1
NC_009850	ORI92240124	2341023	2341251	2341251	1
NC_014314	ORI93040255	1686441	181	1686510	1
NC_010622	ORI92530209	3395539	3395979	3479187	1
NC_013192	ORI93010584	2465526	686	2465610	2
NC_015474	ORI10010101	579324	580109	1861320	1
NC_013124	ORI93040214	2158066	86	2158157	2
NC_009254	ORI90030148	32765	34298	1241007	1
NC_015422	ORI94030370	42009	42267	4995263	1
NC_005363	ORI10040030	1417	1648	3782950	1
NC_006513	ORI10030057	1677877	1678330	4296230	1
NC_012891	ORI93010559	2106332	224	2106340	2
NC_006832	ORI10030061	4150	4565	1512977	1
NC_007947	ORI10040062	1459	1687	2971517	1
NC_015975	ORI95010918	2066277	396	2066652	2
NC_009636	ORI92030162	3384608	3385012	3781904	1
NC_008021	ORI20010195	1836437	201	1836467	2
NC_009997	ORI92210357	5347219	381	5347283	1
NC_015656	ORI94030387	5283811	5284468	5323186	1
NC_011725	ORI92710465	5418879	406	5419036	2
NC_016641	ORI95010956	1597853	1598863	6083395	2
NC_016798	ORI95030433	722560	722856	1044325	1
NC_009512	ORI90010310	5959606	384	5959964	1
NC_013441	ORI93040226	5208383	332	5208602	2
NC_009655	ORI92030163	379950	380456	2319663	1
NC_010002	ORI92220055	26889	28448	6767514	1
NC_010628	ORI92530211	54472	56242	8234322	1
NC_010740	ORI92530215	4046	4906	1161449	1
NC_015514	ORI94010848	1572	2400	4266344	1
NC_009332	ORI90010284	1841271	201	1841271	2
NC_016914	ORI95030452	1269443	1269837	1269837	1
NC_012472	ORI92710515	5269355	291	5269628	2
NC_003062	ORI10030018	2841174	2841581	2841581	1
NC_009436	ORI90020046	4487049	4487421	4518712	1
NC_014831	ORI94010793	2844644	512	2844696	1
NC_014103	ORI93010666	1345	1531	5097447	2
NC_003103	ORI10030020	1268361	1268755	1268755	1
NC_016148	ORI95010937	1967528	77	1967774	2
NC_012969	ORI93010566	1548	1795	2995511	1
NC_013520	ORI93010609	2131551	247	2132142	2
NC_011830	ORI92710474	5278872	92	5279134	2
NC_011145	ORI92540154	1413	1829	5061632	1
NC_015725	ORI94040322	1402	1534	948121	2
NC_012632	ORI10010073	384	836	2692402	3
NC_012488	ORI93010531	2912504	318	2912690	2
NC_010571	ORI92340142	5957116	19	5957605	1
NC_015726	ORI94010891	3872474	100	3872936	1
NC_009922	ORI92210353	3122997	48	3123558	2
NC_004369	ORI10010083	1723	2288	3147090	1
NC_014319	ORI93010696	1953635	45	1954080	1
NC_010465	ORI92320057	4655153	4655532	4689441	1
NC_012731	ORI93020089	5248419	279	5248520	1
NC_008541	ORI50010243	4698486	4	4698945	2
NC_005071	ORI10030041	2410638	173	2410873	1
NC_010511	ORI92340140	1153704	1154218	7659055	1
NC_015634	ORI94010872	3072801	251	3073079	2
NC_010162	ORI92330193	11354923	11355551	13033779	1
NC_015572	ORI94010860	1383	1570	5051681	1
NC_008255	ORI30030113	4057683	4058133	4433218	1
NC_010424	ORI92340136	2349290	102	2349476	2
NC_014654	ORI94010773	2612638	76	2613117	2
NC_015731	ORI94040324	1436	1625	3783444	1
NC_014253	ORI10010098	1206329	1207146	2242317	1
NC_014724	ORI94010783	2067269	44	2067702	1
NC_009009	ORI80010271	1	213	2388435	2
NC_015278	ORI94010826	2080620	38	2080974	2
NC_002678	ORI10040007	4478943	4479797	7036071	1
NC_014494	ORI94010739	2130565	196	2130580	2
NC_007292	ORI10040042	790626	791654	791654	1
NC_017051	ORI95030473	1108668	1109051	1109051	1
NC_000916	ORI10010005	1277833	1278179	1751377	1
NC_014656	ORI94010774	1639526	1640260	2265943	2
NC_009778	ORI92230168	3960616	3960995	4368373	1
NC_017050	ORI95030472	1111071	1111454	1111454	1
NC_013757	ORI93010630	2069	2786	5322497	1
NC_016826	ORI95010998	1	203	1988420	2
NC_013457	ORI94040260	1123060	1124299	1829445	1
NC_007677	ORI10020025	12594	13258	3551823	1
NC_016603	ORI95010947	2626910	2627590	3862530	1
NC_010321	ORI92310368	2362386	78	2362816	1
NC_005027	ORI92840191	5451625	5451912	7145576	1
NC_004311	ORI10040022	1207168	154	1207381	1
NC_015559	ORI94010858	3899599	170	3899940	1
NC_009480	ORI90010303	1435	1977	3297891	1
NC_011601	ORI92720079	4222253	4222630	4965553	1
NC_007650	ORI10030088	2907995	2908512	2914771	1
NC_000915	ORI10010002	1608998	1609149	1667867	1
NC_012792	ORI94040258	827004	827531	1128644	1
NC_010677	ORI92310406	1893453	129	1893886	1
NC_002946	ORI10030014	1917745	1917895	2153922	1
NC_015186	ORI94030360	3070737	3071016	3749411	1
NC_012658	ORI93010533	3977405	163	3977794	2
NC_014934	ORI94040287	1728736	1729286	4888353	1
NC_017039	ORI95030464	324164	324830	3570114	1
NC_015425	ORI94010836	2772935	337	2773157	2
NC_015921	ORI95040336	456863	457101	900755	1
NC_008149	ORI20020030	4534480	269	4534590	1
NC_005364	ORI10010103	1211535	87	1211703	1
NC_014758	ORI94040272	2601	2865	2157835	1
NC_013922	ORI10010092	1960870	1962302	3751858	1
NC_015957	ORI95010914	2011	2839	10657107	1
NC_008391	ORI40030120	1979427	1980428	2646969	1
NC_016805	ORI95010995	1895953	115	1896561	1
NC_013799	ORI93040232	1743034	99	1743135	1
NC_015460	ORI94030373	1314647	1315024	2687335	1
NC_016745	ORI95030429	458207	458729	3514537	1
NC_003911	ORI10040019	4105854	4106262	4109442	1
NC_014924	ORI94040285	3419003	193	3419049	2
NC_010999	ORI92510435	3078470	80	3079196	2
NC_011149	ORI92520068	4001455	4001832	4798660	1
NC_008726	ORI70040090	6491516	248	6491865	2
NC_009255	ORI90030149	544665	545727	2411759	1
NC_000907	ORI10030003	603005	603689	1830138	1
NC_007516	ORI10030080	2510458	230	2510659	1
NC_010943	ORI92510432	1333	1607	4851126	1
NC_012587	ORI92730253	3538745	3539149	3925702	1
NC_012633	ORI94030305	1278146	1278540	1278540	1
NC_014034	ORI93040240	76589	76983	3738958	1
NC_016002	ORI95030412	4225063	4225558	4332995	1
NC_007797	ORI10030095	20557	20941	1471282	1
NC_015259	ORI94040299	75161	75723	4649365	1
NC_014366	ORI94010718	4587145	360	4587455	1
NC_008025	ORI20010202	1635	2024	2467205	1
NC_014541	ORI94030321	4274280	4274702	4279159	1
NC_007355	ORI10010025	1189197	1191361	4837408	1
NC_014638	ORI94010761	1591	2190	2214656	2
NC_003318	ORI10040016	91935	92331	1177787	1
NC_006156	ORI10040034	460244	460483	904246	1
NC_003485	ORI10010058	1895017	201	1895017	2
NC_014960	ORI94030346	195	533	3532378	1
NC_009720	ORI92030166	2053842	2054179	5308934	1
NC_014012	ORI93010661	29759	30204	4962103	1
NC_006155	ORI10020019	4744561	269	4744671	1
NC_008784	ORI70030131	1158665	1159085	1734922	1
NC_014803	ORI94030335	3323019	3323446	3332787	1
NC_015520	ORI94010853	3135654	62	3135972	2
NC_015387	ORI94010831	1392	1660	2269167	1
NC_008544	ORI50030125	358043	359994	1055417	1
NC_003112	ORI10030021	2258307	2258779	2272360	1
NC_015385	ORI94010830	1488	1779	2731853	1
NC_004088	ORI10030027	4600477	20	4600755	1
NC_005139	ORI10020017	3354390	352	3354505	1
NC_011146	ORI92540156	4615044	165	4615150	2
NC_005296	ORI10030047	322962	323132	5459213	1
NC_014109	ORI93030289	193334	194326	574390	1
NC_004829	ORI10040027	2682	3162	996422	1
NC_007796	ORI10010028	2743088	2743472	3544738	1
NC_014560	ORI94010753	1578287	1578439	1658051	1
NC_008578	ORI50040080	2443053	74	2443540	2
NC_000854	ORI10010001	444838	445534	1669696	2
NC_015637	ORI94030385	534110	534858	988135	1
NC_009483	ORI90040105	5136128	45	5136364	2
NC_010995	ORI92510433	4575953	4576573	4576573	1
NC_012667	ORI94040257	272387	273614	1086784	1
NC_016844	ORI95011003	1399	1640	1139971	1
NC_007513	ORI10030079	2234633	246	2234828	1
NC_010084	ORI92230180	24132	25081	3448466	1
NC_013170	ORI93010577	1651	1871	1617804	1
NC_014844	ORI94040283	3606851	3606997	3629109	1
NC_013929	ORI93010652	5138728	5139760	10148695	1
NC_003909	ORI10010063	5224126	407	5224283	2
NC_014334	ORI94010712	1351	1522	2861848	2
NC_009883	ORI92230175	1528590	1528980	1528980	1
NC_012730	ORI93030256	1288098	1288492	1288492	1
NC_005791	ORI10010019	49910	50519	1661137	1
NC_008511	ORI40040075	299664	138	299762	1
NC_003304	ORI10030023	2841285	202	2841490	1
NC_009715	ORI92040117	1312	1464	1971264	1
NC_010547	ORI92330202	373518	373849	429701	1
NC_000913	ORI10020002	3923657	3924034	4639675	1
NC_010528	ORI92510408	3416800	706	3416911	1
NC_014228	ORI94030310	38293	38667	4432590	1
NC_008392	ORI40030121	548329	550796	1281472	1
NC_008009	ORI20010193	1419	1810	5650368	1
NC_016902	ORI95030447	4872801	4873178	4920168	1
NC_009092	ORI80010275	4602263	110	4602594	1
NC_009767	ORI92210345	5723226	369	5723298	1
NC_007514	ORI10010168	2571845	345	2572079	2
NC_012912	ORI93020094	4727076	4727453	4813854	1
NC_009567	ORI92030161	1161606	1162108	1887192	1
NC_009511	ORI90030159	3115711	3116148	5382261	1
NC_014212	ORI93010685	1446	1735	3249394	1
NC_007954	ORI10010190	4545452	9	4545906	1
NC_016782	ORI95010965	1672	2309	2426551	2
NC_015758	ORI94040329	1525	2052	4389314	2
NC_008710	ORI94040256	459106	459345	917330	1
NC_015707	ORI94030394	2026649	2028223	2039943	1
NC_012490	ORI92710516	6516298	767	6516310	1
NC_007899	ORI10030097	1166160	215	1166239	1
NC_005090	ORI10010101	2110228	2110355	2110355	1
NC_011566	ORI92710453	15772	16216	5396476	1
NC_002505	ORI10020003	2961047	234	2961149	1
NC_014657	ORI94010777	2428570	116	2428903	2
NC_007294	ORI10040043	1	56	799476	1
NC_013501	ORI93010601	3261255	164	3261604	1
NC_015566	ORI94030378	5410189	5410569	5443009	1
NC_009379	ORI90010290	2159301	32	2159490	2
NC_008609	ORI60010252	4007650	4008000	4008000	1
NC_012846	ORI93030259	2340775	1	2341328	1
NC_010793	ORI92530217	539552	541039	2008987	1
NC_016791	ORI95010984	4613533	319	4613747	2
NC_015671	ORI94030389	3492014	3492302	3526441	1
NC_008146	ORI20040066	1508	2068	5705448	1
NC_011312	ORI92730233	3325057	311	3325165	1
NC_016633	ORI95010955	2116336	2116549	3590853	1
NC_013008	ORI93020099	4778216	4778593	5528136	1
NC_014814	ORI94040279	5547386	237	5547747	1
NC_014205	ORI10010096	1580296	87	1580347	1
NC_009617	ORI92010317	6000414	279	6000632	2
NC_011295	ORI92510447	59256	59534	1424912	1
NC_011835	ORI92710477	1933513	164	1933695	2
NC_007633	ORI10010178	1009729	1010023	1010023	1
NC_014222	ORI10010097	1563469	1564089	1936387	1
NC_013222	ORI93030267	758716	759011	3530383	1
NC_014248	ORI93030295	2165145	2165479	5354700	1
NC_015675	ORI94010878	6884263	674	6884444	1
NC_004460	ORI10030031	1271540	1272948	1844853	1
NC_011979	ORI92740181	4304267	184	4304501	2
NC_016622	ORI95030425	2854941	2855391	2988332	1
NC_002977	ORI10030015	3302726	43	3304561	1
NC_016011	ORI95010923	2928693	317	2928879	2
NC_012973	ORI93010567	1490004	1490155	1576758	1
NC_014923	ORI94010798	6263709	72	6264489	1
NC_009613	ORI92010315	4323	4532	2861988	1
NC_008345	ORI30010221	4844835	22	4845257	1
NC_010167	ORI92240129	1400631	154	1400844	1
NC_014659	ORI94010778	1576	2094	5043170	1
NC_003361	ORI10030026	1173153	56	1173390	1
NC_005823	ORI10010105	1624	3278	4277185	1
NC_008277	ORI30040067	461927	462158	905394	1
NC_002939	ORI10010028	3813333	29	3814139	2
NC_010483	ORI92530208	821694	822250	1877693	1
NC_014318	ORI94010707	1645	2523	10236715	1
NC_014118	ORI93030291	2044492	2045218	2593966	1
NC_013894	ORI93010647	163763	164162	1500577	1
NC_014551	ORI94010748	3979993	411	3980199	2
NC_010506	ORI92310385	5935355	396	5935403	1
NC_005957	ORI10010110	5237315	408	5237682	2
NC_009925	ORI92210354	3125510	3126135	6503724	1
NC_008312	ORI30030115	2409	5087	7750108	1
NC_003923	ORI10010066	2820249	516	2820462	2
NC_015844	ORI94030401	2000330	2000993	5521712	1
NC_002179	ORI10030007	1229834	200	1229853	1
NC_007907	ORI10010186	1351	1551	5727534	2
NC_009077	ORI80040098	1740	2302	6048425	1
NC_009497	ORI90010309	877259	877438	877438	1
NC_017057	ORI95030476	1111717	1112101	1112101	1
NC_007384	ORI10030070	4086380	4086757	4825265	1
NC_014388	ORI94030314	298904	301288	302358	1
NC_015978	ORI95010921	1298175	334	1298316	2
NC_015848	ORI94040331	1525	2051	4482059	2
NC_015744	ORI94030399	1038016	1041	1038313	1
NC_015976	ORI95030410	4199195	153	4199332	1
NC_009443	ORI90010298	1375	1527	2095698	2
NC_012982	ORI93030261	3449288	3449705	3455622	1
NC_015064	ORI94030350	2438	3077	4309153	1
NC_009749	ORI92210344	1890401	84	1890909	1
NC_011761	ORI92740169	2982200	85	2982397	1
NC_010530	ORI92510409	2500913	88	2502411	1
NC_010611	ORI92510414	6768	7383	3904116	1
NC_014622	ORI94010758	5731554	331	5731816	2
NC_013769	ORI10010088	386	838	2722032	3
NC_015312	ORI94030364	5169	5310	7096571	1
NC_008095	ORI92210206	9139603	86	9139763	1
NC_016147	ORI95040345	1336	1630	3452554	1
NC_009828	ORI92230171	157248	157755	2135342	1
NC_008525	ORI40010228	1831907	49	1832387	1
NC_013406	ORI93010595	7121093	165	7121665	1
NC_004605	ORI10030035	1877111	1149	1877212	1
NC_016887	ORI95011006	6194197	425	6194645	3
NC_013891	ORI93010644	2797449	318	2797636	2
NC_007482	ORI10040046	634716	159	635328	1
NC_012440	ORI92730250	6518	7011	1930284	1
NC_015735	ORI94040325	118199	119544	538294	1
NC_016012	ORI95040340	1515142	1515556	1515556	1
NC_015736	ORI94040326	133864	133985	138927	1
NC_013510	ORI93010604	5638354	60	5639016	2
NC_002978	ORI10030016	988364	988765	1267782	1
NC_008783	ORI70030130	8786	9400	1445021	1
NC_010741	ORI92510425	1399	1640	1139457	1
NC_016604	ORI95040348	1849907	1850471	6415739	2
NC_008347	ORI30040071	3256590	3257033	3368780	1
NC_007626	ORI10030086	4958040	4958433	4967148	1
NC_013118	ORI93040211	1220106	154	1220319	1
NC_009882	ORI92230174	1257316	1257710	1257710	1
NC_016935	ORI95011017	1363	1593	8739048	2
NC_008639	ORI60010257	3133415	3133902	3133902	1
NC_012580	ORI92730252	247	1133	1046382	1
NC_007908	ORI10020026	40520	41352	4712337	1
NC_016854	ORI95020131	4106664	4107041	4879400	1
NC_011886	ORI92710482	4395065	176	4395537	2
NC_002937	ORI10040010	3570715	150	3570858	1
NC_002677	ORI10010013	1567	2080	3268203	1
NC_009879	ORI92230172	1159387	1159772	1159772	1
NC_012781	ORI93010546	3449249	3449685	3449685	1
NC_014221	ORI93010690	1501	1829	3260398	1
NC_011001	ORI92530225	1517	2537	3217062	1
NC_014391	ORI94010726	2138	3192	7025559	1
NC_009138	ORI90010276	1661	2005	3424307	1
NC_015687	ORI94010884	3942364	466	3942462	2
NC_016893	ORI95030446	718864	179	719535	1
NC_008463	ORI40010223	6537457	482	6537648	1
NC_012726	ORI10010076	389	841	2586647	3
NC_016027	ORI95030413	2007248	2007536	3136818	1
NC_014652	ORI94010771	2770339	110	2770676	2
NC_009565	ORI92040110	4423934	101	4424435	2
NC_012563	ORI92710522	4154881	156	4155278	2
NC_010086	ORI92230181	7389	8534	2472928	1
NC_015690	ORI94010885	1363	1593	8663821	1
NC_010842	ORI92540149	5514	5759	3603977	1
NC_015759	ORI94010897	780967	781599	1422478	1
NC_009481	ORI90040102	2366676	173	2366980	1
NC_013456	ORI93020108	427440	427916	3259580	1
NC_013407	ORI10010083	39037	39710	1746329	1
NC_013961	ORI93020115	3805141	31	3805573	1
NC_010515	ORI92330199	1530290	1531259	3213911	1
NC_014909	ORI94030339	721555	722593	722593	1
NC_016112	ORI95040344	1473	1657	4668296	1
NC_014734	ORI94030330	2536346	2536451	3685504	1
NC_013791	ORI93010635	1572719	1573533	3858997	1
NC_007146	ORI10030066	702682	703188	1913428	1
NC_012466	ORI92710503	2120219	196	2120234	2
NC_005303	ORI93010527	852063	853092	853092	1
NC_009648	ORI92020049	4542551	4542931	5315120	1
NC_015682	ORI94030391	284193	284311	1634377	1
NC_006526	ORI10030058	2055615	146	2056363	1
NC_002491	ORI10030008	840706	841059	1226565	1
NC_015153	ORI94040295	574	708	709270	1
NC_011745	ORI94030300	4362439	4362816	5209548	1
NC_012004	ORI92710494	1357	1509	1852352	2
NC_004567	ORI10010090	1369	1545	3308274	2
NC_015136	ORI94030351	4012854	4013728	4063449	1
NC_012751	ORI93030257	2109995	2110331	2110331	1
NC_015067	ORI94010809	1504	2238	2385164	2
NC_003063	ORI10030019	1051877	1052270	2074782	1
NC_007951	ORI10030100	4846890	4847739	4895836	1
NC_016078	ORI95040343	2825286	2825556	3944837	1
NC_008148	ORI20010207	1355	1852	3225748	1
NC_015152	ORI94010815	1512	1727	3316466	1
NC_013721	ORI93010623	53436	53865	1617545	2
NC_008611	ORI60010254	1534	2071	5631606	1
NC_008062	ORI20030110	380223	382174	1196094	1
NC_016787	ORI95010975	1660	2297	2478364	2
NC_010843	ORI92540150	277555	102	277655	1
NC_014370	ORI94030313	16071	16971	1796408	1
NC_005085	ORI10030043	236386	236736	4751080	1
NC_010287	ORI92240133	1038546	1038842	1038842	1
NC_014500	ORI94030317	4922455	31	4922802	1
NC_008835	ORI80030137	1488203	1488623	2284095	1
NC_009328	ORI90010282	3550053	208	3550319	2
NC_008553	ORI10010033	1553449	1553860	1879471	1
NC_016582	ORI95010941	6604012	6604944	11936683	1
NC_011768	ORI92740170	5161961	5162264	6517073	1
NC_011528	ORI92740164	23036	23558	2063100	1
NC_012880	ORI93020092	4621562	4621939	4679450	1
NC_014230	ORI93040253	771163	771201	2952962	1
NC_013928	ORI93010651	2013580	193	2013587	2
NC_015433	ORI94010840	1375	1527	2028815	2
NC_007205	ORI10040041	335453	335796	1308759	1
NC_002973	ORI10010037	2905001	318	2905187	2
NC_009494	ORI90010306	3576363	654	3576470	1
NC_009952	ORI92240126	3633375	3633756	3789584	1
NC_002528	ORI10040006	640442	196	640681	1
NC_007969	ORI20010192	709	1364	3059876	1
NC_014550	ORI94010746	3859092	352	3859257	2
NC_006368	ORI10010125	3503063	203	3503610	1
NC_016800	ORI95010987	1663	2300	2485519	2
NC_016790	ORI95010981	1654	2291	2395441	2
NC_015436	ORI94010843	1526	1779	2227296	1
NC_011565	ORI92730235	367643	370988	1114206	1
NC_008533	ORI40010239	1363	1520	2046115	2
NC_016513	ORI95030420	590367	590808	2136808	1
NC_007681	ORI10010027	1767357	717	1767403	1
NC_009708	ORI92020050	4722947	20	4723306	1
NC_012125	ORI92720083	4015587	4015964	4833080	1
NC_009635	ORI10010047	1203435	1204288	1569500	1
NC_008268	ORI30010215	3871702	3872440	7804765	1
NC_015275	ORI94010823	4712956	27	4714237	2
NC_015185	ORI94010818	2516	2735	1541968	1
NC_007413	ORI10010159	1502	1918	6365727	1
NC_004347	ORI10010078	6419	6872	4969803	1
NC_013132	ORI93020100	898988	899757	9127347	1
NC_015435	ORI10010099	578126	578893	1840348	2
NC_013941	ORI93020113	4606596	4606973	5386352	1
NC_013421	ORI93020105	4981319	4981709	5063892	1
NC_011025	ORI92510436	820215	106	820453	1
NC_012785	ORI93030258	217247	219145	2302126	1
NC_016937	ORI95011019	1892288	1892744	1892744	1
NC_014209	ORI93010682	2305683	98	2306092	1
NC_017042	ORI95030465	110342	110728	1290368	1
NC_000912	ORI10040001	816339	691	816394	1
NC_003197	ORI10020009	4083788	4084165	4857432	1
NC_015458	ORI94030372	3087030	3087617	3883605	1
NC_014816	ORI94030336	157194	157525	2588221	1
NC_012559	ORI92720084	12671	13280	3169329	1
NC_013946	ORI93010654	3097283	36	3097457	2
NC_014733	ORI94010786	1548	1873	2862391	1
NC_002942	ORI10010024	3397647	653	3397754	1
NC_013440	ORI93010598	1606	2322	9446314	1
NC_009881	ORI92230173	1230675	1231060	1231060	1
NC_016884	ORI95040368	3472809	240	3472898	1
NC_014039	ORI93010664	1744	2130	2495334	1
NC_007604	ORI10030082	2695796	64	2695903	1
NC_016631	ORI95040356	1475	2116	6237577	1
NC_016848	ORI95011004	1399	1640	1139744	1
NC_014019	ORI93010662	1345	1530	5097129	2
NC_007512	ORI10010166	2362910	2363372	2364842	1
NC_004350	ORI10010080	2030914	193	2030921	2
NC_016795	ORI95030431	407310	407761	2123773	1
NC_014800	ORI94040276	704272	160	704884	1
NC_002951	ORI10010031	2809236	543	2809422	2
NC_008817	ORI80030134	1704005	170	1704176	1
NC_006840	ORI10020022	2906069	312	2906179	1
NC_017058	ORI95030477	170040	170432	1296670	1
NC_013364	ORI93020104	4601963	4602339	5371077	1
NC_008825	ORI80040096	4044058	185	4044195	2
NC_010794	ORI92540148	2287025	250	2287145	1
NC_015717	ORI94040320	1518	1803	4757528	1
NC_012803	ORI93010550	1804	2544	2501097	1
NC_013162	ORI93030265	991415	991940	2612925	1
NC_000962	ORI10040003	1525	2051	4411532	1
NC_003366	ORI10010054	3030810	409	3031430	2
NC_014810	ORI94040278	1345298	1345647	1672681	1
NC_007503	ORI10010165	2401302	224	2401520	2
NC_007530	ORI10010172	5227262	406	5227419	2
NC_014387	ORI94010724	1402	1719	3554804	2
NC_010382	ORI92310378	4639060	210	4639821	2
NC_012441	ORI92740187	2125496	633	2125701	3
NC_014720	ORI94010780	2843420	82	2843785	1
NC_014136	ORI93010670	592833	593323	2002721	1
NC_005042	ORI10030038	1750905	173	1751080	1
NC_010513	ORI92310386	1352	1636	2475130	1
NC_011595	ORI92710458	3760406	94	3760981	1
NC_007760	ORI10040058	1396	1810	5013479	1
NC_003098	ORI10010044	1363	1520	2038615	2
NC_016041	ORI95020124	4125707	4126927	4134229	1
NC_014926	ORI94010801	8068	8314	1682965	1
NC_009937	ORI92230177	1	350	5369772	1
NC_006510	ORI10010135	3544386	87	3544776	2
NC_014506	ORI94010742	2153162	110	2153198	1
NC_008836	ORI80040097	2268737	2269181	3458208	1
NC_011769	ORI92710467	4039738	3	4040304	1
NC_009256	ORI90020047	35415	35910	3652814	1
NC_016915	ORI95030453	1270357	1270751	1270751	1
NC_008709	ORI70020040	4558259	4558630	4559598	1
NC_003198	ORI10020010	3765058	3765435	4809037	1
NC_013890	ORI93010642	1580	1910	1360154	1
NC_017276	ORI10010115	612	685	2522992	3
NC_006322	ORI10010124	4222317	310	4222645	2
