# Supplementary material for: Energy efficiency trade-offs drive nucleotide usage in transcribed regions
Source: Nat Commun. 2016 Apr 21;7:11334. doi: 10.1038/ncomms11334 (PMC4844684; doi:10.1038/ncomms11334)
Supplement: Supplementary Data 7 — Manually collected intracellular bacteria and those that are less than 750kb in size (see Methods for details). [file ncomms11334-s8.xlsx]

## Sheet: S7. intracellular bacteria
Table S7. Manually curated intracellular bacteria (rows 5~113) as well as those that are less than 750 kb in size (from row 114 on).
Genbank Accession	Organism Name
NC_012026	Anaplasma marginale str. Florida
NC_004842	Anaplasma marginale str. St. Maries
NC_007797	Anaplasma phagocytophilum HZ
NC_008783	Bartonella bacilliformis KC583
NC_016795	Brucella abortus A13334
NC_006932	Brucella abortus bv. 1 str. 9-941
NC_010742	Brucella abortus S19
NC_010103	Brucella canis ATCC 23365
NC_016778	Brucella canis HSK A52141
NC_012441	Brucella melitensis ATCC 23457
NC_007618	Brucella melitensis biovar Abortus 2308
NC_003317	Brucella melitensis bv. 1 str. 16M
NC_004310	Brucella suis 1330
NC_010169	Brucella suis ATCC 23445
NC_016797	Brucella suis VBI22
NC_005061	Candidatus Blochmannia floridanus
NC_002620	Chlamydia muridarum Nigg
NC_010287	Chlamydia trachomatis 434/Bu
NC_007429	Chlamydia trachomatis A/HAR-13
NC_016798	Chlamydia trachomatis A2497
NC_012686	Chlamydia trachomatis B/Jali20/OT
NC_012687	Chlamydia trachomatis B/TZ1A828/OT
NC_000117	Chlamydia trachomatis D/UW-3/CX
NC_010280	Chlamydia trachomatis L2b/UCH-1/proctitis
NC_015744	Chlamydia trachomatis L2c
NC_004552	Chlamydophila abortus S26/3
NC_003361	Chlamydophila caviae GPIC
NC_015408	Chlamydophila pecorum E58
NC_002179	Chlamydophila pneumoniae AR39
NC_002179	Chlamydophila pneumoniae AR39
NC_000922	Chlamydophila pneumoniae CWL029
NC_000922	Chlamydophila pneumoniae CWL029
NC_002491	Chlamydophila pneumoniae J138
NC_002491	Chlamydophila pneumoniae J138
NC_005043	Chlamydophila pneumoniae TW-183
NC_005043	Chlamydophila pneumoniae TW-183
NC_015470	Chlamydophila psittaci 6BC
NC_011527	Coxiella burnetii CbuG_Q212
NC_011528	Coxiella burnetii CbuK_Q154
NC_009727	Coxiella burnetii Dugway 5J108-111
NC_010117	Coxiella burnetii RSA 331
NC_002971	Coxiella burnetii RSA 493
NC_007799	Ehrlichia chaffeensis str. Arkansas
NC_013766	Listeria monocytogenes 08-5578
NC_013768	Listeria monocytogenes 08-5923
NC_003210	Listeria monocytogenes EGD-e
NC_011660	Listeria monocytogenes HCC23
NC_012488	Listeria monocytogenes serotype 4b str. CLIP 80459
NC_002973	Listeria monocytogenes serotype 4b str. F2365
NC_011896	Mycobacterium leprae Br4923
NC_002677	Mycobacterium leprae TN
NC_002755	Mycobacterium tuberculosis CDC1551
NC_009565	Mycobacterium tuberculosis F11
NC_009525	Mycobacterium tuberculosis H37Ra
NC_000962	Mycobacterium tuberculosis H37Rv
NC_012943	Mycobacterium tuberculosis KZN 1435
NC_016768	Mycobacterium tuberculosis KZN 4207
NC_017026	Mycobacterium tuberculosis RGTB327
NC_004432	Mycoplasma penetrans HF-2
NC_012633	Rickettsia africae ESF-5
NC_009881	Rickettsia akari str. Hartford
NC_017058	Rickettsia australis str. Cutlack
NC_009883	Rickettsia bellii OSU 85-389
NC_007940	Rickettsia bellii RML369-C
NC_016929	Rickettsia canadensis str. CA410
NC_009879	Rickettsia canadensis str. McKiel
NC_003103	Rickettsia conorii str. Malish 7
NC_007109	Rickettsia felis URRWXCal2
NC_015866	Rickettsia heilongjiangensis 054
NC_016050	Rickettsia japonica YH
NC_009900	Rickettsia massiliae MTU5
NC_016931	Rickettsia massiliae str. AZT80
NC_017043	Rickettsia montanensis str. OSU 85-930
NC_017044	Rickettsia parkeri str. Portsmouth
NC_012730	Rickettsia peacockii str. Rustic
NC_016930	Rickettsia philipii str. 364D
NC_017056	Rickettsia prowazekii str. BuV67-CWPP
NC_017049	Rickettsia prowazekii str. Chernikova
NC_017051	Rickettsia prowazekii str. Dachau
NC_017048	Rickettsia prowazekii str. GvV257
NC_017050	Rickettsia prowazekii str. Katsinyian
NC_000963	Rickettsia prowazekii str. Madrid E
NC_017057	Rickettsia prowazekii str. RpGvF24
NC_017042	Rickettsia rhipicephali str. 3-7-female6-CWPP
NC_009882	Rickettsia rickettsii str. 'Sheila Smith'
NC_009882	Rickettsia rickettsii str. 'Sheila Smith'
NC_016909	Rickettsia rickettsii str. Arizona
NC_016909	Rickettsia rickettsii str. Arizona
NC_016913	Rickettsia rickettsii str. Brazil
NC_016913	Rickettsia rickettsii str. Brazil
NC_016908	Rickettsia rickettsii str. Colombia
NC_016908	Rickettsia rickettsii str. Colombia
NC_016911	Rickettsia rickettsii str. Hauke
NC_016911	Rickettsia rickettsii str. Hauke
NC_016914	Rickettsia rickettsii str. Hino
NC_016914	Rickettsia rickettsii str. Hino
NC_016915	Rickettsia rickettsii str. Hlp_2
NC_016915	Rickettsia rickettsii str. Hlp_2
NC_010263	Rickettsia rickettsii str. Iowa
NC_010263	Rickettsia rickettsii str. Iowa
NC_016639	Rickettsia slovaca 13-B
NC_006142	Rickettsia typhi str. Wilmington
NC_002978	Wolbachia endosymbiont of Drosophila melanogaster
NC_006833	Wolbachia endosymbiont strain TRS of Brugia malayi
NC_010981	Wolbachia endosymbiont of Culex quinquefasciatus Pel
NC_012416	Wolbachia sp. wRi
NC_015736	Candidatus Tremblaya princeps PCIT
NC_008512	Candidatus Carsonella ruddii PV
NC_008513	Buchnera aphidicola BCc
NC_015662	Buchnera aphidicola (Cinara tujafilina)
NC_004344	Wigglesworthia glossinidia endosymbiont of Glossina brevipalpis
NC_014109	Candidatus Riesia pediculicola USDA
NC_000908	Mycoplasma genitalium G37
NC_016621	Blattabacterium sp. (Cryptocercus punctulatus) str. Cpu
NC_013454	Blattabacterium sp. (Blattella germanica) str. Bge
NC_013418	Blattabacterium sp. (Periplaneta americana) str. BPLAN
NC_015735	Candidatus Moranella endobia PCIT
NC_004545	Buchnera aphidicola str. Bp (Baizongia pistaciae)
NC_011047	Candidatus Phytoplasma mali
NC_002528	Buchnera aphidicola str. APS (Acyrthosiphon pisum)
NC_004061	Buchnera aphidicola str. Sg (Schizaphis graminum)
NC_011834	Buchnera aphidicola str. Tuc7 (Acyrthosiphon pisum)
NC_011833	Buchnera aphidicola str. 5A (Acyrthosiphon pisum)
NC_013511	Mycoplasma hominis
NC_007984	Baumannia cicadellinicola str. Hc (Homalodisca coagulata)
NC_007716	Aster yellows witches'-broom phytoplasma AYWB
NC_016893	Wigglesworthia glossinidia endosymbiont of Glossina morsitans morsitans (Yale colony)
NC_014909	Candidatus Blochmannia vafer str. BVAF
