# Supplementary material for: Energy efficiency trade-offs drive nucleotide usage in transcribed regions
Source: Nat Commun. 2016 Apr 21;7:11334. doi: 10.1038/ncomms11334 (PMC4844684; doi:10.1038/ncomms11334)
Supplement: Supplementary Data 8 — Codons and encoded amino acids together with the degeneracy per codon position. The column "114" indicates that the first and the second codon positions are nonsynonymous (ns) sites, while the third codon position is a fourfold-synonymous (4s) site, etc. [file ncomms11334-s9.xlsx]

## Sheet: S8.codon and degeneracy
Supplementary Data8. Codons and encoded amino acids together with the degeneracy per codon position. The codon table was obtained from http://www.ncbi.nlm.nih.gov/Taxonomy/Utils/wprintgc.cgi#SG11; see the bottom of the table for the original data.
# columns are : codon, codon degeneracy index for each codon position, coded amino acids
GCT	114	A		GCC	114	A		GCA	114	A		GCG	114	A
CGT	114	R		CGC	114	R		CGA	214	R		CGG	214	R
CCT	114	P		CCC	114	P		CCA	114	P		CCG	114	P
GGT	114	G		GGC	114	G		GGA	114	G		GGG	114	G
TTT	112	F		TTC	112	F		TTA	212	L		TTG	212	L
TAT	112	Y		TAC	112	Y		TAA	*	*		TAG	*	*
AAT	112	N		AAC	112	N		AAA	112	K		AAG	112	K
ATT	113	I		ATC	113	I		ATA	113	I		ATG	111	M
TCT	114	S		TCC	114	S		TCA	114	S		TCG	114	S
ACT	114	T		ACC	114	T		ACA	114	T		ACG	114	T
CTT	114	L		CTC	114	L		CTA	214	L		CTG	214	L
GTT	114	V		GTC	114	V		GTA	114	V		GTG	114	V
TGT	112	C		TGC	112	C		TGA	*	*		TGG	111	W
AGT	112	S		AGC	112	S		AGA	212	R		AGG	212	R
## NT preferences of different degeneracy sites
## columns: codon degeneracy index, frequencies of the four letters
## All amino acids # %A %T %G %C
1	24138	23276	28448	24138
2	21875	28125	15625	34375
4	25000	25000	25000	25000
The Bacterial, Archaeal and Plant Plastid Code (transl_table=11)
AAs = FFLLSSSSYY**CC*WLLLLPPPPHHQQRRRRIIIMTTTTNNKKSSRRVVVVAAAADDEEGGGG
Starts = ---M---------------M------------MMMM---------------M------------
Base1 = TTTTTTTTTTTTTTTTCCCCCCCCCCCCCCCCAAAAAAAAAAAAAAAAGGGGGGGGGGGGGGGG
Base2 = TTTTCCCCAAAAGGGGTTTTCCCCAAAAGGGGTTTTCCCCAAAAGGGGTTTTCCCCAAAAGGGG
Base3 = TCAGTCAGTCAGTCAGTCAGTCAGTCAGTCAGTCAGTCAGTCAGTCAGTCAGTCAGTCAGTCAG
