# Supplementary material for: Energy efficiency trade-offs drive nucleotide usage in transcribed regions
Source: Nat Commun. 2016 Apr 21;7:11334. doi: 10.1038/ncomms11334 (PMC4844684; doi:10.1038/ncomms11334)
Supplement: Supplementary Data 9 — Observed skews of coding regions on leading (le) and lagging (la) strands, stratified by tRNA adaptation index (tAI). The column name "ATle1" means AT skews at ns sites of the leading strand, etc.: le = leading strand, la = lagging strand; 1 = ns sites, 2 = 2s sites, 4 = 4s sites. AT skew = (A-T)/(A+T), GC skew = (G-C)/(G+C) where ATGC are the numbers of the respective nucleotides. [file ncomms11334-s10.xlsx]

## Sheet: S9.skews.by.tai
Supplementary Data9. Observed skews of coding regions on leading (le) and lagging (la) strands, stratified by tRNA adaptation index (tAI). The column name "ATle1" means AT skews at ns sites of the leading strand, etc.: le = leading strand, la = lagging strand; 1 = ns sites, 2 = 2s sites, 4 = 4s sites. AT skew = (A-T)/(A+T), GC skew = (G-C)/(G+C) where ATGC are the numbers of the respective nucleo…
acc	quantile	meanTaiLe	ATle1	GCle1	ATle2	GCle2	ATle4	GCle4	meanTaiLa	ATla1	GCla1	ATla2	GCla2	ATla4	GCla4
NC_008463	1	0.31137323	0.061738826	0.16451755	-0.24200252	-0.26023617	-0.19388612	-0.016868193	0.31884092	0.10306208	0.12124875	-0.0008912656	-0.36109713	-0.019702682	-0.1384938
NC_008463	2	0.34399968	0.04816029	0.17866825	-0.20746581	-0.3487464	-0.28563187	-0.030874847	0.35267824	0.07253647	0.14077349	0.07852779	-0.43674082	-0.026331188	-0.16970842
NC_008463	3	0.35660163	0.048009373	0.19278662	-0.15958409	-0.39313638	-0.32488948	-0.066824645	0.36561328	0.050487913	0.16063796	0.12872975	-0.4717686	-0.06228979	-0.17357726
NC_008463	4	0.36734435	0.036910526	0.19787931	-0.13173653	-0.42844823	-0.36319613	-0.08264367	0.37656292	0.037950754	0.16654661	0.13328767	-0.49991405	-0.088293	-0.18171452
NC_008463	5	0.3850718	0.052670263	0.21970251	0.0014376078	-0.4575114	-0.43924484	-0.12808566	0.39439806	0.04093745	0.1897464	0.21437885	-0.52650934	-0.11905154	-0.20648977
NC_009879	1	0.43719292	0.14688593	0.19194075	-0.15769644	0.011607457	-0.15505026	0.17107812	0.44598368	0.15165877	0.15482393	-0.1471164	-0.25041094	-0.10490277	-0.015608741
NC_009879	2	0.46860397	0.16732638	0.19772153	-0.1373923	-0.016602317	-0.20366733	0.13920897	0.47782534	0.16083209	0.1441521	-0.127612	-0.25	-0.12523858	-0.0625
NC_009879	3	0.48266768	0.20265843	0.1971702	-0.09236219	0.008198215	-0.19269776	0.121384	0.4934841	0.17568545	0.15332532	-0.09272698	-0.28929818	-0.12464907	-0.11402073
NC_009879	4	0.4977322	0.20134087	0.19683464	-0.05953132	-0.06125898	-0.16819675	0.09829198	0.5082184	0.23626912	0.16703765	-0.049506377	-0.25840655	-0.12712194	-0.17961656
NC_009879	5	0.52826566	0.2491384	0.23615661	-0.029627047	-0.13690233	-0.12460932	-0.051329624	0.5359001	0.22970195	0.17724289	0.01291866	-0.30572596	-0.10017304	-0.18581341
NC_009485	1	0.52786374	0.036019564	0.1630881	-0.3770277	-0.3196461	-0.1929879	-0.06474606	0.52537066	0.07035718	0.13272826	-0.2733116	-0.3552527	-0.09594595	-0.15261556
NC_009485	2	0.54836994	0.0442066	0.15246755	-0.4753542	-0.30604222	-0.2228425	-0.05245454	0.54756683	0.06305521	0.13735808	-0.39398125	-0.35534975	-0.08489796	-0.12602195
NC_009485	3	0.5577559	0.054477412	0.1526384	-0.487017	-0.28503013	-0.23205522	-0.05833549	0.557494	0.06738145	0.12812653	-0.40278488	-0.33466944	-0.034108102	-0.11923215
NC_009485	4	0.56679213	0.057882477	0.15390784	-0.48099497	-0.25872722	-0.21742845	-0.03988241	0.5660922	0.076819114	0.13302341	-0.3991359	-0.3125852	-0.029213483	-0.10888197
NC_009485	5	0.5815376	0.031129874	0.14646338	-0.4768828	-0.26606712	-0.21405126	0.005189311	0.580395	0.037452064	0.1310379	-0.3986135	-0.31047717	0.021235522	-0.06919777
NC_012917	1	0.3280587	0.06544498	0.15610209	-0.2716952	-0.2452198	-0.16813521	0.23374319	0.33955938	0.09985634	0.10188545	-0.16801016	-0.36812294	-0.031872947	0.00040273863
NC_012917	2	0.363275	0.07680121	0.15369438	-0.28458396	-0.27821338	-0.20113336	0.24827944	0.37530693	0.088169105	0.099562645	-0.17574815	-0.4050534	-0.07116364	0.0033896563
NC_012917	3	0.38178292	0.072985224	0.16634992	-0.26468873	-0.31830227	-0.24837202	0.2490034	0.3939725	0.10001443	0.12004441	-0.16989942	-0.42501214	-0.09293681	0.0042356886
NC_012917	4	0.40295145	0.11654916	0.18671297	-0.21825935	-0.3429633	-0.30246913	0.21343109	0.41270953	0.11989999	0.14043312	-0.13313903	-0.4447951	-0.14400178	-0.015379912
NC_012917	5	0.4418369	0.1571185	0.2136875	-0.05085324	-0.39421257	-0.42668042	0.19344974	0.44650728	0.15470588	0.18192503	-0.017020518	-0.47965866	-0.26140237	-0.017519241
NC_012918	1	0.28467122	0.118541524	0.16418515	-0.09796948	-0.24778552	-0.16867979	-0.09364377	0.2868716	0.12341399	0.16495387	-0.008259645	-0.24691358	-0.0775501	-0.08131778
NC_012918	2	0.30151296	0.08787338	0.1831167	0.0066479538	-0.25772688	-0.20297338	-0.07774895	0.30317855	0.11105114	0.16186458	0.12643439	-0.26750785	-0.057485472	-0.10059894
NC_012918	3	0.3084676	0.072743975	0.18740128	0.077895805	-0.26014054	-0.20730372	-0.08546057	0.3106624	0.09833606	0.16874337	0.18348624	-0.27177882	-0.06740093	-0.1023166
NC_012918	4	0.3149362	0.085734956	0.19326597	0.14623414	-0.23272541	-0.22273637	-0.09831594	0.31707492	0.09319796	0.17454438	0.27133107	-0.27488837	-0.069767445	-0.13365564
NC_012918	5	0.32718027	0.09080903	0.20513798	0.25337502	-0.24236403	-0.22807612	-0.16103213	0.3294202	0.09341988	0.18850228	0.34682485	-0.28012037	-0.05147463	-0.16186087
NC_009486	1	0.63186216	0.04349166	0.23786418	0.11289185	-0.2004501	-0.18518518	0.036751904	0.63122284	0.056141295	0.22331446	0.1295959	-0.25041705	-0.13874322	0.0035930832
NC_009486	2	0.66025496	0.09468242	0.26048204	0.22613275	-0.16504517	-0.17720379	0.042568237	0.6634041	0.08819339	0.25935146	0.25753617	-0.24581045	-0.103533275	0.003694995
NC_009486	3	0.6727679	0.116113804	0.2608088	0.28113028	-0.15485926	-0.14858475	0.028644338	0.67760664	0.1191353	0.24752939	0.3260771	-0.21977727	-0.09447765	-0.0042779883
NC_009486	4	0.6879227	0.13185665	0.2640397	0.3428944	-0.14398807	-0.122608386	0.0397938	0.69098413	0.13642502	0.27503058	0.36048055	-0.19243512	-0.049490977	-0.011636796
NC_009486	5	0.7132192	0.14730205	0.28314328	0.3716561	-0.13564253	-0.07430801	0.0720336	0.7140857	0.15334764	0.26761174	0.43639043	-0.18542217	-0.013342696	0.015715899
NC_009483	1	0.45263943	0.13922872	0.19323975	-0.17042372	-0.14408207	-0.18312246	-0.09016705	0.46624348	0.14789644	0.17406249	-0.08679206	-0.24026729	-0.1094306	-0.1901302
NC_009483	2	0.48121646	0.13523892	0.20047021	-0.15820792	-0.19472612	-0.20044191	-0.093515046	0.49378952	0.13412145	0.16636506	-0.019997675	-0.29161975	-0.04452593	-0.16505487
NC_009483	3	0.49578255	0.1258062	0.19456685	-0.13094589	-0.24719018	-0.17441756	-0.093395144	0.50827324	0.12785885	0.17790943	0.022947876	-0.34001037	-0.027681662	-0.18152909
NC_009483	4	0.5084121	0.1051765	0.20141831	-0.10732752	-0.27895406	-0.1693308	-0.089596204	0.5215551	0.10928977	0.17227896	0.07782842	-0.3487495	0.01034749	-0.15650287
NC_009483	5	0.52802724	0.08256619	0.1953409	-0.08264101	-0.325496	-0.12436796	-0.07797107	0.5384939	0.08048019	0.18698387	0.12800471	-0.39488885	0.055490427	-0.14759482
NC_011852	1	0.25148708	0.115727216	0.15193428	-0.15459168	-0.14171337	-0.10080229	0.1232522	0.25096637	0.09341635	0.15104452	-0.16632648	-0.19282636	-0.11441755	0.08437956
NC_011852	2	0.27816442	0.14372413	0.14950423	-0.10052547	-0.15455513	-0.12156114	0.04560289	0.27772984	0.15160596	0.14092131	-0.10997724	-0.21725374	-0.12666756	0.030753354
NC_011852	3	0.29615366	0.16960895	0.1564146	-0.070210755	-0.16711427	-0.11237047	0.02242593	0.29382262	0.16720381	0.15589648	-0.08965282	-0.18532862	-0.118585095	0.03321509
NC_011852	4	0.31765595	0.17925133	0.18360716	-0.0057087424	-0.25618073	-0.14973079	0.011607992	0.3146381	0.16722848	0.16062036	-0.028876549	-0.2656758	-0.13229208	-0.017224982
NC_011852	5	0.36241555	0.1917043	0.19993705	0.12469792	-0.45554242	-0.16757613	0.024188926	0.35044318	0.17092001	0.20332429	0.08165313	-0.45663607	-0.12506019	-0.0036968577
NC_009484	1	0.46824467	0.026974404	0.13957718	-0.30389407	-0.376888	-0.16134629	-0.07109761	0.46227852	0.023421472	0.12677082	-0.27610603	-0.44667652	-0.0321165	-0.11038943
NC_009484	2	0.5175246	0.015993495	0.13515005	-0.3482783	-0.42649418	-0.22790138	-0.15132448	0.5166635	0.033965506	0.1188384	-0.2970541	-0.4780438	-0.044179298	-0.19815415
NC_009484	3	0.5338084	0.018435068	0.13525063	-0.3523211	-0.40733597	-0.26602626	-0.15323819	0.53506184	0.027432954	0.12930353	-0.28343746	-0.44506192	-0.03777949	-0.1876767
NC_009484	4	0.5473614	0.0024657242	0.15665263	-0.38192698	-0.39388156	-0.26108134	-0.06397776	0.54924685	0.0061629885	0.14083874	-0.32233387	-0.44990122	-0.014842301	-0.06384124
NC_009484	5	0.5692696	-0.00888748	0.17855965	-0.44452357	-0.41215488	-0.19430315	0.1133126	0.57126546	-0.0027491155	0.15699244	-0.40949154	-0.4152117	-0.00084245997	0.14626478
NC_009487	1	0.30357456	0.10525009	0.20451	-0.1465093	-0.14473188	0.03866926	0.23543495	0.29861206	0.03753615	0.13153397	-0.16302092	-0.39515457	-0.008999471	-0.14237145
NC_009487	2	0.3369455	0.17425773	0.21876942	-0.0942163	-0.12858848	0.015197401	0.25353783	0.33584967	0.14715508	0.12305854	-0.11952307	-0.34799436	-0.019438079	-0.110989615
NC_009487	3	0.35722393	0.22641471	0.21733348	-0.0580183	-0.11511551	0.019346936	0.2431694	0.35319263	0.17590028	0.15945345	-0.08685471	-0.38135418	-0.037536606	-0.14918567
NC_009487	4	0.3780162	0.25228593	0.22120628	-0.024666285	-0.20492858	0.0269015	0.21646406	0.37492505	0.22466488	0.17512098	-0.033190027	-0.42006412	-0.057692308	-0.16921927
NC_009487	5	0.42198762	0.31158105	0.20234108	0.06110288	-0.40798888	-0.0072692363	0.25050917	0.414755	0.293312	0.16036023	0.018622186	-0.5250286	-0.063282155	-0.13061018
NC_009488	1	0.4529902	0.18722844	0.21524192	-0.10814328	-0.00065487885	-0.03098044	0.2563544	0.4510147	0.18530184	0.1987217	-0.13125116	-0.12042175	0.039659128	0.12676056
NC_009488	2	0.4794171	0.2102047	0.20759772	-0.15048565	0.043296985	-0.090615384	0.1325527	0.4808587	0.17289184	0.18126102	-0.15527272	-0.121627405	-0.024820512	0.057217166
NC_009488	3	0.49349105	0.19919246	0.17782457	-0.15732625	-0.07256127	-0.09072375	0.02749491	0.49481475	0.17796363	0.17610498	-0.13762158	-0.14521158	-0.04910001	0.043835618
NC_009488	4	0.5058062	0.20374922	0.16986589	-0.13660121	-0.13056995	-0.062020566	0.018579235	0.507785	0.22462836	0.12759706	-0.10487028	-0.1509325	-0.05326772	-0.08293839
NC_009488	5	0.5305623	0.2216968	0.176242	-0.07239154	-0.15424222	-0.025162071	-0.08629441	0.53263396	0.22589666	0.17447667	-0.054115508	-0.21623036	-0.019673828	-0.16604617
NC_013714	1	0.3687159	0.06671006	0.20091727	-0.21700457	-0.30100363	-0.06255823	0.02477578	0.3626302	0.05643892	0.13341233	-0.14389081	-0.43954265	0.12043051	-0.127719
NC_013714	2	0.41468352	0.07808278	0.18725044	-0.23898277	-0.32802692	-0.116581514	-0.040426396	0.40811908	0.089116834	0.13208646	-0.20300089	-0.36608833	0.07491857	-0.0944618
NC_013714	3	0.43401965	0.10380903	0.18228443	-0.25494665	-0.28315213	-0.2017385	-0.08517227	0.42886844	0.11023851	0.14259905	-0.23121652	-0.35771066	0.024017874	-0.11505993
NC_013714	4	0.45284978	0.114197075	0.18383175	-0.23940083	-0.28381902	-0.2760437	-0.14688694	0.44641578	0.1211727	0.15693979	-0.2365019	-0.34706157	-0.04527066	-0.1498767
NC_013714	5	0.4771215	0.14214016	0.18830433	-0.22487119	-0.2559225	-0.43625277	-0.25979665	0.47102812	0.11724138	0.17765643	-0.22420357	-0.3044925	-0.15143247	-0.22625905
NC_013715	1	0.39763057	0.099246606	0.16228525	-0.22951233	-0.3405362	-0.34355402	-0.105235286	0.36688313	0.15176246	0.1642112	-0.15067925	-0.44157374	-0.20820165	-0.19724645
NC_013715	2	0.4424035	0.051973924	0.12412802	-0.32874513	-0.2733572	-0.53496504	-0.018482866	0.4161059	0.021016888	0.19024456	-0.37959182	-0.33458015	-0.39471123	-0.02287823
NC_013715	3	0.46350628	0.089340165	0.1285335	-0.23438586	-0.27712774	-0.5391774	-0.09258727	0.44300064	0.060363248	0.09573603	-0.53509164	-0.18491052	-0.6096607	0.053201683
NC_013715	4	0.48186517	0.13089898	0.14365527	-0.059592344	-0.25876737	-0.5268001	-0.20071529	0.46527177	0.06701892	0.09709951	-0.34526855	-0.27312797	-0.5067856	-0.1066012
NC_013715	5	0.51158154	0.17116775	0.14356773	0.26226994	-0.25268346	-0.3202191	-0.40753248	0.4962924	0.12538588	0.13613708	0	-0.30229616	-0.4003044	-0.31545871
NC_012912	1	0.2738301	0.0553855	0.16990758	-0.29690915	-0.22679828	-0.161035	0.23137715	0.27602682	0.10111876	0.11441794	-0.15135196	-0.36296228	-0.032208335	0.03607423
NC_012912	2	0.30448616	0.052643627	0.16547951	-0.32618037	-0.27709064	-0.22354192	0.2619139	0.31299978	0.07861533	0.11064024	-0.18349646	-0.42158455	-0.07360949	0.027808676
NC_012912	3	0.32128176	0.057423506	0.16895041	-0.30040362	-0.31161264	-0.26708326	0.23738447	0.33189097	0.07510228	0.12876387	-0.16879499	-0.44074365	-0.13780175	0.056689795
NC_012912	4	0.33898386	0.09786854	0.19128206	-0.25192234	-0.35564384	-0.347558	0.20260765	0.348689	0.10992963	0.14514671	-0.13278712	-0.46717882	-0.18789831	0.021914849
NC_012912	5	0.37315625	0.15566383	0.20987535	-0.058693584	-0.36951202	-0.5054518	0.1249535	0.37864214	0.15063903	0.18198012	0.020717097	-0.4947974	-0.32384548	-0.025617316
NC_012913	1	0.17362925	0.11072081	0.16197906	-0.19872689	-0.11111111	-0.1723758	0.12751119	0.18023427	0.150482	0.12407049	-0.09793233	-0.33181766	-0.05921309	-0.10006456
NC_012913	2	0.1938825	0.12178974	0.15594319	-0.17936134	-0.10227883	-0.219785	0.057879377	0.19978866	0.13113321	0.11885548	-0.08774971	-0.3676828	-0.09239441	-0.1320492
NC_012913	3	0.20475957	0.1350278	0.16203289	-0.12944293	-0.11226303	-0.24489269	0.037123356	0.2105898	0.17166884	0.13014139	-0.03261796	-0.38219318	-0.120189555	-0.18883392
NC_012913	4	0.21519502	0.14418373	0.17903732	-0.0915405	-0.15975088	-0.27522433	0.011414551	0.22096626	0.16548282	0.16662447	-0.00089292356	-0.42335373	-0.16239317	-0.22692645
NC_012913	5	0.23560585	0.17454372	0.21129903	0.047476303	-0.327547	-0.30549395	-0.054864556	0.23965049	0.18105116	0.18730181	0.09032795	-0.53797466	-0.20280732	-0.26606455
NC_012914	1	0.30775955	0.06786669	0.2041672	-0.18468714	-0.16891053	-0.10505743	0.15414491	0.31059355	0.051710486	0.15136448	-0.15679228	-0.26787215	-0.1322864	-0.029322643
NC_012914	2	0.33582053	0.10447644	0.2002982	-0.19125763	-0.1707963	-0.12871388	0.15841705	0.33919203	0.08828976	0.14188732	-0.17294662	-0.28126463	-0.15741265	-0.037415195
NC_012914	3	0.35139933	0.117565535	0.19540541	-0.19591454	-0.1923266	-0.13399623	0.1634874	0.3554781	0.11337492	0.14677909	-0.15394016	-0.2814692	-0.15369506	-0.04213208
NC_012914	4	0.3702977	0.14518467	0.19735043	-0.18366373	-0.2258271	-0.13310382	0.13850762	0.37232086	0.1271105	0.15448648	-0.119790636	-0.32015067	-0.17314865	-0.046926938
NC_012914	5	0.4138131	0.18972552	0.19701765	-0.020736422	-0.3218899	-0.18700965	0.081127666	0.41187996	0.18316273	0.17373618	-0.0025143102	-0.3977344	-0.18038052	-0.075075515
NC_013716	1	0.30657607	0.09372482	0.16026765	-0.19204733	-0.2852515	-0.12931253	0.15883775	0.3107419	0.124138765	0.14507261	-0.14444827	-0.33557734	-0.101312175	0.08263094
NC_013716	2	0.34711513	0.07251253	0.1729844	-0.24296659	-0.3742459	-0.21024993	0.17632052	0.3532579	0.07463551	0.14589779	-0.19508436	-0.4203121	-0.20150316	0.09644211
NC_013716	3	0.36619973	0.0785367	0.17909925	-0.21508372	-0.39762086	-0.287989	0.16080348	0.3729849	0.08569149	0.15678798	-0.18879023	-0.45228747	-0.2609999	0.080963366
NC_013716	4	0.38379666	0.10271293	0.17997245	-0.14997423	-0.4186817	-0.3508032	0.13603558	0.38990074	0.08991724	0.1659995	-0.1230466	-0.4519999	-0.27035454	0.068138726
NC_013716	5	0.4184448	0.17273197	0.20466085	0.02672599	-0.42449325	-0.49284765	0.069035	0.42133293	0.16174285	0.1878354	0.029734945	-0.4575785	-0.4245109	0.010558595
NC_003028	1	0.23010476	0.07386788	0.19400665	-0.24925862	0.03066892	-0.15452813	-0.101702094	0.22789876	0.08730159	0.058169577	-0.15872742	-0.33846155	-0.15764482	-0.3892261
NC_003028	2	0.25095597	0.133052	0.19881362	-0.20203537	0.06254925	-0.16702503	-0.1126553	0.24803223	0.1281198	0.10148014	-0.11005943	-0.22485586	-0.18013245	-0.4039146
NC_003028	3	0.26439553	0.1621377	0.17424105	-0.18195266	0.039097298	-0.10662506	-0.104604706	0.26222244	0.13688418	0.121442564	-0.085677914	-0.28880346	-0.15816768	-0.41819373
NC_003028	4	0.28057536	0.18227331	0.2008991	-0.13246669	-0.027461886	-0.18656787	-0.17797922	0.27759424	0.20993806	0.13671857	-0.022328358	-0.3189429	-0.2036138	-0.5070902
NC_003028	5	0.31389192	0.21584576	0.19517487	0.056911092	-0.1908552	-0.19849761	-0.2822158	0.30823797	0.20985603	0.15516676	0.1284375	-0.44579586	-0.24184345	-0.5783685
NC_009882	1	0.29532897	0.15626472	0.19014657	-0.14926773	-0.022560203	-0.1743024	0.15950659	0.2972544	0.11554287	0.15820543	-0.15177797	-0.30226365	-0.12046574	-0.0014619883
NC_009882	2	0.31700575	0.17729917	0.19934459	-0.124923825	-0.034563757	-0.17562725	0.11132484	0.32277045	0.16625439	0.14798628	-0.11191388	-0.2672628	-0.1387808	-0.08371736
NC_009882	3	0.32673743	0.19179443	0.19820735	-0.09885977	-0.032208823	-0.18771186	0.094396554	0.3348297	0.18209511	0.15899773	-0.106522955	-0.3069513	-0.111166686	-0.08323564
NC_009882	4	0.3381618	0.22598009	0.19847329	-0.059250303	-0.06022122	-0.14962152	0.06996587	0.34599486	0.22161373	0.15500383	-0.04454101	-0.2718617	-0.11759128	-0.14084508
NC_009882	5	0.3598045	0.2658558	0.20368291	0.0223698	-0.10419069	-0.16451466	-0.025230769	0.36775452	0.2696971	0.14868207	0.04262607	-0.2970259	-0.09187046	-0.21140142
NC_009881	1	0.4367346	0.16325337	0.19314626	-0.14344685	-0.0127423825	-0.1537118	0.183714	0.44163662	0.13782871	0.15154666	-0.14236616	-0.22644928	-0.117218696	0.037749816
NC_009881	2	0.46966228	0.16914931	0.20003207	-0.13956071	-0.06833856	-0.18336935	0.15301318	0.47927272	0.17357185	0.15608537	-0.11383345	-0.23902671	-0.11242022	0.0085007725
NC_009881	3	0.48552704	0.18561947	0.20885935	-0.09896159	-0.04465536	-0.19226019	0.11600264	0.49552926	0.1883158	0.15526496	-0.105673134	-0.24824356	-0.12881806	-0.10296684
NC_009881	4	0.5010018	0.2092546	0.18694903	-0.06616102	-0.0833153	-0.16748358	0.04225352	0.5092548	0.23442788	0.16489409	-0.047160596	-0.25192097	-0.1121783	-0.09207161
NC_009881	5	0.53147364	0.25357085	0.21076234	0.007871064	-0.1269716	-0.1425926	-0.010256411	0.5386797	0.25535884	0.17363836	0.018390307	-0.32943633	-0.06749136	-0.16851008
NC_013720	1	0.39627764	0.10400533	0.14122328	-0.25084692	-0.34972113	-0.205051	-0.10820161	0.39896926	0.09557243	0.11687965	-0.16624857	-0.40243793	-0.15336813	-0.15440364
NC_013720	2	0.41000795	0.10993605	0.12663658	-0.18964994	-0.33701634	-0.20607856	-0.09506278	0.410671	0.11231478	0.10983807	-0.1401432	-0.3868072	-0.16221105	-0.11403639
NC_013720	3	0.41584718	0.099414535	0.12857728	-0.15511988	-0.32134947	-0.19438405	-0.05729071	0.41650778	0.10948823	0.10915682	-0.098399095	-0.38727394	-0.15975085	-0.094193
NC_013720	4	0.42149615	0.10031354	0.12746616	-0.13781771	-0.30537483	-0.16367447	-0.035755213	0.42192602	0.11580376	0.10752672	-0.04562143	-0.34691808	-0.15082484	-0.08082212
NC_013720	5	0.43082902	0.093569726	0.13162689	-0.11748381	-0.2698739	-0.113561295	0.045134537	0.431372	0.098013036	0.102656454	-0.042200923	-0.32731453	-0.08109191	-0.0057243914
NC_009883	1	0.30404148	0.1472371	0.20933358	-0.14024074	0.020962268	-0.136563	0.110320285	0.30506974	0.14900549	0.1854803	-0.13030644	-0.12478464	-0.10803182	-0.033834588
NC_009883	2	0.3220241	0.18034418	0.18900199	-0.12301697	-0.034397654	-0.16604595	0.11728229	0.32705387	0.18593507	0.16339959	-0.11579584	-0.17722918	-0.1549191	-0.06924643
NC_009883	3	0.3322312	0.22704142	0.20785782	-0.083858535	-0.019498607	-0.14126259	0.097103916	0.33873647	0.22185105	0.1693989	-0.08682023	-0.15601732	-0.13980825	-0.09780831
NC_009883	4	0.34243658	0.24709415	0.19604558	-0.07198748	-0.037488844	-0.15539859	0.0049532196	0.34880427	0.24172033	0.16899133	-0.063927814	-0.21349207	-0.119142525	-0.16368939
NC_009883	5	0.36237678	0.27766716	0.20359972	0.0041147494	-0.10167715	-0.15506616	-0.04533877	0.370275	0.2703204	0.19502392	0.0010073392	-0.22920518	-0.1415119	-0.26586622
NC_013722	1	0.45237806	0.06344121	0.15092915	-0.3240921	-0.26038063	-0.11128639	0.057390712	0.45496762	0.10178635	0.119997606	-0.18188177	-0.40846238	0.095261455	-0.076017134
NC_013722	2	0.51431346	0.05862183	0.15041438	-0.4617528	-0.2810975	-0.23295313	0.07470068	0.51761717	0.07594058	0.11524316	-0.2552656	-0.4492722	0.10940263	-0.029406592
NC_013722	3	0.5361186	0.06738842	0.16786142	-0.48273745	-0.29679006	-0.3455184	0.059027437	0.5392495	0.094304234	0.12256178	-0.13656326	-0.49250367	0.17841956	-0.085173965
NC_013722	4	0.5533515	0.04513697	0.16928984	-0.44102913	-0.26143596	-0.37111393	0.06742256	0.5587742	0.06532748	0.14077187	-0.09905864	-0.49548846	0.20315537	-0.077313714
NC_013722	5	0.57593066	0.08576171	0.18815084	-0.32554764	-0.2573504	-0.40429485	0.023592964	0.58137566	0.06928334	0.16028056	-0.011856091	-0.46619606	0.1724236	-0.07537709
NC_013721	1	0.3586123	0.11744081	0.1719359	-0.19998257	-0.080317356	-0.28811303	0.19098099	0.35399422	0.14266986	0.10475037	-0.06092991	-0.4136246	-0.05514032	-0.04160401
NC_013721	2	0.38487104	0.1302122	0.1668124	-0.2107236	-0.041088484	-0.3177388	0.15257679	0.38198262	0.19376537	0.11551696	-0.051068757	-0.335803	-0.12347676	-0.12303565
NC_013721	3	0.4025326	0.14395314	0.17272581	-0.21663302	-0.04449885	-0.36572006	0.15064102	0.39792714	0.14863653	0.14772727	-0.09582833	-0.33117035	-0.1372847	-0.12765136
NC_013721	4	0.4187344	0.16980727	0.17181367	-0.23829393	0.008804205	-0.39553675	0.054018445	0.4145921	0.20297547	0.1326283	-0.09750975	-0.2590651	-0.1636124	-0.13866666
NC_013721	5	0.45108882	0.18908249	0.16582055	-0.26562142	0.046632126	-0.4521251	-0.14282803	0.44905964	0.26150036	0.13762972	-0.095509894	-0.16168289	-0.26003233	-0.25603357
NC_009480	1	0.7224608	-0.0031776999	0.13896374	-0.24454951	-0.40241516	-0.00095251057	-0.17945942	0.7167441	-0.008033561	0.13192007	-0.18026264	-0.44719285	0.12162706	-0.20740229
NC_009480	2	0.7836959	-0.0059620473	0.13333473	-0.3919355	-0.38970235	0.033097595	-0.23295826	0.77920216	-0.018328087	0.11918476	-0.37148803	-0.43151492	0.16503268	-0.2101681
NC_009480	3	0.80015266	0.0025570523	0.13327482	-0.4013346	-0.36155587	0.071601525	-0.2325814	0.7984465	-0.012298026	0.120157935	-0.38785625	-0.3995457	0.16264237	-0.22815622
NC_009480	4	0.8109398	0.019511145	0.12862436	-0.30218068	-0.3259949	0.06364701	-0.2080537	0.8104091	-0.00080147356	0.13133053	-0.35285506	-0.3814691	0.15542857	-0.1947147
NC_009480	5	0.8259877	0.0004154204	0.119919494	-0.32129964	-0.33066675	0.098890945	-0.11079776	0.82593924	-0.011401918	0.12308319	-0.26537216	-0.35781935	0.17246597	-0.09562885
NC_009482	1	0.55663764	0.080128774	0.13193597	-0.30368873	-0.07100473	-0.3410997	-0.13723023	0.5700814	0.15560184	0.15537152	-0.07879334	-0.28770405	-0.038720194	-0.19631034
NC_009482	2	0.60632247	0.07484074	0.14896458	-0.40246102	-0.10820544	-0.45066923	-0.13792044	0.62286496	0.13078187	0.16841017	-0.09673416	-0.31915742	-0.20870887	-0.20889996
NC_009482	3	0.62652844	0.07059758	0.15518296	-0.3858795	-0.13739897	-0.49274543	-0.13465688	0.64432883	0.10900965	0.16900481	-0.08870083	-0.34218928	-0.17141262	-0.18297096
NC_009482	4	0.6442266	0.023858413	0.14771718	-0.41757566	-0.15515016	-0.41937333	-0.07203312	0.6633497	0.082021125	0.16972005	-0.10767783	-0.38562542	-0.14364073	-0.15200564
NC_009482	5	0.6811285	-0.11525791	0.16684492	-0.51970595	-0.23173682	-0.40911946	0.0040807785	0.6970289	-0.047603697	0.18518518	-0.18458253	-0.4451869	-0.10483871	-0.07519634
NC_009481	1	0.36911052	0.04791917	0.1295236	-0.31623644	-0.1265278	-0.31108668	-0.043128405	0.37423563	0.10839933	0.13564497	-0.071014985	-0.31332546	-0.054141268	-0.15043037
NC_009481	2	0.40517023	0.060148656	0.1467982	-0.3759549	-0.15932173	-0.38320717	-0.06109854	0.41145787	0.098401226	0.13293041	-0.085487686	-0.3339451	-0.10145154	-0.13722911
NC_009481	3	0.42096996	0.031290364	0.14417182	-0.36287764	-0.21562015	-0.39201826	-0.031776894	0.43022385	0.09731043	0.14771087	-0.076984696	-0.36787692	-0.12375953	-0.14070891
NC_009481	4	0.43649986	0.023317726	0.1523636	-0.38846317	-0.23226027	-0.39328814	-0.016265148	0.44885805	0.08390078	0.15240057	-0.11849641	-0.41879508	-0.12655462	-0.14717121
NC_009481	5	0.46780735	-0.10215384	0.16166687	-0.45443004	-0.33744833	-0.41850615	0.03376027	0.47666323	-0.034536295	0.15681255	-0.16758211	-0.48397437	-0.08917461	-0.06776398
NC_011094	1	0.2912986	0.04997154	0.16367689	-0.2608747	-0.259068	-0.14798003	0.19079061	0.30089974	0.06331201	0.11330175	-0.20779456	-0.38708916	-0.07414994	0.022014434
NC_011094	2	0.3267207	0.07418871	0.16545579	-0.24719161	-0.30608055	-0.19207731	0.18273681	0.33501968	0.054426488	0.12060055	-0.20622201	-0.42330065	-0.13513182	0.051024906
NC_011094	3	0.34611857	0.10659611	0.16709587	-0.24011233	-0.31522492	-0.23209913	0.17516452	0.35344216	0.08602105	0.14237335	-0.19979599	-0.42271584	-0.1870472	0.017418185
NC_011094	4	0.36632413	0.11140634	0.18962225	-0.1932866	-0.36449865	-0.28473088	0.15891626	0.37185234	0.12720644	0.15918818	-0.1462479	-0.4292532	-0.24733905	0.011239886
NC_011094	5	0.40594962	0.16445878	0.20789313	-0.010244203	-0.40890673	-0.4625814	0.12286422	0.4061619	0.16629562	0.19313061	-0.011861003	-0.46837226	-0.3599085	-0.011995104
NC_013729	1	0.48781294	0.036124017	0.14773686	-0.11561955	-0.44364706	-0.07104254	-0.04177534	0.48022977	0.038784444	0.12467103	-0.052569956	-0.464656	-0.0001393534	-0.1005896
NC_013729	2	0.5298806	0.05022614	0.1617017	-0.16195858	-0.431085	-0.17919853	0.0063109067	0.52214867	0.058922093	0.14532545	-0.09149412	-0.45922574	-0.082104556	-0.05133425
NC_013729	3	0.5463547	0.05412118	0.18017107	-0.16247995	-0.42176655	-0.23770681	0.018952142	0.5399719	0.0443958	0.15604027	-0.074162245	-0.46073857	-0.13063258	-0.03574508
NC_013729	4	0.5583441	0.030092707	0.19900586	-0.16042447	-0.41872722	-0.26579043	0.043414336	0.5530697	0.02522052	0.17628823	-0.06059943	-0.4534874	-0.1790734	-0.014797412
NC_013729	5	0.5741224	-0.026649948	0.21796462	-0.16771102	-0.4388701	-0.29701427	0.07327646	0.5704839	-0.026171066	0.20368788	-0.067653276	-0.47500962	-0.21362829	0.030550849
NC_002528	1	0.5829172	0.10404535	0.17693837	-0.14301763	-0.20116618	-0.17164339	0	0.59429437	0.1841484	0.15711646	-0.05645583	-0.40832594	-0.022339027	-0.06710311
NC_002528	2	0.6216352	0.15321398	0.1895702	-0.104806304	-0.18151815	-0.1828877	0.02617801	0.63404775	0.22552481	0.13889149	-0.022368422	-0.34036145	-0.045888655	-0.15151516
NC_002528	3	0.63942224	0.17303751	0.16158557	-0.0850413	-0.18409091	-0.15306437	0.03448276	0.652559	0.21276976	0.16756548	-0.0046765395	-0.38782412	-0.02923609	-0.009708738
NC_002528	4	0.65527755	0.18027674	0.185877	-0.07593253	-0.1727125	-0.13597491	-0.030018762	0.669664	0.2340187	0.16044466	-0.00745735	-0.3921147	-0.026592456	-0.15937941
NC_002528	5	0.6931831	0.20540482	0.18992582	-0.021952359	-0.23144877	-0.12808706	-0.114369504	0.7049184	0.2595425	0.16948958	0.04349062	-0.36231884	0.014382155	-0.17466411
NC_010794	1	0.6172416	0.03777399	0.17916131	-0.100883216	-0.05801417	-0.28338557	-0.13833588	0.61154103	0.026076047	0.06842012	-0.047310125	-0.26061842	-0.29815573	-0.3720457
NC_010794	2	0.64644027	0.048361342	0.18236929	-0.064256355	-0.020057306	-0.2891534	-0.12749599	0.6421648	0.062230874	0.10454752	0.020230604	-0.248497	-0.24589734	-0.34064713
NC_010794	3	0.6608637	0.081247784	0.1837953	-0.024442082	-0.0005077574	-0.2792291	-0.10328812	0.6569508	0.09032842	0.10647116	0.058553666	-0.23215997	-0.23255514	-0.31959268
NC_010794	4	0.67542315	0.10153925	0.19789225	-0.0007582546	-0.014678711	-0.2621649	-0.10670982	0.67274004	0.09910313	0.122593775	0.096201405	-0.21447866	-0.21016617	-0.30289546
NC_010794	5	0.7049862	0.11303988	0.20407543	0.054680873	-0.027555754	-0.24211739	-0.060036186	0.7040142	0.113518514	0.13725732	0.09798449	-0.2136449	-0.17898737	-0.23531169
NC_010793	1	0.44804943	0.19949867	0.22445047	-0.11776617	0.04400857	-0.04853304	0.22864722	0.44807166	0.20469381	0.2239577	-0.106316485	-0.01916652	-0.0049271197	0.16685714
NC_010793	2	0.47961643	0.17096971	0.21247216	-0.1221658	-0.03577289	-0.043007873	0.12965186	0.48288968	0.19624871	0.1980291	-0.121101044	-0.07358739	-0.007738815	0.07226107
NC_010793	3	0.4942371	0.20632969	0.19133756	-0.113940895	-0.058413252	-0.04488311	0.08819797	0.4977229	0.19891936	0.18071307	-0.093459606	-0.13137974	-0.029372659	-0.038662486
NC_010793	4	0.51010257	0.24989179	0.17319812	-0.08515422	-0.11818182	-0.07422138	-0.04674273	0.5140039	0.23627213	0.1480387	-0.0873662	-0.19162518	-0.056589246	-0.0954386
NC_010793	5	0.53936195	0.23476745	0.16136229	-0.04663036	-0.18368918	-0.038121495	-0.11133102	0.540912	0.233101	0.14938147	-0.033360634	-0.20202778	-0.02065436	-0.13967022
NC_011831	1	0.46253583	0.067993954	0.09553897	-0.2815578	-0.34348223	-0.092229076	-0.092490956	0.46482304	0.037738163	0.12135744	-0.3913072	-0.21309431	-0.19724149	0.030205287
NC_011831	2	0.48058978	0.06710135	0.093121745	-0.28887358	-0.3542595	-0.104163	-0.10309683	0.48132694	0.031990156	0.13048832	-0.41567013	-0.21236975	-0.20718442	0.03894381
NC_011831	3	0.48885545	0.051233493	0.1054955	-0.3009186	-0.3243467	-0.07373531	-0.06994694	0.489352	0.039774206	0.1334148	-0.3970895	-0.1866756	-0.20130438	0.05926671
NC_011831	4	0.4975766	0.051234953	0.13566746	-0.2826644	-0.30912465	-0.063684724	-0.0826454	0.49812433	0.032394744	0.1526722	-0.40917885	-0.22955446	-0.18215163	0.06317578
NC_011831	5	0.51657665	0.06927173	0.13818012	-0.25154907	-0.35517672	-0.058757465	-0.03386643	0.5161221	0.026777333	0.15158148	-0.40631095	-0.20791288	-0.16657107	0.11355658
NC_011832	1	0.115424894	0.09510274	0.18008097	-0.22971785	-0.20673569	-0.08803079	0.00452849	0.11814864	0.11202904	0.14803614	-0.13412498	-0.25325516	0.10834193	-0.06620124
NC_011832	2	0.12447827	0.08203662	0.16905543	-0.28139275	-0.23266068	-0.09019752	0.0131747695	0.12639911	0.098699465	0.17062356	-0.16072619	-0.28362873	0.13247828	-0.07056038
NC_011832	3	0.12844712	0.073116615	0.16490398	-0.30682483	-0.22692733	-0.098152585	0.014536822	0.13016194	0.10687253	0.16898604	-0.13191865	-0.27393308	0.1899861	-0.05519836
NC_011832	4	0.1320412	0.08878813	0.14293699	-0.2969114	-0.27470687	-0.056759253	0.027878735	0.13366415	0.101788886	0.16682723	-0.10981622	-0.2948597	0.2047791	-0.017599013
NC_011832	5	0.1393913	0.06831715	0.19039285	-0.22430113	-0.25580677	-0.030057661	0.0661693	0.14035314	0.09035908	0.18676563	-0.030648286	-0.279922	0.25307557	0.0084734885
NC_011833	1	0.5851589	0.10430755	0.17256719	-0.13979746	-0.19000757	-0.17174819	0.022421524	0.594882	0.18569385	0.15957093	-0.057505004	-0.41704035	-0.02204301	-0.05666667
NC_011833	2	0.6220897	0.15966044	0.18521625	-0.10365266	-0.18073536	-0.17717455	0.06786427	0.634376	0.21650486	0.13638465	-0.02863936	-0.33989403	-0.04397357	-0.11875
NC_011833	3	0.63997614	0.17150939	0.17638105	-0.06942463	-0.19069767	-0.16331851	-0.006666667	0.6526626	0.21567464	0.16574074	0.0020343396	-0.3850676	-0.035005648	-0.03487064
NC_011833	4	0.6563091	0.18046544	0.18308476	-0.08712827	-0.17169374	-0.13071395	-0.015045135	0.669311	0.23647217	0.15810622	-0.018690612	-0.3728688	-0.012453572	-0.13521545
NC_011833	5	0.69412535	0.2096291	0.18860409	-0.01853795	-0.23049645	-0.12814017	-0.12903225	0.7049034	0.25478974	0.1737343	0.044840626	-0.3883495	0.010123119	-0.19292036
NC_011834	1	0.5848939	0.0915774	0.1753046	-0.14798518	-0.19702603	-0.1706383	0.002915452	0.5940246	0.18565142	0.16270684	-0.05439875	-0.41036534	-0.01820046	-0.1009772
NC_011834	2	0.6220743	0.1688114	0.18760885	-0.096647255	-0.15962699	-0.17338648	0.045643155	0.63363135	0.21928877	0.13142292	-0.02726132	-0.33496732	-0.057024993	-0.104166664
NC_011834	3	0.6393078	0.16829874	0.17157894	-0.07882633	-0.21469575	-0.1605989	0.027272727	0.65244615	0.21624507	0.1655594	0.0005651086	-0.38917977	-0.024785355	-0.03153153
NC_011834	4	0.65631044	0.1794733	0.1809613	-0.08041708	-0.1769961	-0.1387224	-0.032258064	0.6693611	0.22787121	0.16396242	-0.019632414	-0.37151247	-0.013070495	-0.1276901
NC_011834	5	0.6936093	0.20846619	0.19037275	-0.018982893	-0.22673893	-0.12720323	-0.122238584	0.7046781	0.26034406	0.17212747	0.048608225	-0.40480962	0.006253553	-0.20664206
NC_011835	1	0.3579269	0.074397154	0.14457075	-0.22996724	-0.3136124	0.072182216	0.003679627	0.35449168	0.0782473	0.15700875	-0.2732644	-0.30458656	0.01883408	0.008192108
NC_011835	2	0.39310646	0.06219287	0.15260653	-0.25829804	-0.32374102	0.026392963	-0.018562157	0.3919066	0.08707166	0.1426762	-0.26445395	-0.315726	0.038148843	-0.016254
NC_011835	3	0.4101791	0.111816876	0.1517488	-0.22357972	-0.2883625	-0.00729927	-0.029469397	0.4087644	0.11743927	0.13674422	-0.2613776	-0.26762062	-0.02578269	-0.055767514
NC_011835	4	0.4246317	0.12794848	0.14543603	-0.23166473	-0.27312306	-0.09401382	-0.07485685	0.424076	0.109540224	0.14741307	-0.19738989	-0.28518125	-0.076387376	-0.08826277
NC_011835	5	0.44820625	0.16030227	0.1631366	-0.23008643	-0.22259508	-0.23394701	-0.17973211	0.4437126	0.16814454	0.15958418	-0.20518267	-0.23319872	-0.221843	-0.17508492
NC_003030	1	0.34205192	0.11206193	0.2786105	-0.14726546	0.13011856	-0.010536728	0.18153201	0.33233935	0.044350006	0.109376006	-0.1441251	-0.40418118	-0.112171836	-0.49333334
NC_003030	2	0.37085667	0.22463414	0.31064847	-0.07907339	0.18781877	-0.013030836	0.15482882	0.36241648	0.19759703	0.16240045	-0.07236618	-0.34110954	-0.13651158	-0.53430897
NC_003030	3	0.3851182	0.24419463	0.3172911	-0.07005948	0.19360942	0.008246476	0.16976456	0.37927356	0.2107146	0.18810038	-0.061391182	-0.33100334	-0.1289171	-0.49415517
NC_003030	4	0.39966848	0.25147226	0.31894583	-0.058636207	0.14792717	0.037939943	0.1415168	0.39370912	0.24358502	0.21234012	-0.05839032	-0.33088136	-0.10204331	-0.5110962
NC_003030	5	0.42919046	0.26954636	0.318919	-0.023326527	0.1104757	0.09403447	0.09793731	0.4222526	0.2566661	0.24562998	-0.014064615	-0.31796116	-0.053221803	-0.5172031
NC_011837	1	0.27349925	0.144004	0.28954074	-0.12074855	0.14645372	-0.01885466	0.006360167	0.26721358	0.098861	0.15789145	-0.10762704	-0.26379067	-0.07174186	-0.36754364
NC_011837	2	0.29130515	0.21413131	0.31154534	-0.079083934	0.17875588	0.010748205	0.04188097	0.28847545	0.18676451	0.20631514	-0.08672526	-0.17426932	-0.016029421	-0.3030647
NC_011837	3	0.3022412	0.22108859	0.30188057	-0.06675618	0.16694327	0.020685855	0.030929368	0.30109394	0.21157649	0.22887906	-0.05676433	-0.13856068	0.007427924	-0.23853597
NC_011837	4	0.31352162	0.22687449	0.3013209	-0.065067515	0.1489308	0.046333194	0.028554946	0.3137434	0.21410996	0.23500331	-0.046873286	-0.11968181	-0.010920245	-0.21420024
NC_011837	5	0.334794	0.23307984	0.28569323	-0.04726202	0.03286051	0.08787894	0.025184572	0.33324304	0.22695023	0.23859014	-0.034133255	-0.10162297	0.0675654	-0.108550854
NC_010382	1	0.21241656	0.090862505	0.1924987	-0.13810961	-0.036994644	0.0408102	0.07320321	0.21033813	0.07355877	0.14972357	-0.16121572	-0.13167779	-0.022289194	-0.06179511
NC_010382	2	0.2354686	0.13364303	0.18586044	-0.12152409	-0.013468354	0.050612494	0.050251883	0.23615666	0.11196825	0.13545111	-0.13465613	-0.1398453	-0.015336323	-0.10862738
NC_010382	3	0.24928632	0.17129135	0.19768396	-0.101697855	-0.012590614	0.039580584	0.06988096	0.24993876	0.1371663	0.15050732	-0.12932703	-0.14606741	-0.016681753	-0.11309181
NC_010382	4	0.26498526	0.18960355	0.19404913	-0.0876775	-0.05528154	0.041271016	0.09116022	0.26578626	0.17251684	0.16149318	-0.102750234	-0.18220267	-0.0062158443	-0.13842148
NC_010382	5	0.2980485	0.20108517	0.21099149	0.010466192	-0.25723895	-0.013161162	0.08194519	0.29734886	0.20333977	0.19714832	-0.02495867	-0.3162191	-0.0077455756	-0.12797765
NC_011830	1	0.32364658	0.06259176	0.20696919	-0.18093757	-0.07872796	-0.19353506	-0.016590627	0.32385534	0.058879994	0.13124628	-0.15583903	-0.20836672	-0.2322612	-0.21140651
NC_011830	2	0.34814507	0.090955056	0.21547866	-0.17043614	-0.06930299	-0.23356739	-0.031054754	0.3495166	0.0646723	0.14327171	-0.1616396	-0.22251138	-0.26675326	-0.22731328
NC_011830	3	0.3605003	0.12825313	0.21853334	-0.14737286	-0.08242079	-0.2320351	-0.053492676	0.36328307	0.123195074	0.15123077	-0.1267456	-0.23736024	-0.25902548	-0.23686503
NC_011830	4	0.37274083	0.16083486	0.23085111	-0.11480294	-0.10790314	-0.23222855	-0.07885268	0.37575713	0.15625311	0.18468857	-0.09145441	-0.24134715	-0.26717192	-0.23979376
NC_011830	5	0.3958604	0.20762348	0.24811332	-0.056359883	-0.164366	-0.20327331	-0.15780662	0.398629	0.1953221	0.21060112	-0.035536833	-0.26311025	-0.24810955	-0.27675238
NC_011080	1	0.24193005	0.030868242	0.1612778	-0.2762305	-0.27279937	-0.15024553	0.20331047	0.24581164	0.034869	0.11593147	-0.22239943	-0.42210558	-0.06920302	0.041384954
NC_011080	2	0.26974472	0.071214415	0.16442095	-0.25602916	-0.3120022	-0.1889773	0.18825491	0.2757444	0.044374883	0.123366736	-0.21424031	-0.42116916	-0.1431557	0.050899953
NC_011080	3	0.28609195	0.103203826	0.16930012	-0.23748635	-0.31164208	-0.23051229	0.1771896	0.2922604	0.10017112	0.14005193	-0.18835899	-0.42663905	-0.19010457	0.02209463
NC_011080	4	0.3028632	0.11746069	0.1893175	-0.18805866	-0.36354545	-0.27934933	0.15679316	0.30833444	0.13674873	0.15595758	-0.12229914	-0.41819775	-0.24334365	0.0041594678
NC_011080	5	0.3388141	0.1743784	0.20901543	-0.009466504	-0.40245152	-0.4616201	0.115068786	0.33958834	0.17702928	0.19323248	-0.0011533167	-0.46538436	-0.36418325	-0.017073283
NC_010380	1	0.23080203	0.0818411	0.19283131	-0.2429787	0.01813576	-0.14527608	-0.10022905	0.22850733	0.09759382	0.08871795	-0.14851215	-0.31405783	-0.11925175	-0.36432078
NC_010380	2	0.25165543	0.13135703	0.20052059	-0.19524232	0.05406834	-0.1665869	-0.10066029	0.25050786	0.1438733	0.118826866	-0.09912195	-0.2205509	-0.16676268	-0.38507625
NC_010380	3	0.2649025	0.16637594	0.18025711	-0.17942473	0.02572317	-0.108334124	-0.11962331	0.26390418	0.17787942	0.12484224	-0.040945917	-0.24277095	-0.157911	-0.39796528
NC_010380	4	0.2814188	0.19070184	0.19810085	-0.118881494	-0.03714142	-0.17651473	-0.18015862	0.27839622	0.2076085	0.14275566	-0.02880922	-0.29843348	-0.19710572	-0.49599543
NC_010380	5	0.31421676	0.21906215	0.19898802	0.06152006	-0.19703072	-0.19383542	-0.2745163	0.30748397	0.21617828	0.1537065	0.12364672	-0.41576803	-0.23629902	-0.55509526
NC_011083	1	0.2955996	0.05464178	0.16392052	-0.25412506	-0.26214433	-0.146376	0.18446665	0.30308872	0.059389964	0.1166264	-0.20254478	-0.40079033	-0.06275699	0.024985585
NC_011083	2	0.33131918	0.07089508	0.16645716	-0.2523719	-0.3012974	-0.19697607	0.18243884	0.33913565	0.05826249	0.12383797	-0.20291227	-0.41060543	-0.13294667	0.047519855
NC_011083	3	0.35073155	0.11172454	0.16743939	-0.2253987	-0.31165007	-0.2257639	0.18247731	0.35848603	0.094049044	0.13912597	-0.1975988	-0.42086342	-0.1842404	0.022122202
NC_011083	4	0.37179682	0.113918096	0.1876766	-0.19312504	-0.3580557	-0.27046543	0.154404	0.37770563	0.11817091	0.16074131	-0.13467108	-0.4325186	-0.24940088	0.011856058
NC_011083	5	0.41399467	0.16014001	0.20987397	-0.0143344	-0.4149767	-0.46695942	0.12403636	0.4131986	0.16782242	0.19365306	-0.022063293	-0.47310352	-0.35701522	-0.01564575
NC_003047	1	0.33374065	-0.003259306	0.16491961	-0.2268853	-0.34157762	-0.16831186	-0.07962963	0.33143705	0.025684675	0.15247962	-0.16336685	-0.36337093	-0.09243883	-0.13492364
NC_003047	2	0.36158136	0.000719388	0.16577119	-0.25804293	-0.33967268	-0.24945122	-0.09053842	0.36161685	0.0052607735	0.1407329	-0.22143541	-0.36998194	-0.15124752	-0.1634814
NC_003047	3	0.37408063	0.048102915	0.17039555	-0.23891507	-0.29940042	-0.26959276	-0.12662333	0.37416074	0.03741774	0.13983153	-0.18486947	-0.36175972	-0.19261095	-0.16868103
NC_003047	4	0.3851689	0.08284545	0.16504993	-0.18490349	-0.25611976	-0.2744762	-0.1293398	0.38489428	0.08804411	0.14814426	-0.13728647	-0.3109527	-0.17470318	-0.1821808
NC_003047	5	0.40251732	0.14755407	0.16341285	-0.04761135	-0.18029806	-0.34589967	-0.15943877	0.4032571	0.12562716	0.14620148	-0.014255319	-0.23618495	-0.18696243	-0.1990113
NC_008497	1	0.44918156	0.047306027	0.1812802	-0.3292427	-0.18823308	-0.019664643	0.16696171	0.4491291	0.06481398	0.12391327	-0.25439116	-0.37412742	-0.117772445	-0.17738743
NC_008497	2	0.4729807	0.107058704	0.14570539	-0.30581757	-0.17304467	-0.03477439	0.16761601	0.47376776	0.14085257	0.09465649	-0.21644036	-0.3032232	-0.15467767	-0.14931324
NC_008497	3	0.48667488	0.15953554	0.14816667	-0.26505256	-0.14602117	-0.04052205	0.1667521	0.48654655	0.14883977	0.11843987	-0.19780147	-0.31000274	-0.13245647	-0.13254134
NC_008497	4	0.49937874	0.18825792	0.167475	-0.22682694	-0.15290308	-0.09993173	0.1427232	0.49890527	0.19217432	0.12564544	-0.17937253	-0.32578668	-0.19506921	-0.15469562
NC_008497	5	0.52349734	0.23564108	0.20743176	-0.10312395	-0.20013422	-0.26035723	0.08507582	0.52210706	0.23319328	0.15873016	-0.08707508	-0.32784295	-0.21153335	-0.14417101
NC_008095	1	0.27422014	0.0323864	0.1491264	-0.2924724	-0.30340692	-0.15530011	0.05723027	0.27510023	0.06903938	0.09819552	-0.08518449	-0.3633254	0.032040156	-0.09682256
NC_008095	2	0.29039726	0.01641306	0.15131898	-0.31628743	-0.30581188	-0.17697911	0.10138422	0.2910636	0.04104979	0.110015236	-0.10785259	-0.37685278	0.026329815	-0.05461942
NC_008095	3	0.29813737	0.012430614	0.15907097	-0.34118572	-0.31903213	-0.20609345	0.10840352	0.2987053	0.039875884	0.1254137	-0.13401578	-0.37332395	0.014402639	-0.037951704
NC_008095	4	0.30503958	0.007759136	0.16828518	-0.3637598	-0.30853555	-0.22220904	0.10143208	0.3058739	0.031646755	0.13857275	-0.10792338	-0.36041582	0.01240944	-0.02459399
NC_008095	5	0.31641036	0.018730465	0.19244872	-0.3039808	-0.29821992	-0.27929902	0.09558044	0.3173799	0.029032674	0.16709697	-0.087861404	-0.33931845	-0.05499658	-0.024842622
NC_010397	1	0.4318847	0.029085917	0.18167083	-0.301836	-0.3710585	-0.039032616	0.039207965	0.4265521	0.04882333	0.13823353	-0.20565383	-0.4562083	0.14713384	-0.112686515
NC_010397	2	0.46897867	0.026619991	0.18061663	-0.35488334	-0.3487733	-0.098754264	0.043633074	0.46546003	0.034057252	0.13788478	-0.23471488	-0.4411827	0.116940305	-0.105948016
NC_010397	3	0.48811817	0.034787204	0.17789295	-0.3622175	-0.33973372	-0.12321929	0.0322036	0.48297778	0.03595698	0.14255537	-0.26834777	-0.4373194	0.07962679	-0.11231819
NC_010397	4	0.5033888	0.04046468	0.17838685	-0.37217113	-0.32389164	-0.1679723	0.020999247	0.49895328	0.032023497	0.14158837	-0.27029157	-0.42163175	0.060702402	-0.09932473
NC_010397	5	0.5213869	0.06922803	0.16582683	-0.34704256	-0.27665752	-0.21933268	0.008563318	0.518617	0.07455976	0.13461506	-0.22421364	-0.34988245	-0.0028174683	-0.11528256
NC_009494	1	0.38823235	0.049811035	0.17872767	-0.2580096	-0.044881158	-0.19076306	0.007467847	0.39554083	0.06309766	0.10864776	-0.22190388	-0.28336775	-0.109669186	-0.20925747
NC_009494	2	0.40476537	0.10723897	0.1685052	-0.20088841	0.01693261	-0.16878095	-0.034298338	0.41405514	0.13897479	0.10661297	-0.13327412	-0.2768262	-0.090493046	-0.2306166
NC_009494	3	0.41370308	0.13472617	0.17683005	-0.15447628	0.023251725	-0.15182649	-0.0391437	0.4244293	0.16748366	0.107241064	-0.08402457	-0.24995372	-0.073006086	-0.24525394
NC_009494	4	0.42291537	0.17269461	0.17624691	-0.10649576	0.03224723	-0.13739721	-0.05734996	0.43374282	0.19392219	0.11786165	-0.039483882	-0.23812276	-0.06497313	-0.27229583
NC_009494	5	0.44404444	0.22253378	0.18174739	-0.015453717	0.008520964	-0.10461924	-0.0846305	0.4554685	0.24643761	0.115967296	0.06247513	-0.21488643	-0.05865043	-0.24413443
NC_016148	1	0.3529142	0.038110774	0.2633284	-0.082091376	-0.007819092	-0.17124982	-0.059045818	0.35238442	0.067257226	0.20848082	0.044079516	-0.20372368	-0.015666425	-0.23442517
NC_016148	2	0.37034824	0.094288945	0.2789437	-0.015306859	0.08898414	-0.15918958	-0.050353207	0.36712804	0.117091544	0.19808231	0.14374885	-0.21905546	0.025192143	-0.28954148
NC_016148	3	0.379883	0.10551253	0.27963644	-0.014109412	0.08748015	-0.17737456	-0.05716228	0.37677035	0.11613133	0.21653184	0.16611157	-0.18366931	0.057159975	-0.27455413
NC_016148	4	0.3905658	0.12733148	0.2873579	0.026108578	0.10406883	-0.15700865	-0.055429976	0.3866508	0.13399571	0.20012085	0.22125454	-0.20918894	0.08569262	-0.27832398
NC_016148	5	0.4104416	0.14317377	0.28063354	0.05985189	0.1163825	-0.1512856	-0.06362679	0.40403253	0.15644337	0.22461	0.22711594	-0.17617957	0.117638335	-0.2777778
NC_009495	1	0.28361672	0.13232292	0.2898754	-0.11258137	0.09415027	-0.008809651	-0.022430437	0.27304542	0.06756402	0.17884335	-0.14164793	-0.34758234	-0.21958457	-0.49233845
NC_009495	2	0.31575105	0.23647004	0.33192417	-0.03834258	0.15125756	0.017861387	-0.013041859	0.30448076	0.19883354	0.22034901	-0.07290284	-0.30933526	-0.19216181	-0.44101432
NC_009495	3	0.33272427	0.24440561	0.33299696	-0.024335274	0.14461538	0.054398473	0.0036565377	0.3226901	0.22097123	0.23633666	-0.060132008	-0.27912432	-0.17295472	-0.44937056
NC_009495	4	0.3497403	0.251563	0.32748818	-0.004377657	0.109680824	0.08128675	-0.0040508453	0.33804807	0.22384329	0.2363041	-0.051167674	-0.28554302	-0.11991999	-0.36044568
NC_009495	5	0.3852428	0.26902172	0.32698146	0.066502914	0.021692676	0.13405147	0.016497938	0.36871642	0.2615714	0.276601	-0.0044303797	-0.29943183	-0.04069282	-0.35614526
NC_008086	1	0.34407568	0.078183904	0.2417878	-0.20617083	-0.13251425	-0.4795328	0.21573119	0.35055077	0.06587349	0.23507987	-0.17707814	-0.2248927	-0.44632447	0.12543727
NC_008086	2	0.36087582	0.16866326	0.23975241	-0.083753064	-0.086122	-0.4575079	0.14961943	0.36798745	0.17531802	0.2072344	-0.08542376	-0.2580645	-0.42303118	0.013707865
NC_008086	3	0.3700669	0.20590326	0.2268419	-0.04626393	-0.112489425	-0.4481517	0.07376007	0.37773865	0.21093652	0.19289054	-0.019921035	-0.24427404	-0.42216656	-0.067831784
NC_008086	4	0.37940812	0.23579536	0.22269553	71.0631	-0.13206324	-0.418916	0.0019634792	0.3868615	0.23279577	0.17174836	0.011460721	-0.23898505	-0.420527	-0.13114199
NC_008086	5	0.3984412	0.2779517	0.20580184	0.08328441	-0.16714215	-0.3649137	-0.10846047	0.4052905	0.27862698	0.15413475	0.09693701	-0.2608495	-0.3939394	-0.24943617
NC_016147	1	0.5037416	0.057504002	0.16917785	-0.2733252	-0.31595194	-0.12214519	0.0019669225	0.502345	0.040387258	0.13385634	-0.21706544	-0.414014	-0.04063957	-0.053853616
NC_016147	2	0.5554185	0.038064092	0.15691678	-0.25329927	-0.39705527	-0.1768999	-0.0040042805	0.5521737	0.044633485	0.13750406	-0.19988303	-0.44324648	-0.024771838	-0.042803872
NC_016147	3	0.5704464	0.04171972	0.16330002	-0.26438648	-0.4143893	-0.1908284	-0.004398974	0.56807816	0.049496144	0.13525328	-0.17215483	-0.44958842	-0.08345463	-0.052984152
NC_016147	4	0.579684	0.053489033	0.17777579	-0.19646709	-0.3970659	-0.2625077	-0.025729949	0.5776935	0.056401774	0.1550982	-0.14034846	-0.44010738	-0.123644255	-0.057470877
NC_016147	5	0.59172344	0.052320514	0.1973529	-0.14769411	-0.3855631	-0.2837711	-0.014210961	0.59008056	0.056972243	0.17963123	-0.11290855	-0.42730486	-0.15302978	-0.056778807
NC_009497	1	0.5269129	0.19665585	0.2126556	-0.097441845	-0.19603845	-0.04494008	-0.19167265	0.51834506	0.20501529	0.15515165	-0.1446749	-0.2798558	-0.0715859	-0.13595934
NC_009497	2	0.55201983	0.23291236	0.2112676	-0.058856376	-0.21797283	-0.12513818	-0.3089701	0.54398763	0.21604069	0.17739026	-0.11190387	-0.2562674	-0.12196956	-0.2477396
NC_009497	3	0.56527644	0.23935553	0.21621203	-0.023313776	-0.24770299	-0.10476935	-0.2661208	0.55818135	0.21737784	0.18033253	-0.055960175	-0.3124794	-0.13215624	-0.2740605
NC_009497	4	0.5808491	0.26261133	0.21357256	0.043670885	-0.29022264	-0.12612444	-0.34705883	0.5725533	0.25429496	0.20217036	0.012984981	-0.3237368	-0.17841727	-0.3253012
NC_009497	5	0.61181706	0.29472646	0.21279907	0.20828997	-0.44126764	-0.15486962	-0.40562248	0.6019767	0.2959132	0.19266179	0.11321499	-0.35690236	-0.1619171	-0.36448598
NC_016146	1	0.4638444	0.120071195	0.19795589	-0.09329872	-0.13076924	-0.08853993	-0.12820514	0.46619862	0.14958309	0.20428257	-0.07237077	0.017049666	-0.09600967	-0.05882353
NC_016146	2	0.49431854	0.16973853	0.17883182	-0.047768515	-0.07570208	-0.08174786	-0.194292	0.49144548	0.17155722	0.19983518	-0.05727541	0.075962536	-0.11189927	-0.008234218
NC_016146	3	0.5038536	0.19024745	0.17948718	-0.019562716	-0.11608537	-0.07903056	-0.18778908	0.50224775	0.18515585	0.20354556	-0.039027512	0.059686888	-0.11651641	-0.051618546
NC_016146	4	0.51423424	0.20637569	0.17828174	-0.008414741	-0.14213836	-0.049869906	-0.16724336	0.51302755	0.17584309	0.21453083	-0.027791962	0.08628955	-0.094556764	-0.06431718
NC_016146	5	0.53392744	0.20725925	0.20064296	0.018899126	-0.05580694	-0.021003213	-0.24094881	0.5386517	0.20983179	0.19772288	0.037749287	0.10283401	-0.08179136	-0.118644066
NC_011071	1	0.42858413	0.04794569	0.16954373	-0.38871384	-0.34788844	-0.107501	0.0754005	0.42508146	0.036186237	0.12796606	-0.27897894	-0.42552307	0.043711126	-0.015980786
NC_011071	2	0.47437003	0.04486127	0.17192815	-0.4105358	-0.39207184	-0.1940058	0.07275336	0.4714768	0.05036673	0.14436975	-0.32073706	-0.4742438	-0.051891275	-0.01974348
NC_011071	3	0.49302974	0.061167706	0.18303035	-0.38049626	-0.41259173	-0.30150393	0.027801901	0.49158546	0.07050446	0.15540273	-0.25126407	-0.4782476	-0.12523955	-0.04921821
NC_011071	4	0.5098671	0.058434743	0.1845598	-0.2756222	-0.40235084	-0.36700854	0.022984771	0.50876075	0.0557072	0.16077004	-0.17637777	-0.45482817	-0.17614633	-0.041237883
NC_011071	5	0.53705674	0.09035858	0.20215052	-0.048509438	-0.37696624	-0.52896196	-0.030557886	0.53550386	0.08520449	0.18426572	-0.018479532	-0.43608445	-0.29059252	-0.07278826
NC_011072	1	0.22991987	0.0567363	0.19139546	-0.24710844	0.00834885	-0.15549068	-0.116909735	0.2255123	0.07337754	0.074851915	-0.18875645	-0.3160652	-0.14540203	-0.37624466
NC_011072	2	0.25087065	0.12678179	0.19689113	-0.1940393	0.05323119	-0.14499871	-0.11631811	0.2479251	0.13143675	0.09403482	-0.09124266	-0.27331486	-0.18264015	-0.41315246
NC_011072	3	0.26484978	0.17439562	0.20346904	-0.16824104	0.04232627	-0.16116518	-0.13073143	0.263127	0.15533364	0.108256884	-0.06352087	-0.31425625	-0.1649807	-0.453579
NC_011072	4	0.28147194	0.20096976	0.19350424	-0.11057254	-0.0306894	-0.17995344	-0.19252531	0.2798168	0.20206363	0.13595134	-0.0011318619	-0.3367442	-0.24036281	-0.5278602
NC_011072	5	0.3162344	0.21925235	0.19692144	0.05689924	-0.188632	-0.2052501	-0.28533036	0.30988997	0.22075345	0.15778275	0.12615101	-0.43428716	-0.25600928	-0.57657266
NC_011898	1	0.27259433	0.100563094	0.23465738	-0.1232547	-0.08825835	-0.013402868	0.06446873	0.2711619	0.086847335	0.17983127	-0.14414933	-0.22793017	-0.07115052	-0.1554559
NC_011898	2	0.2938144	0.17957002	0.25331795	-0.0684957	-0.046160948	-0.0113816885	0.041955456	0.2905206	0.14179586	0.19789024	-0.11571824	-0.20221674	-0.079943664	-0.161502
NC_011898	3	0.3046551	0.19968174	0.2601312	-0.05718659	-0.055964034	0.0046492107	0.014365401	0.29994634	0.17722164	0.18491931	-0.08545257	-0.14795406	-0.06918547	-0.15390447
NC_011898	4	0.3151454	0.22336653	0.25706947	-0.0662996	-0.054008245	0.022549788	-0.0052643456	0.3099019	0.20726512	0.21545127	-0.071767054	-0.13068955	-0.056984287	-0.18055059
NC_011898	5	0.3353008	0.2556321	0.24471945	-0.06342569	-0.055996962	0.08038276	-0.02991453	0.3325995	0.23434964	0.21348166	-0.0950128	-0.17160095	-0.014818311	-0.20260492
NC_011899	1	0.33758777	0.08956565	0.26951244	-0.14376082	-0.046391472	-0.21886873	-0.036413264	0.33595127	0.08267165	0.17624263	-0.08875339	-0.31307244	-0.14201184	-0.23649755
NC_011899	2	0.35748947	0.17236711	0.28916737	-0.10350983	0.012292892	-0.22821352	-0.0716386	0.36290732	0.19543228	0.1833769	-0.025673455	-0.27350184	-0.15294118	-0.26498696
NC_011899	3	0.3688682	0.18254654	0.2966808	-0.08673826	0.0109857805	-0.22036985	-0.07455013	0.3748775	0.17488658	0.22681981	-0.032730285	-0.25665936	-0.1480671	-0.277865
NC_011899	4	0.37956727	0.209803	0.3039092	-0.055469878	0.02438155	-0.21358785	-0.07751396	0.38492933	0.23301359	0.20622163	-0.02481832	-0.24202855	-0.14438789	-0.29386282
NC_011899	5	0.40080887	0.24482134	0.32058007	-0.008025189	0.03556319	-0.2228973	-0.12985507	0.41015145	0.26385096	0.23317358	0.055907566	-0.1969824	-0.1580607	-0.33333334
NC_012225	1	0.449972	0.13801984	0.23519926	-0.22143647	0.16335915	-0.20552135	0.023119265	0.453393	0.15383384	0.20580189	-0.13918456	-0.292777	-0.06614648	-0.16829532
NC_012225	2	0.47351888	0.20373663	0.2651528	-0.14388235	0.1794105	-0.20397407	-0.09850107	0.48135054	0.23646757	0.25258452	-0.0867678	-0.24384555	-0.08193399	-0.29072347
NC_012225	3	0.48649976	0.23032789	0.27524933	-0.11896408	0.1461229	-0.21332476	-0.18498838	0.49653187	0.2414421	0.253642	-0.050038055	-0.24974282	-0.09147669	-0.31297106
NC_012225	4	0.49997148	0.2449698	0.28154892	-0.089489914	0.08616628	-0.21577471	-0.29581332	0.51041734	0.25058025	0.26366153	0	-0.26722363	-0.110958904	-0.37099645
NC_012225	5	0.5292074	0.24838452	0.28635094	0.012242374	-0.09557063	-0.24452838	-0.43256652	0.53759974	0.24499853	0.27431408	0.037610367	-0.36320278	-0.1746608	-0.5169903
NC_007712	1	0.30116656	0.091293946	0.15317287	-0.24382424	-0.30149254	-0.14717332	0.08177258	0.29436615	0.101259544	0.12766506	-0.18100636	-0.3470357	-0.06742546	0.020603599
NC_007712	2	0.33035257	0.07306878	0.16770743	-0.2834031	-0.3049061	-0.21767482	0.08614579	0.32856852	0.08585868	0.12499782	-0.26755476	-0.3619663	-0.14778772	0.03603971
NC_007712	3	0.3471021	0.08914875	0.16873185	-0.28680447	-0.3189995	-0.2719219	0.07499275	0.34592	0.08851251	0.13015446	-0.2420686	-0.3522388	-0.18604012	0.016586097
NC_007712	4	0.36265698	0.1032527	0.18546802	-0.23971936	-0.3268311	-0.3183576	0.041066047	0.36082253	0.11002699	0.1490223	-0.22574376	-0.35354212	-0.2413303	-0.0058038975
NC_007712	5	0.39101332	0.15778974	0.22295502	-0.08084215	-0.34183395	-0.43917838	-0.023761345	0.38608542	0.15122022	0.1816606	-0.12583116	-0.364644	-0.28728828	-0.057011593
NC_011060	1	0.2684209	0.121962585	0.19085982	-0.18604651	-0.08231708	-0.18078585	0.012349225	0.27499855	0.14402813	0.12881489	-0.08554674	-0.25890517	-0.059753444	-0.13490036
NC_011060	2	0.29578033	0.09570242	0.16489291	-0.23278901	-0.06976562	-0.25937927	-0.05594485	0.30030015	0.15149996	0.11831682	-0.05263158	-0.28654602	-0.065648854	-0.22158116
NC_011060	3	0.30822882	0.09077351	0.17420797	-0.23203476	-0.06103982	-0.3085892	-0.04438661	0.31457368	0.120256074	0.1300023	-0.07450145	-0.29566172	-0.092174135	-0.21134724
NC_011060	4	0.3184527	0.10213332	0.16728558	-0.242405	-0.09896923	-0.30639678	-0.07395016	0.3265347	0.13182434	0.12701128	-0.024998464	-0.27835837	-0.083577715	-0.24412158
NC_011060	5	0.3346067	0.1152566	0.16404602	-0.17051199	-0.09298884	-0.2583281	-0.1042236	0.3438785	0.1265732	0.13568287	0.04900579	-0.2907742	-0.050252844	-0.24102716
NC_007716	1	0.34796038	0.16554798	0.118586645	-0.10080246	-0.18038529	-0.34246576	-0.3149742	0.35353252	0.17006978	0.04537205	-0.08835341	-0.39899832	-0.21464226	-0.41717792
NC_007716	2	0.37916058	0.18149795	0.055307712	-0.039220493	-0.24641055	-0.33462512	-0.42887586	0.3779628	0.25933143	0.06946478	0.012753434	-0.530303	-0.1622935	-0.56552964
NC_007716	3	0.39081585	0.20289324	0.0790342	-0.005524862	-0.35226	-0.3246348	-0.5295359	0.3918204	0.2866529	0.051928785	0.09031288	-0.539726	-0.16347238	-0.61630696
NC_007716	4	0.4010498	0.2317899	0.07651934	0.076024085	-0.43461537	-0.29543987	-0.61954623	0.40226793	0.27037013	0.034267914	0.12357891	-0.6269956	-0.1714922	-0.6687268
NC_007716	5	0.4195125	0.30297163	0.09814722	0.21312268	-0.60101223	-0.197787	-0.62443143	0.41669816	0.326077	0.061086927	0.2179259	-0.66468084	-0.16466196	-0.71467763
NC_011894	1	0.17132026	0.042105686	0.14553995	-0.25672448	-0.32924777	-0.11454764	-0.065496504	0.17129657	0.039036058	0.14768821	-0.2367126	-0.33539528	-0.10766414	-0.0784436
NC_011894	2	0.19603099	0.010275671	0.14048338	-0.33562115	-0.36783865	-0.18476221	-0.08900401	0.19588771	0.012471099	0.13338628	-0.34800118	-0.37842852	-0.16856351	-0.09490496
NC_011894	3	0.20603524	0.0005500613	0.13537651	-0.41961545	-0.37328064	-0.20311688	-0.10245411	0.20556991	0.006600969	0.13122809	-0.39784592	-0.36935374	-0.19553752	-0.11018619
NC_011894	4	0.21327837	0.023407489	0.13608083	-0.45048702	-0.3491208	-0.2498857	-0.10905702	0.21296631	0.008496831	0.13194156	-0.41084248	-0.3574592	-0.19104443	-0.11081826
NC_011894	5	0.22435503	0.0299723	0.1357646	-0.44683504	-0.33553398	-0.2317956	-0.0994673	0.22426781	0.036893476	0.14209813	-0.44927227	-0.33886737	-0.17559153	-0.11276688
NC_010364	1	0.44193107	0.1446202	0.18572149	0.008118081	-0.46124431	0.0028653296	-0.17881984	0.42989847	0.14543782	0.16642985	-0.018706158	-0.4830592	-0.021030495	-0.2364857
NC_010364	2	0.46646115	0.12262831	0.20666903	0.05740988	-0.47800437	-0.0023018743	-0.15609656	0.45859236	0.13183434	0.1710257	0.23680905	-0.53950405	-0.007642563	-0.30974168
NC_010364	3	0.47629115	0.11861916	0.20977773	-0.015111111	-0.42732206	-0.029103609	-0.07783968	0.46776384	0.084885426	0.17863955	0.15233494	-0.51341635	-0.047051445	-0.21000949
NC_010364	4	0.48585528	0.08519837	0.22277804	-0.13035439	-0.4073387	0.0048812237	0.036925003	0.47540203	0.07688177	0.18268639	0.052531645	-0.4919067	0.018773466	-0.13404287
NC_010364	5	0.5010319	-0.0024448857	0.23799542	-0.33500537	-0.4563783	-0.04637971	0.17267708	0.490993	0.019812817	0.19707462	-0.16437459	-0.44844145	-0.013747758	0.045656323
NC_011896	1	0.602028	0.020371882	0.21138577	-0.3352655	-0.35797313	-0.16836637	0.06200542	0.5874793	0.062163264	0.15157321	-0.14292817	-0.49581748	0.10904609	-0.049714584
NC_011896	2	0.6613561	0.025065394	0.19777355	-0.33348653	-0.3124547	-0.22076626	0.07070585	0.64567274	0.067973815	0.14287798	-0.12699807	-0.4662533	0.09314255	-0.07186066
NC_011896	3	0.68650985	0.029398054	0.18797603	-0.33299908	-0.32171252	-0.23091814	0.0705492	0.6735448	0.04371498	0.13808087	-0.15278454	-0.45480523	0.089205496	-0.050970875
NC_011896	4	0.7097666	0.032912493	0.19654298	-0.33344677	-0.27992177	-0.26822916	0.06777617	0.6978608	0.058744956	0.14011542	-0.1338554	-0.43970376	0.058495823	-0.072835654
NC_011896	5	0.7417776	0.06362718	0.19575201	-0.3024088	-0.25277746	-0.3012234	0.052712187	0.7344207	0.08314336	0.14428101	-0.113174945	-0.400414	0.08229869	-0.056771547
NC_011891	1	0.5561534	0.011593609	0.13791624	-0.24859172	-0.37544137	-0.088334456	-0.08954695	0.5530491	-0.00968401	0.12660645	-0.25162277	-0.42414454	-0.07609428	-0.1380965
NC_011891	2	0.570713	-0.007880337	0.14731263	-0.30562553	-0.3570743	-0.06364545	-0.03606569	0.56756616	-0.0178415	0.12957959	-0.3444126	-0.39021307	-0.041880343	-0.076498196
NC_011891	3	0.5777629	-0.0044287234	0.15259138	-0.29903847	-0.3446563	-0.026128266	0.0038120856	0.57468116	-0.021559624	0.13229077	-0.32262212	-0.36622095	0.028411737	-0.029704547
NC_011891	4	0.5840581	-0.0015709081	0.1574745	-0.28396377	-0.3029356	0.00044464206	0.030730326	0.58104134	-0.02452367	0.13771845	-0.34067664	-0.3369095	0.015670342	0.0075473594
NC_011891	5	0.59531003	-0.049241036	0.15694173	-0.19854015	-0.31043842	0.051487416	0.09486601	0.59245306	-0.08225016	0.13835931	-0.24042553	-0.36027077	0.0605364	0.06377846
NC_012632	1	0.4227271	0.053854194	0.19259615	-0.13525595	-0.19933684	0.009089959	-0.037823737	0.4265069	0.09031107	0.20518655	-0.11158964	-0.14425713	0.027614085	-0.018716577
NC_012632	2	0.44750157	0.11909045	0.23403919	-0.0537785	-0.09064689	0.044582322	0.00816609	0.45027557	0.12840916	0.2577659	-0.035639163	-0.045483846	0.01344926	-0.019236641
NC_012632	3	0.46089354	0.14109005	0.26164517	-0.02950012	-0.013455365	0.030642416	-0.015237526	0.4637317	0.1481042	0.26998252	-0.01734694	-0.017687539	0.036089364	0.020637898
NC_012632	4	0.47377774	0.16898558	0.29729554	-0.00047306487	0.049238577	0.029843243	0.031472683	0.47684824	0.16827464	0.3041485	0.02137288	0.08284834	0.015843587	0.01595092
NC_012632	5	0.50267535	0.16772434	0.3276551	0.030584166	0.113671176	-0.006717095	0.042886533	0.5014934	0.17820497	0.32813174	0.05143866	0.1257485	0.00021296987	0.047126785
NC_012633	1	0.44304162	0.16743632	0.19618367	-0.15227441	-0.008886565	-0.18200634	0.17828773	0.45099244	0.12448546	0.14664836	-0.14081359	-0.29638365	-0.13884366	-0.021963824
NC_012633	2	0.46889445	0.16438326	0.19036983	-0.1326402	-0.018029986	-0.17055193	0.10613599	0.48180416	0.17471889	0.15065865	-0.108186	-0.27912557	-0.12620544	-0.09067688
NC_012633	3	0.48247746	0.19722903	0.19585241	-0.088404536	-0.021092841	-0.18183917	0.12136832	0.4970287	0.17784938	0.15408257	-0.1077188	-0.3105463	-0.122871734	-0.08658744
NC_012633	4	0.4963947	0.21182829	0.20447004	-0.082064345	-0.06801116	-0.17787512	0.06798867	0.5111546	0.21439289	0.16456877	-0.06036393	-0.27788946	-0.12561403	-0.15849057
NC_012633	5	0.5230003	0.24114142	0.21013443	0.0070555033	-0.12504429	-0.16655642	0.016639829	0.53401905	0.25530896	0.1649147	0.0465718	-0.31573159	-0.10966513	-0.24675325
NC_008435	1	0.51606727	0.072466105	0.16679221	-0.26174554	-0.3324616	-0.1435113	-0.059181113	0.5099454	0.07350567	0.14862779	-0.20640871	-0.37271684	-0.08096629	-0.12668686
NC_008435	2	0.5403656	0.08813464	0.1596054	-0.3087896	-0.36173186	-0.17734554	-0.067555375	0.53761315	0.06886304	0.14988384	-0.25528833	-0.39549747	-0.073266804	-0.10799824
NC_008435	3	0.55030656	0.0765487	0.16643773	-0.28943324	-0.34617338	-0.17350598	-0.044274535	0.54855764	0.08635234	0.1423636	-0.2459715	-0.37927958	-0.040259138	-0.07929723
NC_008435	4	0.55931896	0.07719382	0.15998237	-0.24550016	-0.30579504	-0.17131846	-0.01600548	0.5573524	0.082487255	0.14194617	-0.19854005	-0.36191273	-0.034402527	-0.052163158
NC_008435	5	0.5742387	-0.005748058	0.15677968	-0.2713625	-0.3467226	-0.08787574	0.06763603	0.5721311	-0.01339104	0.14529617	-0.24092875	-0.39839512	0.06569646	0.03627789
NC_012623	1	0.4243492	0.063370354	0.20345785	-0.12671867	-0.16893315	0.003229503	-0.02849928	0.4239005	0.09198779	0.2036929	-0.11503805	-0.14449987	0.028949462	-0.023649842
NC_012623	2	0.44941953	0.12055777	0.24073985	-0.051765494	-0.07052054	0.041678812	-0.005264616	0.44936898	0.122803986	0.24938639	-0.04724768	-0.05954657	0.024757529	-0.019607844
NC_012623	3	0.4634168	0.15169972	0.28209093	-0.016547687	0.019038321	0.014641045	-0.0053608245	0.46327597	0.14673337	0.27751297	-0.007967116	-0.0071283686	0.033314075	0.019036667
NC_012623	4	0.47695717	0.16620895	0.3043098	0.019872725	0.061601885	0.034744103	0.011408934	0.47809213	0.16824932	0.3031985	0.0066987155	0.08098516	0.00528169	0.036795408
NC_012623	5	0.5105828	0.17860012	0.33644494	0.0748645	0.107110165	0.010301601	-0.0089228805	0.5100152	0.17718883	0.32906803	0.073809244	0.14473453	-0.0149713	0.008108108
NC_003062	1	0.38968116	0.012135406	0.1595915	-0.26980692	-0.2653309	-0.3120526	-0.01693551	0.39461523	0.020993946	0.12451427	-0.18382603	-0.35780373	-0.1761672	-0.10209625
NC_003062	2	0.42264336	0.021478351	0.15766959	-0.297064	-0.2809244	-0.403392	-0.05165586	0.43284455	0.0495158	0.13274314	-0.20432778	-0.35680583	-0.26158038	-0.15242194
NC_003062	3	0.43763882	0.058020912	0.16452989	-0.28840423	-0.28538197	-0.45296195	-0.09710662	0.44666573	0.077755004	0.13167162	-0.17439367	-0.34888276	-0.29867256	-0.17363933
NC_003062	4	0.45071942	0.066399805	0.17082906	-0.24920104	-0.3019966	-0.48967552	-0.12396175	0.459179	0.091553144	0.14539838	-0.15285513	-0.35608697	-0.32504317	-0.21048424
NC_003062	5	0.47405037	0.14418505	0.17140226	-0.09745202	-0.24427752	-0.5510581	-0.19615345	0.4820623	0.14374234	0.16353849	-0.025512429	-0.3236263	-0.40991947	-0.25585008
NC_007722	1	0.57923514	0.09085775	0.18522413	-0.18444683	-0.29599422	-0.11367793	-0.05728762	0.5847188	0.08810309	0.17428033	-0.15151516	-0.3301444	-0.080504544	-0.0859465
NC_007722	2	0.6336387	0.08466102	0.18498348	-0.19261356	-0.3391044	-0.16020696	-0.06381748	0.63501686	0.088041715	0.17590666	-0.1867887	-0.36623377	-0.095351204	-0.11511882
NC_007722	3	0.65494907	0.094045684	0.18836388	-0.1870457	-0.34366426	-0.17621668	-0.09210905	0.6566184	0.10014865	0.18106858	-0.17002584	-0.35467237	-0.120134056	-0.1254445
NC_007722	4	0.67214787	0.10263506	0.19446187	-0.1857408	-0.3340746	-0.21968278	-0.09803696	0.6754443	0.10797722	0.19216923	-0.12598023	-0.37064138	-0.16492864	-0.14749123
NC_007722	5	0.70170546	0.0956101	0.19060113	-0.10775862	-0.3514936	-0.31753987	-0.12429132	0.70257586	0.116239585	0.18238351	-0.07173287	-0.35511002	-0.16793752	-0.16918735
NC_008023	1	0.21821304	0.11166765	0.1841202	-0.17646654	-0.040314343	-0.18824893	-0.04673112	0.21387072	0.05945878	0.06378872	-0.2005189	-0.28690606	-0.25813892	-0.31145936
NC_008023	2	0.23888886	0.14273167	0.1772686	-0.15131913	-0.045474518	-0.16270211	-0.05575379	0.23540106	0.1498029	0.07956469	-0.114843935	-0.28851387	-0.2141168	-0.3753281
NC_008023	3	0.25047234	0.16784753	0.18062136	-0.12328767	-0.03751864	-0.16806029	-0.12387177	0.24652916	0.17466094	0.09475195	-0.07357705	-0.3188172	-0.24337748	-0.38503218
NC_008023	4	0.26461756	0.1981262	0.18519594	-0.081350245	-0.07720542	-0.17939416	-0.1593985	0.2568136	0.20282634	0.12002969	-0.04466065	-0.3565452	-0.25087887	-0.44864503
NC_008023	5	0.2972138	0.23626745	0.18818279	0.08277665	-0.2551461	-0.2250206	-0.21280918	0.28005895	0.21100168	0.13801453	0.042052936	-0.4090909	-0.31862447	-0.4766436
NC_010376	1	0.37476954	0.13021803	0.28591424	-0.084464155	-0.08629885	0.05540613	0.28621516	0.37862834	0.14387254	0.24325526	-0.0815047	-0.24982554	0.025826054	-0.058244463
NC_010376	2	0.404637	0.18184043	0.28947657	-0.053348262	-0.08791725	0.043736037	0.25233033	0.40334952	0.19323787	0.24766487	-0.044746697	-0.21750322	0.0009617234	-0.015600624
NC_010376	3	0.42310914	0.21829636	0.3014289	-0.008564643	-0.13478416	0.07637242	0.18438812	0.4207579	0.22302343	0.25383204	0.0006122449	-0.25302014	0.017749092	-0.06335616
NC_010376	4	0.44159102	0.24116912	0.30584094	0.063961394	-0.18718337	0.0681729	0.12413929	0.4420322	0.23080623	0.25232247	0.06231019	-0.33264568	0.06760316	-0.11496468
NC_010376	5	0.47979215	0.31253564	0.27527925	0.20081179	-0.35901457	0.10976632	-0.15487748	0.4814968	0.2599923	0.27417618	0.16915303	-0.46990958	0.025891725	-0.3096591
NC_008022	1	0.21955867	0.102903515	0.17928424	-0.17782657	-0.053805366	-0.18263805	-0.076158196	0.21416983	0.079562224	0.067271486	-0.16277412	-0.2933526	-0.26638636	-0.3203203
NC_008022	2	0.24019895	0.13817488	0.17467648	-0.15205409	-0.03835539	-0.17499912	-0.07207556	0.23561458	0.14121889	0.08645161	-0.10739913	-0.29437464	-0.20769936	-0.3832497
NC_008022	3	0.2515831	0.17685607	0.18311553	-0.11722044	-0.062037304	-0.1612219	-0.12793656	0.24700266	0.18820535	0.091670886	-0.06715272	-0.33273584	-0.21697468	-0.3950653
NC_008022	4	0.26590273	0.2067422	0.18430933	-0.06697952	-0.08164411	-0.18727374	-0.15487856	0.25777194	0.19834204	0.12397301	-0.03559464	-0.3384118	-0.26770246	-0.43177894
NC_008022	5	0.29809785	0.23746592	0.19442639	0.08079021	-0.25683242	-0.209519	-0.206407	0.28187725	0.22113651	0.14868703	0.05946096	-0.40368405	-0.29185668	-0.455843
NC_011059	1	0.5733124	0.07012101	0.19575897	-0.22826138	-0.13391389	-0.23531361	0.009998781	0.58532494	0.15118901	0.12557179	0.0609337	-0.41441518	0.06465036	-0.18279749
NC_011059	2	0.62123984	0.045153134	0.18766381	-0.27755424	-0.12177192	-0.33989963	-0.004233149	0.6346066	0.14827995	0.11345415	0.11157225	-0.43200946	0.03646991	-0.23659857
NC_011059	3	0.6439655	0.06929019	0.19149649	-0.27202323	-0.10164586	-0.36447924	-0.018471811	0.65693104	0.14435081	0.12592183	0.12392005	-0.43598875	0.026779786	-0.2437826
NC_011059	4	0.66351986	0.08422984	0.19201672	-0.24235408	-0.0964931	-0.3892565	0.009242007	0.6768752	0.12651148	0.122242264	0.13606119	-0.4446994	0.031023333	-0.24281617
NC_011059	5	0.69726336	0.11693338	0.19712332	-0.2139385	-0.15703872	-0.30299798	0.04892576	0.70623773	0.16512832	0.1363986	0.18001094	-0.41244304	0.041395824	-0.2595359
NC_008021	1	0.21932858	0.11093115	0.17992736	-0.17644753	-0.043722674	-0.1937421	-0.07215074	0.21492827	0.07784365	0.06984324	-0.18291906	-0.26923078	-0.24705349	-0.31785715
NC_008021	2	0.23994558	0.1355713	0.17035693	-0.15401554	-0.046815228	-0.17526013	-0.0694879	0.23652285	0.15496026	0.08995477	-0.10579235	-0.26490065	-0.19850822	-0.35948157
NC_008021	3	0.25128222	0.17098539	0.18542644	-0.11618855	-0.052698575	-0.16481763	-0.13557182	0.2468306	0.17683814	0.103774466	-0.07589375	-0.3045486	-0.23723389	-0.36691904
NC_008021	4	0.26573628	0.20276067	0.18547727	-0.06687138	-0.08851997	-0.18002148	-0.16467342	0.2584293	0.19753274	0.12542075	-0.04180274	-0.32309243	-0.25467667	-0.44114003
NC_008021	5	0.29964358	0.23999046	0.18934089	0.09440614	-0.25974956	-0.22299665	-0.21175386	0.2829942	0.21752267	0.14969811	0.026863413	-0.3655253	-0.31465518	-0.43145502
NC_008027	1	0.20733766	0.054984998	0.1878386	-0.3459403	-0.23946367	-0.21641226	0.09173538	0.21883428	0.07957784	0.13434862	-0.1640672	-0.37267354	-0.018392112	-0.033924777
NC_008027	2	0.2333587	0.0519174	0.18355647	-0.33811626	-0.32838285	-0.30849856	0.02538537	0.24183545	0.07797511	0.14654897	-0.10347217	-0.4396768	-0.112279676	-0.10620121
NC_008027	3	0.24441737	0.055987623	0.18127878	-0.27431387	-0.37004742	-0.34399897	-0.017108826	0.2518323	0.064550616	0.14703025	-0.018489322	-0.46236956	-0.1411349	-0.12274971
NC_008027	4	0.25436094	0.07983726	0.18455774	-0.16078782	-0.37284097	-0.40932915	-0.07322885	0.2610717	0.08091755	0.16388138	0.051711813	-0.4601895	-0.19482386	-0.16010189
NC_008027	5	0.273559	0.127589	0.21598504	0.11727783	-0.3924419	-0.52555364	-0.17396946	0.2768874	0.10343096	0.18067156	0.24431819	-0.47054482	-0.30471772	-0.21155553
NC_012622	1	0.42605016	0.061908666	0.18530159	-0.14343102	-0.170464	-0.002514828	-0.03194488	0.4264178	0.09525484	0.21884915	-0.10097303	-0.12955911	0.037212413	-0.03743688
NC_012622	2	0.45063043	0.11019756	0.23419024	-0.07083159	-0.075603284	0.031232169	0.003808073	0.45139113	0.12701364	0.2440643	-0.033996042	-0.06662207	0.030902453	-0.026718102
NC_012622	3	0.46480286	0.15223904	0.2849346	-0.009685718	0.035826243	0.008973918	0.0047187856	0.464561	0.15186763	0.2748418	-0.010417758	-0.0038497434	0.038969327	0.018530518
NC_012622	4	0.4793809	0.16273923	0.30911204	0.012091934	0.081969194	0.016925123	0.026640493	0.47887927	0.17013213	0.30593503	0.015656149	0.07819152	0.016336633	0.016844919
NC_012622	5	0.5131402	0.17496623	0.32495135	0.07081732	0.13607772	-0.039691664	0.021057282	0.51271516	0.17009741	0.3128852	0.0705296	0.11776859	-0.009994271	-0.0047044987
NC_015602	1	0.3886202	0.16276824	0.2151559	-0.1764706	0.008088549	-0.10497655	0.07932446	0.3932154	0.12835316	0.15664557	-0.11838516	-0.3492268	-0.09516713	-0.29099098
NC_015602	2	0.42411014	0.19132634	0.19301987	-0.17970715	0.04362521	-0.17222665	0.04877193	0.42813715	0.17738663	0.11820985	-0.11472822	-0.2963784	-0.17244686	-0.29867482
NC_015602	3	0.44336915	0.2049904	0.20739706	-0.17468698	0.05869032	-0.20330082	-0.0136420755	0.44564936	0.20647603	0.14745094	-0.09193024	-0.2760067	-0.22567546	-0.3347574
NC_015602	4	0.46508074	0.23794927	0.19732668	-0.16557746	0.038710047	-0.26158205	-0.11146245	0.46595794	0.20302036	0.1475834	-0.09185615	-0.30076817	-0.2627043	-0.4
NC_015602	5	0.5081207	0.2643474	0.20349601	-0.07425802	-0.051787503	-0.36661232	-0.38557702	0.506656	0.26009226	0.17860469	-0.017394569	-0.2900644	-0.33404645	-0.51571035
NC_015601	1	0.26024917	0.09810705	0.1921682	-0.20016827	-0.16129032	0.010052401	0.18258394	0.25146824	0.10018326	0.11109354	-0.15681385	-0.36465487	0.0063148397	-0.14836223
NC_015601	2	0.2867549	0.13228709	0.19017483	-0.1775844	-0.12848696	-0.026443202	0.13830864	0.27959704	0.113151066	0.09575112	-0.16622281	-0.40076336	-0.035927124	-0.17198443
NC_015601	3	0.30413824	0.16097206	0.20435193	-0.15500592	-0.12917575	-0.04297657	0.14509876	0.29798147	0.1571964	0.106289744	-0.15736885	-0.40397352	-0.002748931	-0.22869319
NC_015601	4	0.32364544	0.1814173	0.21085797	-0.115251936	-0.17878264	-0.033104178	0.117846385	0.3162257	0.17176127	0.1279752	-0.14735015	-0.39176217	-0.034417342	-0.19076714
NC_015601	5	0.3624729	0.21863168	0.21935534	0.016624117	-0.3647871	-0.029745879	0.048387095	0.35044098	0.19274531	0.17136014	-0.029089175	-0.49433106	-0.04165486	-0.24847347
NC_008025	1	0.33522338	0.018434735	0.14549118	-0.2990723	-0.3708202	-0.21620142	0.016224772	0.33842206	0.029986788	0.1296015	-0.14666234	-0.4311665	-0.010787646	-0.0049558724
NC_008025	2	0.3597352	0.037317604	0.13878936	-0.32123676	-0.38239455	-0.29165533	-0.00395114	0.36118656	0.06439792	0.13788395	-0.1489921	-0.4363382	-0.014958759	-0.016777385
NC_008025	3	0.36916655	0.042002857	0.14737815	-0.33704656	-0.3902183	-0.31899235	0.007895309	0.37122187	0.055079207	0.15032811	-0.15108123	-0.422324	-0.041952707	-0.008227892
NC_008025	4	0.3774616	0.06847963	0.16402182	-0.27912846	-0.38051113	-0.321514	-0.01356622	0.37993246	0.07857344	0.17389263	-0.14131574	-0.40609226	-0.07037159	-0.02368565
NC_008025	5	0.39078575	0.103709854	0.1953601	-0.24820758	-0.3544131	-0.33472657	-0.029397184	0.39208725	0.09837123	0.1965749	-0.1400288	-0.3918755	-0.07412425	-0.022348315
NC_015600	1	0.23901303	0.09487099	0.20042284	-0.22540984	-0.0069536916	-0.16515729	0.07940837	0.23889358	0.109385766	0.13580412	-0.15709698	-0.34340572	-0.16160119	-0.19086021
NC_015600	2	0.26020935	0.1422079	0.19395179	-0.18559022	-0.035237588	-0.18417443	0.061708286	0.2596669	0.15829717	0.12650667	-0.10960299	-0.3237944	-0.20281431	-0.25245187
NC_015600	3	0.27266344	0.15539412	0.18693985	-0.1510217	-0.07680513	-0.20199451	0.029543756	0.27252606	0.16043024	0.133985	-0.08434004	-0.42126298	-0.19806004	-0.34464148
NC_015600	4	0.284667	0.1868083	0.18628624	-0.08580564	-0.1972958	-0.21949634	-0.027777778	0.28262958	0.19839142	0.13248184	-0.026200356	-0.42673796	-0.24727577	-0.36101758
NC_015600	5	0.30709532	0.22265945	0.1747984	0.08589656	-0.35132077	-0.25194985	-0.10958467	0.30297402	0.22809592	0.13299994	0.08616472	-0.48902717	-0.24914269	-0.43185377
NC_008024	1	0.21792896	0.10927863	0.17883497	-0.17476732	-0.04480717	-0.17891107	-0.07289321	0.21691057	0.08495482	0.08064189	-0.16353308	-0.2768166	-0.24047665	-0.3012245
NC_008024	2	0.23922889	0.13361545	0.1724429	-0.15957196	-0.046775214	-0.16438605	-0.076669544	0.23806016	0.15157367	0.09969818	-0.11624692	-0.27612612	-0.2200117	-0.3846622
NC_008024	3	0.25086242	0.17421903	0.17828271	-0.11581446	-0.061599106	-0.16976868	-0.12993583	0.24870019	0.20971397	0.10556806	-0.037549406	-0.2890842	-0.20762403	-0.38502833
NC_008024	4	0.2656002	0.19978514	0.18913713	-0.07008168	-0.08571429	-0.1902932	-0.15003873	0.25985068	0.21887663	0.15764864	-0.025324274	-0.26842785	-0.19556715	-0.40681577
NC_008024	5	0.29828092	0.23859614	0.19306087	0.089856364	-0.2709478	-0.21488497	-0.20379987	0.28443095	0.23868509	0.1785951	0.07098171	-0.32064423	-0.24251178	-0.44791168
NC_008060	1	0.38600564	0.075585835	0.13842379	-0.238833	-0.35552827	-0.099134736	0.102088995	0.37875938	0.09923747	0.102764346	-0.12741917	-0.3864538	-0.027012711	0.0056261583
NC_008060	2	0.4347078	0.055421017	0.12055962	-0.23588261	-0.40926573	-0.16174887	0.10923368	0.43026465	0.067515306	0.08846997	-0.13048974	-0.4612939	0.015795868	0.05607832
NC_008060	3	0.45100307	0.06406958	0.13114646	-0.19309649	-0.40988395	-0.19630282	0.097469665	0.44670483	0.06882965	0.10333539	-0.061705988	-0.4664649	-0.030303031	0.040468436
NC_008060	4	0.46460208	0.047943853	0.15048902	-0.12120201	-0.4328849	-0.23665048	0.10021345	0.46096295	0.056879845	0.11999083	0.0016129032	-0.47662047	-0.03477949	0.043907814
NC_008060	5	0.4899729	-0.030656546	0.17280202	-0.04757548	-0.4882679	-0.27158895	0.12651324	0.48673683	-0.04571144	0.13803796	-0.088360235	-0.5705606	-0.041022193	0.04188642
NC_004741	1	0.3234841	0.07946761	0.15849517	-0.20548214	-0.29241788	-0.15300936	0.16322315	0.32720006	0.06608468	0.1406616	-0.18654962	-0.34904057	-0.11922033	0.10774356
NC_004741	2	0.35631877	0.086731374	0.16395915	-0.1939951	-0.31649953	-0.18700342	0.18045862	0.357949	0.058029156	0.14504632	-0.18152583	-0.38274473	-0.16551724	0.1096878
NC_004741	3	0.3770073	0.102179915	0.17029576	-0.16294782	-0.35272846	-0.2337898	0.13131645	0.3773797	0.10950861	0.14802277	-0.1484375	-0.3967592	-0.19713888	0.062010992
NC_004741	4	0.39537606	0.11888597	0.18611757	-0.112342775	-0.401702	-0.29515994	0.14526522	0.39508584	0.116310984	0.16299355	-0.111872725	-0.4386601	-0.23340598	0.072271384
NC_004741	5	0.4321924	0.17386472	0.20993032	0.07188684	-0.4679929	-0.45325428	0.12335905	0.42927185	0.15990795	0.19541605	0.046178732	-0.49792185	-0.38494802	0.054783277
NC_008825	1	0.6237672	0.06101606	0.16385819	-0.24858876	-0.31494647	-0.11889313	0.004414162	0.618461	0.06661952	0.13799831	-0.12550949	-0.36204436	-0.048347827	-0.05660641
NC_008825	2	0.6839848	0.06802173	0.16717988	-0.26224157	-0.34343785	-0.21476072	-0.009766231	0.6809812	0.071016185	0.14182813	-0.15894353	-0.37652972	-0.06626218	-0.06111743
NC_008825	3	0.7049626	0.07336408	0.17252323	-0.23146997	-0.3602597	-0.2776264	-0.017221792	0.7039423	0.062351104	0.14566474	-0.1570044	-0.41153872	-0.06618895	-0.049101587
NC_008825	4	0.7233951	0.053514827	0.16566502	-0.21250404	-0.4041193	-0.27318385	-0.008236061	0.7234393	0.04631609	0.15206873	-0.12230553	-0.42896977	-0.09068567	-0.02786724
NC_008825	5	0.7570933	-0.07133118	0.17764056	-0.28735116	-0.5011787	-0.2647675	0.06667716	0.75481296	-0.040054057	0.16142985	-0.16565534	-0.5164747	-0.084219605	0.01845486
NC_002516	1	0.31806692	0.05906709	0.17229998	-0.23752429	-0.284184	-0.20444416	-0.03312547	0.32666564	0.08438552	0.13994564	-0.04913951	-0.35364896	-0.040274553	-0.09688673
NC_002516	2	0.34742275	0.05601904	0.17885982	-0.17518027	-0.35695764	-0.2823757	-0.048781164	0.35490158	0.054704443	0.14645356	0.04910751	-0.44067666	-0.071166925	-0.14405935
NC_002516	3	0.35917577	0.04436436	0.1908695	-0.14116462	-0.40142956	-0.309467	-0.076689586	0.3666231	0.05199431	0.17007825	0.071084514	-0.46535012	-0.103688575	-0.16132808
NC_002516	4	0.36961785	0.038802724	0.19583079	-0.098109595	-0.43737754	-0.33575845	-0.099573776	0.37709993	0.03895838	0.17127272	0.113356166	-0.49214342	-0.118540145	-0.17435396
NC_002516	5	0.38689846	0.05256463	0.2131046	0.03272135	-0.46640694	-0.4013061	-0.14561817	0.39496705	0.041928407	0.19070639	0.18900481	-0.5266287	-0.11882556	-0.20026574
NC_016111	1	0.38939887	0.029108744	0.1286884	-0.009427121	-0.4808268	-0.013127414	-0.07041043	0.38113603	0.0390057	0.108233534	0.05564877	-0.47640532	0.01633878	-0.068318486
NC_016111	2	0.447833	-0.013937373	0.13852412	0.15303868	-0.5218475	-0.027332906	-0.0981761	0.4365433	-0.056482162	0.15310913	-0.11540606	-0.53092927	-0.10899928	0.057750225
NC_016111	3	0.46601576	-0.01527712	0.14867401	0.28695393	-0.5203291	-0.035560764	-0.16152973	0.4547751	-0.0426896	0.16870731	-0.060745705	-0.5217972	-0.17884967	0.03770965
NC_016111	4	0.48055023	0.026241887	0.15437989	0.42192692	-0.47370413	-0.0440152	-0.22641893	0.46910334	0.0017576054	0.16490187	0.11902995	-0.4859968	-0.19044703	-0.04935324
NC_016111	5	0.50565994	0.089766786	0.18280621	0.4602175	-0.34117982	-0.32038835	-0.28676525	0.493202	0.07156213	0.17848457	0.2024364	-0.38866657	-0.29411766	-0.15133707
NC_016112	1	0.24835074	0.10911009	0.20789644	-0.20288858	-0.08821885	-0.18896161	0.0463621	0.2569633	0.1367589	0.14902532	-0.0733221	-0.34635988	-0.060102303	-0.125
NC_016112	2	0.27125904	0.10502261	0.21018372	-0.20686404	-0.10011626	-0.22360551	0.020638386	0.2831665	0.14110357	0.13317958	-0.047010385	-0.38869676	-0.040628616	-0.16864169
NC_016112	3	0.2835891	0.113163546	0.19041634	-0.17929263	-0.121568434	-0.21271238	-0.010455974	0.29531363	0.1229118	0.13681239	-0.06189296	-0.42149463	-0.0426256	-0.1732852
NC_016112	4	0.2957263	0.118563905	0.20424154	-0.14809038	-0.15548967	-0.22597545	-0.03431927	0.30747244	0.14422387	0.15042862	-0.011909989	-0.42800227	-0.03018911	-0.20551226
NC_016112	5	0.31634223	0.15020603	0.21315706	-0.079532385	-0.21942747	-0.22390364	-0.0765768	0.32903865	0.14669175	0.16896224	0.03457672	-0.47901797	-0.029200427	-0.21554086
NC_008820	1	0.32861573	0.090044186	0.16388443	-0.27591443	0.016275112	-0.25215587	-0.05422578	0.33653453	0.14995314	0.13593838	-0.06519502	-0.24131095	-0.035886776	-0.22675522
NC_008820	2	0.366189	0.071678616	0.16269045	-0.32799497	0.045607887	-0.30322778	-0.03859478	0.37525368	0.12439648	0.15209138	-0.08339999	-0.25238794	-0.048987076	-0.21723199
NC_008820	3	0.38659328	0.05795609	0.15909514	-0.3184861	-0.018435704	-0.27091384	-0.04071331	0.3962747	0.1347908	0.1288944	-0.039894044	-0.3226946	0.00762558	-0.24569173
NC_008820	4	0.40551856	0.032362998	0.17454274	-0.3323133	-0.060723513	-0.2856906	-0.039012965	0.41711372	0.12486642	0.13535118	-0.010329609	-0.39089084	0.006208386	-0.29279873
NC_008820	5	0.43845606	-0.05191797	0.17403913	-0.33378538	-0.19392996	-0.23163341	-0.036872674	0.44845784	0.061738353	0.14149494	-0.031757124	-0.4626301	0.026270188	-0.25290605
NC_012207	1	0.63571596	0.018562103	0.1820378	-0.28201342	-0.41499957	-0.05389713	0.02028841	0.61599934	0.04662961	0.14983146	-0.19919325	-0.48200217	0.074414246	-0.06747759
NC_012207	2	0.69795585	0.008503566	0.19112259	-0.31170455	-0.4277069	-0.09180394	0.041710462	0.6874607	0.031613555	0.14810461	-0.20215312	-0.48634872	0.053270493	-0.04494171
NC_012207	3	0.7279076	0.02999812	0.20097147	-0.3038656	-0.40874046	-0.15284428	0.0186942	0.71776915	0.020696342	0.17660241	-0.24663453	-0.47301587	0.020175748	-0.050814617
NC_012207	4	0.75198185	0.020491142	0.20061016	-0.36377737	-0.3934149	-0.16814835	0.043387022	0.74444455	0.05685776	0.21933071	-0.2560256	-0.49583754	-0.01961061	-0.116152756
NC_012207	5	0.78255713	0.045366112	0.19092712	-0.2699939	-0.35503894	-0.18685147	0.037946034	0.7768128	0.042913154	0.17529772	-0.21925254	-0.4358007	-0.0014966859	-0.04036067
NC_011047	1	0.34260398	0.1691103	0.14294223	-0.11715657	-0.11977716	-0.27061257	0.057471264	0.33909896	0.17756703	0.08758503	-0.12854758	-0.3939394	-0.2	0.032258064
NC_011047	2	0.36051756	0.20611537	0.16494143	-0.08309929	-0.09744931	-0.36359292	-0.0877193	0.35754105	0.26701468	0.1830051	-0.027429467	-0.41617358	-0.1934878	-0.0064102565
NC_011047	3	0.36961037	0.21790937	0.16232881	-0.041124534	-0.04048892	-0.40598074	-0.047106326	0.36633578	0.17165136	0.1266334	-0.06985949	-0.30331755	-0.30120483	-0.034749035
NC_011047	4	0.378642	0.23419271	0.20872071	-0.0049191136	-0.01002004	-0.37529725	-0.09163347	0.37610483	0.29492277	0.16632962	0.0055209263	-0.44356954	-0.16871832	-0.24691358
NC_011047	5	0.39597684	0.24825533	0.15169601	-0.008059517	-0.124848485	-0.35657114	-0.24835165	0.39373347	0.26318064	0.21413624	0.04756219	-0.3027027	-0.1879236	-0.16256158
NC_008054	1	0.3413772	0.13368173	0.21104868	-0.15849015	-0.19800155	-0.17195572	-0.013278856	0.33798835	0.12026402	0.13293701	-0.13370734	-0.2864503	-0.1790576	-0.19835755
NC_008054	2	0.37905625	0.15832907	0.223934	-0.12496314	-0.2086319	-0.2699354	-0.07713461	0.3751066	0.07313017	0.15436004	-0.100978754	-0.36380598	-0.27019918	-0.28266034
NC_008054	3	0.39743388	0.17055984	0.22986078	-0.09712623	-0.2310138	-0.29198858	-0.09125065	0.39351597	0.13396311	0.16723245	-0.037846077	-0.35770983	-0.3398374	-0.2789057
NC_008054	4	0.41838408	0.19972575	0.23666878	-0.002706092	-0.2568256	-0.3282572	-0.12128764	0.41240707	0.16938832	0.17985938	0.023471616	-0.3233979	-0.32896176	-0.25869328
NC_008054	5	0.46173766	0.24012166	0.24981897	0.21994051	-0.29575858	-0.39921772	-0.21499972	0.44683772	0.22359861	0.22319667	0.18622668	-0.3334181	-0.4122449	-0.30769232
NC_016114	1	0.4438419	-0.024615206	0.14411071	0.076663546	-0.46554697	-0.01855968	-0.07660097	0.4384495	-0.005367615	0.12718605	0.058979936	-0.47601265	0.037263114	-0.058435928
NC_016114	2	0.4844109	-0.028935105	0.15707733	0.21689741	-0.47613204	-0.0050768293	-0.1101649	0.47722766	-0.045565594	0.1490283	0.0986041	-0.49168092	-0.036669802	-0.028613525
NC_016114	3	0.5019056	-0.0007091234	0.15662614	0.28057554	-0.45692694	-0.04157848	-0.1707107	0.4933666	-0.022119414	0.15495117	0.09582543	-0.4686289	-0.0755091	-0.03830533
NC_016114	4	0.5184369	0.04207675	0.16538695	0.32148105	-0.38915786	-0.087456115	-0.2213139	0.5079512	0.024892634	0.16759741	0.12665628	-0.42445794	-0.1350345	-0.08049975
NC_016114	5	0.5477942	0.13708752	0.17716217	0.30689892	-0.25556588	-0.31819022	-0.2844897	0.5367292	0.112151206	0.17292006	0.18044445	-0.31668696	-0.2502975	-0.2011191
NC_011886	1	0.53860843	0.062247213	0.15792836	0.0072380328	-0.43887076	-0.08630484	-0.10638661	0.52757907	0.03959258	0.13217798	-0.005990633	-0.44297895	0.004583836	-0.1172108
NC_011886	2	0.57312876	0.053431924	0.16629905	0.10827169	-0.44296458	-0.10400198	-0.14066339	0.56949455	0.060241584	0.15092313	0.08227934	-0.46849078	-0.049715288	-0.13222681
NC_011886	3	0.58518875	0.066049755	0.16585428	0.16713975	-0.43457502	-0.12315079	-0.14524868	0.5829131	0.06398913	0.15060736	0.11966548	-0.47191212	-0.043879054	-0.14379193
NC_011886	4	0.59584475	0.049053516	0.16707143	0.19033743	-0.43337876	-0.12437352	-0.1588873	0.59289664	0.027510965	0.15261093	0.14486597	-0.4611676	-0.036488846	-0.14352159
NC_011886	5	0.61194074	-0.00761954	0.17917436	0.22399318	-0.46538493	-0.102463946	-0.19839033	0.61040807	0.00010240422	0.1674042	0.17210847	-0.46968108	-0.03856442	-0.17751975
NC_004757	1	0.5086855	0.12059508	0.17983896	-0.19128181	-0.13816655	-0.12197315	0.09425771	0.5189522	0.14511402	0.15211311	-0.14725633	-0.25350532	-0.05941255	-0.024979299
NC_004757	2	0.55583	0.11892002	0.17679705	-0.24342962	-0.16528349	-0.14483912	0.13341725	0.56591964	0.1323525	0.13728474	-0.1420012	-0.32847813	-0.034300793	-0.034108296
NC_004757	3	0.57619524	0.10268672	0.18009432	-0.23930673	-0.20540377	-0.13108769	0.12370834	0.5900334	0.12430112	0.1426864	-0.16252016	-0.37110564	-0.016147062	-0.041623227
NC_004757	4	0.59511894	0.09229158	0.18110172	-0.24293916	-0.26948866	-0.13399637	0.102732904	0.6099553	0.118131235	0.14493777	-0.14282748	-0.41607872	-0.021370081	-0.042099793
NC_004757	5	0.62237245	0.053179022	0.18462221	-0.19623157	-0.35532218	-0.093655586	0.067704834	0.6382792	0.07619676	0.13621113	-0.11961905	-0.49210715	0.020651191	-0.07564488
NC_012214	1	0.34540665	0.111264534	0.15992554	-0.19949658	-0.27424443	-0.12956426	0.14982991	0.34866813	0.10994383	0.12000631	-0.16721205	-0.36889628	-0.10566433	0.086897135
NC_012214	2	0.38354144	0.090308964	0.16379562	-0.23264228	-0.32500753	-0.20319067	0.15302324	0.38637003	0.09431387	0.13875522	-0.18898004	-0.400683	-0.14088468	0.083136015
NC_012214	3	0.4035141	0.09307113	0.16601995	-0.23815306	-0.34936365	-0.245526	0.1470194	0.40812898	0.08505524	0.14475918	-0.21197653	-0.41590062	-0.19297779	0.08617314
NC_012214	4	0.4229349	0.109978646	0.18315414	-0.22606911	-0.3744356	-0.30276084	0.13099258	0.4265303	0.11634963	0.15502642	-0.19588791	-0.4096186	-0.23244613	0.04211599
NC_012214	5	0.4646362	0.17293467	0.21344894	-0.029421391	-0.36535987	-0.40880662	0.0723649	0.46050784	0.15476349	0.19113314	-0.073784724	-0.411589	-0.3222572	0.017312005
NC_010741	1	0.6319459	-0.015394977	0.18540876	-0.3321159	-0.059734512	-0.22939162	0.2949425	0.6463186	0.013443046	0.08045087	-0.21080874	-0.34511042	-0.07040177	-0.05991962
NC_010741	2	0.6552769	0.008092786	0.1794543	-0.35589227	-0.03935384	-0.24535663	0.29347748	0.6683131	0.04696088	0.07285926	-0.140826	-0.35204569	-0.03815831	-0.0887969
NC_010741	3	0.6679483	0.013064337	0.17887531	-0.35790256	-0.04239441	-0.25487593	0.28258687	0.68067104	0.07002423	0.07388845	-0.13333334	-0.296217	-0.056609593	-0.042469136
NC_010741	4	0.6808923	0.01628681	0.16372883	-0.35859242	-0.04652815	-0.20066825	0.31630474	0.6930405	0.07417466	0.08036044	-0.12779488	-0.31527597	-0.065888815	-0.043488592
NC_010741	5	0.7061639	0.056198087	0.148532	-0.26572117	-0.038610786	-0.1945953	0.275689	0.7143057	0.07542417	0.07181561	-0.08481928	-0.29432943	0.01846648	-0.054504447
NC_010742	1	0.42485797	0.060160697	0.16461627	-0.32361674	-0.28438282	-0.25830832	-0.021174205	0.41921097	0.06750856	0.13345397	-0.27110747	-0.3761556	-0.11429021	-0.09746763
NC_010742	2	0.45774192	0.05245417	0.1596009	-0.3351626	-0.24452533	-0.3950295	-0.028877078	0.4578295	0.08108541	0.124332465	-0.23031363	-0.3511343	-0.17779292	-0.15727453
NC_010742	3	0.46979544	0.074483	0.15291606	-0.3172928	-0.2151622	-0.42320132	-0.03788492	0.47165814	0.0779288	0.12606046	-0.21744937	-0.33901557	-0.21623513	-0.1638639
NC_010742	4	0.48089492	0.098871104	0.15475333	-0.26618505	-0.18378043	-0.4729376	-0.0698951	0.48282295	0.10113031	0.13679126	-0.17078944	-0.29564023	-0.23898612	-0.19451593
NC_010742	5	0.499324	0.13912673	0.15668057	-0.11707269	-0.110080354	-0.46099782	-0.10175687	0.5021627	0.12749608	0.12895566	-0.090778515	-0.23217764	-0.2222633	-0.20591728
NC_008836	1	0.41510946	0.06489459	0.14690976	-0.27757576	-0.32675076	-0.051982936	0.10215817	0.41559133	0.10605707	0.1152459	-0.20006113	-0.34968188	0.045129813	0.061103407
NC_008836	2	0.49188736	0.07062033	0.12468975	-0.29515612	-0.3085836	-0.1	0.09093756	0.49439907	0.068312615	0.09633298	-0.14446953	-0.35498822	-0.030632693	0.0340798
NC_008836	3	0.51436925	0.056187127	0.12687556	-0.30567732	-0.34523594	-0.18066157	0.078490265	0.5158055	0.05759396	0.10313334	-0.16903593	-0.3784601	-0.012861736	0.041063856
NC_008836	4	0.52979374	0.047492888	0.13268892	-0.26403144	-0.3980258	-0.14191237	0.07535567	0.53211904	0.024590438	0.11901178	-0.18702081	-0.45906064	-0.026694044	0.040872354
NC_008836	5	0.55303735	-0.0023907626	0.14228493	-0.22614686	-0.45707384	-0.17023379	0.096433625	0.55501765	-0.009892886	0.1320935	-0.13760854	-0.50489753	-0.112814896	0.05465975
NC_007705	1	0.48387963	0.09846439	0.15686242	-0.311908	-0.30898306	0.014699074	0.025475388	0.47738004	0.113290735	0.14461677	-0.26007327	-0.3156659	0.06501998	0.008456786
NC_007705	2	0.5453048	0.077491224	0.15382256	-0.37215868	-0.29326397	-0.07888106	0.05982234	0.54162145	0.08273893	0.12921248	-0.33350742	-0.36994678	0.016855266	-0.010443965
NC_007705	3	0.572435	0.07213949	0.15772854	-0.3732629	-0.32990843	-0.15411465	0.03475077	0.5727772	0.0871365	0.12831354	-0.3289481	-0.3711825	-0.0402006	-0.011255463
NC_007705	4	0.59030575	0.05259033	0.16560662	-0.3483386	-0.32573715	-0.2238938	0.0390153	0.5918529	0.07613952	0.14427708	-0.29193825	-0.386438	-0.08665574	-0.010221536
NC_007705	5	0.613542	0.08162794	0.18168549	-0.20563659	-0.33251753	-0.27834722	-0.0012973754	0.61619043	0.07766599	0.15952747	-0.13575976	-0.3983326	-0.12144344	-0.047557987
NC_002505	1	0.24971351	0.06972441	0.15803178	-0.22333975	-0.109354876	-0.18502131	0.11073698	0.25960705	0.079743624	0.1003664	-0.13490176	-0.27083763	-0.12663099	-0.082414016
NC_002505	2	0.27710122	0.09015296	0.1463603	-0.19478208	-0.1276824	-0.21270409	0.099559724	0.29213777	0.099317685	0.09447822	-0.1379689	-0.29747272	-0.15324484	-0.09431875
NC_002505	3	0.29528978	0.11972337	0.1579749	-0.16361576	-0.15449795	-0.25236696	0.101527534	0.30841255	0.1254544	0.1104824	-0.116207	-0.30829117	-0.18213302	-0.10449404
NC_002505	4	0.31734037	0.1424691	0.17144983	-0.124624066	-0.23521775	-0.2808692	0.076187745	0.32554764	0.15183471	0.13698398	-0.07454059	-0.35964912	-0.21833673	-0.09452913
NC_002505	5	0.35821864	0.18107109	0.2057124	0.04803843	-0.37910947	-0.32807505	0.12643313	0.35690883	0.16773474	0.17160589	0.03559806	-0.46631217	-0.25927207	-0.05809753
NC_008048	1	0.6596907	0.040365458	0.15547703	-0.2954357	-0.38768116	-0.097794265	-0.05052643	0.6584043	0.05508936	0.15033352	-0.27372548	-0.39626804	-0.07536558	-0.0841111
NC_008048	2	0.73012286	0.04420177	0.16753483	-0.35533446	-0.40500894	-0.17340498	-0.060132258	0.72980165	0.05028979	0.15299846	-0.28439048	-0.42531943	-0.13271302	-0.08443105
NC_008048	3	0.7526251	0.0695543	0.16553684	-0.32132757	-0.3836155	-0.2550036	-0.062928535	0.75297165	0.07325549	0.16696	-0.27456412	-0.41188207	-0.16102369	-0.12194614
NC_008048	4	0.76795876	0.06885487	0.17305496	-0.30323708	-0.37622613	-0.23375754	-0.037828546	0.76850367	0.065380864	0.16441393	-0.2488224	-0.40450564	-0.19821109	-0.102163784
NC_008048	5	0.7890057	0.07551503	0.17667404	-0.21221745	-0.30515477	-0.2404692	0.0042265137	0.7877311	0.07609747	0.16043665	-0.14285715	-0.3452549	-0.20587528	-0.06710675
NC_016109	1	0.37546748	-0.02848353	0.15910947	0.14909092	-0.51009977	0.036824238	0.004112385	0.364117	-0.052657615	0.14630882	0.08247978	-0.5410482	0.0823687	0.117681116
NC_016109	2	0.41507658	-0.032666363	0.14939888	0.4403322	-0.5408801	0.059537478	-0.100098036	0.40120518	-0.06228407	0.1495565	0.16889568	-0.5604246	-0.020054549	0.05990113
NC_016109	3	0.43313286	-0.0025716643	0.1476112	0.5438286	-0.5151739	0.090127215	-0.19719575	0.42004055	-0.032629967	0.14833629	0.30745077	-0.53911567	-0.01067443	-0.025624778
NC_016109	4	0.4498999	0.03591857	0.14726987	0.6064309	-0.48152438	0.05267798	-0.29803616	0.43806708	0.008529022	0.13911746	0.47405967	-0.50727355	-0.014757969	-0.17254844
NC_016109	5	0.47892642	0.09950772	0.16130587	0.64260507	-0.36871156	-0.26597324	-0.3826567	0.46729025	0.08184982	0.14326508	0.5365972	-0.42494336	-0.15960395	-0.2979665
NC_011884	1	0.3244738	0.13158281	0.1303716	-0.12760898	-0.17102516	-0.12653148	-0.06457265	0.32587704	0.13296585	0.122765824	-0.13062334	-0.20122144	-0.087775424	-0.09566029
NC_011884	2	0.3572756	0.10180732	0.11275912	-0.17160904	-0.2232879	-0.18089512	-0.053335648	0.3577902	0.11228945	0.09868191	-0.15469994	-0.26767904	-0.13930018	-0.10658477
NC_011884	3	0.3719912	0.097864956	0.10877337	-0.19009535	-0.24844296	-0.21245769	-0.046096615	0.37374145	0.0960987	0.10767613	-0.17278747	-0.27471378	-0.14699163	-0.095265426
NC_011884	4	0.38602966	0.086169876	0.12304517	-0.18944682	-0.2868639	-0.22605902	-0.029721515	0.38823092	0.08552465	0.11919835	-0.17331088	-0.31531057	-0.16235347	-0.0795291
NC_011884	5	0.41058803	0.019531399	0.14893144	-0.21873951	-0.36195368	-0.24354853	-0.0016041944	0.413698	0.006497253	0.14998172	-0.20911102	-0.3871169	-0.16055003	-0.050865684
NC_008044	1	0.26727256	0.06559423	0.14025941	-0.35064936	-0.16116285	-0.14711118	0.06900173	0.27428544	0.06346686	0.101835445	-0.27054033	-0.26583916	-0.041538	-0.07426132
NC_008044	2	0.28967157	0.054583356	0.15266421	-0.37888652	-0.20081739	-0.21305236	0.054491833	0.29674917	0.063098826	0.1117555	-0.30514303	-0.27982607	-0.10345416	-0.09405967
NC_008044	3	0.30140314	0.058520008	0.172427	-0.36816618	-0.216003	-0.26421058	0.022314206	0.3082597	0.07401914	0.14347419	-0.2951415	-0.30746073	-0.14367954	-0.10005451
NC_008044	4	0.31247625	0.06839597	0.18825844	-0.33448654	-0.25057176	-0.3048552	-0.011244176	0.3193476	0.08589148	0.15915701	-0.25954306	-0.32265237	-0.21171625	-0.15687421
NC_008044	5	0.33118743	0.115338825	0.22092725	-0.19936274	-0.30274674	-0.39536494	-0.10314589	0.3378607	0.10567917	0.2021911	-0.19458279	-0.3698718	-0.25340834	-0.18808502
NC_011883	1	0.32590953	0.049163103	0.17172238	-0.23012613	-0.31273636	-0.27575332	-0.0072103674	0.32681224	0.06907589	0.12851644	-0.10606175	-0.44224837	-0.1728832	-0.14034936
NC_011883	2	0.3498088	0.035146005	0.1760696	-0.22896282	-0.32870764	-0.38637885	-0.019330714	0.35062724	0.06868706	0.12680466	-0.068879105	-0.45901155	-0.23872337	-0.17605314
NC_011883	3	0.35894647	0.053484343	0.17785433	-0.21168278	-0.313368	-0.3928116	-0.04561287	0.3605893	0.07863858	0.14075693	-0.05235566	-0.48146093	-0.22629802	-0.18286203
NC_011883	4	0.36729196	0.07517928	0.19177103	-0.16774009	-0.33531803	-0.44584763	-0.08215918	0.36984557	0.10372593	0.16018987	-0.005200809	-0.45513827	-0.25150904	-0.22601306
NC_011883	5	0.38165292	0.078658596	0.21038817	-0.058438234	-0.3429395	-0.4704245	-0.12327189	0.38431615	0.11200201	0.1745522	0.13774292	-0.417614	-0.32926956	-0.2467305
NC_011035	1	0.25070456	0.056782752	0.19017369	-0.18923645	-0.25539774	-0.14985442	0.114941075	0.25304645	0.1141779	0.1279079	-0.119228266	-0.3432788	-0.07386363	-0.05462
NC_011035	2	0.288477	0.10021379	0.20382982	-0.15811111	-0.1997698	-0.23490326	0.0742542	0.2941639	0.10402304	0.15557948	-0.06788825	-0.39548472	-0.101653	-0.11724138
NC_011035	3	0.30686235	0.10100537	0.20389006	-0.11433438	-0.27515495	-0.24720263	-0.012605833	0.31558168	0.12430545	0.13463229	0.047507636	-0.4903901	-0.08661998	-0.2149393
NC_011035	4	0.32351002	0.14714654	0.1948935	0.01704275	-0.3451133	-0.23308271	-0.13067655	0.33426884	0.15976912	0.14342308	0.18418525	-0.5597289	-0.069901794	-0.326438
NC_011035	5	0.35109746	0.18987843	0.20623513	0.19745922	-0.46760726	-0.26223227	-0.2938381	0.3598092	0.19609682	0.18565136	0.3251184	-0.5886036	-0.14378253	-0.40191013
NC_010320	1	0.31480682	0.04055606	0.2228163	-0.1013656	0.039708056	-0.0785355	0.10900911	0.31589073	0.058133334	0.19919603	-0.056532145	-0.09100231	-0.059404854	-0.12688614
NC_010320	2	0.33774817	0.19234563	0.2873813	0.025581932	0.069420695	-0.044468272	0.10455707	0.34066212	0.19267926	0.24852706	0.018148191	-0.04265403	-0.048662238	-0.0634205
NC_010320	3	0.34898397	0.21516639	0.2770733	0.03026933	0.071428575	-0.04749827	0.100812234	0.35214502	0.20096345	0.25464502	0.03792186	-0.03767015	-0.02523014	-0.053227052
NC_010320	4	0.3592103	0.22361165	0.3061359	0.045433443	0.047445614	-0.024670176	0.076364316	0.36299387	0.21965574	0.28503168	0.06212112	-0.041206382	-0.03884094	-0.08328193
NC_010320	5	0.37826604	0.24755208	0.34064257	0.0666825	0.076848455	0.011146652	0.06506424	0.38415927	0.23840566	0.287773	0.083215356	-0.106807515	0.041770402	-0.11392405
NC_012673	1	0.29215732	0.07709879	0.18609415	-0.1433723	-0.2186025	0.13993111	0.1593813	0.3006842	0.050263394	0.10562397	-0.16535272	-0.33785194	0.08047255	-0.07320943
NC_012673	2	0.3286549	0.09727326	0.17321971	-0.12273662	-0.18942024	0.10195096	0.14549495	0.3368259	0.057666723	0.10980628	-0.14267343	-0.32179567	0.050582096	-0.069738135
NC_012673	3	0.35126373	0.11033031	0.18284968	-0.101779215	-0.20285098	0.09181428	0.12346189	0.35614258	0.08568729	0.12554573	-0.11845481	-0.3153483	0.05600518	-0.086045615
NC_012673	4	0.3781158	0.12281057	0.176969	-0.0576953	-0.21007626	0.065777875	0.10810222	0.38003924	0.10462948	0.14805104	-0.056228984	-0.30833253	0.0500671	-0.10190518
NC_012673	5	0.4347347	0.17583641	0.1764197	0.1441846	-0.2925705	-0.0151157295	0.036237042	0.42646736	0.14978236	0.15212274	0.085417084	-0.3654974	0.039745975	-0.13051769
NC_010321	1	0.31528974	0.055246025	0.2226855	-0.096489914	0.04802393	-0.093042016	0.096314445	0.31251583	0.01796287	0.14770012	-0.059742514	-0.24723573	-0.035536733	-0.29577464
NC_010321	2	0.33825552	0.19692864	0.28974804	0.026826978	0.09992954	-0.07032769	0.12326974	0.33892456	0.18287571	0.17307693	0.040038943	-0.19098549	-0.07303048	-0.33375636
NC_010321	3	0.34954837	0.21300408	0.2919367	0.026807157	0.08767058	-0.046568688	0.10307202	0.3516559	0.22057995	0.20155902	0.07902503	-0.22500859	-0.07061901	-0.35200846
NC_010321	4	0.35965848	0.22573093	0.30923435	0.044666894	0.059287768	-0.023431772	0.08635355	0.3616854	0.22198752	0.24700013	0.107186496	-0.19902064	0.029972753	-0.18457943
NC_010321	5	0.38018054	0.25358337	0.3261527	0.11605974	0.022751778	0.0780617	0.07216281	0.3820081	0.23672009	0.2661256	0.1379511	-0.19646445	0.11492537	-0.25937262
NC_010322	1	0.28710753	0.045103066	0.18297915	-0.30009067	-0.24413905	-0.1762047	0.11362317	0.2973331	0.06944928	0.14060766	-0.14740393	-0.38047707	-0.015484145	-0.0057862625
NC_010322	2	0.32019258	0.029540278	0.1842882	-0.33438703	-0.3317562	-0.25708812	0.07336891	0.3315884	0.053784188	0.15611982	-0.12839441	-0.43494233	-0.07914565	-0.038200904
NC_010322	3	0.33503044	0.0483434	0.18568195	-0.26913977	-0.36745176	-0.30674043	0.0074163326	0.346312	0.069713354	0.15859042	-0.05980632	-0.47286543	-0.113984026	-0.08799507
NC_010322	4	0.35050082	0.103603065	0.1846428	-0.12304492	-0.3717036	-0.3471842	-0.060840577	0.359906	0.110751584	0.16479912	0.03471057	-0.46999255	-0.15435034	-0.14132625
NC_010322	5	0.3769501	0.13884507	0.21508928	0.12951986	-0.39804405	-0.5005508	-0.14653401	0.38296023	0.13614303	0.18959953	0.24913406	-0.4810174	-0.24677154	-0.20063606
NC_014501	1	0.24483728	0.1558172	0.14086068	-0.04919895	-0.17867547	-0.18571685	-0.13283567	0.24597718	0.15463771	0.14754452	-0.051254313	-0.19965813	-0.17786582	-0.1409419
NC_014501	2	0.26699558	0.15298866	0.12938933	-0.052447554	-0.1937602	-0.19565667	-0.13522567	0.26785746	0.15804864	0.13674915	-0.050581906	-0.21403484	-0.17409995	-0.1659133
NC_014501	3	0.27764475	0.15179093	0.132392	-0.0727016	-0.2251459	-0.19627583	-0.17458507	0.27924773	0.14369325	0.12939799	-0.06537602	-0.21605697	-0.20125894	-0.16969414
NC_014501	4	0.2883892	0.13970973	0.14371046	-0.06981777	-0.25535458	-0.20646206	-0.19086564	0.29013816	0.13666822	0.13901788	-0.06701309	-0.24850199	-0.18350752	-0.17708817
NC_014501	5	0.30983272	0.107972674	0.146607	-0.0459571	-0.31441453	-0.22063294	-0.2189188	0.30950373	0.13505396	0.15095308	-0.01679528	-0.3170359	-0.18311273	-0.23802581
NC_014500	1	0.3185931	0.05600978	0.16670522	-0.25935847	-0.27939475	-0.14549653	0.19780897	0.31620482	0.109957114	0.09714934	-0.12723963	-0.36056858	-0.017043479	0.01446384
NC_014500	2	0.37030292	0.05664606	0.1634836	-0.29372978	-0.3244382	-0.23072048	0.25158632	0.37971896	0.08105283	0.10653385	-0.1795663	-0.45598698	-0.08439176	0.054706216
NC_014500	3	0.39381808	0.059119068	0.1721252	-0.29020768	-0.38016215	-0.28884766	0.2397734	0.40679836	0.09039252	0.12335958	-0.13210766	-0.4676839	-0.15762886	0.04978062
NC_014500	4	0.41463834	0.086518824	0.18756215	-0.2346231	-0.4120928	-0.3651598	0.20084548	0.42771283	0.08752155	0.14356247	-0.105392665	-0.5029119	-0.23414512	0.043451585
NC_014500	5	0.4510976	0.13817711	0.2103594	-0.021170458	-0.4186654	-0.533715	0.12586203	0.4590459	0.13205935	0.1802078	0.06568365	-0.51938236	-0.3449074	0.00038599022
NC_016642	1	0.2004885	0.050885346	0.18522489	-0.32013962	-0.15993252	-0.3024594	0.1822101	0.20628738	0.0749229	0.14426449	-0.24204992	-0.26384783	-0.17946468	0.017760884
NC_016642	2	0.22375163	0.0693392	0.18177684	-0.30225396	-0.18708274	-0.31305128	0.1085784	0.23092723	0.088655196	0.13818003	-0.21386944	-0.28407818	-0.19683325	-0.06818126
NC_016642	3	0.23744795	0.10058631	0.18594427	-0.24920145	-0.2252238	-0.34831962	0.041105587	0.24489672	0.12108911	0.14242098	-0.14218199	-0.28781384	-0.19364858	-0.12843412
NC_016642	4	0.2515447	0.10789849	0.17168693	-0.14400901	-0.26244804	-0.30420628	-0.06903011	0.25875455	0.11366653	0.13895752	-0.047035925	-0.36111468	-0.14106119	-0.22291802
NC_016642	5	0.27355227	0.13573767	0.18190357	0.019209353	-0.32537532	-0.28484768	-0.1752521	0.2818467	0.15526578	0.15198854	0.122916125	-0.37389043	-0.13053906	-0.3266824
NC_016641	1	0.3212959	0.07437452	0.19627301	-0.23587996	-0.11505817	-0.06063175	0.19948706	0.31924215	0.056550734	0.14015968	-0.19017227	-0.24671954	-0.05549649	-0.033347286
NC_016641	2	0.35210782	0.097596414	0.19430225	-0.24246179	-0.11662237	-0.062304936	0.20148778	0.35249764	0.06822419	0.13143574	-0.18988961	-0.26924428	-0.061498165	-0.010697324
NC_016641	3	0.3686794	0.13129367	0.20125453	-0.23052302	-0.11343383	-0.061789665	0.19691998	0.36977914	0.12073221	0.14998332	-0.16258863	-0.22634885	-0.050495367	-0.02086303
NC_016641	4	0.3874351	0.16088378	0.20762834	-0.2151006	-0.11593862	-0.053837266	0.18140647	0.3867045	0.15298764	0.16726136	-0.161077	-0.27123058	-0.058955584	-0.032851167
NC_016641	5	0.42596027	0.20880389	0.22108933	-0.11314293	-0.1676453	-0.11509699	0.13569368	0.42192397	0.20008513	0.18517028	-0.08276125	-0.32377768	-0.061115693	-0.07346772
NC_008800	1	0.23203227	0.06737381	0.15538526	-0.2580001	-0.15111127	-0.14891642	0.10751632	0.2381491	0.099971585	0.11581632	-0.20352656	-0.27939665	-0.08284647	-0.03451065
NC_008800	2	0.25442946	0.09343793	0.16848925	-0.2675533	-0.15774019	-0.19833802	0.10885637	0.2586329	0.079818286	0.1249513	-0.21674013	-0.3100552	-0.11042321	-0.03041041
NC_008800	3	0.26795885	0.09816313	0.18098348	-0.262852	-0.19330263	-0.22644171	0.086074665	0.27208105	0.110906705	0.13636243	-0.19547667	-0.2974652	-0.14911331	-0.05865964
NC_008800	4	0.28259954	0.12760447	0.18841714	-0.22136733	-0.207075	-0.25934538	0.05768895	0.2868622	0.1257671	0.16263138	-0.1778671	-0.32374775	-0.17588395	-0.052316006
NC_008800	5	0.31605107	0.17846024	0.21757941	-0.07874946	-0.28586298	-0.3815105	0.018703243	0.31502345	0.16802716	0.19302295	-0.06748795	-0.37905982	-0.27720085	-0.09683809
NC_007759	1	0.44374844	0.09785191	0.19751862	-0.10947428	-0.18172023	-0.12057258	0.002115249	0.44685763	0.086420186	0.1651548	-0.09121642	-0.2822241	-0.11641636	-0.10122095
NC_007759	2	0.46949133	0.12249754	0.21839155	-0.067386955	-0.19361915	-0.16336167	-0.0020894571	0.4707286	0.094983995	0.17877969	-0.067881644	-0.30352744	-0.11622977	-0.10837525
NC_007759	3	0.4836379	0.09737845	0.21990621	-0.09256055	-0.26101717	-0.1707447	0.02356758	0.48428527	0.09091963	0.17024909	-0.052916147	-0.34221074	-0.12657435	-0.10241189
NC_007759	4	0.4965637	0.10101514	0.22300673	-0.06462124	-0.28101906	-0.18723501	0.010039712	0.49575078	0.113780096	0.18220635	0.008359302	-0.3267989	-0.11360672	-0.099293776
NC_007759	5	0.51698095	0.116546094	0.22572722	-0.02753424	-0.293568	-0.14737171	0.018741865	0.5138202	0.11539684	0.2038043	0.029169783	-0.34524527	-0.08562819	-0.08771673
NC_007332	1	0.4713213	0.15578641	0.13502026	-0.095944606	-0.1760479	-0.06371956	-0.10654828	0.46004036	0.17477578	0.14354667	-0.04639738	-0.25524476	-0.021374045	-0.1454006
NC_007332	2	0.4963885	0.18406871	0.12566896	-0.077015884	-0.13591023	-0.04090447	-0.163877	0.49382466	0.19183052	0.13954423	-0.066125184	-0.2573471	-0.060211267	-0.14018692
NC_007332	3	0.50768226	0.19797802	0.10346222	-0.079068355	-0.18094793	-0.045410834	-0.25972223	0.5051936	0.20484118	0.13747963	-0.060775924	-0.24921575	-0.025722958	-0.19396552
NC_007332	4	0.5198055	0.23312958	0.098280825	-0.038850255	-0.2078161	-0.05138807	-0.22974324	0.51910645	0.23220415	0.1216593	-0.05241191	-0.27222875	-0.008355555	-0.17111255
NC_007332	5	0.5426149	0.2571903	0.08819972	-0.0021253985	-0.222945	-0.04144472	-0.2875	0.54366857	0.23295563	0.089320935	-0.006055268	-0.28970978	-0.018849207	-0.23370981
NC_013799	1	0.5313206	0.1374767	0.24763131	0.121713445	0.098450616	-0.19830616	-0.107238606	0.53048176	0.1513401	0.25427762	0.106675394	0.068524264	-0.19138795	-0.097512834
NC_013799	2	0.5571132	0.118537165	0.24822	0.116216496	0.04655114	-0.19091834	-0.10240688	0.55608827	0.12238659	0.25025278	0.11924119	0.03925107	-0.19895807	-0.11062789
NC_013799	3	0.571521	0.10406876	0.23701005	0.093435034	-0.011252009	-0.18837474	-0.09555984	0.570295	0.11228647	0.25482035	0.11239653	0.013865212	-0.19703174	-0.106660455
NC_013799	4	0.58640426	0.09832272	0.22897638	0.08136174	-0.062964015	-0.14529803	-0.091940776	0.5844812	0.100437514	0.22897214	0.10226762	-0.018881284	-0.17081557	-0.08952875
NC_013799	5	0.6134025	0.07213584	0.2209677	0.08835191	-0.12995186	-0.14819808	-0.123889975	0.61356276	0.09430601	0.23914152	0.12813963	-0.063252196	-0.115401395	-0.08555784
NC_007333	1	0.3509514	0.056982525	0.12579809	0.28509906	-0.52272725	0.03906763	-0.19409029	0.3468167	0.031582117	0.088961914	0.103630364	-0.5043604	-0.099395804	-0.1459256
NC_007333	2	0.38190997	0.035042085	0.14602406	0.26254827	-0.53070635	-0.03928603	-0.124702	0.38127506	0.006953318	0.11363094	0.13663495	-0.529032	-0.13463752	-0.08878212
NC_007333	3	0.39625382	0.03403855	0.15902746	0.274079	-0.5117691	-0.051731974	-0.12261498	0.3950482	-0.011265245	0.14129749	0.047237232	-0.52099603	-0.21728395	-0.04483855
NC_007333	4	0.4082957	0.035659786	0.16608782	0.29602158	-0.4756085	-0.09716446	-0.10959059	0.40701443	-0.013031906	0.14989392	0.14136755	-0.50563014	-0.22884203	-0.047693744
NC_007333	5	0.4300103	0.08322386	0.19671914	0.30870625	-0.3504281	-0.3023203	-0.14097463	0.42455873	0.04776051	0.1738626	0.1669173	-0.39655012	-0.335873	-0.0655297
NC_013798	1	0.24060227	0.08536342	0.20702086	-0.22025844	-0.01107998	-0.16667317	0.123347186	0.23901692	0.06293488	0.096500866	-0.16738968	-0.41648746	-0.17950854	-0.20246027
NC_013798	2	0.2647556	0.13556875	0.19627336	-0.20114534	-0.041606113	-0.17226005	0.08167331	0.26316124	0.15026726	0.10631124	-0.11235351	-0.36508742	-0.21635844	-0.2887058
NC_013798	3	0.27893084	0.17272635	0.187706	-0.15878586	-0.09776461	-0.19073074	0.040860526	0.27645716	0.1699129	0.10061968	-0.08224698	-0.45521796	-0.23141941	-0.33754647
NC_013798	4	0.29315078	0.19037162	0.18488085	-0.094302155	-0.22062561	-0.20770936	-0.025575083	0.2889393	0.2078201	0.1313523	-0.023477158	-0.4866601	-0.23512095	-0.407556
NC_013798	5	0.31775635	0.23220375	0.17720874	0.08718485	-0.36408293	-0.24741858	-0.13049981	0.31169063	0.24034572	0.13558762	0.14754558	-0.54685575	-0.27479914	-0.5086072
NC_007335	1	0.47929367	0.16131304	0.20632884	-0.03330461	-0.05325057	-0.090777285	-0.16168478	0.47624004	0.14593382	0.19646879	-0.04958263	-0.015702479	-0.113812305	-0.12473461
NC_007335	2	0.5193526	0.16425471	0.20270525	-0.022189742	-0.1042266	-0.076807156	-0.13758041	0.5142296	0.13978139	0.19717315	-0.039094	-0.0005670006	-0.11164351	-0.12632525
NC_007335	3	0.53589565	0.17603539	0.19350842	-0.003857316	-0.13889226	-0.041329447	-0.18770628	0.5325477	0.14385015	0.18173444	-0.030126046	-0.02025417	-0.10791616	-0.15842475
NC_007335	4	0.55260706	0.14892572	0.1923248	0.006714157	-0.14093448	-0.06811496	-0.21609604	0.551069	0.13960034	0.189869	-0.00090242934	-0.08768315	-0.08519762	-0.17066233
NC_007335	5	0.5892819	0.11793311	0.19234331	0.05498617	-0.21888015	-0.04652813	-0.32017034	0.5829315	0.15263273	0.18272859	0.040412724	-0.21197793	-0.04396296	-0.2911032
NC_014506	1	0.29530743	0.085943386	0.18454668	-0.19943126	-0.040685974	-0.121628866	0.10572377	0.30189952	0.11007017	0.1322898	-0.115830116	-0.25353846	-0.0796794	-0.1890792
NC_014506	2	0.31161425	0.18318786	0.19952472	-0.1297835	-0.023764944	-0.06143708	0.051838636	0.31992367	0.20901789	0.13495761	-0.068617314	-0.26553804	-0.04426986	-0.24567994
NC_014506	3	0.32098067	0.2026578	0.209393	-0.103548944	-0.05824691	-0.05409571	0.024200164	0.32893318	0.21567461	0.16050008	-0.041382372	-0.26100844	-0.03263475	-0.25317633
NC_014506	4	0.33059695	0.21789084	0.22262026	-0.05717285	-0.07514739	-0.06239313	-0.00024551927	0.33922574	0.23956926	0.18170714	0.0052820053	-0.30261585	-0.027651083	-0.28023145
NC_014506	5	0.3510372	0.24981374	0.2447309	0.026140155	-0.07441314	-0.087272346	0.029583333	0.3613863	0.26755163	0.20077452	0.08541964	-0.3021487	-0.04294945	-0.2635585
NC_013791	1	0.26084793	-0.04067882	0.15659475	-0.15148982	-0.24594767	-0.073655605	0.014315947	0.26151112	-0.0028802557	0.19656448	-0.1264861	-0.13087574	-0.031981725	0.15837064
NC_013791	2	0.29169145	0.100483775	0.16173147	-0.07303174	-0.19770664	-0.035637148	0.030745063	0.29088914	0.13192771	0.19880015	-0.05324382	-0.06930364	-0.010642827	0.15498939
NC_013791	3	0.3081189	0.16811487	0.17141296	-0.046868414	-0.17296787	-0.046050627	0.0053038676	0.30696276	0.17696065	0.20456965	-0.03063184	-0.062803425	-0.008693957	0.15409094
NC_013791	4	0.32843676	0.1991902	0.18754528	-0.021360693	-0.21655025	-0.02592572	0.025617775	0.3244914	0.199266	0.21554859	-0.021157708	-0.094373986	-0.0032642863	0.13628702
NC_013791	5	0.36576343	0.24237937	0.19665018	0.040810283	-0.2415085	-0.023618756	-0.022601886	0.36033702	0.23337278	0.22790363	0.03360536	-0.16495727	-0.040927023	0.13524161
NC_013790	1	0.39734888	0.10855459	0.25686404	-0.31011963	-0.062454734	-0.11008662	-0.3579387	0.40254155	0.12001258	0.24857204	-0.13480647	-0.23243536	0.16459884	-0.36393443
NC_013790	2	0.42166382	0.18641984	0.26523328	-0.27404773	-0.06079165	-0.042360228	-0.44022346	0.43143478	0.25283727	0.26611552	-0.03826466	-0.21036889	0.20292196	-0.4794708
NC_013790	3	0.43681306	0.20767637	0.26591873	-0.18140578	-0.06771392	-0.07028707	-0.5117057	0.44819224	0.26200837	0.27415535	0.003208758	-0.25544307	0.20334964	-0.512976
NC_013790	4	0.45442745	0.22585057	0.27622163	-0.084424935	-0.024383193	-0.068512455	-0.53671235	0.46469504	0.272737	0.2725715	0.079541035	-0.23731166	0.15647115	-0.54380924
NC_013790	5	0.49098375	0.22917211	0.29519767	0.18095721	-0.28442422	-0.080235004	-0.64966315	0.49719936	0.27147567	0.2907495	0.22051667	-0.325871	0.11693153	-0.6140913
NC_012660	1	0.24497445	0.06571985	0.15806702	-0.27898932	-0.23225054	-0.22082831	0.06928836	0.24877821	0.09523158	0.12297739	-0.14817883	-0.34338072	-0.06102316	-0.0242376
NC_012660	2	0.27266884	0.06323057	0.16204649	-0.2835897	-0.3018336	-0.29477978	0.029455474	0.27843633	0.08780074	0.1338339	-0.15977529	-0.39422745	-0.11622962	-0.045173246
NC_012660	3	0.28577176	0.07294598	0.17142434	-0.22783409	-0.3528729	-0.3609265	-0.012684385	0.29094425	0.081224285	0.1475862	-0.10893238	-0.44009912	-0.19576244	-0.0635244
NC_012660	4	0.29739398	0.074999325	0.18201332	-0.145448	-0.3809387	-0.4027947	-0.03641728	0.30214402	0.07900164	0.16077007	-0.044400264	-0.45945537	-0.23120208	-0.088672385
NC_012660	5	0.31682244	0.106925756	0.21638273	0.06204571	-0.43192327	-0.49156508	-0.103133686	0.31923163	0.10739543	0.18625475	0.1152559	-0.49815124	-0.30375767	-0.14298534
NC_010334	1	0.17730229	0.08398401	0.17561121	-0.25040957	-0.06566982	-0.1775015	0.047536176	0.18492027	0.09262722	0.11574846	-0.14903453	-0.2614952	-0.059344415	-0.16955625
NC_010334	2	0.19321607	0.107008174	0.18166335	-0.23800956	-0.07614627	-0.18360177	-0.00050338387	0.20131935	0.14127144	0.12336363	-0.13629581	-0.27712125	-0.08795012	-0.21377856
NC_010334	3	0.20411634	0.12912342	0.1965092	-0.21851148	-0.110972606	-0.19467086	-0.01950541	0.21153976	0.15842943	0.14964134	-0.124628454	-0.27729058	-0.0958403	-0.25884846
NC_010334	4	0.21723358	0.15772064	0.20715412	-0.1980739	-0.1342367	-0.22590348	-0.050038163	0.22365592	0.1793462	0.16621986	-0.1277668	-0.3224015	-0.12373321	-0.2642589
NC_010334	5	0.24213344	0.17829582	0.22615261	-0.11540922	-0.23426794	-0.27406943	-0.08106838	0.24645528	0.1999618	0.20294401	-0.071967535	-0.36675185	-0.1883949	-0.2934144
NC_007761	1	0.30930564	0.0038225888	0.16618876	-0.2665602	-0.33369303	-0.17847377	-0.064206645	0.31012553	0.028710578	0.1417745	-0.21334259	-0.37195724	-0.10577791	-0.12521315
NC_007761	2	0.3410612	0.030345038	0.16178551	-0.30646682	-0.31440282	-0.25804713	-0.11780268	0.34306854	0.024793224	0.13740286	-0.2333653	-0.37127078	-0.18358171	-0.17188863
NC_007761	3	0.35364094	0.04944282	0.16197893	-0.29388368	-0.29271564	-0.3189499	-0.1624293	0.3548815	0.055362057	0.14533623	-0.2336552	-0.34422067	-0.19881783	-0.18298423
NC_007761	4	0.36384404	0.088862196	0.15681392	-0.24761237	-0.24416205	-0.33798343	-0.18056913	0.36456966	0.08719436	0.13816012	-0.20593531	-0.31742874	-0.2274931	-0.21333046
NC_007761	5	0.38000384	0.13313676	0.16155224	-0.1556976	-0.21632653	-0.39440694	-0.23213081	0.37988237	0.13714659	0.15170649	-0.10376735	-0.25857604	-0.2840174	-0.25027966
NC_007760	1	0.5532428	0.009613413	0.14262608	-0.15492386	-0.36994815	-0.093026444	-0.09357365	0.54966056	0.0072666444	0.13531828	-0.16268083	-0.41449013	-0.08078083	-0.1418447
NC_007760	2	0.5711003	-0.008064928	0.14620975	-0.2735278	-0.36226794	-0.017167382	-0.047514793	0.5687101	-0.014860988	0.12873967	-0.31707317	-0.37814412	-0.040590405	-0.07717035
NC_007760	3	0.5778853	-0.0074825296	0.1442468	-0.25381905	-0.3438446	-0.02700049	-0.007843712	0.5754007	-0.029358251	0.13238427	-0.2954386	-0.38046834	-0.04	-0.02127619
NC_007760	4	0.58421266	-0.01122876	0.1520003	-0.18768328	-0.3152959	0.027663331	0.024217336	0.5818441	-0.029477393	0.14437439	-0.20837125	-0.33519238	-0.026045777	0.0063077854
NC_007760	5	0.5952682	-0.04768359	0.16044888	-0.10232158	-0.31604934	0.12816577	0.09391687	0.5921445	-0.064887874	0.14308114	-0.1686616	-0.34951326	0.085299455	0.063774444
NC_008816	1	0.3287721	0.16642782	0.23061901	-0.08922701	0.041821945	-0.106925204	-0.07445385	0.33373716	0.1777361	0.21827993	-0.01518596	-0.19063671	0.015121864	-0.1275222
NC_008816	2	0.34737346	0.15126519	0.21530017	-0.067615226	0.08117398	-0.10763034	-0.122404374	0.35143292	0.19455886	0.20346038	0.00012676681	-0.17310087	0.009576769	-0.16408491
NC_008816	3	0.35720325	0.15895395	0.22683518	-0.027315041	0.083809525	-0.11902915	-0.13825503	0.36168718	0.1959238	0.20816399	0.028741328	-0.20666291	-0.0065769623	-0.21165152
NC_008816	4	0.36631653	0.16171443	0.21049401	-0.008354395	0.06922385	-0.10017657	-0.17279626	0.3711097	0.19656226	0.21457952	0.027113656	-0.19624643	-0.012401596	-0.2486665
NC_008816	5	0.38649145	0.15142713	0.20440154	0.037390407	-0.069223106	-0.10635399	-0.3220513	0.38990113	0.18356983	0.20306975	0.097078346	-0.26170668	-0.020729927	-0.32893497
NC_008818	1	0.35337472	0.048549555	0.22681537	-0.0034875611	-0.1572766	0.033354923	-0.1800222	0.35287446	0.071440056	0.22711456	0.01911401	-0.104232095	0.016688257	-0.1725947
NC_008818	2	0.37122115	0.0883243	0.23569098	0.09007597	-0.10027211	0.06094627	-0.20770839	0.370961	0.06318545	0.23299138	0.07401448	-0.12289818	0.032847617	-0.18314984
NC_008818	3	0.3818984	0.07096867	0.24162762	0.10028579	-0.10839774	0.03828791	-0.16453351	0.38261485	0.08812147	0.24521878	0.11003511	-0.07094652	0.03493385	-0.2151656
NC_008818	4	0.3945383	0.050249897	0.24018273	0.14131229	-0.09696706	0.04751442	-0.15177642	0.39422837	0.09165067	0.24313089	0.1316229	-0.10485022	0.069041096	-0.18419898
NC_008818	5	0.41415772	0.036227413	0.24693994	0.23687236	-0.1109015	0.09427113	-0.12366435	0.41533747	0.032585334	0.24737358	0.24539171	-0.12937379	0.093891405	-0.13896838
NC_008817	1	0.48489392	0.16966186	0.22724755	-0.073739745	0.049380433	-0.10304013	-0.07509579	0.49218237	0.18073553	0.20229045	-0.022351624	-0.17199391	-0.02751186	-0.13690476
NC_008817	2	0.5151532	0.16910656	0.21973744	-0.047837295	0.08499414	-0.12902454	-0.091541134	0.51984346	0.18546923	0.21061124	-0.00884668	-0.1651336	-0.022797212	-0.15925817
NC_008817	3	0.5292908	0.16163969	0.21136422	-0.046135962	0.04957851	-0.10965482	-0.11226725	0.53260076	0.19049782	0.2034384	0.0161029	-0.14420664	-0.020912547	-0.18995816
NC_008817	4	0.5432153	0.15211484	0.21844703	-0.0070098136	0.030177515	-0.12693569	-0.15055813	0.5464501	0.1867883	0.19974689	0.023012107	-0.17052826	-0.028735632	-0.20467836
NC_008817	5	0.5713882	0.13658147	0.20518309	0.03873176	-0.04522358	-0.09431359	-0.22580644	0.57556593	0.18684146	0.20861857	0.08997729	-0.18441558	-0.009262025	-0.32063198
NC_008819	1	0.47371164	0.13271394	0.20595546	-0.075897716	0.053085048	-0.1547882	-0.11038608	0.48510578	0.18001735	0.18412626	0.00546295	-0.20123748	0.015479411	-0.18566176
NC_008819	2	0.5120914	0.12875053	0.20219883	-0.06828818	0.092145465	-0.17746755	-0.08298068	0.5220068	0.19493894	0.18320943	0.041603766	-0.21576254	0.020225368	-0.20474309
NC_008819	3	0.5283218	0.12093894	0.1936813	-0.0666922	0.07623805	-0.16270326	-0.105497174	0.5405506	0.19720943	0.18354793	0.05031382	-0.22050466	0.012428793	-0.23298064
NC_008819	4	0.5443268	0.108627886	0.20271747	-0.062429152	0.06055476	-0.17515887	-0.14794268	0.55693084	0.17049499	0.18852523	0.04962248	-0.2335414	-0.011465102	-0.24907824
NC_008819	5	0.5817246	0.077028535	0.19885598	-0.065529056	-0.06918745	-0.14812651	-0.22528815	0.58778304	0.14589728	0.18501087	0.09080452	-0.27097315	-0.022419792	-0.32131028
NC_012668	1	0.25153023	0.072587535	0.15759121	-0.21372154	-0.10953548	-0.18457247	0.10970028	0.2648838	0.07483975	0.11068187	-0.13242157	-0.27441937	-0.13648294	-0.086044
NC_012668	2	0.27727312	0.10064666	0.15141651	-0.19139029	-0.1253642	-0.19227903	0.10370931	0.29312357	0.102692835	0.09988512	-0.13698393	-0.2985318	-0.16387634	-0.09449103
NC_012668	3	0.29603037	0.123740174	0.16032796	-0.16464548	-0.16054556	-0.25928435	0.094264306	0.30952406	0.14059788	0.12046713	-0.102852054	-0.31043318	-0.1983667	-0.102821015
NC_012668	4	0.31824034	0.15499464	0.17294955	-0.11686313	-0.2362855	-0.26493296	0.06681914	0.3262427	0.14814715	0.13623777	-0.07840717	-0.35768324	-0.2146547	-0.09337006
NC_012668	5	0.35967055	0.1872177	0.20551127	0.05948468	-0.38001695	-0.31949016	0.11287342	0.3588551	0.18227161	0.17681013	0.043890867	-0.46476895	-0.25697625	-0.064395785
NC_012669	1	0.7224727	-0.039124712	0.17260437	-0.16287215	-0.45534635	-0.042697106	-0.05137715	0.7119864	-0.036351155	0.1494988	-0.09803922	-0.48215425	0.04332553	-0.10948139
NC_012669	2	0.7772749	-0.036614075	0.1658602	-0.1359094	-0.45290717	-0.12042119	-0.042493068	0.76802695	-0.049903233	0.14936115	-0.117227316	-0.49468452	-0.018562268	-0.10233999
NC_012669	3	0.7980504	-0.028449986	0.16522509	-0.12264514	-0.45360482	-0.18004835	-0.041354377	0.7905643	-0.043405086	0.14469293	-0.0713422	-0.47029513	-0.06339946	-0.0925722
NC_012669	4	0.81311345	-0.018940782	0.16134043	-0.16589002	-0.42544538	-0.2401287	-0.02574896	0.80690074	-0.0137574775	0.14078917	-0.027777778	-0.45300853	-0.13626075	-0.08079944
NC_012669	5	0.83012235	-0.009177941	0.15351823	-0.07903403	-0.39161396	-0.23851852	0.028559525	0.8252969	-0.02703782	0.12928692	-0.027216857	-0.4281452	-0.15200932	-0.0125231845
NC_007347	1	0.36909848	0.03503797	0.14586838	-0.2865862	-0.33650097	-0.0703562	0.049239427	0.3688105	0.047091227	0.12081085	-0.1792317	-0.40789077	0.010426321	-0.018969718
NC_007347	2	0.3987183	0.0514933	0.1463713	-0.27316737	-0.36332273	-0.14819933	0.046185926	0.3983808	0.051042676	0.123581916	-0.20167796	-0.42621714	-0.03718798	-0.010135487
NC_007347	3	0.41281274	0.055869296	0.15522276	-0.26516157	-0.3863983	-0.16425961	0.04354734	0.41361076	0.04191501	0.13215645	-0.161768	-0.44844627	-0.028350858	-0.019977039
NC_007347	4	0.42685935	0.054282542	0.1718374	-0.18297374	-0.39267704	-0.26891208	0.01814685	0.42786637	0.041001257	0.15147667	-0.105940714	-0.45718154	-0.08017136	-0.02495067
NC_007347	5	0.4516012	0.11638177	0.1996554	0.035404406	-0.34887236	-0.36254707	-0.032413114	0.4506417	0.09248793	0.1751903	0.028023377	-0.42152384	-0.21096544	-0.08188057
NC_010338	1	0.3250746	0.04426217	0.16610599	-0.26750425	-0.35213968	-0.18130311	-0.08086157	0.32620487	0.06034978	0.1480824	-0.1918197	-0.36441332	-0.12273232	-0.13613033
NC_010338	2	0.36058536	0.033901546	0.1649894	-0.28498986	-0.38618127	-0.28755203	-0.10675984	0.36005974	0.041802168	0.15386528	-0.2469091	-0.4061139	-0.19455875	-0.15474531
NC_010338	3	0.37489906	0.04901192	0.1790225	-0.2910011	-0.39265364	-0.35902086	-0.1186797	0.3739832	0.0570187	0.16260792	-0.25640023	-0.41684633	-0.2465358	-0.16640891
NC_010338	4	0.38613638	0.061191976	0.19076411	-0.2587391	-0.40364462	-0.38770118	-0.12402046	0.38500974	0.060558803	0.17710133	-0.21589825	-0.40901673	-0.3159691	-0.16619425
NC_010338	5	0.40159848	0.06574178	0.21868514	-0.16202582	-0.4343015	-0.48012853	-0.13858669	0.4010511	0.07307807	0.20437956	-0.13088177	-0.43862548	-0.37137422	-0.17855464
NC_010337	1	0.28237957	0.1288277	0.20275499	-0.096820086	-0.17100118	-0.03162356	0.028377835	0.2576703	0.11581863	0.14406736	-0.05239688	-0.28348458	0.08095839	-0.009171195
NC_010337	2	0.32934186	0.09193848	0.20361549	-0.15576737	-0.22178409	-0.1517082	-0.027848478	0.31562304	0.102592796	0.14074488	-0.107297264	-0.27453524	-0.13480209	-0.093043946
NC_010337	3	0.3519264	0.09683612	0.19787236	-0.15489878	-0.2506183	-0.18505815	-0.08905868	0.34313935	0.07186027	0.14846718	-0.10727857	-0.34319037	-0.13337106	-0.15981232
NC_010337	4	0.37333703	0.10713879	0.1995731	-0.0933566	-0.2643673	-0.26976418	-0.17561057	0.36620334	0.08646417	0.12674473	-0.018126046	-0.3622445	-0.12328244	-0.23388582
NC_010337	5	0.41146228	0.13153104	0.21445616	0.06315494	-0.31716752	-0.43012315	-0.34019506	0.4046402	0.09039274	0.17707965	0.06789449	-0.38677147	-0.27941534	-0.35815883
NC_010336	1	0.24056657	0.14849284	0.23403263	-0.2210613	0.13387173	-0.13133246	0.19111969	0.24969986	0.18848227	0.13781574	-0.12898523	-0.23051706	-0.078644395	-0.18863738
NC_010336	2	0.25573286	0.18033996	0.22029154	-0.18640356	0.1317995	-0.14234012	0.124016166	0.2637015	0.16466242	0.14335278	-0.14222881	-0.34899834	-0.095948204	-0.28759894
NC_010336	3	0.2641503	0.14601251	0.2297415	-0.19187832	0.10437367	-0.1267361	0.10344828	0.27298462	0.17115124	0.15361439	-0.093843594	-0.37762237	-0.08857042	-0.27979767
NC_010336	4	0.27308396	0.1641772	0.23295932	-0.1325994	0.12538713	-0.15569057	0.08873505	0.2822745	0.18863058	0.18236756	-0.06544578	-0.3719449	-0.14842616	-0.32342008
NC_010336	5	0.29232374	0.1942008	0.2544432	-0.049479343	0.06491107	-0.22000165	0.10372671	0.2997256	0.20685169	0.20109965	0.017866258	-0.38513157	-0.14492856	-0.34440228
NC_005861	1	0.34909412	0.11730395	0.1304862	-0.11410702	-0.051901028	-0.18712433	0.04912773	0.35290253	0.13776663	0.06447883	-0.107621156	-0.14649491	-0.18322296	-0.068678044
NC_005861	2	0.36243942	0.13603964	0.112298995	-0.05902329	-0.07254102	-0.18605363	-0.010881393	0.3673268	0.14327635	0.07600897	-0.073370904	-0.17332561	-0.18025683	-0.16041382
NC_005861	3	0.36828655	0.14787583	0.12645781	-0.04476917	-0.099489085	-0.17419057	-0.04764262	0.3744785	0.13226554	0.07091026	-0.06314095	-0.24269035	-0.17078127	-0.22469714
NC_005861	4	0.3743027	0.14412737	0.12826084	-0.046332482	-0.11260372	-0.16552791	-0.11873695	0.3803309	0.1509527	0.080535285	-0.050907116	-0.2627284	-0.16008128	-0.25985464
NC_005861	5	0.38602176	0.14550784	0.13488431	-0.013309672	-0.18487395	-0.15260188	-0.2117023	0.3910126	0.15037937	0.12624714	0.02116341	-0.35331616	-0.14296597	-0.3527487
NC_008011	1	0.33954015	0.10452123	0.17271934	-0.14036773	0.06888604	-0.1548177	0.015098723	0.33932155	0.14153603	0.070362605	-0.046242774	-0.49258393	-0.09114697	-0.46078432
NC_008011	2	0.35961917	0.10963878	0.16907205	-0.117573515	0.13745107	-0.14243303	0.027027028	0.36019686	0.15343544	0.03465549	-0.048615385	-0.47290117	-0.11789278	-0.42093372
NC_008011	3	0.37087816	0.07806771	0.16096717	-0.14172406	0.1331361	-0.13953058	0.046768706	0.37104034	0.16554162	0.056651514	-0.015248835	-0.47195894	-0.09347005	-0.42117646
NC_008011	4	0.38038254	0.1181585	0.15328832	-0.10291671	0.14385802	-0.13942593	0.023010546	0.3821403	0.13633642	0.051706586	-0.034256272	-0.45441353	-0.09661336	-0.41558442
NC_008011	5	0.39820987	0.13566945	0.1452514	-0.08791795	0.090402044	-0.12495122	-0.06529774	0.39955905	0.16737866	0.05619753	0.0060759834	-0.43685073	-0.08605065	-0.40705267
NC_009428	1	0.424572	0.08444131	0.16125469	-0.22637704	-0.25870505	-0.22694042	-0.03753795	0.42405906	0.09053769	0.15256889	-0.17754272	-0.27127865	-0.13128403	-0.07533875
NC_009428	2	0.45963937	0.08035369	0.17544623	-0.32818836	-0.27622283	-0.3775272	-0.039547455	0.4609797	0.0800005	0.16375974	-0.28958267	-0.2995	-0.28344086	-0.06711511
NC_009428	3	0.47156665	0.021456754	0.1675426	-0.37810537	-0.330288	-0.36711437	0.014865563	0.4720501	0.033169325	0.15925092	-0.3440321	-0.34509188	-0.2809482	-0.035512045
NC_009428	4	0.4825916	-0.009272893	0.16851453	-0.37199512	-0.3748931	-0.38115332	0.025468582	0.4814425	-0.009106314	0.14618643	-0.33385554	-0.38154504	-0.27524844	-0.025782237
NC_009428	5	0.49907026	-0.06294618	0.16968222	-0.39746043	-0.4470201	-0.3631528	0.0710141	0.497287	-0.061046466	0.14858456	-0.33714285	-0.46124235	-0.31232092	0.025913572
NC_007354	1	0.47394034	0.06555108	0.28327745	-0.27742878	0.25113857	-0.22370937	0.54	0.4992669	0.16738096	0.11301395	-0.13623433	-0.4811251	0.1881356	-0.1678487
NC_007354	2	0.4970214	0.12873657	0.28093463	-0.23613587	0.31824544	-0.24293405	0.5326778	0.5214071	0.20326723	0.09880326	-0.07465293	-0.5058033	0.21874149	-0.2483721
NC_007354	3	0.5073689	0.14124566	0.28612143	-0.2215859	0.30433124	-0.2043351	0.49473685	0.5337658	0.21587545	0.1276724	-0.030120483	-0.5415362	0.24792305	-0.34407735
NC_007354	4	0.51872385	0.17566483	0.2815395	-0.17459771	0.30742928	-0.2045576	0.4598976	0.5464567	0.2197468	0.1320235	-0.013950178	-0.51332504	0.2096739	-0.3846154
NC_007354	5	0.5401061	0.18360953	0.27568853	-0.119759694	0.30173147	-0.14753331	0.41694915	0.5696172	0.22998564	0.17006803	0.01989999	-0.43392226	0.22754098	-0.42754492
NC_007355	1	0.25739107	0.14995901	0.18124534	-0.11558012	-0.22276713	-0.041573778	-0.038709678	0.25361466	0.14789249	0.18601859	-0.106125824	-0.27233037	0.0021792618	-0.050455928
NC_007355	2	0.27065945	0.14586194	0.1959069	-0.017990692	-0.19107328	-0.096177325	-0.068832874	0.26846907	0.1658493	0.18184802	-0.048122928	-0.23823285	-0.03551642	-0.08071538
NC_007355	3	0.27836347	0.15680884	0.20647731	0.025720295	-0.20067835	-0.08510699	-0.08752669	0.27655128	0.15516876	0.1982847	0.03996775	-0.2205736	-0.051557925	-0.096280925
NC_007355	4	0.2862564	0.13915604	0.21284477	0.061860453	-0.20301399	-0.09365217	-0.10776352	0.28378603	0.1560239	0.21119653	0.105150655	-0.20409216	-0.049021225	-0.11876462
NC_007355	5	0.30120775	0.17101958	0.23185807	0.14027183	-0.17233904	-0.07348029	-0.19244535	0.29963595	0.18200493	0.22539714	0.14239742	-0.19216332	-0.046580594	-0.16314912
NC_007356	1	0.39824092	0.06600839	0.22080529	-0.21693122	-0.25407588	-0.37016052	-0.076883316	0.40001574	0.11916506	0.1648789	-0.09081081	-0.40644974	-0.18434519	-0.17440401
NC_007356	2	0.41596016	0.12856975	0.20804854	-0.14342096	-0.22464153	-0.341161	-0.08923489	0.41833627	0.1354574	0.16931368	-0.052902583	-0.41853216	-0.21135336	-0.22147651
NC_007356	3	0.424911	0.11289403	0.2035997	-0.14555736	-0.22893296	-0.34920636	-0.07239243	0.42914498	0.15310651	0.18915604	-0.012428558	-0.39953586	-0.17807606	-0.20851864
NC_007356	4	0.4335198	0.12336726	0.19819878	-0.1385168	-0.22552404	-0.3194659	-0.039817076	0.43805873	0.15143311	0.16024454	0.029804727	-0.40670094	-0.18135257	-0.17994858
NC_007356	5	0.4471814	0.11946372	0.22735795	-0.049466114	-0.22859302	-0.30379578	-0.0066441786	0.45336753	0.18593141	0.19504116	0.091327354	-0.38043246	-0.12162373	-0.19597383
NC_013771	1	0.3182987	0.15221658	0.17400192	-0.06690538	-0.16802955	-0.16764797	-0.12700228	0.31419507	0.16585176	0.1639189	-0.047744527	-0.1664682	-0.15543559	-0.19678284
NC_013771	2	0.3377007	0.16052955	0.15384197	-0.047732696	-0.14642082	-0.1446726	-0.16919659	0.33488533	0.14359966	0.15172978	-0.06703622	-0.17702095	-0.14428529	-0.1747212
NC_013771	3	0.3473968	0.14850284	0.16121225	-0.065375306	-0.15000875	-0.13789201	-0.19490255	0.3442231	0.13311695	0.15799059	-0.07274127	-0.17532338	-0.13829225	-0.16947791
NC_013771	4	0.35619634	0.16346094	0.17997731	-0.036411952	-0.12596302	-0.11807747	-0.21986353	0.35489517	0.15395199	0.16088653	-0.052809507	-0.16844976	-0.14977512	-0.23602484
NC_013771	5	0.37089446	0.15267877	0.17539975	-0.048334807	-0.21506684	-0.18025751	-0.23487738	0.37267217	0.1584578	0.16866921	-0.02221922	-0.19739343	-0.15623836	-0.2690089
NC_007350	1	0.25539783	0.08484446	0.20696698	-0.14811882	-0.13214439	0.018302198	0.17303874	0.2573405	0.028887523	0.11135431	-0.16692242	-0.43627608	-0.07788162	-0.20266333
NC_007350	2	0.28119114	0.1688924	0.21148905	-0.09649303	-0.11960944	0.033203192	0.18387909	0.28172207	0.11548546	0.1217628	-0.12659575	-0.4400756	-0.03999356	-0.19952494
NC_007350	3	0.2954068	0.20542862	0.21913236	-0.05566708	-0.17050318	0.026902234	0.16732542	0.29605016	0.17089058	0.14594595	-0.07327823	-0.39628416	-0.053713698	-0.20228074
NC_007350	4	0.31187427	0.24041836	0.22897764	-0.021224031	-0.2161456	0.0055685057	0.12960316	0.3108415	0.22806354	0.15537243	-0.043150656	-0.42921263	-0.048251174	-0.212359
NC_007350	5	0.34642652	0.26151782	0.23824073	0.081955455	-0.45480573	-0.052319065	0.07613235	0.34046978	0.28220987	0.19312687	0.024864865	-0.55954236	-0.065105125	-0.2619254
NC_012658	1	0.29078403	0.13726237	0.29294425	-0.1087543	0.097291745	-0.008940962	-0.008415148	0.2810338	0.07935338	0.18154192	-0.13648069	-0.34143937	-0.21897419	-0.4851013
NC_012658	2	0.32312146	0.23841688	0.32973114	-0.038845807	0.14580178	0.017632047	-0.0015174507	0.31111482	0.19840208	0.21963485	-0.069036424	-0.30822444	-0.20541506	-0.45005876
NC_012658	3	0.33921185	0.24697606	0.32908377	-0.024950743	0.14186618	0.055632953	-0.0062862667	0.32705352	0.21971297	0.24132305	-0.05751056	-0.27985555	-0.17015201	-0.382029
NC_012658	4	0.35664225	0.2569907	0.33086672	0.007931558	0.11356185	0.07340532	0.0133615555	0.34190205	0.2334679	0.24591926	-0.041196104	-0.2681144	-0.11492074	-0.36937848
NC_012658	5	0.392264	0.27718383	0.33251554	0.07853092	-0.00086617586	0.14795434	0.015498497	0.37286773	0.26753613	0.28483266	0.015976524	-0.28710386	-0.051775485	-0.3707317
NC_012659	1	0.25405288	0.066122994	0.23519428	-0.12591392	-0.03484121	0.060061757	0.40985632	0.2557288	0.029296564	0.10390639	-0.10677645	-0.46228647	-0.045292374	-0.16321516
NC_012659	2	0.28412452	0.14328222	0.24029271	-0.078033805	-0.0031594466	0.09315693	0.440652	0.28319567	0.11770095	0.10046281	-0.069910534	-0.4545102	-0.017324116	-0.11171127
NC_012659	3	0.30286318	0.17412663	0.24469218	-0.04270357	-0.01743729	0.107671976	0.44775918	0.30036044	0.14503208	0.13479263	-0.03842426	-0.4149016	-0.010191642	-0.11952992
NC_012659	4	0.32580397	0.20293428	0.24142385	-0.006295169	-0.075218655	0.10651789	0.46028948	0.3191989	0.17035432	0.14917451	0.016073117	-0.47117415	0.012796126	-0.08953901
NC_012659	5	0.36880976	0.23536162	0.23693928	0.08376276	-0.2946676	0.07290469	0.3780359	0.36172512	0.23008755	0.18368138	0.11055821	-0.5031171	-0.007064677	-0.07419208
NC_005835	1	0.4572274	-0.15041061	0.1382973	-0.048048846	-0.28849497	-0.45675677	-0.20691139	0.44999185	-0.10544847	0.113007955	0.2083739	-0.33337206	-0.17675781	-0.24797215
NC_005835	2	0.48144966	-0.087537184	0.15851142	0.05561993	-0.22522755	-0.5346205	-0.1856153	0.4786266	-0.086242974	0.105342284	0.36337706	-0.2699941	-0.22271062	-0.28616154
NC_005835	3	0.49250934	-0.009642787	0.17284323	0.13664952	-0.15082532	-0.53646207	-0.18845198	0.48935494	-0.0066736145	0.14257482	0.43730074	-0.21561155	-0.16567813	-0.25097182
NC_005835	4	0.50016934	0.017069101	0.19521435	0.17835322	-0.11417974	-0.5327245	-0.15914258	0.49728453	0.031036634	0.160594	0.46168324	-0.15876769	-0.17779633	-0.22278355
NC_005835	5	0.5150602	0.060075212	0.22638159	0.1183458	-0.046156727	-0.5390113	-0.1266118	0.51103747	0.065937124	0.19386634	0.438435	-0.07537783	-0.16214427	-0.19263998
NC_014532	1	0.32286125	0.048784778	0.18970609	-0.410975	-0.25470647	-0.15979967	0.0014179865	0.3283236	0.09256804	0.13027555	-0.2417701	-0.36555782	0.009624457	-0.16990648
NC_014532	2	0.35383573	0.040008616	0.18963537	-0.44184372	-0.29454884	-0.22833914	-0.03339888	0.3618959	0.08737387	0.13379963	-0.2549239	-0.39336884	-0.030620562	-0.22609955
NC_014532	3	0.36985195	0.050455175	0.19828774	-0.44146717	-0.28878766	-0.29279974	-0.04719978	0.3819257	0.061392426	0.15228269	-0.264199	-0.42699248	-0.0783848	-0.24512865
NC_014532	4	0.3848174	0.053978086	0.2143416	-0.4481396	-0.30910188	-0.34762296	-0.093407996	0.3977595	0.055532068	0.16988726	-0.21280684	-0.4358055	-0.11891506	-0.2707746
NC_014532	5	0.40738127	0.05766658	0.22879326	-0.40140107	-0.33033657	-0.4418555	-0.12790203	0.42210984	0.020368122	0.19353023	-0.18783171	-0.48229942	-0.14494011	-0.260567
NC_013282	1	0.251615	0.10677841	0.15068552	-0.18949269	-0.28027624	-0.19455884	0.13448115	0.25851774	0.087437816	0.11517008	-0.18194003	-0.3434775	-0.17465943	0.108496614
NC_013282	2	0.28781685	0.09068792	0.1408985	-0.21032277	-0.3519529	-0.29342908	0.13322666	0.29319566	0.090857804	0.12009122	-0.19040285	-0.38897452	-0.30705673	0.08301431
NC_013282	3	0.30529886	0.08812584	0.15265173	-0.18637584	-0.39833695	-0.37656045	0.10959093	0.30816728	0.08352415	0.12468933	-0.18771501	-0.41615725	-0.35138744	0.07490595
NC_013282	4	0.32154107	0.097195506	0.16321406	-0.13249454	-0.4270692	-0.42078462	0.09944173	0.32271686	0.08266495	0.14773397	-0.14567326	-0.45373556	-0.40303677	0.059476048
NC_013282	5	0.35019207	0.13140026	0.19886337	0.062690385	-0.47981986	-0.55737543	0.052333966	0.3491919	0.102833964	0.17995733	-0.017088471	-0.5204032	-0.47564822	0.020394824
NC_017274	1	0.42560527	0.05284957	0.18721461	-0.13402717	-0.17265539	0.0014647887	-0.0071779373	0.42672476	0.08416058	0.20992422	-0.093002096	-0.17296258	0.04701103	-0.008951191
NC_017274	2	0.44977948	0.12258019	0.23871496	-0.04398753	-0.064237915	0.02497418	-0.008459214	0.45083442	0.12264818	0.23746318	-0.05446956	-0.08527989	0.031894777	0.003509757
NC_017274	3	0.4629991	0.14274253	0.28727788	-0.006100598	0.001356271	0.026533276	-0.0015678896	0.46501917	0.1549185	0.28596565	0.010410508	0.004170528	0.04630139	0.009626492
NC_017274	4	0.47716796	0.16158849	0.3017802	0.0015747059	0.07301173	0.0027444882	0.047397498	0.47965384	0.17436741	0.30517828	0.02431652	0.0692959	0.021560835	0.036282104
NC_017274	5	0.52004594	0.16356036	0.33485806	0.084665425	0.13387035	-0.04849996	0.028602121	0.52293617	0.15696958	0.32305548	0.09831769	0.111846596	-0.005813565	0.015527281
NC_017275	1	0.4241514	0.062054336	0.18906972	-0.13883011	-0.19163369	0.014850711	-0.027286137	0.42481124	0.082103774	0.20961538	-0.1085213	-0.13986424	0.028585682	-0.03415783
NC_017275	2	0.44828647	0.116372526	0.23236673	-0.06730657	-0.06871853	0.037563104	-0.011158798	0.45049456	0.112867735	0.24307157	-0.046614148	-0.07194585	0.03399892	-0.0125238225
NC_017275	3	0.46269867	0.14104572	0.273621	-0.019672314	0.0067247823	0.023240177	-0.012048192	0.46405125	0.15713283	0.28134963	-0.003949508	0.0028243703	0.038959004	0.0258408
NC_017275	4	0.4752309	0.16074446	0.30236697	0.00015623536	0.057759587	0.02275393	0.020817505	0.47780076	0.17011888	0.2989568	0.019749505	0.079700716	0.015482622	0.014831343
NC_017275	5	0.503021	0.17040062	0.32128638	0.050832354	0.09614479	-0.0018532246	0.053658538	0.50316274	0.17044829	0.3164189	0.053975202	0.10222276	-0.0019043473	0.04903463
NC_017276	1	0.4255463	0.049697686	0.18883328	-0.13372518	-0.18388724	0.011580932	-0.020042948	0.42445204	0.07751339	0.20403895	-0.11059615	-0.15811242	0.035263777	-0.030122722
NC_017276	2	0.44982964	0.11969514	0.24147248	-0.059787158	-0.05969627	0.034938704	-0.0017533606	0.45020756	0.11961866	0.23778859	-0.044608984	-0.07934878	0.034714445	-0.021597946
NC_017276	3	0.46353388	0.14787684	0.28151152	-0.012375226	0.022452053	0.019490656	0.0035200939	0.46333355	0.15095872	0.2785529	-0.01141352	-0.009600194	0.03842934	0.023725117
NC_017276	4	0.4760293	0.15916617	0.29783002	-0.004373991	0.0535311	0.018463269	0.020042047	0.4771942	0.17317338	0.3029465	0.025748208	0.083510734	0.015455951	0.021446532
NC_017276	5	0.50275487	0.17072454	0.3229105	0.051125266	0.10802423	-0.0009828976	0.05763433	0.5062341	0.17049739	0.31313014	0.056593254	0.116694584	-0.031678986	0.0727217
NC_008009	1	0.7162423	0.073633075	0.12996812	-0.18327676	-0.36908588	-0.14498757	-0.17294925	0.7148287	0.06860912	0.11327237	-0.1411183	-0.4155879	-0.13204633	-0.26002568
NC_008009	2	0.737186	0.10149093	0.124552906	-0.15117872	-0.34261563	-0.15823194	-0.1737688	0.73551613	0.09824231	0.10940329	-0.121023424	-0.3896052	-0.10734078	-0.20892912
NC_008009	3	0.75020725	0.106386065	0.13694905	-0.14053163	-0.31847483	-0.10827975	-0.07367679	0.74794525	0.12154643	0.12206456	-0.09380688	-0.33963197	-0.062865704	-0.12166864
NC_008009	4	0.76384974	0.11765429	0.14564906	-0.17093952	-0.27487254	-0.067235135	0.067515984	0.76137626	0.12104211	0.13969836	-0.11253961	-0.29128712	-0.018313503	0.03033593
NC_008009	5	0.78742844	0.11928631	0.1788103	-0.19268903	-0.20709036	0.051901225	0.28257975	0.7837415	0.12448988	0.15901639	-0.1782663	-0.23013407	0.073872566	0.24685007
NC_014539	1	0.38096985	0.049641453	0.12910195	-0.21656385	-0.31588885	-0.10551311	0.06775043	0.3839224	0.061671875	0.10392928	-0.15205617	-0.3723967	-0.060057588	0.004730781
NC_014539	2	0.4187033	0.03891712	0.12259568	-0.22200678	-0.3503922	-0.19367407	0.06945206	0.41966802	0.05296968	0.09976289	-0.15242274	-0.41132164	-0.1002737	0.015839836
NC_014539	3	0.4337415	0.057826184	0.1328314	-0.21947691	-0.36012918	-0.19847736	0.06456284	0.43469915	0.047920525	0.10601434	-0.11557132	-0.42695776	-0.12257041	0.019426687
NC_014539	4	0.44832796	0.06020154	0.14987063	-0.13250841	-0.37951428	-0.22776689	0.054180518	0.44683468	0.047994442	0.11964076	-0.062941946	-0.4325614	-0.13209563	0.009740146
NC_014539	5	0.4712643	0.09005039	0.17575614	0.029376095	-0.3876256	-0.30862132	0.06196876	0.46642733	0.07924837	0.15030889	0.033351205	-0.45291856	-0.1438206	0.0048495755
NC_014538	1	0.31404564	0.04557817	0.22565033	-0.10336818	0.055319816	-0.09660826	0.112908445	0.31359062	0.016957942	0.14992608	-0.06243354	-0.26638377	-0.020306513	-0.32830188
NC_014538	2	0.337488	0.1917443	0.28673244	0.014184893	0.09219778	-0.06450202	0.115077585	0.33927506	0.18928927	0.20395792	0.0675563	-0.19209039	-0.043738317	-0.33512065
NC_014538	3	0.3486774	0.21040961	0.289555	0.029364996	0.07756552	-0.044544157	0.103212684	0.35215834	0.21908805	0.22561517	0.06816811	-0.22471544	-0.030486777	-0.35672516
NC_014538	4	0.3590717	0.22261001	0.30698085	0.0320597	0.07622394	-0.030380854	0.10944056	0.36162904	0.22939596	0.24226293	0.10947346	-0.20156811	-0.008297258	-0.22050716
NC_014538	5	0.37993163	0.24508362	0.322763	0.077971175	0.038375914	0.04355471	0.06424387	0.38184342	0.23581794	0.26955694	0.15541558	-0.23637703	0.08711944	-0.2741828
NC_013757	1	0.42446026	-0.027974386	0.1684371	-0.14547119	-0.48421425	-0.016196446	-0.08822899	0.41512123	-0.01732518	0.15418248	-0.115490146	-0.50542414	0.028990652	-0.11109961
NC_013757	2	0.4626492	-0.06267236	0.18159674	-0.1119403	-0.51086813	-0.14206128	-0.09590476	0.45694837	-0.051403172	0.16141625	-0.039772727	-0.5310942	-0.024967635	-0.10736696
NC_013757	3	0.47437763	-0.031205539	0.1879388	-0.1452608	-0.4773935	-0.20579495	-0.10486493	0.47102815	-0.048166037	0.1692225	-0.036814425	-0.51241624	-0.08071411	-0.112767465
NC_013757	4	0.48177207	-0.014562879	0.18703888	-0.07188703	-0.43870333	-0.24927895	-0.09075407	0.47978345	-0.027831651	0.1778457	0.039325844	-0.47184986	-0.18847686	-0.10531361
NC_013757	5	0.4928746	0.02165427	0.1920443	0.010638298	-0.36860323	-0.2674033	-0.050257802	0.4913139	0.019662332	0.17512302	0.06635071	-0.39327344	-0.14227143	-0.063158035
NC_007797	1	0.44879007	0.050366882	0.2965943	-0.3142955	0.16668783	-0.29886484	0.40868962	0.4560271	0.072566025	0.22837941	-0.26130575	-0.007075472	-0.24625988	0.2057536
NC_007797	2	0.4823997	0.066035725	0.27661183	-0.28016433	0.1266345	-0.2675014	0.3649011	0.49741817	0.07125571	0.22660886	-0.19869912	-0.07332293	-0.18460111	0.14986737
NC_007797	3	0.49850908	0.09948826	0.27998576	-0.21629342	0.09384823	-0.20389557	0.31298342	0.51351273	0.11612677	0.21329865	-0.16551663	-0.1361528	-0.14032258	0.05045119
NC_007797	4	0.5166815	0.1101862	0.26832938	-0.185	0.017333182	-0.17831056	0.22546972	0.530177	0.1362047	0.16768411	-0.104088	-0.22050633	-0.065995745	-0.05376344
NC_007797	5	0.55370456	0.103648596	0.26938534	-0.1760627	-0.026965782	-0.12377682	0.16054158	0.5600675	0.14705306	0.1753801	-0.02992776	-0.21072626	-0.023469556	-0.043827612
NC_007798	1	0.42744207	0.053154495	0.25011456	-0.20824428	0.064409964	-0.2903907	0.1948718	0.46067724	0.11254159	0.16898164	-0.055947855	-0.12767604	-0.039983165	0.012327232
NC_007798	2	0.46010566	0.07119266	0.24091627	-0.16927083	0.10987858	-0.2872608	0.17983821	0.4902952	0.13068856	0.15139292	0.026496565	-0.17371213	0.022086639	-0.061134297
NC_007798	3	0.474257	0.061729513	0.23887633	-0.17550124	0.0456752	-0.25253025	0.13742273	0.50471765	0.11668942	0.15935484	-0.032236174	-0.2518764	0.044849813	-0.08207619
NC_007798	4	0.4875268	0.06465875	0.23512803	-0.15290976	0.042170294	-0.23564433	0.11985967	0.51956517	0.13716054	0.16088082	0.0072197895	-0.23694627	0.12227137	-0.10260158
NC_007798	5	0.51816297	-0.030164901	0.2201429	-0.18301158	-0.102122016	-0.220581	0.082212254	0.5510586	0.15979765	0.1539646	0.08410015	-0.27460375	0.12347117	-0.14595899
NC_007799	1	0.4539862	0.076524325	0.28206855	-0.29334942	0.20791246	-0.20890525	0.53537285	0.48897955	0.1700758	0.08477816	-0.1049445	-0.49881154	0.16693266	-0.3081511
NC_007799	2	0.48788264	0.082493484	0.28231478	-0.26160976	0.25912628	-0.17614739	0.48972297	0.51894486	0.20924404	0.10809074	-0.08646128	-0.50678295	0.16093336	-0.31714088
NC_007799	3	0.50146616	0.15288442	0.2808258	-0.20102824	0.3245321	-0.18353726	0.45365456	0.5312411	0.19750938	0.14488003	-0.054506205	-0.4797313	0.17843905	-0.3429158
NC_007799	4	0.51499295	0.14969234	0.27665475	-0.19896111	0.32902005	-0.16381595	0.43728554	0.54460454	0.22741887	0.13170351	-0.019172143	-0.5135135	0.22046155	-0.37313432
NC_007799	5	0.5476473	0.1666388	0.27695715	-0.1365261	0.2729885	-0.15196998	0.39432177	0.57412475	0.23959099	0.12567519	-0.0030411943	-0.42407003	0.19672494	-0.3875969
NC_016603	1	0.24019308	0.0641433	0.1565744	-0.22189885	-0.14435898	-0.14187606	0.017989123	0.2441227	0.058885593	0.13004923	-0.19377142	-0.22709765	-0.13791767	-0.08057851
NC_016603	2	0.26119262	0.11399637	0.15172563	-0.18514308	-0.14252724	-0.15732743	-0.0012808376	0.2642399	0.119321786	0.13062802	-0.14410956	-0.22447413	-0.15539353	-0.112458654
NC_016603	3	0.2736799	0.15540192	0.14474185	-0.13424934	-0.13901858	-0.16107523	-0.0122812735	0.2763025	0.14403157	0.12366121	-0.104551904	-0.24040404	-0.16051024	-0.12467367
NC_016603	4	0.28702515	0.18300855	0.13973202	-0.08916074	-0.15945035	-0.20508488	-0.042026557	0.28979957	0.18277046	0.1059069	-0.061176013	-0.2556643	-0.1909806	-0.17396045
NC_016603	5	0.30952758	0.19244362	0.15594307	0.0013499674	-0.21495436	-0.25024223	-0.035810355	0.31133693	0.20231484	0.14512753	0.036659658	-0.31843728	-0.27761248	-0.16263568
NC_009440	1	0.4017755	0.068611026	0.2161753	-0.020831982	-0.016833011	-0.017179275	-0.093324475	0.4013455	0.0735121	0.20399733	-0.030754892	-0.11194896	-0.016118016	-0.09458605
NC_009440	2	0.42389637	0.07541602	0.23345235	0.014612418	-0.020388063	0.0057744565	-0.10569225	0.4229705	0.0914922	0.23889342	0.060590435	-0.04499014	0.009474824	-0.070496544
NC_009440	3	0.43537042	0.06572867	0.21808562	0.018984705	-0.036073945	-0.00080275227	-0.09013717	0.43520698	0.08100265	0.24042316	0.06798563	-0.0145569	0.0044234004	-0.084810935
NC_009440	4	0.4463382	0.07559643	0.24674489	0.08953051	-0.012451772	0.000622665	-0.08612862	0.44736975	0.10132786	0.26120505	0.12647702	0.008215086	0.015773676	-0.062193893
NC_009440	5	0.46628517	0.07206195	0.26356238	0.15725276	0.023450159	0.025901321	-0.060067274	0.46729243	0.06609259	0.2592036	0.16641924	-0.018442256	0.013889954	-0.06246572
NC_016604	1	0.4295939	0.035034668	0.18001087	-0.20302974	-0.4219526	-0.0021558132	-0.0204266	0.4304762	0.029217083	0.15987597	-0.18023618	-0.45256376	0.058711074	-0.06466973
NC_016604	2	0.47097957	0.02374246	0.17864917	-0.24068959	-0.41638374	-0.033963345	-0.009244928	0.4701389	0.03850481	0.16335173	-0.21017063	-0.442224	0.03606227	-0.0702679
NC_016604	3	0.4897131	0.040692497	0.17362782	-0.219378	-0.4059567	-0.05877633	-0.0067317453	0.48795497	0.03101907	0.16083185	-0.2115029	-0.42775318	0.017003357	-0.05045652
NC_016604	4	0.50595015	0.042448986	0.17437412	-0.22224556	-0.3841878	-0.10271099	-0.011315869	0.5040941	0.037176847	0.15860292	-0.17594114	-0.4129426	0.005037325	-0.05477521
NC_016604	5	0.52576864	0.068681635	0.16417924	-0.19242534	-0.32200432	-0.13701604	-0.008110728	0.52425957	0.06509257	0.14930888	-0.17457475	-0.3619946	-0.045622896	-0.04167618
NC_009442	1	0.272656	0.1145316	0.20843239	-0.2258042	0.007113219	-0.09404623	-0.040118627	0.2707255	0.1205012	0.16004623	-0.1408488	-0.16558743	-0.10281827	-0.26065162
NC_009442	2	0.2983539	0.13133904	0.19113073	-0.21422307	0.031817548	-0.11083295	-0.059238106	0.2965709	0.14406338	0.13714778	-0.1258032	-0.21072166	-0.06462821	-0.30941018
NC_009442	3	0.31387594	0.16636288	0.18810643	-0.17874192	0.015696159	-0.1089003	-0.098606035	0.31169322	0.13165267	0.12667766	-0.12017411	-0.26139867	-0.082971595	-0.3528817
NC_009442	4	0.33244646	0.16493228	0.19121051	-0.16654693	-0.016017338	-0.1451195	-0.1476257	0.32885873	0.18217959	0.14231913	-0.09147982	-0.26616174	-0.12729536	-0.40098315
NC_009442	5	0.3694539	0.19709742	0.18797235	0.004072451	-0.14942664	-0.18808107	-0.26454422	0.35947233	0.18027611	0.16092102	0.04252294	-0.35946745	-0.18807398	-0.51046515
NC_016602	1	0.19336765	0.09154593	0.15897198	-0.21744132	-0.18282115	-0.17076828	0.19921847	0.20603271	0.0987563	0.1083558	-0.12809075	-0.35154134	-0.04754482	-0.020553043
NC_016602	2	0.21467629	0.08068809	0.15349162	-0.22589234	-0.22870052	-0.20170575	0.18624455	0.22855324	0.095015176	0.11132196	-0.11772206	-0.3844234	-0.07284898	-0.04358705
NC_016602	3	0.22805293	0.114700355	0.16947858	-0.16853222	-0.2892368	-0.24176979	0.16862765	0.24161886	0.12129825	0.12703337	-0.07663293	-0.4224594	-0.115695864	-0.040782604
NC_016602	4	0.24348797	0.13645568	0.17980523	-0.09075189	-0.34830546	-0.26281062	0.15997899	0.25372437	0.120322645	0.14690694	-0.02739726	-0.48585245	-0.1283634	-0.04273561
NC_016602	5	0.27181017	0.1770189	0.21031398	0.13461812	-0.49420604	-0.29980347	0.18567345	0.27781883	0.16687767	0.1939083	0.14923404	-0.5974306	-0.18395355	-0.008669528
NC_009441	1	0.21575448	0.15784797	0.18353717	-0.13962136	-0.189909	-0.0701422	0.048512805	0.21847926	0.17128071	0.14689672	-0.12743752	-0.2857349	-0.08202008	-0.036846697
NC_009441	2	0.23251139	0.17788799	0.18916751	-0.12877221	-0.21423872	-0.017175572	0.08740587	0.23593946	0.18824832	0.16498518	-0.08540316	-0.3533046	-0.07050984	-0.026902711
NC_009441	3	0.2422976	0.19469175	0.2036537	-0.0832966	-0.22958496	-0.0065708268	0.09714907	0.24516027	0.20256297	0.18248355	-0.035880554	-0.37545168	-0.04932296	-0.048194185
NC_009441	4	0.25214446	0.21010719	0.21105729	-0.027420556	-0.27110735	0.012817826	0.11341796	0.2546176	0.20960009	0.18504895	0.007451149	-0.3856386	-0.03660258	-0.017073987
NC_009441	5	0.27082008	0.21778515	0.21693642	0.046959635	-0.32004395	0.046521433	0.17158403	0.27203265	0.2269299	0.21078214	0.09618908	-0.4456364	-0.017822681	-0.018238565
NC_007793	1	0.27277023	0.09960574	0.2078083	-0.1453222	-0.13992202	0.032491703	0.24949116	0.2760421	0.04319934	0.13205598	-0.16290689	-0.3851629	-0.022334903	-0.14745098
NC_007793	2	0.29905894	0.17975742	0.21641934	-0.09860343	-0.12345112	0.018213058	0.24956839	0.3014422	0.14146207	0.13688652	-0.11082271	-0.39109114	-0.038687203	-0.18869701
NC_007793	3	0.31461897	0.22804844	0.2199765	-0.057310928	-0.11991712	0.011851181	0.23293895	0.315736	0.16286455	0.1463858	-0.09850143	-0.41759217	-0.017885275	-0.14626865
NC_007793	4	0.33159125	0.24731429	0.21860285	-0.029329542	-0.19278698	0.01573631	0.22706188	0.33275646	0.2377346	0.16384047	-0.045640994	-0.42907622	-0.063703075	-0.18884316
NC_007793	5	0.36457518	0.31392744	0.2017422	0.049851116	-0.40634552	-0.0017203244	0.26119295	0.36563963	0.29842997	0.15487589	0.032765776	-0.5494003	-0.036011703	-0.18066157
NC_009443	1	0.2727702	0.11543619	0.20978743	-0.22660646	0.010216884	-0.09820134	-0.027252968	0.26940587	0.12475567	0.157733	-0.14905216	-0.17456022	-0.085778356	-0.2689394
NC_009443	2	0.29870802	0.13444984	0.19292288	-0.21137865	0.027387608	-0.107009396	-0.055333294	0.29634583	0.13652708	0.13862033	-0.12844253	-0.21028103	-0.072109796	-0.3035749
NC_009443	3	0.313896	0.15953745	0.18833318	-0.18698077	0.012255468	-0.11396152	-0.106730595	0.31201267	0.13311613	0.12079102	-0.10529279	-0.27459392	-0.0883539	-0.34581205
NC_009443	4	0.33171216	0.1682352	0.18780895	-0.15908667	-0.012585987	-0.1402476	-0.14581373	0.3287513	0.17240795	0.14995614	-0.09723799	-0.2683845	-0.122047246	-0.40996754
NC_009443	5	0.3682158	0.20061389	0.19067203	0.0060859644	-0.1457889	-0.18901485	-0.26136363	0.3588247	0.1877771	0.15808956	0.03168507	-0.34817883	-0.18256967	-0.5091104
NC_007794	1	0.35920548	0.013379082	0.17933007	-0.24705335	-0.38913903	-0.20077711	-0.07120059	0.35965112	0.019677043	0.14908263	-0.15124457	-0.44566765	-0.05907668	-0.10976215
NC_007794	2	0.3902796	0.025645329	0.16743267	-0.2568468	-0.3840677	-0.2701599	-0.09856123	0.38993397	0.0249484	0.14381647	-0.14347404	-0.45020235	-0.07390863	-0.14271362
NC_007794	3	0.40318295	0.047157675	0.15918621	-0.22363217	-0.36803386	-0.3254399	-0.08722485	0.40297633	0.041904878	0.15587747	-0.089964636	-0.42353413	-0.11567496	-0.15123585
NC_007794	4	0.41409355	0.061545115	0.16911002	-0.17938659	-0.33459523	-0.33403063	-0.08714496	0.41477668	0.07713489	0.15373011	-0.015173764	-0.3947006	-0.14146598	-0.17001076
NC_007794	5	0.43228745	0.12277784	0.16667199	-0.06758012	-0.2676193	-0.40201622	-0.09232	0.4325032	0.11110256	0.15907735	0.057172712	-0.3411887	-0.15455978	-0.12254658
NC_009446	1	0.2735877	0.05383442	0.17301849	-0.21734701	-0.063114606	-0.26703715	0.23751077	0.28116623	0.09253319	0.11873251	-0.17090227	-0.28619957	-0.21705724	0.033406958
NC_009446	2	0.29507852	0.09606342	0.154194	-0.16352458	-0.08903899	-0.2588627	0.18055682	0.30269387	0.10734698	0.11543741	-0.1467443	-0.2725441	-0.228179	0.008510638
NC_009446	3	0.30641136	0.13421857	0.15100342	-0.12765682	-0.1181925	-0.24370636	0.1082447	0.31373295	0.10668365	0.12243717	-0.1264728	-0.28970444	-0.23028217	-0.046437435
NC_009446	4	0.31614503	0.17034903	0.15894052	-0.0691339	-0.19418685	-0.27431673	0.034708172	0.3248629	0.15902993	0.12927797	-0.060849026	-0.34298673	-0.22777693	-0.15061584
NC_009446	5	0.33476314	0.20970887	0.19398671	-0.037775226	-0.32633618	-0.24276032	-0.09307536	0.34294304	0.20808432	0.16041711	0.01703022	-0.42851695	-0.22019681	-0.23011494
NC_007795	1	0.3118698	0.109869756	0.20992054	-0.15315871	-0.13304944	0.032584168	0.24458459	0.3002942	0.013917483	0.09738329	-0.20809825	-0.36978418	-0.019227179	-0.08450704
NC_007795	2	0.3511403	0.17458859	0.2146476	-0.09901761	-0.12859173	0.007751938	0.2492443	0.34704006	0.13127553	0.112804994	-0.12551038	-0.36844397	-0.0346483	-0.12897708
NC_007795	3	0.3713495	0.21073459	0.21545926	-0.06763418	-0.118293725	0.021028038	0.25061798	0.36785004	0.14197858	0.13924511	-0.1222002	-0.4074074	-0.009957558	-0.1776128
NC_007795	4	0.39269587	0.24698363	0.2193511	-0.03523683	-0.18941867	0.025526438	0.22699024	0.3903104	0.20015144	0.16294308	-0.062864415	-0.4247088	-0.02910845	-0.1688731
NC_007795	5	0.4374335	0.28276837	0.221185	0.059764612	-0.40571022	-0.008680148	0.22114563	0.4318171	0.32419375	0.12940747	0.021817526	-0.5162253	-0.036811475	0.031740494
NC_013216	1	0.35689762	0.0766021	0.22731343	-0.15267715	-0.07414415	-0.16715766	0.06297549	0.35179427	0.06309059	0.17721766	-0.1388102	-0.26472676	-0.07510016	-0.08551685
NC_013216	2	0.38679028	0.13288394	0.24385633	-0.13296904	-0.054303154	-0.21641664	0.04980538	0.38409746	0.15057422	0.18663274	-0.07000219	-0.24104503	-0.089551255	-0.109067276
NC_013216	3	0.40283042	0.16191219	0.24581742	-0.105943754	-0.055326212	-0.21060023	0.032073166	0.40245414	0.17990226	0.19503456	-0.033857703	-0.23757143	-0.11576244	-0.110827595
NC_013216	4	0.41845578	0.17799479	0.25110096	-0.091900356	-0.09078218	-0.20754555	0.0033656063	0.4191012	0.19525135	0.19212936	-0.017959738	-0.25138444	-0.11354669	-0.10209884
NC_013216	5	0.44903237	0.2079937	0.26286045	-0.045217425	-0.09961863	-0.23510727	-0.053412054	0.4525828	0.23102167	0.20229109	0.016737336	-0.26495084	-0.097160935	-0.14758621
NC_007796	1	0.21639803	0.084581904	0.1239661	-0.20199363	-0.15305786	-0.049300253	-0.040502883	0.21667871	0.112098195	0.13803354	-0.14358912	-0.18347526	0.01664078	-0.047035728
NC_007796	2	0.22940761	0.08738951	0.1460099	-0.21358803	-0.15258452	-0.03438284	-0.02949513	0.23156738	0.092842445	0.15139808	-0.17120874	-0.18763153	0.031471316	-0.053194147
NC_007796	3	0.2370385	0.096815936	0.16305831	-0.20845789	-0.1482642	-0.042058285	-0.021829255	0.23890154	0.10295637	0.15689623	-0.16092886	-0.17673673	0.045729764	-0.046707936
NC_007796	4	0.24474216	0.11745711	0.16188745	-0.1824631	-0.14039621	-0.0035289074	-0.031405505	0.24597706	0.13748641	0.16766012	-0.12388077	-0.1416516	0.048052724	-0.06655156
NC_007796	5	0.2563128	0.13662072	0.1823561	-0.1746697	-0.11874404	0.054420322	-0.06214554	0.25864118	0.14416292	0.1865289	-0.13814718	-0.14091873	0.092290096	-0.090507925
NC_009445	1	0.5236004	0.077843405	0.15715417	-0.42762822	-0.3378679	-0.18678097	-0.09115	0.52038556	0.07217715	0.14833404	-0.32833323	-0.3737953	-0.11760832	-0.15622444
NC_009445	2	0.5429627	0.0627869	0.15407231	-0.48896435	-0.31265104	-0.22443508	-0.08810828	0.5414034	0.07418644	0.1385525	-0.4325757	-0.3483828	-0.09515947	-0.13977726
NC_009445	3	0.5514337	0.06699776	0.15089749	-0.4821682	-0.27664128	-0.20159708	-0.077578485	0.5501836	0.08623335	0.12936082	-0.4167472	-0.31352803	-0.093840055	-0.12341169
NC_009445	4	0.5594138	0.06479086	0.14491634	-0.46176705	-0.2531986	-0.1931377	-0.064281315	0.5584317	0.07372297	0.13336015	-0.4097082	-0.2885588	-0.08482281	-0.099531345
NC_009445	5	0.5732017	-0.0068577426	0.14355734	-0.46025103	-0.29180554	-0.13716857	-0.0049482547	0.57271	0.011895209	0.12488916	-0.39491752	-0.31220016	0.012966805	-0.038180996
NC_016609	1	0.15834549	0.1176518	0.17276768	-0.30047816	-0.29309988	-0.08346678	-0.013731699	0.16113317	0.11946676	0.14511098	-0.22702613	-0.38082144	-0.06701378	-0.109731704
NC_016609	2	0.17066689	0.16118942	0.1859226	-0.24159802	-0.29244712	-0.080027446	-0.022939254	0.17404206	0.152907	0.1614845	-0.16619027	-0.3756907	-0.05615218	-0.10063613
NC_016609	3	0.1770075	0.17453633	0.1917274	-0.19176528	-0.30016133	-0.06638614	-0.024574157	0.18069983	0.18613665	0.1644943	-0.108556695	-0.37348023	-0.051739287	-0.11563695
NC_016609	4	0.18369931	0.19672315	0.20005418	-0.12939537	-0.28301448	-0.05107893	-0.034348138	0.18736367	0.19899102	0.1711132	-0.051910218	-0.38015428	-0.06108293	-0.122199796
NC_016609	5	0.19785683	0.23800135	0.2208974	-0.009642714	-0.25632128	-0.090874076	-0.05398108	0.20102948	0.24207208	0.1947723	0.03070617	-0.34633932	-0.06467627	-0.14149918
NC_016605	1	0.38899565	0.12044518	0.21653421	-0.18697351	-0.038302276	-0.008131646	0.22853813	0.38295737	0.06894132	0.0647901	-0.16481104	-0.3722926	-0.0738423	-0.29714605
NC_016605	2	0.41002327	0.17074116	0.21542957	-0.1813161	-0.030561946	-0.003349352	0.21726279	0.40388814	0.120449066	0.10194281	-0.15767442	-0.37397486	-0.09657409	-0.33306772
NC_016605	3	0.42088377	0.1900589	0.23259924	-0.15073824	-0.014729951	-0.029630778	0.18655097	0.41544795	0.15869811	0.13302657	-0.12051582	-0.35870174	-0.11060948	-0.29610696
NC_016605	4	0.43158466	0.20845397	0.23994613	-0.13913383	-0.00988947	-0.05021337	0.15103778	0.42555127	0.20037986	0.13874409	-0.12150706	-0.3850673	-0.11457117	-0.36893204
NC_016605	5	0.4524788	0.24083231	0.2365858	-0.1097667	-0.030994847	-0.15566836	0.04666057	0.44452637	0.18285318	0.1844723	-0.06870968	-0.35099792	-0.11615306	-0.39053905
NC_006274	1	0.2583155	0.06798271	0.23981765	-0.12424322	-0.022170749	0.06156686	0.4165566	0.26028454	0.03802329	0.09871057	-0.098759264	-0.4446835	-0.056578815	-0.13282208
NC_006274	2	0.28767145	0.13830368	0.23690534	-0.07698609	0.0031329354	0.09670087	0.4267076	0.28690413	0.10819629	0.08996379	-0.08075382	-0.4684301	-0.014376436	-0.13068317
NC_006274	3	0.30568478	0.17318834	0.2442364	-0.04812864	-0.00983329	0.10249662	0.44227055	0.30396628	0.14789964	0.1343863	-0.038893916	-0.43143123	-0.017232846	-0.12702079
NC_006274	4	0.3283568	0.20181428	0.24057648	-0.01409521	-0.062132776	0.10923909	0.45641464	0.323899	0.18389177	0.1418017	0.011311893	-0.4428664	0.007296244	-0.10050179
NC_006274	5	0.3712147	0.23855285	0.23699385	0.080346376	-0.27478737	0.08267449	0.4033965	0.36347485	0.23146605	0.18065038	0.09138096	-0.5138819	-0.010090732	-0.0758543
NC_006270	1	0.2276008	-0.0013441589	0.17697284	-0.13905574	-0.21815796	-0.079303436	0.13149206	0.22569005	-0.038039926	0.14388631	-0.14582029	-0.32164282	-0.055291377	0.0028352707
NC_006270	2	0.24834509	0.1283905	0.19900542	-0.0266253	-0.19784911	-0.026054412	0.09856645	0.2469402	0.054548707	0.15317181	-0.050774295	-0.32295612	-0.0062274663	-0.018596882
NC_006270	3	0.26023147	0.18186441	0.20354633	0.038553584	-0.20672859	-0.022035677	0.085695416	0.25963762	0.1596264	0.161611	0.044023864	-0.30112836	0.008774172	-0.0496074
NC_006270	4	0.27138463	0.21768484	0.21176484	0.10175542	-0.20357864	-0.021527998	0.045164645	0.27263847	0.20084147	0.17683509	0.07480874	-0.31722534	0.04884015	-0.05160706
NC_006270	5	0.2927875	0.25247198	0.22824483	0.16081353	-0.25796688	-0.006645073	0.011631067	0.29649237	0.25953382	0.19819306	0.162651	-0.33058456	0.067028284	-0.08195467
NC_009439	1	0.2667391	0.056048885	0.16855179	-0.36206424	-0.26178244	-0.2825925	0.02120296	0.26991573	0.09572635	0.13486643	-0.15210977	-0.38653794	-0.07692308	-0.119838305
NC_009439	2	0.29095268	0.041530747	0.17293207	-0.38470364	-0.32939002	-0.40273696	0.0014593846	0.299871	0.082544304	0.14619608	-0.15057094	-0.41390884	-0.14890087	-0.1372543
NC_009439	3	0.3012639	0.05698634	0.18203886	-0.35343665	-0.3535887	-0.44509855	-0.035174437	0.31061742	0.08115819	0.15028031	-0.067676075	-0.4357735	-0.19869313	-0.14447987
NC_009439	4	0.31070167	0.06519388	0.19457853	-0.2579535	-0.36014342	-0.50154406	-0.06512487	0.3197846	0.07431593	0.16749954	-0.011693373	-0.44809094	-0.23698284	-0.1617229
NC_009439	5	0.32654327	0.09613629	0.20930663	-0.052250624	-0.36567926	-0.592659	-0.13017204	0.33561742	0.08657354	0.18050054	0.11905459	-0.44855428	-0.30890974	-0.19787897
NC_009438	1	0.24550489	0.03459624	0.15904522	-0.25508	-0.071371004	-0.1957363	0.06330331	0.25853798	0.06735435	0.10185452	-0.15662941	-0.30023694	-0.056745518	-0.14161302
NC_009438	2	0.26699597	0.08570772	0.16119386	-0.24024722	-0.05335178	-0.2172376	0.01822086	0.28134546	0.13506962	0.10866005	-0.12585011	-0.30657566	-0.051183846	-0.21215993
NC_009438	3	0.2824507	0.119762056	0.16746089	-0.20928274	-0.063668855	-0.2361825	-0.002533952	0.29597932	0.1601441	0.1180037	-0.09651962	-0.3186259	-0.08608007	-0.2535942
NC_009438	4	0.30028948	0.15452741	0.18719453	-0.18203653	-0.138212	-0.26648065	-0.06598346	0.3129542	0.18652408	0.14662047	-0.09636476	-0.3748834	-0.11732555	-0.2799561
NC_009438	5	0.33838433	0.17983298	0.21466063	-0.056070052	-0.25189626	-0.34910634	-0.06412994	0.34510982	0.19359434	0.18598841	-0.0069142263	-0.431444	-0.19282371	-0.29511994
NC_013769	1	0.42215148	0.04663049	0.1803982	-0.13545683	-0.19157815	0.017307892	-0.023671752	0.4210351	0.077040225	0.20687458	-0.115573466	-0.14419556	0.031864755	-0.018989488
NC_013769	2	0.44638988	0.11025141	0.24081646	-0.058606815	-0.10015306	0.04306937	0.005115778	0.44732532	0.12740935	0.24596243	-0.03547935	-0.07329843	0.03176968	-0.011605938
NC_013769	3	0.46057487	0.14340766	0.27139685	-0.015699735	0.019837074	0.01331755	0.0030589544	0.46151674	0.15628587	0.2822157	-0.0153504005	-0.0013312743	0.024100825	0.00586367
NC_013769	4	0.47421148	0.16646802	0.30534974	0.009225371	0.065362774	0.03348666	0.0124962805	0.47586197	0.17205319	0.30602622	0.02513902	0.0848827	0.00912626	0.034734458
NC_013769	5	0.50467664	0.17978394	0.3362993	0.046109375	0.14230216	-0.042877104	0.06353351	0.50547296	0.17767872	0.32242885	0.054711245	0.12618047	0.00022825839	0.041648008
NC_013768	1	0.2833734	0.07666674	0.222628	-0.11972047	-0.20893562	-0.0075894245	0.31932727	0.2810738	-0.00606442	0.16886584	-0.17560288	-0.40502423	-0.13450925	0.08600337
NC_013768	2	0.31107306	0.14341256	0.21322824	-0.05146808	-0.27473444	0.010520106	0.20940311	0.31038672	0.10667169	0.1474043	-0.087916784	-0.4220166	-0.119825274	-0.081162706
NC_013768	3	0.32832533	0.20426165	0.2072801	-0.013116668	-0.31770343	0.024940673	0.16005902	0.32724074	0.18028803	0.14844432	-0.030972848	-0.4404903	-0.08805283	-0.12942638
NC_013768	4	0.3455309	0.23693998	0.21221255	0.031464208	-0.39838725	0.025538707	0.082138866	0.3451291	0.20748922	0.16057092	0.0008793885	-0.50597155	-0.12969674	-0.15977085
NC_013768	5	0.3750462	0.25534686	0.22362453	0.12100386	-0.56350213	0.0053604743	-0.038306188	0.3750594	0.25008017	0.18597734	0.117867924	-0.6554174	-0.094697714	-0.29368395
NC_009437	1	0.41565987	0.064810835	0.243402	-0.1654145	0.006491885	-0.0012161415	0.19665672	0.4202774	0.057317276	0.20553076	-0.14331709	-0.05058875	-0.03249051	0.04579631
NC_009437	2	0.4417005	0.18166329	0.26808637	-0.05829472	0.051414214	0.013502541	0.12784724	0.44478968	0.16644569	0.2445227	-0.0430235	-0.023454502	-0.0051444834	0.012455847
NC_009437	3	0.4555437	0.18719676	0.25863147	-0.0012746383	0.03313914	-0.0067345784	0.05003626	0.45733118	0.1858293	0.23393852	0.047566615	-0.07943778	-0.06853036	-0.15982077
NC_009437	4	0.4675733	0.19868013	0.25900486	0.04057027	0.075531654	0.026244832	0.06556709	0.46939328	0.19694267	0.24890107	0.044171292	0.004396751	0.009734367	-0.031987812
NC_009437	5	0.49565914	0.23228581	0.25979495	0.13206904	0.12039358	0.047928948	0.012521418	0.49861634	0.24291863	0.2566707	0.16467425	0.05170773	0.024245506	-0.02075188
NC_009436	1	0.3043363	0.06966356	0.14952242	-0.2293534	-0.29390886	-0.16948734	0.15654027	0.31303674	0.04806057	0.12772521	-0.20657298	-0.36088628	-0.1327854	0.09691735
NC_009436	2	0.33595034	0.072605655	0.1563094	-0.23195753	-0.34282586	-0.23454721	0.17016897	0.34352595	0.054953247	0.13695669	-0.21422045	-0.4091248	-0.20985828	0.077712096
NC_009436	3	0.35628378	0.094792485	0.1662053	-0.19168848	-0.37096396	-0.2577458	0.15394591	0.36146417	0.10351762	0.13822556	-0.16917042	-0.41711143	-0.2209167	0.076309845
NC_009436	4	0.37722594	0.12028788	0.17881162	-0.133691	-0.41168976	-0.331686	0.13701771	0.38056257	0.11333945	0.15936764	-0.12527344	-0.45034808	-0.28588778	0.06220312
NC_009436	5	0.41808614	0.16956651	0.21102853	0.057861045	-0.44150084	-0.45909256	0.09135424	0.41613805	0.17002179	0.19363293	0.044253364	-0.48015025	-0.37778503	0.01928982
NC_013223	1	0.4345182	0.09246343	0.18358931	-0.21835579	-0.16781566	-0.17353746	-0.058697358	0.43857697	0.11461753	0.108026385	-0.075373486	-0.3451512	-0.105774954	-0.22293907
NC_013223	2	0.4816399	0.056066945	0.18204904	-0.26765293	-0.2079052	-0.27299082	-0.056596525	0.48709813	0.08181229	0.10498246	-0.074847996	-0.3864065	-0.18171111	-0.24745212
NC_013223	3	0.5008239	0.055475213	0.18695705	-0.27374244	-0.22101717	-0.30888906	-0.07383779	0.50459105	0.10279534	0.117595024	-0.051125355	-0.37185594	-0.20615996	-0.24728005
NC_013223	4	0.516728	0.08867551	0.19334367	-0.25071675	-0.19183184	-0.328877	-0.08614605	0.5208275	0.089631505	0.13461876	-0.069782175	-0.37584692	-0.24064323	-0.26136327
NC_013223	5	0.5377182	0.0792755	0.21467848	-0.20005263	-0.20799969	-0.3745579	-0.098281786	0.5421792	0.08756166	0.17039667	0.0031342183	-0.36935005	-0.26381785	-0.28058213
NC_016612	1	0.3202429	0.06988414	0.16713972	-0.23103122	-0.29700446	-0.1885012	0.14617151	0.32969797	0.07161339	0.12723394	-0.18404292	-0.38413197	-0.13203104	0.022729514
NC_016612	2	0.35544726	0.071234845	0.17163321	-0.2749725	-0.3824607	-0.2667347	0.14579788	0.36589354	0.05624331	0.13464789	-0.20839295	-0.43278387	-0.23066266	0.022022866
NC_016612	3	0.37550467	0.0730596	0.17421876	-0.240217	-0.38922936	-0.321525	0.13451326	0.38434252	0.072044514	0.15248182	-0.19620231	-0.46259296	-0.27217743	-0.0026499908
NC_016612	4	0.3947701	0.07622701	0.18480945	-0.1919837	-0.4243884	-0.3680908	0.117651336	0.4022461	0.086871594	0.16280335	-0.13956825	-0.46782696	-0.32365978	-0.008191829
NC_016612	5	0.43137684	0.15657793	0.2089385	0.009167745	-0.43681952	-0.54108644	0.045220036	0.43270552	0.15124397	0.19205643	0.022754233	-0.48410797	-0.45658588	-0.06121232
NC_016613	1	0.21352516	0.06551926	0.17567828	-0.18668084	-0.14602792	-0.16978882	0.12904291	0.22233167	0.08492998	0.122082874	-0.11362198	-0.32089072	-0.09826118	-0.038541235
NC_016613	2	0.23610818	0.11628727	0.1718904	-0.15146807	-0.17725624	-0.17798762	0.11358046	0.247365	0.12473861	0.124232255	-0.06760585	-0.33855307	-0.10672992	-0.06801093
NC_016613	3	0.25204757	0.13274926	0.18365848	-0.1305414	-0.20815106	-0.21523936	0.11333306	0.26293927	0.15276697	0.14153571	-0.06534605	-0.3488941	-0.13183892	-0.07083882
NC_016613	4	0.27395424	0.1529745	0.19784702	-0.08116044	-0.28838152	-0.23798494	0.10949537	0.2831475	0.15511726	0.16587211	-0.015493135	-0.41514072	-0.1626409	-0.053973194
NC_016613	5	0.315562	0.17436357	0.21470869	0.13755581	-0.43601534	-0.2580116	0.16836707	0.32038605	0.17688219	0.19481097	0.13734846	-0.51895344	-0.17744692	0.004154052
NC_013222	1	0.37677476	0.13291942	0.21392792	-0.14668712	-0.32475376	0.037794117	0.024647776	0.38041085	0.13566126	0.1921253	-0.11966496	-0.3598874	0.015339284	-0.0379132
NC_013222	2	0.4081734	0.13452235	0.21373361	-0.16325378	-0.379925	-0.007534048	0.02804379	0.41522682	0.13714045	0.20386979	-0.07822334	-0.4340776	0.04158416	-0.0062378803
NC_013222	3	0.42071056	0.13275038	0.21663092	-0.12903354	-0.39828458	-0.0040131337	0.022097213	0.42995834	0.13305993	0.20307948	-0.040898513	-0.46183243	0.05099001	-0.021965599
NC_013222	4	0.43223467	0.11259566	0.21273698	-0.10703337	-0.40902957	-0.007585752	0.0039967727	0.44299984	0.109798096	0.20419897	-0.0136917345	-0.48552233	0.049086213	-0.047655683
NC_013222	5	0.4538632	0.084712565	0.22300401	-0.037646603	-0.4216541	0.018049667	-0.00681372	0.46536338	0.08459787	0.19497134	0.04009567	-0.50704885	0.051540844	-0.05776794
NC_009434	1	0.2834702	0.06662305	0.17320666	-0.32825664	-0.25885975	-0.20615384	0.025059203	0.28742424	0.10922442	0.13112786	-0.1545481	-0.3735324	-0.025893053	-0.10787575
NC_009434	2	0.31493267	0.0720274	0.1769594	-0.33640727	-0.30620387	-0.29141104	-0.0022532255	0.32129556	0.08986811	0.13377598	-0.17406248	-0.39737955	-0.067721754	-0.10735077
NC_009434	3	0.32910702	0.08499616	0.17990994	-0.30290297	-0.31683418	-0.34278592	-0.021143425	0.33505327	0.09023333	0.14900793	-0.14572214	-0.40692514	-0.11538871	-0.12534776
NC_009434	4	0.34014696	0.072885655	0.19192174	-0.27346995	-0.35192645	-0.3865717	-0.045857485	0.34613973	0.0713072	0.15686248	-0.09401848	-0.42195445	-0.12861304	-0.1258163
NC_009434	5	0.3565658	0.026763951	0.20981015	-0.17541312	-0.40906084	-0.43117964	-0.05054775	0.36234313	0.029611176	0.17877729	-0.004352904	-0.4737705	-0.16449577	-0.12361797
NC_016610	1	0.37695175	0.1289598	0.19156145	-0.17699431	-0.22098546	-0.038920004	0.09771529	0.3718415	0.14888011	0.18809244	-0.15587159	-0.25171512	0.002286461	0.029022573
NC_016610	2	0.4253204	0.1323824	0.19328636	-0.20179904	-0.22034167	-0.08692957	0.10786773	0.42397693	0.135161	0.16608185	-0.1598386	-0.33990988	0.0056642336	0.027267084
NC_016610	3	0.44806814	0.13507392	0.19246285	-0.19298245	-0.24764322	-0.0874383	0.10106696	0.44846532	0.15202962	0.17587796	-0.10982302	-0.34538138	0.039138943	0.012078692
NC_016610	4	0.46840844	0.14603397	0.18311211	-0.18569367	-0.25156084	-0.099036776	0.1077346	0.47060195	0.15487565	0.17970689	-0.1003583	-0.35723114	0.021276595	0.025395468
NC_016610	5	0.4956046	0.17975293	0.19158018	-0.07884175	-0.22768357	-0.062483523	0.07430487	0.49812418	0.15244609	0.1860924	-0.035987847	-0.35690016	0.04406264	0.00241654
NC_016616	1	0.39059412	0.09200342	0.15933593	-0.23377493	-0.2425588	-0.20404135	-0.07852655	0.3992316	0.11568829	0.13235916	-0.13230114	-0.3262573	-0.0325791	-0.15243882
NC_016616	2	0.4484805	0.072205566	0.17170298	-0.16484104	-0.34662285	-0.4802889	-0.13615945	0.4591074	0.086186394	0.13445938	0.1227126	-0.4403067	-0.17637497	-0.23827913
NC_016616	3	0.46664125	0.05659301	0.18160537	-0.06553599	-0.39696273	-0.5396687	-0.1663304	0.47639173	0.09066761	0.15088858	0.19945799	-0.46401554	-0.28651685	-0.26169282
NC_016616	4	0.48115906	0.0480396	0.1855641	-0.042003393	-0.42543477	-0.6015065	-0.2192149	0.48890492	0.07224483	0.16238835	0.26680943	-0.46923593	-0.32891062	-0.27775118
NC_016616	5	0.5035438	0.051095016	0.21795367	0.11800528	-0.46000043	-0.7209302	-0.27897224	0.510354	0.04914358	0.18139082	0.22591123	-0.5296064	-0.3946731	-0.3224444
NC_004116	1	0.22253698	0.12792294	0.20173188	-0.15231678	-0.05001921	-0.15057057	-0.04281184	0.22631511	0.12452159	0.121712044	-0.11683168	-0.3082265	-0.18067485	-0.2883762
NC_004116	2	0.24541153	0.14440976	0.19490111	-0.14823206	-0.027013691	-0.14976987	-0.027334852	0.24641715	0.16238189	0.11260759	-0.100820445	-0.30843264	-0.15482263	-0.26444444
NC_004116	3	0.25761643	0.16526513	0.19251813	-0.12998815	-0.026374044	-0.13972959	-0.007958115	0.2573718	0.19301084	0.1286083	-0.07788065	-0.30860403	-0.19224389	-0.36838365
NC_004116	4	0.27028733	0.20250098	0.19155475	-0.08782339	-0.03389466	-0.13899389	-0.030092074	0.26874053	0.21545883	0.13383879	-0.02281963	-0.36995828	-0.16631356	-0.41253644
NC_004116	5	0.29728618	0.21089213	0.18701437	0.015831217	-0.16847976	-0.18255055	-0.12668832	0.29022774	0.20153695	0.15411696	0.03227141	-0.42465752	-0.18376383	-0.43870968
NC_007384	1	0.2662462	0.053532068	0.16336992	-0.25552195	-0.2802646	-0.14340973	0.18389694	0.26754823	0.040275183	0.14275095	-0.2472348	-0.36748043	-0.11994476	0.088381685
NC_007384	2	0.28621572	0.07707714	0.17105633	-0.19886	-0.35320386	-0.18052462	0.21698484	0.28711882	0.07358996	0.13882051	-0.18482468	-0.39391318	-0.15623213	0.10357979
NC_007384	3	0.29749897	0.11325263	0.17014655	-0.16270474	-0.36885163	-0.2308498	0.16063324	0.29903954	0.10534876	0.15454412	-0.14861955	-0.41067466	-0.19175182	0.07120531
NC_007384	4	0.31082034	0.13672973	0.17832458	-0.068223506	-0.39490324	-0.2768655	0.14726786	0.31142953	0.13629366	0.15424149	-0.07270694	-0.42142275	-0.2289019	0.09118017
NC_007384	5	0.34054258	0.18193462	0.21208395	0.093030125	-0.4488467	-0.45134574	0.13691677	0.33538046	0.17971142	0.1919266	0.051902857	-0.49150577	-0.3577973	0.05536603
NC_013766	1	0.2831113	0.07775796	0.22422275	-0.11714592	-0.21340445	-0.00673204	0.31619594	0.28155348	-0.0016367536	0.16692984	-0.1750184	-0.4045702	-0.13613518	0.08115942
NC_013766	2	0.31087017	0.14336202	0.21292515	-0.052452717	-0.27460295	0.010453635	0.2136263	0.31070235	0.11480703	0.14775726	-0.079658814	-0.41869998	-0.11861314	-0.08414491
NC_013766	3	0.32816935	0.20404889	0.2077061	-0.013480577	-0.31698355	0.0260555	0.15812105	0.3274106	0.18306524	0.14947571	-0.030239977	-0.43912175	-0.09141104	-0.12684989
NC_013766	4	0.34555477	0.2384471	0.21243674	0.03191743	-0.396505	0.026270159	0.08335814	0.3452178	0.20584932	0.16056989	-68.0874	-0.50659275	-0.13127822	-0.15936427
NC_013766	5	0.37517753	0.2562313	0.22369477	0.1227457	-0.5600855	0.007101204	-0.035080906	0.37553447	0.2491053	0.18785244	0.11513059	-0.6572565	-0.09700456	-0.29706693
NC_004113	1	0.53047895	0.10433053	0.11398842	-0.16373229	-0.14526734	-0.07818379	-0.13889043	0.52775365	0.11236215	0.112676516	-0.1449611	-0.17108943	-0.10583911	-0.15537085
NC_004113	2	0.575678	0.08911232	0.09381717	-0.22174561	-0.15634333	-0.15091348	-0.16674446	0.5761898	0.09249275	0.09827255	-0.23572011	-0.18928911	-0.14456813	-0.19650054
NC_004113	3	0.59556067	0.08993039	0.102768995	-0.25761387	-0.19873877	-0.17033277	-0.19015254	0.59754014	0.07705038	0.09708686	-0.25898322	-0.20065345	-0.17346738	-0.18919082
NC_004113	4	0.6134373	0.07009453	0.11439053	-0.23728037	-0.21167207	-0.17213054	-0.17173399	0.6144962	0.079961255	0.118193895	-0.23450768	-0.22024636	-0.1892525	-0.19808325
NC_004113	5	0.6410104	0.02302971	0.112856686	-0.2553683	-0.272689	-0.16969353	-0.14925191	0.6429578	0.009299318	0.12289324	-0.2734614	-0.2918257	-0.17746787	-0.13335887
NC_013739	1	0.7415877	0.00856432	0.17231973	0.0691276	-0.4198114	-0.0637138	-0.055887997	0.7184961	0.0075011775	0.14267792	0.12095719	-0.46052772	0.09556939	-0.11619637
NC_013739	2	0.7893628	-0.004144893	0.16831669	0.24647805	-0.42755255	-0.1238483	-0.06303039	0.77858126	-0.0075385245	0.15060396	0.36131686	-0.45362642	0.078947365	-0.10395598
NC_013739	3	0.8051402	0.0060757482	0.1654293	0.34558138	-0.4058163	-0.16260467	-0.06919241	0.79892683	0.0027774442	0.15469933	0.38536775	-0.43166438	0.011593119	-0.109872624
NC_013739	4	0.8164727	0.007282338	0.16831447	0.36830887	-0.38931826	-0.17158797	-0.049176592	0.8121045	0.00675144	0.15066089	0.43444836	-0.41267076	0.015521064	-0.07589708
NC_013739	5	0.83076	-0.025890056	0.15956733	0.39996904	-0.3833826	-0.13445534	0.0235414	0.82773924	-0.014875003	0.14912246	0.5147426	-0.38759795	0.036437247	-0.025837982
NC_015064	1	0.42910832	0.07668789	0.10787998	-0.2015334	-0.29024988	-0.093340464	-0.16867085	0.42160323	0.069058955	0.082980305	-0.11037683	-0.32048994	-0.050025012	-0.26153186
NC_015064	2	0.47337872	0.07786247	0.07130923	-0.27021798	-0.3237363	-0.1450881	-0.28229395	0.46750852	0.06268278	0.029417273	-0.110016905	-0.38874426	-0.0112556135	-0.4849297
NC_015064	3	0.49081475	0.10010522	0.1064638	-0.3677463	-0.2554816	-0.20519203	-0.15430605	0.48572952	0.098395444	0.03485143	-0.13074967	-0.35177523	-0.01137671	-0.46293235
NC_015064	4	0.5041873	0.11093672	0.16521482	-0.5179467	-0.18745317	-0.33136523	0.1759166	0.4988237	0.10710557	0.06444736	-0.1979785	-0.30497712	-0.05128031	-0.37223276
NC_015064	5	0.5239577	0.08960376	0.24662974	-0.6300272	-0.14352818	-0.4206206	0.608155	0.5166638	0.113851435	0.16615744	-0.45415878	-0.18696316	-0.24305323	0.16513313
NC_012691	1	0.270515	0.08953538	0.15781999	-0.20047022	-0.16820265	-0.14984992	0.17296824	0.27895996	0.1100332	0.11730739	-0.14459041	-0.3071191	-0.06903779	0.015378749
NC_012691	2	0.29949462	0.090158254	0.15961994	-0.23224881	-0.22512423	-0.20054695	0.20861153	0.31007984	0.11305683	0.12500155	-0.17439821	-0.3583325	-0.10999212	0.044929195
NC_012691	3	0.3178197	0.09670269	0.17329839	-0.24771145	-0.26836395	-0.2470232	0.21347159	0.32848522	0.1116484	0.13003734	-0.16816553	-0.37500548	-0.14843655	0.04252257
NC_012691	4	0.3363613	0.10408309	0.18964365	-0.21757437	-0.3208267	-0.29155406	0.19089225	0.34499624	0.098732084	0.16156404	-0.15400727	-0.43361917	-0.20354767	0.053370338
NC_012691	5	0.36883613	0.15068808	0.22031203	-0.04718794	-0.43182352	-0.4203293	0.17646366	0.37429133	0.13858609	0.20302182	-0.031020373	-0.5227216	-0.3424068	0.05453026
NC_015067	1	0.342451	0.08151278	0.1739378	-0.2598689	-0.3111089	-0.14974937	-0.0922864	0.32757157	0.123564005	0.13811779	-0.17077987	-0.37700146	0.06160595	-0.13547237
NC_015067	2	0.37849414	0.10048093	0.16331023	-0.2080537	-0.3176601	-0.234663	-0.1461848	0.3703403	0.0781126	0.12990426	-0.25689086	-0.3629322	-0.045575455	-0.10615475
NC_015067	3	0.3950655	0.10385818	0.15878287	-0.15490124	-0.32415485	-0.3249551	-0.20686659	0.38990903	0.106001094	0.13563862	-0.29910788	-0.326325	-0.1677116	-0.15865293
NC_015067	4	0.40902612	0.14258486	0.1657831	-0.12455277	-0.2954478	-0.44627434	-0.27219638	0.40664154	0.121145226	0.14713793	-0.21851853	-0.33633962	-0.23669899	-0.18925074
NC_015067	5	0.4293104	0.16946395	0.1733671	-0.13073678	-0.3245249	-0.462553	-0.27139184	0.43224716	0.13006778	0.17613998	-0.09825998	-0.3476791	-0.21169356	-0.14048241
NC_007775	1	0.38756472	0.078938514	0.14674644	-0.14044899	-0.16956833	-0.13335957	-0.09119797	0.3886378	0.083773054	0.11831259	-0.11741075	-0.13478027	-0.1461069	-0.08967014
NC_007775	2	0.42704087	0.051624555	0.117657535	-0.21442482	-0.18465656	-0.17641035	-0.06102513	0.42694727	0.0615033	0.1301182	-0.19168651	-0.19248796	-0.14852548	-0.060637373
NC_007775	3	0.44480124	0.054948658	0.119883634	-0.21545042	-0.2219087	-0.17658132	-0.093264	0.4452223	0.050649803	0.12512179	-0.23161636	-0.21589336	-0.18587324	-0.08378263
NC_007775	4	0.4597695	0.03703791	0.13330925	-0.2650798	-0.25119796	-0.20003977	-0.07726654	0.4608034	0.052477393	0.1387844	-0.23103473	-0.24800658	-0.16380474	-0.080405794
NC_007775	5	0.48722228	-0.047350947	0.17107998	-0.31904116	-0.30248222	-0.15850447	-0.0053189993	0.4883156	-0.064961776	0.16059653	-0.3428743	-0.28741932	-0.17825784	0.0018422992
NC_015061	1	0.3487317	0.058239054	0.15860882	-0.22933535	-0.30031925	-0.20005153	0.16968022	0.3538565	0.092444584	0.11647577	-0.16445082	-0.36098975	-0.1371214	0.06931067
NC_015061	2	0.38307863	0.06434322	0.15614673	-0.21905726	-0.36118647	-0.27600598	0.19125703	0.3908402	0.07196184	0.12168048	-0.19469123	-0.42734745	-0.19168693	0.08440971
NC_015061	3	0.4013364	0.087974384	0.16461031	-0.19569829	-0.39812762	-0.30601794	0.16718473	0.40880737	0.08554719	0.14870599	-0.16553214	-0.4732633	-0.24168381	0.06621419
NC_015061	4	0.42051306	0.11952707	0.17830914	-0.120731935	-0.42668188	-0.35772216	0.13459112	0.42578626	0.11526375	0.1580656	-0.0810193	-0.47881356	-0.28900772	0.05907601
NC_015061	5	0.45876145	0.16858844	0.21470964	0.07909309	-0.47966343	-0.47367102	0.075518854	0.45702302	0.16059957	0.18423459	0.035675675	-0.5259947	-0.37243485	0.018624641
NC_007776	1	0.3726728	0.08978614	0.13624702	-0.14202309	-0.1490035	-0.16557695	-0.09881384	0.37799534	0.105128884	0.12344441	-0.14009598	-0.14376417	-0.14976613	-0.09519581
NC_007776	2	0.41125903	0.07753638	0.121597484	-0.18249159	-0.16631363	-0.1737978	-0.07367816	0.41385686	0.0737398	0.1192371	-0.20116179	-0.17717004	-0.17837761	-0.07245309
NC_007776	3	0.4303654	0.069633864	0.12659702	-0.2368547	-0.1966593	-0.18207745	-0.07340727	0.4322417	0.06719669	0.13330886	-0.23533386	-0.20692839	-0.1954629	-0.0544875
NC_007776	4	0.4475948	0.0431473	0.13417807	-0.24814685	-0.2390333	-0.18318613	-0.06360943	0.44773304	0.035146683	0.13913727	-0.2527358	-0.23587845	-0.18451507	-0.049164377
NC_007776	5	0.47753784	-0.08012509	0.1709996	-0.3407425	-0.2852336	-0.15994467	0.036269743	0.47807243	-0.05434079	0.1687672	-0.33795226	-0.2928139	-0.1789387	0.018458765
NC_007777	1	0.6591489	0.004027649	0.14598101	-0.19317546	-0.49036518	-0.07405513	-0.055933684	0.64448553	0.04242441	0.12485525	-0.08358914	-0.5167965	0.07070093	-0.112646885
NC_007777	2	0.73188275	-0.026189258	0.1635152	-0.30352303	-0.48504442	-0.18434452	-0.026463777	0.71832526	0.0146756135	0.12616152	-0.16788147	-0.5205374	0.020570084	-0.09463387
NC_007777	3	0.76063854	-0.027561001	0.17248285	-0.33866614	-0.47770342	-0.24013722	-0.013044115	0.7471571	0.0077035553	0.13905117	-0.16841553	-0.5136471	-0.026846785	-0.09172185
NC_007777	4	0.7834871	-0.018382952	0.18141253	-0.37234893	-0.4457007	-0.33016333	0.0016627922	0.7722449	0.0013556341	0.1439269	-0.19111969	-0.5105876	-0.05236534	-0.068324514
NC_007777	5	0.8072669	-0.005212513	0.19059682	-0.42967147	-0.40116915	-0.39450744	0.045329414	0.8014545	0.00869923	0.15700987	-0.1640773	-0.46518573	-0.101140685	-0.027924547
NC_007778	1	0.44630623	0.07777478	0.18094853	-0.2942567	-0.37424797	-0.22488534	-0.08693666	0.44222885	0.083204776	0.15170644	-0.19861318	-0.42134237	-0.06455806	-0.14260821
NC_007778	2	0.46160623	0.074482426	0.17617257	-0.34151524	-0.37849584	-0.21727589	-0.06770101	0.4593366	0.07597388	0.15355127	-0.24728148	-0.41933817	-0.052062206	-0.113124356
NC_007778	3	0.4678736	0.07079722	0.1718301	-0.32747972	-0.36097836	-0.19069563	-0.038588036	0.46593896	0.07820771	0.15244652	-0.21933505	-0.39537457	-0.04501845	-0.08168501
NC_007778	4	0.47416788	0.060456213	0.15314725	-0.29980615	-0.35755116	-0.18432726	0.014749365	0.47217482	0.0746368	0.1398478	-0.18838646	-0.3815194	0.02342981	-0.03835549
NC_007778	5	0.48598307	-0.02010546	0.1350081	-0.30717963	-0.39145896	-0.10327624	0.0975018	0.48284802	-0.013925203	0.12927692	-0.2165042	-0.43181226	0.11547057	0.04815038
NC_016621	1	0.4575797	0.14823107	0.19	-0.08187646	-0.1891892	-0.09670987	-0.025510205	0.4616766	0.158973	0.18743312	-0.053746413	-0.12869199	-0.11090002	-0.09578544
NC_016621	2	0.4876799	0.13483891	0.19259398	-0.10276029	-0.094300516	-0.06434316	-0.028673835	0.48616233	0.20090656	0.1455716	-0.057550497	-0.13676731	-0.05513017	-0.07959479
NC_016621	3	0.4978691	0.20037226	0.19151036	-0.026533425	-0.08253359	-0.107507505	-0.022146508	0.5000219	0.19830397	0.1731794	-0.0451377	-0.16178344	-0.071674235	-0.1326087
NC_016621	4	0.50787556	0.20605531	0.18598424	-0.03293919	-0.077651516	-0.055061493	0.013412816	0.5103375	0.2110551	0.19438764	0.0012146978	-0.09645507	-0.07195767	-0.06779661
NC_016621	5	0.5291467	0.22397606	0.1915628	0.020088086	0.025062656	-0.06433868	-0.04779412	0.533017	0.2270673	0.20976408	0.03071928	-0.08346457	-0.07270073	0.036036037
NC_016622	1	0.4062337	0.051389124	0.15364076	-0.27172196	-0.35666177	-0.19140226	0.0287669	0.39921317	0.07968671	0.12335987	-0.18315646	-0.3672127	-0.07669301	-0.04786062
NC_016622	2	0.45109087	0.057839483	0.1735353	-0.34284592	-0.38341606	-0.3370229	-0.0090677645	0.45334607	0.061268393	0.15980022	-0.273607	-0.40598866	-0.18942732	-0.056872725
NC_016622	3	0.46710283	0.05457933	0.18361212	-0.33514467	-0.3943036	-0.35926306	-0.044940677	0.47003606	0.06959221	0.16923821	-0.28014958	-0.39454067	-0.2759245	-0.09209549
NC_016622	4	0.4830267	0.059654575	0.19281709	-0.28418148	-0.39154297	-0.47774187	-0.07609191	0.48589042	0.07617259	0.17772588	-0.24097222	-0.41326344	-0.2941509	-0.11798337
NC_016622	5	0.5120786	0.023026315	0.20539784	-0.29933482	-0.41992426	-0.4635909	-0.103769645	0.5150277	0.020766424	0.19899109	-0.28767124	-0.4682312	-0.31929347	-0.117435746
NC_013235	1	0.45918247	0.025347104	0.17962444	-0.2172419	-0.476205	-0.016565995	-0.01809325	0.44800755	0.036481086	0.14680864	-0.14698	-0.52335143	0.0665521	-0.089440726
NC_013235	2	0.5086677	-0.0070095737	0.1842966	-0.31165656	-0.5069667	-0.12394603	0.0096534155	0.49800497	0.013107326	0.16273648	-0.24078432	-0.5311146	0.01225	-0.055322524
NC_013235	3	0.5251801	0.00016570416	0.18815929	-0.3618295	-0.4963892	-0.207814	-0.0038648841	0.51962405	-0.0071985763	0.17792149	-0.30425858	-0.5226215	-0.07493188	-0.045618635
NC_013235	4	0.53623784	0.006946508	0.18759815	-0.37443337	-0.47273776	-0.29593703	-0.009662719	0.5331946	0.0035532801	0.17320387	-0.33802816	-0.5127289	-0.15900233	-0.04330974
NC_013235	5	0.5484483	-0.005929449	0.18062192	-0.37801892	-0.46545082	-0.2637341	0.036293883	0.5459318	-0.018256346	0.17480391	-0.33087388	-0.48371333	-0.168239	-0.0008641567
NC_009465	1	0.3242478	0.12001051	0.22995852	-0.21588515	0.14804202	-0.23358855	0.2021978	0.3340416	0.20088032	0.1387069	-0.10254448	-0.3578717	-0.1487132	-0.25975773
NC_009465	2	0.34136432	0.15795924	0.21396735	-0.19239078	0.18406841	-0.21380569	0.18980601	0.3514375	0.18574929	0.113206565	-0.08661418	-0.44553825	-0.0856994	-0.35041782
NC_009465	3	0.35036144	0.14653133	0.21251458	-0.17076042	0.1505251	-0.23678012	0.17402996	0.36169672	0.20077035	0.09647573	-0.06383731	-0.48426813	-0.10203026	-0.4590708
NC_009465	4	0.35898316	0.16088043	0.22112232	-0.13583767	0.17911497	-0.23666121	0.08451274	0.37128305	0.22610608	0.14240563	-0.03443462	-0.45226437	-0.12556313	-0.48742288
NC_009465	5	0.3760309	0.19432843	0.21378347	-0.06928	0.05169867	-0.19424632	-0.045194145	0.38972718	0.24634859	0.14226538	0.035780314	-0.50538564	-0.062385015	-0.53781515
NC_016620	1	0.35539243	0.057443205	0.2121237	-0.19743171	0.024297506	-0.16453087	-0.039513208	0.3706172	0.13764167	0.12044196	-0.1437496	-0.21654096	-0.04214026	-0.29408026
NC_016620	2	0.36946833	0.13551311	0.2270917	-0.13162538	0.04636168	-0.15089914	-0.100783214	0.38563177	0.1888956	0.13569203	-0.04588145	-0.16604245	-0.05146678	-0.3557423
NC_016620	3	0.3771698	0.16646363	0.23648208	-0.08182244	0.051345285	-0.13973089	-0.12459388	0.3933908	0.19704448	0.15807357	-0.0016108619	-0.16715175	-0.045284554	-0.36513892
NC_016620	4	0.3857651	0.17692979	0.23520386	-0.02850896	0.031639647	-0.1368431	-0.1308332	0.4014372	0.21535146	0.17047894	0.05579225	-0.18292683	-0.02774245	-0.37266296
NC_016620	5	0.40428632	0.22146936	0.24293785	0.09350041	-0.004020561	-0.15076868	-0.12818235	0.41917574	0.23269016	0.19452842	0.13129045	-0.20368959	-0.035765525	-0.43127084
NC_012695	1	0.32265645	0.04297866	0.15807314	-0.25879535	-0.3505827	-0.055597015	0.10694509	0.31391424	0.08268208	0.07101339	-0.11937244	-0.47124118	0.10147751	-0.009567089
NC_012695	2	0.4082773	0.047785386	0.13321312	-0.32899788	-0.33303145	-0.121616654	0.10010819	0.40579095	0.06566814	0.07181963	-0.15250291	-0.4006757	0.06703272	0.001030247
NC_012695	3	0.43407643	0.044998072	0.1272348	-0.335177	-0.3495614	-0.16237289	0.09973658	0.435653	0.03230017	0.086020224	-0.1511447	-0.43149993	0.07680452	0.031939268
NC_012695	4	0.44897068	0.037571207	0.14081813	-0.32638037	-0.38264516	-0.18145308	0.09383678	0.45026022	0.030802444	0.10083806	-0.16329141	-0.4587932	0.07531866	0.03577604
NC_012695	5	0.4700656	0.044152357	0.15768409	-0.17773788	-0.39352688	-0.25635502	0.09385407	0.46898276	0.030210907	0.12974766	-0.071651936	-0.4879897	0.103868194	0.021833807
NC_009464	1	0.1932452	0.10241403	0.17883296	-0.12828963	-0.3254976	-0.12641396	-0.011558699	0.19414821	0.11771058	0.19705479	-0.077140115	-0.32281828	0.04793028	-0.005914169
NC_009464	2	0.2093553	0.09040423	0.19520752	0.01892263	-0.3581471	-0.10011633	-0.062596284	0.20974997	0.10098531	0.20981729	0.08023027	-0.35930613	0.09570041	-0.033871878
NC_009464	3	0.21637183	0.11259061	0.22224164	0.143074	-0.34294742	-0.08835441	-0.1003005	0.2163061	0.11593329	0.22932309	0.1941817	-0.33103386	0.095915556	-0.049340468
NC_009464	4	0.22223157	0.12055439	0.23402129	0.23623814	-0.31362873	-0.026779883	-0.11989867	0.22210112	0.1327102	0.24047475	0.26945812	-0.28339714	0.12082515	-0.07181476
NC_009464	5	0.23210804	0.1469027	0.25208616	0.31239903	-0.25080907	0.043777015	-0.1842309	0.2313302	0.15773274	0.2566117	0.35113132	-0.22691515	0.1507431	-0.12643743
NC_016629	1	0.4041279	0.0657053	0.18317553	-0.21823013	-0.20454623	-0.20560616	-0.14750606	0.40225172	0.07066954	0.15447088	-0.12632275	-0.29445606	-0.13165458	-0.17893551
NC_016629	2	0.42781252	0.053001013	0.18408167	-0.1975804	-0.25765076	-0.2249011	-0.1308633	0.42671695	0.06516854	0.15431699	-0.107962996	-0.31375325	-0.13402222	-0.17495455
NC_016629	3	0.43923882	0.05301862	0.18563595	-0.18655187	-0.25695515	-0.23606272	-0.13569112	0.43849674	0.0430617	0.16678083	-0.09161163	-0.33794746	-0.1069281	-0.18158817
NC_016629	4	0.44994515	0.06977484	0.1976823	-0.1596042	-0.2596154	-0.22994024	-0.15254393	0.45001808	0.046652123	0.17638104	-0.057423778	-0.32923034	-0.11391119	-0.18780285
NC_016629	5	0.4673211	0.081847884	0.20777181	-0.12369663	-0.2457582	-0.2432504	-0.18782641	0.46818778	0.08192959	0.19857998	-0.007304348	-0.29514715	-0.13426854	-0.23839115
NC_016627	1	0.33922702	0.09181394	0.27274293	-0.12525539	0.0066328812	-0.045283787	0.11548112	0.33830047	0.08198699	0.20369245	-0.11483041	-0.17922582	-0.053241517	-0.09605123
NC_016627	2	0.36643463	0.1805831	0.28798053	-0.08539816	0.025023071	-0.059189662	0.06603894	0.367823	0.16878125	0.21329813	-0.054231975	-0.17735913	-0.077372946	-0.21465442
NC_016627	3	0.38069913	0.21128528	0.28770804	-0.06306421	0.04113287	-0.049433336	0.03932819	0.38199574	0.20185448	0.202829	-0.039112873	-0.16160242	-0.08081148	-0.21486013
NC_016627	4	0.39430872	0.22678532	0.29614854	-0.055867214	0.031464834	-0.03217073	0.016530145	0.3943088	0.22052588	0.24370383	-0.033339214	-0.17581187	-0.04173893	-0.17529063
NC_016627	5	0.41889876	0.25685656	0.28395543	-0.033548936	-0.020480854	0.06984292	0.03300833	0.42443365	0.25349784	0.2447057	0.009532147	-0.22149615	-0.02348257	-0.27215588
NC_013730	1	0.425543	0.10500161	0.180038	-0.22825605	-0.28273746	-0.1671759	0.06924404	0.43025103	0.12166669	0.160769	-0.17950264	-0.34218377	-0.10686259	-0.039254695
NC_013730	2	0.44522777	0.111272596	0.17036425	-0.23073325	-0.3468603	-0.16295213	0.0707127	0.4507385	0.11504573	0.14620079	-0.17324293	-0.38789812	-0.11763066	-0.02291649
NC_013730	3	0.4549379	0.12115619	0.15963732	-0.22312553	-0.3870449	-0.15347806	0.064765856	0.460365	0.12886831	0.14159225	-0.14347544	-0.4271176	-0.10116264	-0.020713601
NC_013730	4	0.46441373	0.15118067	0.15779099	-0.18601504	-0.40825126	-0.13483508	0.07038898	0.47018844	0.14083704	0.13583139	-0.13891168	-0.46097985	-0.09190451	-0.01640299
NC_013730	5	0.4792318	0.15972228	0.13755327	-0.14940426	-0.4290126	-0.108803734	0.056029767	0.48520824	0.16810551	0.12494502	-0.07940931	-0.47454005	-0.057893354	-0.04047256
NC_004129	1	0.22716083	0.04421844	0.16511264	-0.36604446	-0.29155266	-0.24377708	0.03452166	0.23292032	0.09320059	0.11472291	-0.09127674	-0.4122119	-0.012710612	-0.09413449
NC_004129	2	0.24898247	0.049904995	0.17309728	-0.3468932	-0.34892234	-0.33897486	0.02276293	0.2561826	0.07966781	0.13262722	-0.061721854	-0.46343753	-0.084500596	-0.11432887
NC_004129	3	0.25890902	0.055726644	0.17703785	-0.2741879	-0.37495807	-0.34887797	-0.0009374376	0.2663003	0.072833546	0.15585765	-0.013789683	-0.49926886	-0.1544143	-0.11898163
NC_004129	4	0.2678481	0.063651234	0.196105	-0.17832707	-0.40007812	-0.42299023	-0.033129476	0.27588457	0.073601276	0.16390789	0.056902938	-0.49354	-0.17108978	-0.12161947
NC_004129	5	0.28581867	0.114301674	0.22550686	0.03788291	-0.4120565	-0.5001659	-0.110922396	0.29237425	0.100465395	0.19263096	0.2245572	-0.49817905	-0.27405602	-0.17145209
NC_015052	1	0.35467517	0.08784873	0.16803783	-0.21394897	-0.3089738	-0.10994944	-0.07878972	0.33663127	0.12350815	0.13262111	-0.13593723	-0.4072176	0.06159143	-0.13013937
NC_015052	2	0.3969278	0.07856876	0.17222813	-0.23964077	-0.34353927	-0.21395922	-0.11158137	0.38726947	0.07322994	0.13315792	-0.25722054	-0.3503067	-0.04354528	-0.093929045
NC_015052	3	0.41735914	0.10641946	0.1613174	-0.1489646	-0.3269497	-0.26191244	-0.19042481	0.4084959	0.1277206	0.13294522	-0.22841966	-0.2989675	-0.1450414	-0.14201091
NC_015052	4	0.43408373	0.11956802	0.16559498	-0.13301456	-0.31197816	-0.41047317	-0.24100639	0.42636624	0.12344513	0.14366348	-0.22915627	-0.32967559	-0.16044557	-0.15915453
NC_015052	5	0.45628616	0.17738621	0.16966632	-0.11156549	-0.29003075	-0.55111915	-0.3415013	0.4499742	0.14452632	0.1670696	-0.23587005	-0.2941775	-0.43679485	-0.24889232
NC_009457	1	0.24929963	0.070082486	0.1537198	-0.21490616	-0.107774146	-0.18462501	0.116731904	0.26122913	0.07237651	0.095150106	-0.14188384	-0.2687907	-0.14959034	-0.093761675
NC_009457	2	0.27346164	0.09883536	0.1473479	-0.19367994	-0.120971955	-0.20635894	0.10391715	0.29012355	0.10678892	0.100941196	-0.13683265	-0.29035708	-0.17259647	-0.089794636
NC_009457	3	0.29124913	0.119915865	0.16315247	-0.16634995	-0.15150706	-0.25388846	0.095074624	0.30547124	0.1327626	0.11822048	-0.10137334	-0.31040812	-0.18286547	-0.11091821
NC_009457	4	0.31249323	0.14516874	0.17367233	-0.12475941	-0.22935565	-0.2794401	0.08203589	0.32189885	0.14938371	0.13533895	-0.07093136	-0.36579642	-0.20513804	-0.09476649
NC_009457	5	0.35333496	0.18546852	0.20682816	0.046489052	-0.38808236	-0.31871203	0.11622616	0.35280055	0.16919068	0.17766647	0.039354086	-0.4719202	-0.25692105	-0.0663237
NC_016630	1	0.33900082	0.13293608	0.23500143	-0.1490434	0.04885321	0.041518003	0.23098792	0.33220714	0.12536544	0.25309184	-0.1491306	0.05347109	0.011257717	0.20435031
NC_016630	2	0.3593704	0.18059564	0.26505354	-0.101000525	0.084666274	0.071535505	0.18331793	0.3557844	0.18462175	0.26029703	-0.062285576	0.056822896	0.08988869	0.128
NC_016630	3	0.37129402	0.19485973	0.2628314	-0.069249205	0.05783939	0.1415213	0.16622436	0.36718187	0.19103278	0.22972079	-0.065281615	0.011095701	0.11111111	0.08503462
NC_016630	4	0.38425022	0.20684366	0.2823018	-0.021483896	0.066418044	0.18880345	0.19563754	0.37844843	0.19555295	0.25236216	-0.011557315	-0.0057957014	0.14892595	0.074154854
NC_016630	5	0.41524768	0.21810113	0.2868559	0.105483115	-0.07858705	0.21866918	0.19193083	0.40860787	0.23110114	0.2797534	0.08966549	-0.16458303	0.18970403	0.049710426
NC_012686	1	0.5028145	0.06464614	0.1945297	-0.16582046	0.1426844	-0.2656901	0.21927294	0.5412228	0.07471692	0.020187866	-0.08455696	-0.2820258	-0.2406759	-0.15888399
NC_012686	2	0.51959425	0.051479917	0.18992764	-0.16950685	0.05467372	-0.2194658	0.21518987	0.5581922	0.04848573	0.031140087	-0.053892214	-0.34322664	-0.1997567	-0.24023438
NC_012686	3	0.52858335	0.074954204	0.18663937	-0.12898645	0.045962088	-0.20169564	0.18808328	0.5674952	0.08140613	-0.0016234821	-0.022470985	-0.39380023	-0.18590926	-0.29238147
NC_012686	4	0.5378784	0.06589278	0.1992048	-0.14161187	0.0049841413	-0.18536052	0.17663875	0.57686824	0.07823894	0.012376158	-0.0056916606	-0.4516181	-0.14999539	-0.29246488
NC_012686	5	0.55812484	0.07599396	0.20607145	-0.07454529	-0.11308033	-0.15279879	0.1027936	0.590465	0.085907415	0.02911738	0.01511365	-0.4946213	-0.117502905	-0.3096841
NC_016631	1	0.36010927	0.056599397	0.13100253	-0.25672498	-0.25098968	-0.110489756	-0.025386477	0.3613057	0.045239702	0.106637746	-0.18792385	-0.32753485	-0.020629115	-0.121707074
NC_016631	2	0.39667228	0.08465478	0.11760947	-0.3728012	-0.26809558	-0.1712886	-0.006757298	0.39998546	0.06966174	0.07950895	-0.24777426	-0.35075575	-0.037431072	-0.18479174
NC_016631	3	0.4167943	0.09114612	0.11365828	-0.43978092	-0.28651762	-0.2151254	-0.0051804194	0.4193089	0.083319254	0.07242361	-0.2526965	-0.3680127	-0.032278348	-0.21825574
NC_016631	4	0.43422145	0.09969098	0.12818594	-0.43496123	-0.24486724	-0.22852458	0.036423724	0.43408996	0.09224146	0.07566504	-0.24994819	-0.3565419	-0.046107527	-0.24667718
NC_016631	5	0.45679295	0.119914874	0.16336057	-0.40664792	-0.17141844	-0.2422779	0.10186864	0.45280397	0.12893146	0.10364575	-0.1340928	-0.28164792	-0.053567197	-0.26121998
NC_012687	1	0.50313956	0.06670877	0.19555438	-0.1678477	0.14014627	-0.25882974	0.2174888	0.5411795	0.07090123	0.019914137	-0.08673016	-0.2798005	-0.23921569	-0.16021127
NC_012687	2	0.5197353	0.045253072	0.19188192	-0.17212942	0.05423172	-0.22166981	0.21471927	0.5580209	0.055826206	0.029190207	-0.04622125	-0.33998752	-0.20440367	-0.24460606
NC_012687	3	0.5286725	0.07617163	0.18754658	-0.12489413	0.04876141	-0.20706677	0.1879727	0.5673677	0.07884626	-0.002402537	-0.0240836	-0.40101027	-0.18550804	-0.28514203
NC_012687	4	0.53794295	0.066257775	0.19396174	-0.14100103	-0.004851425	-0.18548462	0.16993465	0.5768921	0.081468016	0.013774291	0.0011030971	-0.43838784	-0.14912786	-0.2860141
NC_012687	5	0.55810654	0.07088489	0.2104148	-0.073068894	-0.10800853	-0.1566209	0.11472742	0.5904711	0.08245007	0.029997414	0.006561086	-0.50367725	-0.12017533	-0.31888998
NC_016632	1	0.464891	0.10938756	0.20250115	-0.28592628	0.0083279945	-0.20805582	0.19463708	0.471711	0.18862796	0.14936048	-0.11613785	-0.41275167	0.0013225015	-0.16528067
NC_016632	2	0.49051967	0.114955515	0.18995407	-0.285084	0.02750625	-0.21737148	0.17167102	0.5007851	0.17207871	0.12307059	-0.11312007	-0.4627865	0.0022075055	-0.18479088
NC_016632	3	0.50330716	0.12194002	0.18959744	-0.27184218	0.02251951	-0.23807473	0.10709759	0.5152827	0.15638493	0.13710055	-0.103319	-0.4553509	0.05006258	-0.21088904
NC_016632	4	0.515509	0.11034548	0.18390216	-0.2777778	0.01984291	-0.24089664	0.10006028	0.5306866	0.15930885	0.15284471	-0.12087327	-0.46723163	-0.02072232	-0.248
NC_016632	5	0.5327513	0.10619469	0.19582945	-0.24857882	0.012434555	-0.23267642	0.092601664	0.5566193	0.16945352	0.13297313	-0.060820896	-0.4469839	-0.006863141	-0.26132023
NC_009455	1	0.5983448	0.081816964	0.2172704	-0.20954084	-0.29676753	-0.33436576	-0.08563493	0.6019691	0.114231825	0.16994478	-0.14350687	-0.39310503	-0.19412053	-0.1443038
NC_009455	2	0.62422	0.12205797	0.2162006	-0.14093845	-0.2469352	-0.36777514	-0.09761838	0.6279974	0.12608078	0.18454956	-0.07712722	-0.39091343	-0.24101982	-0.17224328
NC_009455	3	0.63872266	0.13503003	0.20789509	-0.10440019	-0.23120898	-0.3310097	-0.06231282	0.6435597	0.1345743	0.18991804	-0.054272916	-0.3767148	-0.20781676	-0.15684411
NC_009455	4	0.6515387	0.12190883	0.19741017	-0.10985915	-0.23380506	-0.31668508	-0.06965631	0.65811354	0.16026045	0.17178267	0.03358388	-0.3611921	-0.17941268	-0.16933055
NC_009455	5	0.6710176	0.14654148	0.2184005	-0.01460886	-0.25292447	-0.32271385	-0.059517186	0.68377197	0.18213283	0.19500351	0.07717531	-0.32253996	-0.14522952	-0.14743327
NC_016633	1	0.29126093	0.016019972	0.17471217	-0.26404822	-0.079756275	-0.1882055	-0.12499411	0.29709885	0.038219877	0.13795646	-0.15634167	-0.24824806	-0.022485467	-0.22799462
NC_016633	2	0.30585116	0.052923758	0.18137707	-0.23937118	-0.07682835	-0.1808642	-0.15280543	0.31183153	0.07672168	0.13580751	-0.112468734	-0.22576113	-0.021320293	-0.2571737
NC_016633	3	0.31301552	0.094450146	0.18430817	-0.21816069	-0.05810322	-0.18936446	-0.17896801	0.31910828	0.12405172	0.15728593	-0.048753735	-0.20655006	0.00449619	-0.27008694
NC_016633	4	0.3195476	0.12868766	0.19325453	-0.19935784	-0.048719782	-0.17957403	-0.20550829	0.32566136	0.15309325	0.1722931	-0.02837082	-0.20587023	0.024506329	-0.27920318
NC_016633	5	0.3303772	0.15010807	0.2061945	-0.14459607	-0.042264752	-0.11855443	-0.19718775	0.3403808	0.17688617	0.18056376	-0.011314709	-0.20168449	0.06488029	-0.2607516
NC_009454	1	0.47731844	0.10901877	0.24059851	-0.019128343	-0.17348777	-0.1716068	-0.01270903	0.45595753	0.107523955	0.18050593	-0.07157585	-0.25500703	-0.1221902	-0.11076131
NC_009454	2	0.51453507	0.09548013	0.26170292	0.06623043	-0.22578704	-0.2134946	0.0015002501	0.50480086	0.097656466	0.19398865	0.069888964	-0.30036873	-0.12144367	-0.09867314
NC_009454	3	0.52969646	0.10767946	0.2660717	0.090825595	-0.2431764	-0.23016393	-0.0043261233	0.52605724	0.11085487	0.1982696	0.112833574	-0.33572003	-0.12210456	-0.11822108
NC_009454	4	0.5447262	0.09395835	0.2736575	0.12001683	-0.2715026	-0.23113939	-0.015841777	0.54336005	0.09898516	0.21428023	0.21613286	-0.38074917	-0.104405776	-0.104461946
NC_009454	5	0.5693582	0.111712106	0.27354622	0.2077142	-0.29515076	-0.21638177	-0.018080313	0.5690323	0.1408356	0.23113105	0.32078406	-0.37712532	-0.06950732	-0.13485087
NC_016639	1	0.43465316	0.14683695	0.190091	-0.15102817	-0.03643481	-0.17845434	0.1647619	0.4492881	0.13040431	0.16354407	-0.12620927	-0.27287066	-0.13701104	-0.0062735258
NC_016639	2	0.4691918	0.17714822	0.19213149	-0.12095088	-0.020734813	-0.1809698	0.1047261	0.4819002	0.18246669	0.15455668	-0.105298966	-0.2725356	-0.13531445	-0.058573853
NC_016639	3	0.48335245	0.18914582	0.19051291	-0.09658109	-0.04995038	-0.17175831	0.0998408	0.4976259	0.18146838	0.15787907	-0.107753664	-0.27957588	-0.111233175	-0.0990991
NC_016639	4	0.49769205	0.21975802	0.2036812	-0.062940665	-0.0672901	-0.17428862	0.05573593	0.5123833	0.22766837	0.14941712	-0.03957947	-0.29174483	-0.12576021	-0.13663931
NC_016639	5	0.52808064	0.23418817	0.20995389	0.029104887	-0.09479078	-0.13829114	-0.01120797	0.5429264	0.26399845	0.19178173	0.03289029	-0.34757453	-0.15667793	-0.25916398
NC_016638	1	0.4514333	0.17872693	0.22846718	-0.18748197	0.39634654	-0.34714657	0.031831075	0.48418847	0.23413147	0.21366666	-0.052330937	0.045708776	-0.11758082	-0.1642917
NC_016638	2	0.4717131	0.17277038	0.21555802	-0.17310964	0.3360745	-0.31870097	-0.04737875	0.5046023	0.2952608	0.22197697	-0.021938022	0.03743798	-0.08176967	-0.16082005
NC_016638	3	0.48389372	0.19296697	0.21875827	-0.16907515	0.35668334	-0.32662168	-0.038935754	0.5154718	0.32286486	0.2065608	0.003549246	0.03401002	-0.10482529	-0.17258629
NC_016638	4	0.49550125	0.19725162	0.21306941	-0.1749895	0.26792568	-0.27514353	-0.11141397	0.527104	0.31581742	0.1964752	0.037094623	-0.04534478	-0.068189934	-0.21125266
NC_016638	5	0.5126746	0.18242541	0.17516115	-0.1494708	0.14907229	-0.2394159	-0.18371536	0.5433098	0.31280902	0.19231547	0.060309514	-0.056538127	-0.02356021	-0.29983965
NC_013743	1	0.35811356	0.046773277	0.17994256	-0.1213014	-0.44761336	0.047900174	-0.081316724	0.35940605	0.05261209	0.18672352	-0.078441046	-0.45577905	0.091343135	-0.06467224
NC_013743	2	0.37659344	0.055274043	0.20752838	-0.063036546	-0.41295	0.07198936	-0.124750555	0.37663257	0.039918706	0.19612217	-0.059986815	-0.44098973	0.10196472	-0.118906446
NC_013743	3	0.3844529	0.08134999	0.21935	-0.020500567	-0.4002185	0.073951274	-0.161358	0.38396358	0.0767835	0.21539113	-0.023655914	-0.40370363	0.10612077	-0.15775332
NC_013743	4	0.39132997	0.13625994	0.2296101	0.026080085	-0.34718558	0.061087355	-0.21084784	0.39109573	0.122074105	0.2308773	0.02118003	-0.3684005	0.11259484	-0.18560204
NC_013743	5	0.40251127	0.18567233	0.24956654	0.07341147	-0.33463132	0.054232135	-0.23576549	0.40221843	0.16671208	0.25334704	0.11444596	-0.35050178	0.12875022	-0.2156835
NC_013741	1	0.40401766	0.07615066	0.31292516	0.027146889	-0.023598297	-0.10663825	-0.03026272	0.40637627	0.07278092	0.32331482	0.039766952	-0.05895672	-0.08894431	-0.03405469
NC_013741	2	0.42201695	0.12605101	0.32344094	0.052595034	0.0016865681	-0.13904707	-0.00096832204	0.4236596	0.116813764	0.33460608	0.07519437	0.009982047	-0.09160364	-0.01103219
NC_013741	3	0.43352386	0.14673425	0.34977254	0.10644012	0.06073162	-0.13500033	0.000529661	0.4337556	0.13354994	0.33591917	0.09770364	0.02125775	-0.105088174	-0.011519473
NC_013741	4	0.44537807	0.1538558	0.3299409	0.11403407	0.08771038	-0.120929524	-0.0050585344	0.44348907	0.1574958	0.34094244	0.11481157	0.059723753	-0.08925204	0.0063769836
NC_013741	5	0.47124597	0.1852726	0.33393434	0.19771709	0.1020565	-0.08547009	0.04440649	0.46951577	0.16967067	0.35442197	0.1645656	0.102905676	-0.08751254	0.013350021
NC_013740	1	0.31672412	0.1462034	0.24093817	-0.124881536	-0.34490106	-0.05840774	0.09993764	0.30557737	0.13497443	0.14989445	-0.09376382	-0.4109651	-0.062852845	-0.08017584
NC_013740	2	0.3534627	0.09659021	0.24746695	-0.06309291	-0.5069028	-0.11928607	0.12032897	0.344831	0.085087456	0.16040152	0.005606524	-0.5333428	-0.10490196	-0.031857032
NC_013740	3	0.36431283	0.13611029	0.2619548	0.023845963	-0.49916604	-0.10296644	0.11064941	0.3579337	0.07324629	0.17761965	0.021470746	-0.56101155	-0.18007663	-0.03526093
NC_013740	4	0.3731411	0.16442722	0.27369255	0.09379589	-0.5124939	-0.15761648	0.094632395	0.3700149	0.11229543	0.21589041	0.103995465	-0.53756005	-0.14089775	-0.03361655
NC_013740	5	0.38749748	0.19504075	0.30247787	0.19456175	-0.503799	-0.19175911	0.064767845	0.38543314	0.13605218	0.26466793	0.21349657	-0.56510955	-0.20858485	-0.06350938
NC_002944	1	0.6895287	0.048196383	0.16367869	-0.19890238	-0.48773098	-0.021561114	-0.04205431	0.6890759	0.041166767	0.1619112	-0.18502164	-0.49797907	0.015238571	-0.028752623
NC_002944	2	0.76526505	0.033544816	0.18237491	-0.14668219	-0.48458433	-0.02460457	-0.0074717677	0.76158154	0.031898744	0.16813605	-0.1427078	-0.5085435	0.008734194	-0.010927541
NC_002944	3	0.78936875	0.03344336	0.18108846	-0.16398352	-0.4738335	-0.090279624	0.0062384475	0.7871606	0.025176251	0.17270291	-0.15816565	-0.50054854	-0.07779886	-0.0042715413
NC_002944	4	0.80647486	0.04418858	0.1827141	-0.11149907	-0.44947022	-0.16533066	0.002044438	0.8050416	0.031400044	0.17018035	-0.15924206	-0.46739563	-0.10592843	0.0017705259
NC_002944	5	0.8262592	0.0142611135	0.17302482	-0.15661553	-0.4407199	-0.13949004	0.057858583	0.82394534	0.02257309	0.16323467	-0.119343005	-0.4513403	-0.13452585	0.0435808
NC_002946	1	0.25524092	0.06345248	0.20891063	-0.20164886	-0.18675253	-0.1682685	0.12898752	0.2620062	0.10089939	0.13808157	-0.11756964	-0.38723677	-0.05198542	-0.09300122
NC_002946	2	0.29241216	0.08066053	0.1975604	-0.1643361	-0.21779023	-0.24520351	0.055513017	0.29978183	0.10660756	0.1589309	-0.03208223	-0.43005517	-0.076233186	-0.1451054
NC_002946	3	0.307375	0.11281108	0.20220731	-0.0743121	-0.29623568	-0.249516	-0.053371027	0.31779644	0.12629376	0.13662404	0.09440797	-0.5297094	-0.088147625	-0.2771261
NC_002946	4	0.32200754	0.1521564	0.19050284	0.042777877	-0.36030763	-0.24348255	-0.15583734	0.33409402	0.16431475	0.15510812	0.20228462	-0.5452632	-0.11683107	-0.31760696
NC_002946	5	0.34829533	0.19208904	0.20974548	0.23534328	-0.48994988	-0.28909314	-0.3214385	0.3589268	0.1996905	0.20055054	0.34455073	-0.5988949	-0.1694865	-0.42540133
NC_002945	1	0.6343444	0.02197057	0.18127114	-0.27591836	-0.4163276	-0.048972584	0.01445216	0.61771595	0.047694113	0.14819601	-0.19265623	-0.4814644	0.077066965	-0.06913881
NC_002945	2	0.69776785	0.00832737	0.19383305	-0.309472	-0.42825517	-0.0948172	0.038999625	0.6877581	0.03149405	0.14869188	-0.20149253	-0.48288727	0.059728313	-0.046198685
NC_002945	3	0.7278094	0.025834853	0.19259508	-0.30297378	-0.40798053	-0.14374292	0.031385604	0.7179145	0.02355016	0.17394707	-0.24597436	-0.4741302	0.016483517	-0.051852558
NC_002945	4	0.7524136	0.022609675	0.19750322	-0.36476427	-0.39097813	-0.16876824	0.04492775	0.7442661	0.055520814	0.22090544	-0.2610871	-0.49314404	-0.024022743	-0.11544028
NC_002945	5	0.7829308	0.04589474	0.19305395	-0.26714242	-0.35512823	-0.18365788	0.037326798	0.77667665	0.043680508	0.17457165	-0.21772815	-0.4329495	-0.0065108337	-0.04221764
NC_002947	1	0.28388417	0.043310057	0.17656755	-0.28457505	-0.2630122	-0.17675602	0.08823076	0.28562403	0.07929599	0.1380903	-0.1415445	-0.36053738	-0.028156385	-0.025295533
NC_002947	2	0.3161652	0.031120345	0.18680887	-0.30746397	-0.3356651	-0.24021572	0.051589187	0.3222467	0.048087105	0.15772337	-0.19420627	-0.40536046	-0.10678949	-0.013670558
NC_002947	3	0.33270785	0.049830828	0.18205506	-0.24733202	-0.3653678	-0.30316156	0.007539249	0.33964452	0.061845288	0.15772073	-0.094031684	-0.44961277	-0.12912837	-0.06622271
NC_002947	4	0.34753555	0.1040168	0.18181972	-0.13608979	-0.37721384	-0.368839	-0.05650579	0.35386947	0.094116986	0.16712472	-0.01417004	-0.46654755	-0.15089673	-0.11699454
NC_002947	5	0.37374327	0.1380904	0.21396467	0.11315696	-0.39015755	-0.49980572	-0.14263847	0.37850046	0.13778351	0.18304908	0.20764531	-0.4661203	-0.27028987	-0.18992686
NC_014479	1	0.239219	0.025215456	0.17673045	-0.15537778	-0.18296465	-0.08146862	0.19796522	0.23903921	-0.024072742	0.1419954	-0.17408177	-0.30618754	-0.07100009	0.006706733
NC_014479	2	0.26102516	0.11389769	0.1915257	-0.0712731	-0.16718794	-0.024787553	0.1686269	0.26153198	0.08106689	0.13969286	-0.07310031	-0.27494138	-0.00097434234	0.006155159
NC_014479	3	0.27416453	0.18432538	0.18891554	-0.017012391	-0.1686315	-0.0037084455	0.14104721	0.27409032	0.14950928	0.14612046	-0.027827227	-0.28664988	0.027873341	-0.026444929
NC_014479	4	0.28777483	0.21132763	0.2005024	0.03727937	-0.19670025	0.010824354	0.115003034	0.28860107	0.20212436	0.16036	0.025532136	-0.28592592	0.03587444	-0.030866882
NC_014479	5	0.31421262	0.24724498	0.21676707	0.1393469	-0.29492718	-0.03334086	0.057034988	0.3162092	0.26275608	0.19114706	0.13579078	-0.3570027	0.059107576	-0.08775082
NC_002940	1	0.2823474	0.12779687	0.139102	-0.179988	-0.08988169	-0.1229135	0.15944667	0.28963634	0.14489605	0.09571489	-0.1432865	-0.2466326	-0.106480815	0.06268081
NC_002940	2	0.3153295	0.119411506	0.14995281	-0.1574341	-0.06877085	-0.13262618	0.12889093	0.31982717	0.14979056	0.10877175	-0.10479014	-0.28116137	-0.10951929	-0.038200952
NC_002940	3	0.33222815	0.16122413	0.16034468	-0.10670463	-0.14933033	-0.11504535	0.085571	0.33639422	0.18374707	0.13904536	-0.06857878	-0.3305975	-0.071428575	-0.10628088
NC_002940	4	0.35239786	0.17290302	0.1804937	-0.05944265	-0.17820694	-0.106749125	0.0076857386	0.35398325	0.15327054	0.15359665	-0.048463356	-0.3843904	-0.09291363	-0.18102074
NC_002940	5	0.38951617	0.18748115	0.20876355	0.027307326	-0.3490712	-0.13511053	-0.054877106	0.3898308	0.19097115	0.18261592	0.043504965	-0.5293613	-0.07245481	-0.25076404
NC_002942	1	0.38876942	0.043197226	0.16777167	-0.25999898	-0.022191875	-0.18458816	-0.01903141	0.39653826	0.061410602	0.10395482	-0.21844837	-0.29515982	-0.11147505	-0.21539241
NC_002942	2	0.4046333	0.10176188	0.17342468	-0.20415875	0.0035453597	-0.16130285	-0.033688802	0.4138812	0.13673802	0.10824137	-0.12983173	-0.279335	-0.085444584	-0.2338481
NC_002942	3	0.41343996	0.14083326	0.17327268	-0.1543782	0.018255206	-0.1612609	-0.044453163	0.42355072	0.16555132	0.10952957	-0.0887054	-0.24590376	-0.0740085	-0.24300161
NC_002942	4	0.4220043	0.16185695	0.18210697	-0.11354343	0.03986974	-0.13630633	-0.046869732	0.43303463	0.18403073	0.1138758	-0.045368135	-0.25285378	-0.058299594	-0.26964337
NC_002942	5	0.44000065	0.22224765	0.18103573	-0.023703394	0.029411765	-0.104961485	-0.09290492	0.45268363	0.2471342	0.11489185	0.06124865	-0.2420287	-0.063052446	-0.25
NC_014472	1	0.37037525	0.15588228	0.24307936	-0.25127217	0.040893286	-0.12998688	0.011054304	0.37706298	0.16726136	0.21948902	-0.1732045	-0.09376422	-0.0959899	-0.13226067
NC_014472	2	0.38482848	0.16048671	0.2314814	-0.20411745	0.042596348	-0.09307497	-0.05025352	0.3934388	0.17897585	0.20549859	-0.16532584	-0.15319763	-0.05537148	-0.17644781
NC_014472	3	0.39324787	0.18731761	0.24087755	-0.15918107	0.026737552	-0.08067162	-0.089158595	0.40194193	0.1889392	0.20750894	-0.110408686	-0.14949201	-0.035893954	-0.2227594
NC_014472	4	0.4017944	0.18777373	0.23483631	-0.10491731	0.010179042	-0.05947197	-0.12736982	0.4104064	0.19735794	0.20855008	-0.06723448	-0.14823978	-0.033602532	-0.25767162
NC_014472	5	0.4194666	0.20758355	0.24383026	-0.03376703	-0.017598797	-0.04160463	-0.21121646	0.4278303	0.21083978	0.22652091	0.0024292856	-0.16946481	-0.0021216408	-0.29655036
NC_003143	1	0.30901477	0.081413426	0.159588	-0.23013547	-0.16680859	-0.16425516	0.12854207	0.31176043	0.089900516	0.12727097	-0.20177959	-0.24549615	-0.13445243	0.044407893
NC_003143	2	0.33669016	0.08005135	0.15961887	-0.26244983	-0.19749711	-0.18270233	0.117108434	0.33886397	0.10421676	0.1252694	-0.19415891	-0.28216872	-0.099030115	0.02521418
NC_003143	3	0.35283622	0.10694509	0.17487673	-0.26022565	-0.21443336	-0.22260219	0.08630438	0.354114	0.09785581	0.14268827	-0.21716082	-0.29450566	-0.14818807	-0.003652476
NC_003143	4	0.36975017	0.123309	0.19063753	-0.23533633	-0.25896823	-0.25157428	0.06441206	0.37036884	0.12937412	0.1610696	-0.1969474	-0.304465	-0.15841424	-0.033873994
NC_003143	5	0.40516388	0.1759938	0.2098019	-0.09316537	-0.29247004	-0.3490375	0.022863192	0.40118363	0.17645533	0.18802837	-0.09863094	-0.34636712	-0.2561846	-0.07190803
NC_002952	1	0.3175774	0.13392274	0.20129259	-0.1427099	-0.13225208	0.026541412	0.24313326	0.31786174	0.06870782	0.13026564	-0.14394946	-0.34903765	-0.03846708	-0.12506229
NC_002952	2	0.35293555	0.1654662	0.21614973	-0.10240122	-0.1335105	0.01843049	0.2390082	0.35232297	0.15121865	0.13124584	-0.12054457	-0.331073	-0.029033516	-0.13591301
NC_002952	3	0.37250647	0.21187332	0.21409555	-0.06623211	-0.10711225	0.025377696	0.24997434	0.37145016	0.16533661	0.14453386	-0.10458319	-0.38265306	-0.027889706	-0.1609808
NC_002952	4	0.3939544	0.24323711	0.21836488	-0.03296149	-0.19107203	0.021959836	0.2363232	0.3929276	0.21063292	0.16267617	-0.056247316	-0.41531122	-0.046513643	-0.17406143
NC_002952	5	0.43954358	0.29427785	0.21205114	0.05999406	-0.42396647	-0.0121402135	0.24194206	0.43213418	0.28363037	0.16229194	0.036465723	-0.5487155	-0.05677673	-0.18552497
NC_002953	1	0.31598493	0.10737226	0.20752342	-0.14755093	-0.14051522	0.0375081	0.25765207	0.31626174	0.020940155	0.11988046	-0.19136691	-0.40191558	-0.005369825	-0.1247191
NC_002953	2	0.35123613	0.17324106	0.21287625	-0.10334753	-0.120893225	0.011849735	0.25483754	0.35224718	0.14726284	0.115365036	-0.12460585	-0.37862137	-0.01429367	-0.13398986
NC_002953	3	0.37091404	0.21255359	0.21526358	-0.06722541	-0.1179027	0.023413522	0.24572715	0.37019515	0.15557732	0.1505148	-0.09694784	-0.40497553	-0.028232588	-0.18736315
NC_002953	4	0.39138457	0.24660772	0.22112533	-0.028886465	-0.18357249	0.024323346	0.22802521	0.39214557	0.21260194	0.15917026	-0.057937767	-0.4377057	-0.046611328	-0.18158568
NC_002953	5	0.43698597	0.2809593	0.22476387	0.06242878	-0.41423357	-0.010868758	0.21830986	0.43107417	0.27960694	0.16364911	0.028388279	-0.54679805	-0.059438802	-0.15973003
NC_002950	1	0.21830657	0.08568015	0.16331232	-0.19273461	-0.19840625	-0.09259603	-0.08624751	0.22354628	0.08588682	0.1468418	-0.17131749	-0.2635039	-0.077388406	-0.08385387
NC_002950	2	0.24600731	0.09302666	0.17369643	-0.23154712	-0.21081695	-0.14307487	-0.067273214	0.24756165	0.088549875	0.16502047	-0.1616239	-0.27988452	-0.048257813	-0.12580155
NC_002950	3	0.25838125	0.13201249	0.17569822	-0.21719535	-0.19739293	-0.12678331	-0.09332629	0.262148	0.14160314	0.17165618	-0.15039515	-0.25732028	-0.066485755	-0.14388143
NC_002950	4	0.2730195	0.1307292	0.18950833	-0.21139002	-0.20020372	-0.17421532	-0.099857345	0.27597442	0.14742385	0.17185794	-0.12982999	-0.26011187	-0.078486554	-0.13847949
NC_002950	5	0.29789102	0.17883295	0.19296567	-0.11834625	-0.15894504	-0.23026219	-0.1513158	0.29872337	0.16615541	0.19082645	-0.0773122	-0.2650657	-0.11969381	-0.2145749
NC_002951	1	0.2681077	0.087727405	0.208272	-0.15643363	-0.13736583	0.035951264	0.25223827	0.2715515	0.037194684	0.1305424	-0.16572489	-0.38554582	-0.020216007	-0.13451327
NC_002951	2	0.29728222	0.17247856	0.21520439	-0.103046596	-0.12188216	0.020173933	0.25328624	0.29975346	0.13288134	0.13334267	-0.12196832	-0.39399034	-0.04035789	-0.1615529
NC_002951	3	0.31356403	0.22155961	0.21480486	-0.06389372	-0.11787274	0.01792504	0.24550669	0.31434074	0.1634948	0.1471279	-0.09495141	-0.40873507	-0.016335167	-0.1613497
NC_002951	4	0.33054936	0.24502112	0.2247971	-0.028206032	-0.18893805	0.013855063	0.22625412	0.3320486	0.23854668	0.1560634	-0.057450302	-0.4155164	-0.056309905	-0.16992107
NC_002951	5	0.3640862	0.32004347	0.19845846	0.04821136	-0.40530196	0.011890353	0.26749787	0.3655501	0.2891939	0.16094242	0.020897148	-0.54770887	-0.044410747	-0.16756757
NC_015593	1	0.42525214	0.049897313	0.1739924	-0.31151098	-0.33721438	-0.13038938	0.002487497	0.42183858	0.037810896	0.16913366	-0.26847148	-0.396437	-0.051864974	-0.010791367
NC_015593	2	0.46969447	0.01939955	0.19440371	-0.34005892	-0.41154715	-0.22763191	0.034893285	0.46821094	0.011061947	0.19353361	-0.3661078	-0.43866363	-0.111037455	0.048663113
NC_015593	3	0.4887044	0.035761304	0.18841004	-0.29752424	-0.41449672	-0.29330617	0.012660337	0.48595032	0.04587366	0.19694002	-0.34283498	-0.3982486	-0.17584065	0.0426026
NC_015593	4	0.5036259	0.09425737	0.19261	-0.26063666	-0.37742198	-0.31742778	-0.044174716	0.5003691	0.086207144	0.19982366	-0.2855156	-0.38190213	-0.20873056	0.0052612047
NC_015593	5	0.5282895	0.15073456	0.18508276	-0.11916486	-0.29789463	-0.48122868	-0.12512508	0.52420586	0.14565066	0.18468165	-0.18305413	-0.33571458	-0.30676553	-0.11066714
NC_015590	1	0.33650813	0.014390186	0.16189992	-0.22808173	-0.3312762	-0.17687589	-0.08079444	0.33472583	0.027354421	0.14842187	-0.15337838	-0.36399013	-0.10213891	-0.15098333
NC_015590	2	0.36483333	0.0003924985	0.1616855	-0.26645812	-0.3305725	-0.25662425	-0.09205222	0.36627454	0.015858456	0.14338988	-0.2147785	-0.36744392	-0.1436377	-0.16227224
NC_015590	3	0.3781013	0.05332156	0.17123301	-0.23051369	-0.3012225	-0.2666875	-0.12552863	0.3783581	0.042093735	0.13573693	-0.1773475	-0.35762322	-0.18982644	-0.17198572
NC_015590	4	0.3895171	0.092038706	0.16423592	-0.18167661	-0.24513961	-0.29383603	-0.13358214	0.38952574	0.09663318	0.1527302	-0.123861566	-0.30470347	-0.18261851	-0.18960363
NC_015590	5	0.40717125	0.15011866	0.16422358	-0.05062519	-0.18131693	-0.32136336	-0.15421025	0.40743214	0.12625736	0.14524224	-0.005935645	-0.24398947	-0.17352468	-0.19010276
NC_006624	1	0.6489124	0.055382002	0.22923529	0.03858396	-0.15675853	-0.17352389	-0.18181819	0.6499223	0.068659924	0.20915739	0.11595	-0.19850384	-0.034588516	-0.17635362
NC_006624	2	0.6808189	0.079020016	0.2349993	0.19075908	-0.12060227	-0.17636134	-0.20186318	0.6837834	0.08920414	0.2336785	0.24969618	-0.14133684	-0.051833782	-0.21245842
NC_006624	3	0.6989623	0.13208455	0.24985754	0.2902007	-0.059047073	-0.1746891	-0.23961605	0.70175165	0.13466004	0.25102857	0.34089592	-0.07517882	-0.070657104	-0.23548524
NC_006624	4	0.7152508	0.13989355	0.26346576	0.33327293	-0.009257116	-0.18928604	-0.23663676	0.71732634	0.15195756	0.27260405	0.41486537	-0.024113014	-0.0816347	-0.24298622
NC_006624	5	0.7435469	0.15761706	0.27042517	0.41472393	0.036792826	-0.17948718	-0.2675654	0.74403155	0.16665146	0.27787647	0.5009265	0.021616712	-0.08760374	-0.24443372
NC_002929	1	0.33654583	0.10532947	0.11957044	-0.23951215	-0.3197334	-0.10157435	-0.12780984	0.33829087	0.09992514	0.094850264	-0.21215308	-0.3563516	-0.04594048	-0.17212015
NC_002929	2	0.38027632	0.0771922	0.16283047	-0.2654565	-0.34507346	-0.19904837	-0.034566734	0.38251442	0.07948526	0.14330979	-0.12415622	-0.40908822	-0.07217662	-0.07919237
NC_002929	3	0.39286828	0.075374104	0.17289905	-0.19831224	-0.39499405	-0.20517242	-0.049240977	0.3954208	0.07197168	0.14814392	-0.06893736	-0.46318105	-0.08138173	-0.08473824
NC_002929	4	0.4043815	0.055241458	0.17749195	-0.16282764	-0.42862043	-0.2078215	-0.040182997	0.4062498	0.04975623	0.1621836	-0.07579651	-0.48941863	-0.08042896	-0.074618585
NC_002929	5	0.42932314	-0.08636956	0.21018636	-0.2318311	-0.5573243	-0.13849632	0.017565437	0.4312507	-0.08031114	0.17760012	-0.08882218	-0.59377426	-0.113694154	-0.009276375
NC_003552	1	0.33993295	0.15322478	0.20486304	-0.11268668	-0.22591747	-0.044790562	-0.020083318	0.3396319	0.16661799	0.20919412	-0.07930498	-0.23942944	-0.0053611994	0.009443734
NC_003552	2	0.36307582	0.13044539	0.20098235	-0.02056366	-0.22882175	-0.10500907	-0.038598135	0.3637177	0.16181433	0.20527522	0.002392082	-0.31389996	-0.025427885	-0.07356222
NC_003552	3	0.3755171	0.12891985	0.20861185	0.027437134	-0.23623185	-0.12381815	-0.06522972	0.37595508	0.13191718	0.21248424	0.07745481	-0.2963279	-0.015834216	-0.09342802
NC_003552	4	0.38694122	0.12102163	0.21495074	0.092930146	-0.2244823	-0.12472413	-0.09387459	0.3876276	0.14927042	0.22071327	0.18367857	-0.25293452	-0.017049577	-0.111944295
NC_003552	5	0.4065729	0.1398229	0.22753072	0.18268985	-0.20864172	-0.097461335	-0.1723474	0.40668225	0.16223074	0.22475493	0.27797574	-0.2529343	-0.005616169	-0.18979192
NC_002928	1	0.4046065	0.059978083	0.15848829	-0.307821	-0.31927812	-0.13798341	-0.0014175258	0.40849233	0.07704326	0.1281067	-0.14001893	-0.39893883	-0.005952381	-0.08202495
NC_002928	2	0.43638617	0.066456676	0.17104687	-0.30205965	-0.3494283	-0.2094694	-0.0004825146	0.4434303	0.061075103	0.13568945	-0.07255897	-0.44483936	0.018121125	-0.0858686
NC_002928	3	0.4487629	0.05739607	0.17703287	-0.26008156	-0.3944509	-0.19650018	-0.014650358	0.45583764	0.058990955	0.14535758	-0.05185766	-0.47416776	-0.022939248	-0.08957732
NC_002928	4	0.46043244	0.02849951	0.18491788	-0.22541817	-0.44009897	-0.24143243	-0.006340429	0.46764952	0.041026816	0.15661663	0.0026752274	-0.51421267	0.015526164	-0.100975156
NC_002928	5	0.48192576	-0.04494566	0.20463164	-0.170484	-0.51573247	-0.25035697	-0.0025194685	0.48876777	-0.05341586	0.17473501	-0.006689936	-0.595103	0.031349067	-0.058995176
NC_002927	1	0.39765018	0.07479056	0.1695066	-0.31163895	-0.30012542	-0.12740166	0.012015515	0.40796113	0.092871055	0.123075426	-0.090292275	-0.40364873	0.00636281	-0.103561625
NC_002927	2	0.43537807	0.06559408	0.17051351	-0.30950966	-0.34541494	-0.2179009	-0.0021670496	0.4440391	0.075962536	0.13204353	-0.037164487	-0.443297	0.048927754	-0.09117583
NC_002927	3	0.44891357	0.04515925	0.17924368	-0.28723893	-0.39355928	-0.19074598	-0.0020840012	0.4566528	0.06471018	0.14537615	-0.007173356	-0.48427856	-0.0021311864	-0.10246846
NC_002927	4	0.4603516	0.0248031	0.18102401	-0.23627076	-0.4363487	-0.23405688	-0.004325458	0.46853912	0.048173353	0.15504517	0.012279287	-0.5138022	0.049949545	-0.09990919
NC_002927	5	0.4823822	-0.051583003	0.206797	-0.19733061	-0.51870936	-0.26413503	0.006861538	0.48884842	-0.04696159	0.17737332	0.0042163595	-0.5923634	0.047845468	-0.0646701
NC_014497	1	0.2920546	0.22452272	0.13925822	-0.14708547	-0.04347826	-0.12180451	-0.29411766	0.3002285	0.32982805	0.23706897	-0.041666668	0.028571429	-0.13398694	-0.3043478
NC_014497	2	0.31163687	0.24113868	0.12302071	-0.11552285	-0.022900764	-0.08084358	-0.1764706	0.3169138	0.29634878	0.19924098	-0.07997266	-0.05882353	-0.17467248	-0.071428575
NC_014497	3	0.32120603	0.26881883	0.18087019	-0.093511745	-0.18421052	-0.090760425	-0.29411766	0.3282835	0.26805	0.17201835	-0.07021063	-0.20879121	-0.17602997	0.23809524
NC_014497	4	0.33234814	0.2927079	0.17326732	-0.07428912	-0.32026145	-0.09943182	-0.1764706	0.33579108	0.30473718	0.21183307	0.01584507	0.0088495575	-0.2009774	-0.07692308
NC_014497	5	0.35003534	0.28509012	0.24281985	-0.02697041	-0.069767445	-0.16356108	-0.39130434	0.35442293	0.32258818	0.2697583	0.096662335	0.1	-0.15419847	-0.44444445
NC_014499	1	0.59939307	0.18953428	0.20991254	-0.14774567	-0.18518518	-0.055076312	0.20754717	0.60287076	0.20245126	0.18105671	-0.10642378	-0.039215688	-0.05255255	0.06422018
NC_014499	2	0.62839943	0.21066822	0.19553976	-0.087375574	-0.056818184	-0.045603793	0.112426035	0.63114625	0.21354392	0.20930232	-0.059821226	-0.07	-0.046010483	-0.10204082
NC_014499	3	0.644378	0.23183976	0.1974313	-0.045600858	-0.043037973	-0.08830716	-0.1299435	0.6445296	0.23612432	0.21475129	-0.02851524	-0.018726591	-0.059984215	-0.0067114094
NC_014499	4	0.6586576	0.23065613	0.22146471	-0.04359313	-0.078431375	-0.031155778	-0.008130081	0.6628853	0.24590364	0.21373414	0.016430452	-0.0989011	-0.05216	0.06930693
NC_014499	5	0.69014627	0.2561014	0.20132451	0.030178608	-0.11415525	-0.03469388	0	0.7058974	0.29721868	0.22557211	0.13421147	0.104	-0.048859935	0
NC_014498	1	0.2306933	0.092455305	0.19350469	-0.23553236	0.018125722	-0.1586472	-0.095570385	0.22425622	0.10105672	0.0785523	-0.14726809	-0.2977568	-0.14552529	-0.3501061
NC_014498	2	0.2513262	0.13450354	0.20088096	-0.19141494	0.059324037	-0.16925478	-0.11049983	0.24797055	0.15383452	0.12618583	-0.08447528	-0.2188826	-0.15184353	-0.32167488
NC_014498	3	0.26507795	0.17006637	0.20203903	-0.17224072	0.03570741	-0.16267048	-0.13157895	0.26218715	0.16702521	0.15226337	-0.06858721	-0.19389172	-0.11401178	-0.32574877
NC_014498	4	0.28087458	0.19210744	0.19615555	-0.112306654	-0.037186317	-0.17060114	-0.19157864	0.27664077	0.20502436	0.1492377	-0.013621622	-0.3013957	-0.20731387	-0.49162614
NC_014498	5	0.31387782	0.21547528	0.19946213	0.05875889	-0.19172785	-0.20053059	-0.28413364	0.30683625	0.2128104	0.16183114	0.11578133	-0.40115905	-0.21670486	-0.5389856
NC_014494	1	0.21473591	0.08769837	0.18790478	-0.2425912	0.011080168	-0.14470115	-0.10170432	0.20952961	0.08241866	0.08634829	-0.17098929	-0.30266598	-0.138322	-0.31034482
NC_014494	2	0.23421775	0.13177246	0.19497184	-0.19791408	0.056651752	-0.16472208	-0.11069891	0.23198698	0.12586415	0.100447126	-0.103751734	-0.25158027	-0.18024772	-0.3853211
NC_014494	3	0.2467478	0.16765104	0.20626011	-0.16519086	0.0468851	-0.15840957	-0.11038314	0.24631795	0.1670429	0.1364029	-0.082963265	-0.22740632	-0.18648969	-0.4090909
NC_014494	4	0.26048234	0.19448237	0.19747338	-0.102303214	-0.04381779	-0.1539417	-0.19613759	0.25974378	0.2002346	0.14705524	-0.035435934	-0.29192996	-0.2263405	-0.4898951
NC_014494	5	0.2890582	0.22745611	0.21288283	0.07755323	-0.18544744	-0.18656495	-0.29698604	0.28406528	0.21358113	0.16605574	0.13435754	-0.41938603	-0.23564143	-0.54697555
NC_011593	1	0.2691935	0.08316842	0.1740399	-0.2245395	-0.2764287	-0.09646495	-0.03569422	0.26384622	0.113927014	0.13241886	-0.10534414	-0.40397245	0.12410672	-0.14045802
NC_011593	2	0.3064036	0.110058926	0.1605869	-0.2042631	-0.30487493	-0.1961959	-0.145956	0.3013577	0.09967163	0.12964977	-0.2356145	-0.3556611	-0.02317664	-0.1149197
NC_011593	3	0.32057172	0.1089511	0.1682837	-0.1584831	-0.30786178	-0.31619295	-0.21200427	0.31894612	0.11408543	0.13775577	-0.23089431	-0.31556833	-0.15134694	-0.15471098
NC_011593	4	0.3315861	0.11446399	0.16680643	-0.17021851	-0.3106601	-0.3883606	-0.24739842	0.33335117	0.11718499	0.1570131	-0.16107382	-0.35685334	-0.16260801	-0.17184308
NC_011593	5	0.35225168	0.087021604	0.18963182	-0.11921587	-0.3748452	-0.28181556	-0.13038889	0.35741815	0.13485378	0.19092035	-0.091031924	-0.34552208	-0.13701631	-0.10208916
NC_011595	1	0.2174916	0.11442029	0.147099	-0.18612391	-0.089913696	-0.13799348	0.06416727	0.22488144	0.09671643	0.08663452	-0.1572216	-0.30816367	-0.16710156	-0.2051169
NC_011595	2	0.23867813	0.12917915	0.147885	-0.16347858	-0.06527639	-0.14980575	0.03786216	0.24526945	0.1246927	0.09286021	-0.12259189	-0.29027063	-0.1771164	-0.2078473
NC_011595	3	0.25015804	0.14312895	0.15287091	-0.14891177	-0.087124646	-0.16200466	0.029528707	0.25779954	0.13180748	0.10506177	-0.09506564	-0.31744564	-0.18131657	-0.2260357
NC_011595	4	0.2641719	0.15054555	0.15246378	-0.11285122	-0.10046764	-0.18748122	0.025098082	0.27042797	0.16403298	0.11279684	-0.051914506	-0.30316883	-0.20572375	-0.23310083
NC_011595	5	0.28903458	0.17919981	0.17382753	-0.033806205	-0.2392282	-0.23441616	0.03697596	0.29379916	0.18858951	0.14273474	0.029701794	-0.3888929	-0.26006666	-0.21923041
NC_002939	1	0.43157637	0.093728304	0.19263916	-0.16262159	-0.19946468	-0.2035691	-0.113221034	0.44041878	0.1273774	0.16604991	0.018545909	-0.29661223	-0.015991746	-0.18425433
NC_002939	2	0.4724469	0.09657677	0.18881518	-0.16263892	-0.23969191	-0.2627447	-0.1258924	0.48413283	0.1018516	0.17039973	0.0149536645	-0.36391646	-0.015146416	-0.18205743
NC_002939	3	0.48955783	0.0759043	0.19382395	-0.18771052	-0.31231	-0.23259668	-0.12829682	0.50201046	0.08638583	0.16978204	0.060313076	-0.3863437	-0.05238888	-0.17866537
NC_002939	4	0.504393	0.06468896	0.19049886	-0.19091578	-0.35132512	-0.24274373	-0.12251747	0.51483095	0.07008561	0.18446805	0.07432177	-0.41758126	-0.004541584	-0.16490114
NC_002939	5	0.52636707	-0.011036078	0.20647614	-0.16029699	-0.44304833	-0.19091885	-0.06281916	0.536018	0.054088224	0.18257453	0.057150982	-0.4994663	0.03448276	-0.15533282
NC_002937	1	0.24295312	-0.018297648	0.19878957	-0.22077107	-0.29218233	-0.18055263	0.010195165	0.24986234	0.07680629	0.09441051	0.006216328	-0.4332031	0.054660585	-0.1754362
NC_002937	2	0.28693533	-0.030755678	0.18277042	-0.21589911	-0.33773142	-0.24813369	-0.021210508	0.2959559	0.030424284	0.107486814	0.0785645	-0.46801025	-0.009891402	-0.22506146
NC_002937	3	0.3033599	0.014183661	0.17401344	-0.15454403	-0.32446808	-0.2892706	-0.076626964	0.31178278	0.055514626	0.11830433	0.12244898	-0.45614213	-0.032455847	-0.24752282
NC_002937	4	0.31630805	0.040646352	0.17700952	-0.097802974	-0.305661	-0.3330818	-0.12360673	0.32571802	0.068346314	0.1308334	0.18406108	-0.4212648	-0.09007874	-0.27567852
NC_002937	5	0.33688012	0.07548665	0.18604968	0.043863744	-0.28735363	-0.44784474	-0.22330855	0.3467726	0.091439426	0.15774417	0.33490157	-0.36152744	-0.26787904	-0.34637335
NC_013316	1	0.27245313	0.11051399	0.2823537	-0.14406534	0.04695843	0.0634447	0.20817047	0.27093223	0.05186568	0.1820843	-0.1810259	-0.26925373	-0.081094526	-0.11160123
NC_013316	2	0.2977575	0.20239602	0.3133511	-0.081977814	0.0913226	0.059517954	0.19099905	0.29467046	0.17469503	0.22127336	-0.10672707	-0.24785301	-0.08912711	-0.16746412
NC_013316	3	0.31123286	0.23320423	0.32500374	-0.050029255	0.10404023	0.055818602	0.21559148	0.3076905	0.2200699	0.23350708	-0.062351793	-0.21672077	-0.10887933	-0.22199866
NC_013316	4	0.32444918	0.24731648	0.3303512	-0.016732348	0.06926169	0.084405355	0.2329821	0.32070845	0.24239638	0.23946111	-0.030338148	-0.18849841	-0.10315611	-0.22748268
NC_013316	5	0.349837	0.26501766	0.34157497	0.05070216	-0.001600591	0.09770492	0.24528302	0.34745893	0.26004675	0.26964968	0.020425957	-0.23619807	-0.027082153	-0.17067003
NC_002936	1	0.6051112	0.08350536	0.22066745	-0.23615722	-0.28123325	-0.40145618	-0.063384466	0.60542125	0.09969224	0.17106394	-0.13785513	-0.4264359	-0.17526315	-0.13603154
NC_002936	2	0.6359087	0.12783466	0.20935063	-0.15163273	-0.25409693	-0.38489485	-0.064679675	0.63802075	0.122502856	0.19368227	-0.06733634	-0.42433184	-0.21407185	-0.16997023
NC_002936	3	0.6499047	0.112599246	0.2138846	-0.15462773	-0.24445134	-0.41370705	-0.04689204	0.6523502	0.16302395	0.17444994	0.010638298	-0.38417384	-0.21703449	-0.16536094
NC_002936	4	0.6650937	0.116689704	0.21383366	-0.12572883	-0.25034326	-0.3776231	-0.012350571	0.6653742	0.15756586	0.18349746	0.046122994	-0.3985341	-0.18010482	-0.1751726
NC_002936	5	0.6960498	0.14705238	0.22270021	-0.057095863	-0.2333364	-0.2734794	-0.047090925	0.6916299	0.19017404	0.19007167	0.0661068	-0.34532058	-0.17124104	-0.15228681
NC_014098	1	0.52163225	0.013102544	0.22276072	-0.18848167	-0.1936048	-0.16017532	0.11250223	0.51423913	0.05136687	0.1451533	-0.12438302	-0.3123466	-0.06894897	-0.06849315
NC_014098	2	0.5427173	0.030877357	0.24337254	-0.20381129	-0.21146971	-0.14798956	0.14903273	0.536764	0.03744683	0.14809631	-0.10601164	-0.32964367	-0.031663448	-0.057554703
NC_014098	3	0.55398613	0.026878882	0.24878241	-0.23261489	-0.22245151	-0.11228109	0.16523336	0.5489017	0.041720252	0.15467456	-0.13584447	-0.3428125	-0.03492516	-0.030673563
NC_014098	4	0.56541294	0.060157765	0.25546435	-0.21929441	-0.22293551	-0.10725254	0.16818935	0.5603769	0.031015329	0.18952334	-0.13730112	-0.3427075	-0.015849339	0.012699477
NC_014098	5	0.5857022	0.09454537	0.26520598	-0.2145305	-0.25514635	-0.095763996	0.18747565	0.58176583	0.099105224	0.20616	-0.09448242	-0.3393743	0.048884884	0.054327227
NC_002935	1	0.31171757	0.07755614	0.16157928	-0.14696456	-0.26517826	-0.08774815	0.033669688	0.315058	0.091509365	0.08537739	-0.094842814	-0.42098475	-0.0015295197	-0.26559108
NC_002935	2	0.3445861	0.07905269	0.15775406	-0.1924256	-0.24063553	-0.13566042	-0.0065509914	0.35178962	0.07610212	0.09129809	-0.1633024	-0.3615875	-0.08909555	-0.2082348
NC_002935	3	0.36780378	0.07635453	0.14600715	-0.22962885	-0.23526712	-0.16713788	-0.046699677	0.37469548	0.0679002	0.10667599	-0.21281281	-0.31376207	-0.11667333	-0.23590386
NC_002935	4	0.39257705	0.08756603	0.15303493	-0.27989376	-0.1896862	-0.24440649	-0.08322351	0.39386722	0.037842862	0.114286594	-0.3034426	-0.2801404	-0.19868562	-0.20365375
NC_002935	5	0.43036988	0.13575184	0.16683303	-0.12608586	-0.1756776	-0.2709149	-0.35440782	0.4234793	0.09514158	0.12517652	-0.00762902	-0.36305055	-0.057913635	-0.48639637
NC_002932	1	0.431838	0.06649727	0.17981239	-0.17755495	-0.23706083	-0.2154098	-0.02668071	0.4241861	0.14267002	0.115008675	-0.016152717	-0.34912518	0.021085514	-0.14983922
NC_002932	2	0.49447092	0.059312418	0.1762764	-0.16413505	-0.25967947	-0.3022924	-0.023129368	0.4979202	0.12609297	0.12048783	0.081032544	-0.39199105	0.010538473	-0.13361476
NC_002932	3	0.5178549	0.08312129	0.17243214	-0.14212266	-0.24669074	-0.3702415	-0.049373884	0.5238533	0.12052931	0.13100639	0.13746189	-0.36749384	0.001990507	-0.12863933
NC_002932	4	0.5366593	0.09710564	0.17560786	-0.12601416	-0.23086429	-0.37620705	-0.09308173	0.54187846	0.12124875	0.14607848	0.16271463	-0.3662772	-0.04461469	-0.17619464
NC_002932	5	0.55885357	0.08909019	0.18659143	-0.07639299	-0.23580414	-0.383823	-0.07798118	0.5652261	0.10817973	0.16436157	0.1894924	-0.34976044	-0.06278916	-0.17982529
NC_013315	1	0.27413192	0.10720282	0.28784543	-0.14634804	0.074550964	0.0549556	0.24327666	0.26849425	0.041087218	0.17715655	-0.18802468	-0.27965328	-0.08820441	-0.18468468
NC_013315	2	0.30279	0.19999495	0.31838635	-0.08317271	0.098143235	0.06863242	0.2096966	0.29596534	0.16860561	0.22090074	-0.09846667	-0.24750796	-0.0962205	-0.18960051
NC_013315	3	0.3185567	0.23280229	0.32255232	-0.05015872	0.11227903	0.05176558	0.21249235	0.3108789	0.22035697	0.23043677	-0.057546645	-0.21107267	-0.097287185	-0.26415095
NC_013315	4	0.33358032	0.24798341	0.33457407	-0.017375605	0.06964457	0.08153067	0.24704221	0.32611558	0.23675588	0.2361047	-0.05007715	-0.23736218	-0.11173886	-0.21998389
NC_013315	5	0.36206165	0.2669466	0.32937795	0.051549226	-0.010733559	0.103891015	0.2591675	0.35562098	0.26356652	0.26142547	0.022765396	-0.24985932	-0.043552157	-0.17125748
NC_003155	1	0.4262096	0.0006054516	0.14169289	-0.00930132	-0.4764422	0.02132635	-0.062182505	0.42167112	0.005572536	0.13132152	-0.000490918	-0.47759455	0.06968955	-0.057119243
NC_003155	2	0.4710277	-0.014218009	0.15065084	-0.028982148	-0.47213343	-0.026201576	-0.0621855	0.46574113	-0.0058031185	0.13165915	-0.0056067663	-0.49173722	-0.0023106886	-0.028494585
NC_003155	3	0.48996776	0.0071971193	0.16017874	0.03464837	-0.44042462	-0.06252564	-0.10879651	0.4843176	0.0006690167	0.14474413	-0.059631903	-0.46648	-0.03606068	-0.037670642
NC_003155	4	0.5079065	0.042747807	0.16091886	0.0838823	-0.38483304	-0.13422866	-0.1594035	0.5000427	0.013170191	0.15424328	-0.026750289	-0.427103	-0.12659939	-0.086234145
NC_003155	5	0.5376198	0.1285154	0.17218912	0.09467357	-0.26783848	-0.3378076	-0.24804205	0.52964294	0.113787815	0.16249132	0.04103939	-0.3163559	-0.2258892	-0.18136315
NC_014484	1	0.72407395	0.018991519	0.1748432	-0.15172087	-0.117501594	-0.13737614	-0.077838436	0.7280813	0.0080256825	0.022349365	0.12146932	-0.3016482	0.078612715	-0.34427035
NC_014484	2	0.7645501	-0.008792691	0.16658302	-0.06496627	-0.14008	-0.1448062	-0.10808698	0.76080555	0.01351894	0.039464038	0.23015107	-0.284608	0.16660695	-0.36485863
NC_014484	3	0.7788636	-0.0030744553	0.19415861	-0.011845556	-0.109303236	-0.13652024	-0.0735054	0.7734443	0.032262653	0.056809794	0.2945229	-0.23930846	0.18292233	-0.3556412
NC_014484	4	0.79217553	0.010996822	0.20529145	0.01642769	-0.078832366	-0.12922002	-0.037374172	0.78514	0.08576505	0.10088236	0.35738775	-0.14825621	0.21912666	-0.32150257
NC_014484	5	0.821308	-0.01598773	0.32054484	-0.007302113	-0.00091211504	-0.17311771	0.21876901	0.811802	0.038238883	0.19400078	0.27070618	-0.14033978	0.18238993	-0.052081153
NC_014483	1	0.31453454	0.059062783	0.19419892	-0.24698752	-0.107101865	-0.041486315	0.19037637	0.30654433	0.04512499	0.11966552	-0.2014102	-0.26655406	-0.057166655	-0.054616496
NC_014483	2	0.34299228	0.107944265	0.19590336	-0.23024292	-0.08987844	-0.043229606	0.18854392	0.34147635	0.068681695	0.12497622	-0.21351168	-0.27902508	-0.045803107	-0.056481436
NC_014483	3	0.3604733	0.12920143	0.20208114	-0.22256324	-0.09275179	-0.031804442	0.18439043	0.35867167	0.12040627	0.1479455	-0.15512453	-0.23984165	-0.039163586	-0.04713938
NC_014483	4	0.3794727	0.1653906	0.21004108	-0.18959017	-0.10885383	-0.048252735	0.18183583	0.37677062	0.14689475	0.16394903	-0.15095302	-0.2546299	-0.042496033	-0.08024691
NC_014483	5	0.4199103	0.2115749	0.21672492	-0.10697158	-0.15591623	-0.100559175	0.13742504	0.41423544	0.19954881	0.18132716	-0.08561001	-0.32068413	-0.06256656	-0.08274327
NC_004193	1	0.31012815	0.068300985	0.22340365	-0.12786499	-0.119769275	0.053713318	0.22943977	0.30631226	0.0074260593	0.15755886	-0.14952119	-0.3326312	0.022125674	-0.04898055
NC_004193	2	0.3395386	0.14810258	0.21638103	-0.08771372	-0.08274586	0.06948565	0.22373344	0.33872348	0.10722436	0.15836559	-0.10212373	-0.32461184	0.037529018	-0.06557056
NC_004193	3	0.35740894	0.18005906	0.22283573	-0.07656954	-0.073385105	0.08532191	0.21215296	0.35713902	0.18038215	0.16020307	-0.06533496	-0.29546407	0.06904588	-0.0895465
NC_004193	4	0.37589395	0.21514617	0.23094533	-0.04121325	-0.073210485	0.08746396	0.22261527	0.3757481	0.2004053	0.18170658	-0.04655126	-0.31291535	0.06048553	-0.078101724
NC_004193	5	0.4160984	0.24076167	0.24480452	-0.002485259	-0.16071428	0.054373316	0.20006911	0.4150595	0.24499877	0.19937082	0.006693296	-0.3057087	0.06122776	-0.108269855
NC_005945	1	0.25264877	0.065913446	0.23848408	-0.13033353	-0.03537547	0.06198687	0.41768962	0.25353706	0.030258304	0.09795719	-0.114284515	-0.44830123	-0.04563982	-0.14118434
NC_005945	2	0.282452	0.1394536	0.23897159	-0.079617225	-0.004282158	0.09316185	0.43762815	0.28112492	0.11624811	0.09981405	-0.07543054	-0.44240043	-0.01889975	-0.10895714
NC_005945	3	0.30112407	0.17220153	0.24361506	-0.047771394	-0.01777542	0.106231384	0.44161108	0.2987233	0.14320046	0.13548277	-0.039910946	-0.4225983	-0.0043729064	-0.117994525
NC_005945	4	0.323773	0.20593277	0.24121127	-0.008238465	-0.06397421	0.112756744	0.45776132	0.31709933	0.17260061	0.14451285	0.0067318757	-0.44774336	0.007189044	-0.08038147
NC_005945	5	0.36624137	0.23579638	0.23759799	0.07868312	-0.27767673	0.07581982	0.39087352	0.3588336	0.23216574	0.18162502	0.099228576	-0.4992767	-0.0011850941	-0.072705604
NC_014974	1	0.42288187	-0.09468487	0.17408547	-0.15100135	-0.21138543	-0.34938654	-0.06224571	0.4184719	-0.04458371	0.116266906	0.032914422	-0.31273782	-0.1625399	-0.21091959
NC_014974	2	0.45399565	-0.09932805	0.17190465	-0.16865931	-0.1895341	-0.43390468	-0.07304488	0.4509002	-0.05013381	0.13088273	0.14915788	-0.29262793	-0.187781	-0.20572937
NC_014974	3	0.46718618	-0.018635975	0.19003256	-0.11111111	-0.1424688	-0.46600986	-0.06657033	0.46360335	-0.008210641	0.14127465	0.18929063	-0.25048184	-0.18799368	-0.21161868
NC_014974	4	0.47811645	0.02129683	0.2036244	-0.052345503	-0.10621938	-0.44655648	-0.053837508	0.47546145	0.035095125	0.17225091	0.19942044	-0.20397641	-0.19104174	-0.17778985
NC_014974	5	0.49661282	0.065473974	0.2320898	-0.009051929	-0.035025775	-0.47137636	-0.043541163	0.49366578	0.09404424	0.19947845	0.2874954	-0.120569095	-0.19112018	-0.15773594
NC_014973	1	0.276535	0.107588045	0.17984693	-0.07969592	-0.25226244	-0.1481134	-0.07448915	0.27602616	0.11811723	0.15822944	-0.02053559	-0.2623891	-0.07057979	-0.10305804
NC_014973	2	0.3028064	0.10688892	0.1744984	0.009317889	-0.27843127	-0.21576378	-0.10895956	0.30464655	0.10511984	0.16711353	0.1322369	-0.28136912	-0.059060402	-0.110949405
NC_014973	3	0.31340498	0.08588579	0.1816373	0.08695652	-0.27581528	-0.2293962	-0.10465408	0.31485477	0.09626606	0.16528203	0.1871776	-0.28680268	-0.08453799	-0.11992228
NC_014973	4	0.32148653	0.08384402	0.18723138	0.14784916	-0.25824207	-0.25852048	-0.12164766	0.32263112	0.0866231	0.1727582	0.24569917	-0.30060723	-0.07586207	-0.11778108
NC_014973	5	0.33371675	0.080305025	0.202693	0.25245097	-0.25753406	-0.24618585	-0.15634146	0.3349576	0.08368321	0.18785231	0.32572216	-0.27896345	-0.04350865	-0.12331067
NC_014976	1	0.2563266	0.058299758	0.1863003	-0.13895586	-0.16812907	-0.069017954	0.18468428	0.25623736	-0.0019271123	0.13841553	-0.14389141	-0.30705062	-0.041217256	-0.007537449
NC_014976	2	0.2799779	0.12608767	0.18691184	-0.06999451	-0.16003141	-0.022641243	0.16204067	0.28106183	0.07089735	0.14230128	-0.09773884	-0.28561643	-0.0038769708	-0.014681077
NC_014976	3	0.29293427	0.17061277	0.19227694	-0.02756654	-0.15628046	0.0042357105	0.1452078	0.29358113	0.13203838	0.14021097	-0.037876938	-0.30258304	0.019599397	-0.03207283
NC_014976	4	0.30787846	0.21378891	0.1992408	0.030595463	-0.18548906	0.0009670245	0.116328396	0.30857491	0.18693393	0.16402078	0.024586149	-0.29619524	0.034149244	-0.052191112
NC_014976	5	0.33626625	0.2374838	0.21655235	0.14644384	-0.2900348	-0.04887284	0.05461652	0.3381441	0.24071452	0.18603317	0.11897186	-0.33513242	0.047690015	-0.09227791
NC_014029	1	0.30590823	0.07351431	0.16543485	-0.25555825	-0.1612557	-0.15396471	0.13207674	0.3109327	0.08084493	0.1369354	-0.23029053	-0.26480007	-0.09652298	0.04753419
NC_014029	2	0.3287502	0.08553553	0.16387945	-0.26718655	-0.20894065	-0.18226229	0.11310668	0.332308	0.10658403	0.12530538	-0.20476025	-0.29712513	-0.11306465	0.023913585
NC_014029	3	0.34304065	0.11264949	0.17512149	-0.26434314	-0.2250416	-0.22281194	0.08666277	0.34588224	0.110199966	0.14204045	-0.2136992	-0.28796455	-0.15863958	-0.018896105
NC_014029	4	0.3593821	0.13513586	0.17876585	-0.2167262	-0.23782268	-0.24614877	0.061023578	0.36090276	0.1337923	0.15977243	-0.18163075	-0.30699363	-0.17551622	-0.03339382
NC_014029	5	0.39421403	0.18225205	0.2063215	-0.09256912	-0.2916566	-0.36044687	0.01318752	0.38992456	0.18433166	0.1937698	-0.09514786	-0.32621187	-0.27527782	-0.0722165
NC_014970	1	0.45006225	0.21168475	0.23288582	-0.19943556	0.3583174	-0.31682375	-0.09001175	0.47325888	0.25431946	0.21943866	-0.085822254	0.1568586	-0.14719039	-0.18546179
NC_014970	2	0.46953005	0.20554906	0.21354985	-0.18832277	0.27994356	-0.29244083	-0.16768615	0.49694481	0.30240893	0.20610687	-0.056112047	0.10275901	-0.11537035	-0.22515796
NC_014970	3	0.48089153	0.19761404	0.2142447	-0.19182035	0.2628429	-0.2753976	-0.16535088	0.5078603	0.31952572	0.2069307	-0.015905593	0.0878611	-0.0937958	-0.25938663
NC_014970	4	0.49173737	0.20052348	0.20422623	-0.18634069	0.2015375	-0.27135634	-0.22851747	0.51872975	0.32427222	0.21585082	0.008289782	0.072468355	-0.101609536	-0.29056603
NC_014970	5	0.5108626	0.18619333	0.1548058	-0.15038529	0.08177137	-0.21566747	-0.3522232	0.53422004	0.31540436	0.18033199	0.027796961	-0.022327043	-0.06750392	-0.37492642
NC_014972	1	0.46911955	0.103460625	0.1854332	-0.21328454	-0.21774296	-0.19529624	-0.1360229	0.47489685	0.10030327	0.12905659	-0.15586397	-0.32271332	-0.14636584	-0.21945252
NC_014972	2	0.49983913	0.08786276	0.1788997	-0.26595548	-0.27323863	-0.22661789	-0.12560993	0.5032594	0.09134544	0.1386188	-0.16519889	-0.35981846	-0.17270496	-0.1936441
NC_014972	3	0.5114896	0.073032156	0.17611565	-0.28604597	-0.29555404	-0.24074888	-0.1211145	0.5152558	0.08819351	0.15108207	-0.1798133	-0.36905685	-0.16107912	-0.18145858
NC_014972	4	0.5220167	0.08068893	0.18465304	-0.29040572	-0.27818978	-0.22143006	-0.13035528	0.5245544	0.095590055	0.1493263	-0.10924159	-0.36129954	-0.1458412	-0.18371822
NC_014972	5	0.53657895	0.09870147	0.19179289	-0.21448156	-0.28678507	-0.20201744	-0.14641061	0.5385124	0.09021851	0.16965699	-0.100837775	-0.34004602	-0.16993578	-0.17311193
NC_011586	1	0.20771638	0.13365589	0.15341689	-0.17004874	-0.112866074	-0.13584456	0.046114374	0.21211807	0.122634746	0.10336344	-0.14574704	-0.26431757	-0.1734071	-0.14981988
NC_011586	2	0.22847506	0.14648183	0.14665629	-0.15198627	-0.07247686	-0.14459658	0.02265407	0.23452312	0.12727192	0.09191504	-0.12576947	-0.2865649	-0.17442055	-0.17902261
NC_011586	3	0.2399422	0.14844997	0.15403415	-0.1497947	-0.080592826	-0.15648246	0.028274326	0.24649519	0.12831233	0.10773507	-0.09945846	-0.3010581	-0.18746491	-0.21961059
NC_011586	4	0.25265545	0.14413293	0.15284777	-0.12123858	-0.10156215	-0.18099713	0.02310069	0.25834417	0.15216903	0.11437975	-0.06817156	-0.31097913	-0.19340979	-0.22125588
NC_011586	5	0.27630258	0.16269407	0.17533349	-0.04090147	-0.23276846	-0.24024397	0.023905298	0.2809168	0.17952152	0.14324231	0.016762218	-0.38812724	-0.25771314	-0.22434929
NC_014033	1	0.25256634	0.13772282	0.22286277	-0.27381054	-0.074784964	-0.1323077	0.09277332	0.26181003	0.1718428	0.19682817	-0.1735334	-0.24505286	-0.0073129353	-0.12373092
NC_014033	2	0.28188077	0.16040243	0.20495178	-0.40734127	-0.10551943	-0.23359711	-0.0010150757	0.29047546	0.17936805	0.18331355	-0.25024137	-0.26919466	-0.003694779	-0.16295409
NC_014033	3	0.29887697	0.17621434	0.20327415	-0.4631728	-0.07349371	-0.28370076	-0.08525542	0.30767655	0.190687	0.19072421	-0.31644005	-0.24647143	-0.06490298	-0.24379127
NC_014033	4	0.3138048	0.18695535	0.20334123	-0.5396571	-0.09287559	-0.34325007	-0.14514835	0.3240933	0.1937508	0.2055853	-0.37704524	-0.21495539	-0.17575538	-0.28698412
NC_014033	5	0.33810076	0.2166994	0.21476261	-0.55556893	-0.039037563	-0.39531094	-0.21708979	0.34593534	0.23144779	0.21614373	-0.43796948	-0.12186138	-0.2574926	-0.31433553
NC_014032	1	0.73772395	0.08750895	0.16485988	-0.1892705	-0.3420145	-0.049839005	-0.0032310674	0.7358897	0.044705458	0.10922151	-0.18884484	-0.37203497	-0.097681746	-0.11292919
NC_014032	2	0.78395987	0.06850142	0.15892525	-0.26116955	-0.3802985	-0.046239886	0.005451822	0.77633446	0.049125504	0.09570992	-0.21611722	-0.42662868	-0.08848429	-0.14424682
NC_014032	3	0.80173093	0.07560879	0.16386548	-0.25053635	-0.36741036	-0.07244367	0.0057661138	0.7920311	0.05666856	0.1009215	-0.23250929	-0.43046808	-0.060799554	-0.14553462
NC_014032	4	0.8137392	0.08759205	0.17074122	-0.23691325	-0.36182845	-0.018130746	0.020854665	0.80368364	0.08209309	0.13257132	-0.19715555	-0.41022137	-0.028917748	-0.13691041
NC_014032	5	0.8293222	0.087347835	0.17355062	-0.20804963	-0.31218538	-0.00070921984	0.054602806	0.8183875	0.08505659	0.14574796	-0.13512461	-0.3488229	-0.0075440067	-0.09632401
NC_014965	1	0.17590547	0.11627432	0.17858839	-0.1394434	-0.076327495	-0.15860136	0.12323578	0.18711975	0.14991099	0.11013327	-0.04689059	-0.2560808	-0.09228188	-0.121198766
NC_014965	2	0.19721395	0.11587934	0.165202	-0.14992325	-0.112207465	-0.20665602	0.100716256	0.21092536	0.120604895	0.10026811	-0.090124354	-0.28482667	-0.15979594	-0.1530574
NC_014965	3	0.21085805	0.1193487	0.16795938	-0.15494756	-0.15649123	-0.21914601	0.08885309	0.22497782	0.12775965	0.11982833	-0.07076317	-0.31356034	-0.15995777	-0.1527835
NC_014965	4	0.22850005	0.12763886	0.18368572	-0.12306809	-0.23851705	-0.2546849	0.07478693	0.2406557	0.14246373	0.14148787	-0.06622933	-0.3742873	-0.18050727	-0.15289518
NC_014965	5	0.26221114	0.15129054	0.21119311	0.037627883	-0.40613857	-0.26771674	0.123918265	0.2684661	0.14706813	0.1863346	0.056047197	-0.5038937	-0.20207064	-0.111019544
NC_014964	1	0.314951	0.053697083	0.22581075	-0.09940052	0.05946385	-0.094031125	0.10274206	0.3080488	0.0014931151	0.13837901	-0.07958367	-0.22961481	-0.036916174	-0.30790567
NC_014964	2	0.3381758	0.19660701	0.28858742	0.02541539	0.099923	-0.070369184	0.12545952	0.33667207	0.17122634	0.1670997	0.02866117	-0.22185971	-0.08746006	-0.3250164
NC_014964	3	0.3494021	0.2130611	0.29315194	0.028534293	0.08797767	-0.050237644	0.09926377	0.350204	0.22064812	0.21302003	0.08702938	-0.22863099	-0.031601887	-0.29147983
NC_014964	4	0.35946023	0.22594331	0.3096714	0.044514045	0.06385703	-0.023879716	0.09063698	0.3606635	0.2273755	0.24256544	0.08195991	-0.15895954	-0.0017404758	-0.23480487
NC_014964	5	0.38039687	0.25169396	0.32590503	0.10818962	0.036131244	0.059298232	0.07596408	0.38101336	0.2287068	0.25833198	0.14486186	-0.21311475	0.096928984	-0.25098553
NC_014039	1	0.5898515	0.014196762	0.19977279	-0.3193113	-0.293422	-0.25885695	-0.044176076	0.58688825	0.042506143	0.12182453	-0.1700417	-0.43024215	-0.010389858	-0.25346494
NC_014039	2	0.64750725	0.01973625	0.18698421	-0.34665814	-0.2653506	-0.31876633	-0.09711433	0.6515173	0.046064537	0.12622109	-0.21291123	-0.41490188	-0.08708804	-0.26751736
NC_014039	3	0.6769119	0.031844553	0.18325473	-0.3813987	-0.24820465	-0.37789696	-0.10543951	0.6813049	0.057872828	0.118372194	-0.18446843	-0.36679953	-0.12033195	-0.26878017
NC_014039	4	0.70464855	0.05768583	0.1744993	-0.39616254	-0.21162502	-0.4325555	-0.15809493	0.70677793	0.0651889	0.116971925	-0.23506549	-0.36908105	-0.15849788	-0.29774085
NC_014039	5	0.7408554	0.08915481	0.17031375	-0.3731518	-0.15680042	-0.50997293	-0.19535835	0.74288356	0.08385244	0.12284848	-0.15806016	-0.31910947	-0.1857879	-0.328067
NC_014963	1	0.45532855	0.075369194	0.101696454	-0.29778385	-0.3089246	-0.12728564	-0.073216006	0.45674196	0.061304726	0.089989476	-0.24200137	-0.35500428	-0.11674536	-0.14661072
NC_014963	2	0.47330055	0.07407057	0.101228856	-0.3192535	-0.28602645	-0.15896022	-0.0857461	0.47393858	0.07565198	0.08195148	-0.21969832	-0.34839657	-0.1142524	-0.18222728
NC_014963	3	0.48374993	0.08685412	0.1092288	-0.2915342	-0.2414469	-0.1818443	-0.052910563	0.48307815	0.08209611	0.085284844	-0.20428015	-0.32599452	-0.13373205	-0.18663651
NC_014963	4	0.49333072	0.09648281	0.12842178	-0.2960102	-0.23121598	-0.16088375	-0.004078762	0.49170035	0.081367806	0.09494387	-0.16634199	-0.31005242	-0.11784176	-0.1857777
NC_014963	5	0.5080446	0.11168089	0.1651964	-0.33466488	-0.17589267	-0.17603874	0.14585382	0.5053052	0.11910516	0.13066135	-0.1508589	-0.24839085	-0.08616766	-0.062031154
NC_014962	1	0.42054382	0.06944906	0.08328365	-0.098975755	-0.4402683	-0.27439025	-0.27235836	0.420501	0.072794296	0.07497516	-0.11543685	-0.4188857	-0.29213226	-0.2683906
NC_014962	2	0.43238974	0.06468548	0.0894077	-0.10624726	-0.42109567	-0.24551097	-0.23088698	0.43265283	0.059083797	0.096764274	-0.09462496	-0.4143375	-0.25833598	-0.21602157
NC_014962	3	0.43826726	0.05814804	0.11396687	-0.1243363	-0.3913401	-0.24245407	-0.17141758	0.43813214	0.06179291	0.11188027	-0.11430217	-0.4070917	-0.22863172	-0.18251248
NC_014962	4	0.4442829	0.028286189	0.12561543	-0.1401111	-0.35416082	-0.20994997	-0.110582545	0.4437704	0.030913448	0.12451978	-0.14779665	-0.367545	-0.21231292	-0.109499596
NC_014962	5	0.45566612	-0.02648823	0.15026863	-0.2643332	-0.31383607	-0.20761862	-0.001737133	0.45579684	-0.031256523	0.15857342	-0.25095162	-0.32787618	-0.18720965	0.009677321
NC_014960	1	0.45166826	0.020688774	0.16069753	-0.17798854	-0.11164569	-0.21492526	0.038698066	0.4480015	0.05817876	0.09823205	-0.07240437	-0.30610946	-0.076588266	-0.13742413
NC_014960	2	0.4749079	0.03676338	0.17332429	-0.19512886	-0.15909505	-0.24592386	0.037745763	0.46953237	0.070663124	0.118515745	-0.028324531	-0.36697546	-0.0640604	-0.11500296
NC_014960	3	0.49217737	0.029637862	0.15501565	-0.21492901	-0.2500083	-0.31003916	0.029136667	0.48716852	0.076886185	0.13293476	-0.03275546	-0.4114217	-0.079114266	-0.10308515
NC_014960	4	0.50929207	0.046285544	0.15957183	-0.16979814	-0.29831934	-0.30115274	0.010873172	0.5053545	0.045705173	0.1418016	-0.038122848	-0.44429013	-0.10011687	-0.0831485
NC_014960	5	0.53446966	0.044950105	0.17811213	-0.103316106	-0.37118238	-0.21284527	0.06027121	0.52633226	0.062082935	0.14020823	0.04041028	-0.42816734	-0.10448988	-0.09590594
NC_014034	1	0.24719706	0.09718112	0.1628098	-0.19425751	-0.26308286	-0.32705152	0.032905087	0.25066286	0.12057848	0.14640787	-0.12981889	-0.29309997	-0.3415187	-0.006218315
NC_014034	2	0.26800275	0.07391007	0.17860737	-0.30148292	-0.3324623	-0.62334394	0.077202044	0.27034116	0.07040534	0.14746584	-0.25017145	-0.3720294	-0.52180564	0.031079479
NC_014034	3	0.27662075	0.055413526	0.17669731	-0.31426188	-0.37215328	-0.64043957	0.07990604	0.27821487	0.05847496	0.1545848	-0.29089677	-0.4079226	-0.52011263	0.036747307
NC_014034	4	0.2851831	0.011676147	0.1802097	-0.3589373	-0.4058028	-0.6152298	0.114233635	0.28576776	0.028297108	0.15839498	-0.28523052	-0.42834955	-0.5033394	0.07245784
NC_014034	5	0.3004808	-0.08213691	0.19277914	-0.4202716	-0.5258362	-0.64299226	0.14783786	0.30198234	-0.06760263	0.18033886	-0.35692737	-0.53592193	-0.5424837	0.118584566
NC_014041	1	0.3285198	0.1622926	0.19503672	-0.20177212	-0.058417913	-0.14058861	0.031799793	0.33517057	0.17334484	0.17350224	-0.13832238	-0.21336788	-0.12297683	-0.10322942
NC_014041	2	0.34562603	0.18321106	0.21818945	-0.15705155	-0.046174057	-0.09334286	0.013788156	0.35340178	0.19188617	0.18423992	-0.10306526	-0.25942984	-0.09928611	-0.15394692
NC_014041	3	0.35496455	0.18969959	0.2283755	-0.12951005	-0.062194567	-0.079251125	0.020505555	0.36259568	0.211793	0.19412264	-0.06647774	-0.2773033	-0.09850844	-0.15569521
NC_014041	4	0.3650401	0.20288162	0.2389922	-0.083804764	-0.0674668	-0.06221613	-0.011640873	0.372251	0.21967927	0.20647003	-0.030393155	-0.29164723	-0.084626526	-0.18126626
NC_014041	5	0.38799497	0.22692122	0.2462136	-0.01748691	-0.13274132	-0.007316082	-0.08618819	0.39278686	0.2362532	0.22736983	0.024602098	-0.28976834	-0.049225003	-0.21764237
NC_011565	1	0.325487	0.14823383	0.23793644	-0.16206062	0.07515085	-0.1340038	0.22463402	0.33468294	0.18669726	0.18322596	-0.06607574	-0.21015704	-0.037520938	-0.13194445
NC_011565	2	0.34740257	0.13374555	0.2502582	-0.18217808	0.17197452	-0.17988561	0.25136188	0.35474634	0.1732293	0.17109498	-0.06537157	-0.2317641	-0.013986912	-0.16236867
NC_011565	3	0.35788712	0.14292268	0.22794886	-0.16392632	0.14134799	-0.16611923	0.23207611	0.36393377	0.17323247	0.17435685	-0.056416616	-0.2327044	-0.034542743	-0.1416272
NC_011565	4	0.36837697	0.14295253	0.24848203	-0.14920853	0.1822181	-0.18535565	0.2085074	0.37364903	0.18706965	0.18345557	-0.04373392	-0.2323965	-0.023927633	-0.147
NC_011565	5	0.38980994	0.15726899	0.23601334	-0.104020424	0.16803426	-0.15948856	0.1734139	0.39527613	0.20320779	0.17746891	-0.026759883	-0.27751938	0.019928258	-0.2425876
NC_011566	1	0.23712257	0.06336075	0.17397164	-0.22092098	-0.098013945	-0.15701683	0.1096159	0.24559423	0.07898052	0.11342042	-0.14531542	-0.2955215	-0.032930665	-0.13955095
NC_011566	2	0.25964287	0.10663762	0.18457693	-0.20074439	-0.10501311	-0.16392545	0.060584057	0.2694122	0.13318181	0.117597274	-0.109613836	-0.29846877	-0.045205638	-0.18642706
NC_011566	3	0.27243182	0.13431664	0.19557042	-0.19298352	-0.11611394	-0.18429363	0.015607342	0.2829102	0.1643377	0.13812079	-0.10951577	-0.30238557	-0.07034129	-0.22012578
NC_011566	4	0.28822824	0.15982497	0.20936528	-0.18760711	-0.1587476	-0.21520399	-0.018871216	0.29728687	0.19594906	0.16215524	-0.110750474	-0.34871626	-0.09462638	-0.27369884
NC_011566	5	0.31868458	0.18917018	0.22698313	-0.12207686	-0.24871159	-0.28326708	-0.08436952	0.32490447	0.20570955	0.19804323	-0.08742871	-0.4004541	-0.1499178	-0.3178799
NC_014958	1	0.37916267	0.07460157	0.05122755	0.19442897	-0.57019025	-0.14135338	-0.24580523	0.38170525	0.06716126	0.09249568	0.0028169013	-0.5123123	-0.11222445	-0.046918392
NC_014958	2	0.40728506	0.077430926	0.07772543	0.3565976	-0.5805935	-0.23252724	-0.20875786	0.41073686	0.05641182	0.12349605	0.08559089	-0.52168125	-0.17985949	0.031149065
NC_014958	3	0.41793606	0.0862282	0.10418089	0.39046046	-0.5740332	-0.27114022	-0.19100869	0.4211692	0.05700586	0.14515986	0.15135722	-0.5175101	-0.21257143	0.064030915
NC_014958	4	0.42673862	0.10264743	0.13159424	0.43632486	-0.55763066	-0.31637233	-0.14636245	0.4300863	0.08257357	0.16563515	0.22427224	-0.5114367	-0.2425052	0.044410545
NC_014958	5	0.43983993	0.13058582	0.1785126	0.5940396	-0.51260066	-0.39534885	-0.19603646	0.44331166	0.120574445	0.19417386	0.3975037	-0.47595444	-0.35696203	0.019547544
NC_011567	1	0.2775359	0.06446183	0.18508893	-0.119638935	-0.17112619	0.019361427	0.28721997	0.27933583	0.089825064	0.1155465	-0.07826267	-0.29681316	0.047160413	0.07735697
NC_011567	2	0.30997452	0.10850552	0.18362647	-0.06695689	-0.20371674	0.038759194	0.26925084	0.31021607	0.09345893	0.11757186	-0.07524001	-0.34963068	0.03687384	0.061459467
NC_011567	3	0.32828197	0.15015079	0.19173896	-0.025995022	-0.20446558	0.05787927	0.25684288	0.33135465	0.12735043	0.12519628	-0.019368533	-0.39787093	0.08243333	0.040513553
NC_011567	4	0.34794918	0.17447707	0.19308603	0.004496614	-0.23675305	0.08700531	0.25268605	0.35021597	0.16511345	0.14032541	0.03828701	-0.4466192	0.113679245	0.0024644032
NC_011567	5	0.3868889	0.21420205	0.20615135	0.104577824	-0.32378855	0.0891424	0.21088879	0.39249787	0.23014359	0.14941832	0.11463634	-0.47954658	0.15482149	-0.014861995
NC_003197	1	0.30130655	0.061403364	0.16497597	-0.25672153	-0.2573855	-0.1493926	0.19080152	0.30926624	0.062348466	0.11477949	-0.20330316	-0.39800215	-0.07445882	0.030537186
NC_003197	2	0.33359757	0.0805287	0.16586639	-0.2697762	-0.3071547	-0.19556214	0.19098023	0.342587	0.06308506	0.12669092	-0.20105086	-0.41482314	-0.15362352	0.046123188
NC_003197	3	0.35287195	0.0981218	0.16847329	-0.22167702	-0.31270453	-0.22196017	0.18106371	0.36099777	0.08802903	0.14310178	-0.19772975	-0.41653475	-0.1939751	0.023774493
NC_003197	4	0.37373954	0.12215006	0.1856915	-0.1913261	-0.35952705	-0.2869805	0.15622674	0.37979713	0.12525313	0.1619046	-0.12565444	-0.43056354	-0.24624829	0.012767061
NC_003197	5	0.4160123	0.1605878	0.21454267	-0.012581345	-0.4235265	-0.4684369	0.11627764	0.41506726	0.16828245	0.1957602	-0.013053098	-0.47213268	-0.36369258	-0.015593074
NC_003198	1	0.31523266	0.072380885	0.1729329	-0.25411108	-0.24373807	-0.13929562	0.18476917	0.3264328	0.076357655	0.12889428	-0.19502239	-0.35947785	-0.06984894	0.039844774
NC_003198	2	0.3532774	0.07935524	0.16237673	-0.25424868	-0.29922506	-0.1911386	0.18932626	0.36427808	0.070529975	0.12431194	-0.21496156	-0.3940785	-0.15395111	0.05241505
NC_003198	3	0.37414658	0.09782268	0.16998452	-0.23900394	-0.32438707	-0.24079965	0.17249273	0.38423502	0.09537467	0.13836713	-0.2011299	-0.41653433	-0.19613403	0.034375563
NC_003198	4	0.3956957	0.10638245	0.18904243	-0.18819207	-0.36941263	-0.28130612	0.15520366	0.4037549	0.11824658	0.16331354	-0.12921666	-0.41869566	-0.24921945	0.027650645
NC_003198	5	0.43884608	0.15792254	0.21184774	-0.00039328053	-0.41406605	-0.4712525	0.11850298	0.43949014	0.16066836	0.1919742	-0.0020571053	-0.47321686	-0.3699917	-0.0034091957
NC_014448	1	0.50464654	0.15213738	0.11108086	-0.046992738	-0.27081582	-0.06668729	-0.16752577	0.50133085	0.18349215	0.11249611	-0.02145654	-0.35885167	-0.110627495	-0.19411765
NC_014448	2	0.5324978	0.20361316	0.11571941	0.0029164145	-0.29322767	-0.049946863	-0.14405888	0.52930474	0.23304339	0.116078176	-0.0044367495	-0.3735899	-0.10617662	-0.16859123
NC_014448	3	0.54669064	0.22242218	0.0876023	0.0054866723	-0.39053085	-0.059382424	-0.29411766	0.54412067	0.25274065	0.1147401	0.039526526	-0.47127938	-0.09611344	-0.34418604
NC_014448	4	0.5605344	0.24326918	0.09827795	0.04977448	-0.49102774	-0.026244344	-0.23076923	0.55771846	0.24125874	0.12982738	0.0589885	-0.56276274	-0.084803	-0.27407408
NC_014448	5	0.58849835	0.26486412	0.15571868	0.18451343	-0.5666505	0.0050822846	-0.27480915	0.5808464	0.29136035	0.12832326	0.15494448	-0.58655465	0.0185067	-0.34472933
NC_010729	1	0.21689947	0.074916616	0.16865787	-0.20848456	-0.20478676	-0.10858325	-0.0526108	0.2205925	0.07233256	0.14639577	-0.16953105	-0.28756115	-0.06825658	-0.12246777
NC_010729	2	0.24643366	0.095396966	0.17613603	-0.23892598	-0.19321269	-0.14939402	-0.07645612	0.24746841	0.08637971	0.16866162	-0.17135116	-0.28376856	-0.03915137	-0.102913484
NC_010729	3	0.25831613	0.14640933	0.1733061	-0.19016118	-0.20720127	-0.13380586	-0.09935162	0.26127744	0.13845824	0.17034565	-0.1376201	-0.2637407	-0.05681532	-0.12975715
NC_010729	4	0.27264735	0.13244838	0.18354695	-0.21026213	-0.19210748	-0.16339262	-0.10863978	0.27450418	0.15834981	0.1773714	-0.13136242	-0.23627484	-0.08198284	-0.14466234
NC_010729	5	0.2967483	0.18252474	0.18761425	-0.14022365	-0.15765566	-0.22375783	-0.15535218	0.3004027	0.16839917	0.18898755	-0.07336334	-0.25796896	-0.12340426	-0.20490368
NC_011134	1	0.21614917	0.08805923	0.18671852	-0.30034673	0.091971986	-0.19326043	-0.05497116	0.2215465	0.14094666	0.10023607	-0.17864107	-0.16272727	-0.14736204	-0.3109756
NC_011134	2	0.23318903	0.11136326	0.17730299	-0.29942703	0.10679777	-0.18178664	-0.09799675	0.23961775	0.16326237	0.11082898	-0.18888889	-0.12682603	-0.14321727	-0.32490638
NC_011134	3	0.24323751	0.14852472	0.17882799	-0.27423695	0.11554046	-0.1634885	-0.11809906	0.25017488	0.19698627	0.10038877	-0.13381799	-0.13989443	-0.13504095	-0.4042076
NC_011134	4	0.25428545	0.18513541	0.18251102	-0.24003543	0.092462875	-0.17098825	-0.16945505	0.2610755	0.22182605	0.11003481	-0.09864757	-0.13490196	-0.1352104	-0.42704627
NC_011134	5	0.2821449	0.22082832	0.1843276	-0.110708416	0.05225225	-0.17347975	-0.23303956	0.28240377	0.26511085	0.13054356	0.0672182	-0.13381603	-0.13873354	-0.42844284
NC_015520	1	0.36443034	0.103455864	0.2521471	-0.23961559	-0.04593494	-0.11522914	0.05435223	0.36136645	0.10469222	0.19099855	-0.21527405	-0.2254043	-0.020383872	-0.16401535
NC_015520	2	0.3925571	0.14518209	0.26016185	-0.22369573	-0.03284338	-0.1244874	0.038690478	0.38926443	0.15159635	0.191079	-0.17630441	-0.23127282	-0.00025773197	-0.19314225
NC_015520	3	0.4088492	0.16242178	0.25124642	-0.20251836	-0.024041198	-0.09879375	0.031861912	0.40488672	0.18034226	0.20010027	-0.14196646	-0.17823927	-0.036505867	-0.13191375
NC_015520	4	0.425512	0.17846371	0.25255078	-0.15947467	-0.018822448	-0.09411765	0.025466792	0.42310646	0.18821216	0.21071365	-0.11691792	-0.14060324	-0.055149835	-0.16558117
NC_015520	5	0.45510635	0.2031802	0.25341895	-0.10421609	-0.06272407	-0.056935057	0.011598831	0.45087653	0.1923334	0.22748594	-0.07833828	-0.15350978	0.0028160664	-0.14831303
NC_010723	1	0.3195873	0.12653303	0.3053102	-0.12789334	0.076533034	0.093444385	0.35191935	0.3080569	0.04290353	0.14108777	-0.20011622	-0.42599744	-0.13309827	-0.32135728
NC_010723	2	0.35080934	0.22190161	0.31889787	-0.07416955	0.13970229	0.08412429	0.32278144	0.33668455	0.18115558	0.18674481	-0.14068396	-0.33549082	-0.15385398	-0.30415756
NC_010723	3	0.3660125	0.24539691	0.33312955	-0.039006934	0.119883366	0.07802716	0.26116964	0.35138342	0.22347754	0.1871075	-0.12535296	-0.3365981	-0.16690998	-0.3840156
NC_010723	4	0.38097197	0.26386	0.33895102	-0.020582084	0.109287255	0.08459717	0.25122732	0.3684813	0.24823877	0.23536175	-0.071472585	-0.31699347	-0.12994024	-0.2987342
NC_010723	5	0.41358817	0.26613635	0.3392376	0.066785954	-0.07311284	0.104687534	0.14335787	0.39479017	0.27414092	0.25807428	0.011278195	-0.34246576	-0.12427788	-0.35329342
NC_014935	1	0.40649265	0.17696649	0.21598892	-0.18060778	-0.10516274	-0.15251745	-0.022631463	0.41823894	0.18143135	0.17046638	-0.12775531	-0.20624095	-0.03740315	-0.1908381
NC_014935	2	0.42982855	0.16142125	0.21304962	-0.15564099	-0.17994629	-0.21622394	-0.04875539	0.45200938	0.15138978	0.15762793	-0.010651896	-0.3254717	-0.06481308	-0.27072304
NC_014935	3	0.44040197	0.14159334	0.21989407	-0.1403371	-0.2376452	-0.23441595	-0.070761986	0.46379343	0.13862947	0.16208099	0.043717653	-0.3731227	-0.1053316	-0.31681398
NC_014935	4	0.44966882	0.14780575	0.22013535	-0.09326805	-0.25733152	-0.23592734	-0.13590275	0.47390905	0.14226244	0.15728949	0.107400134	-0.39398125	-0.06822183	-0.33215296
NC_014935	5	0.46720693	0.13643026	0.22389656	-0.030688185	-0.31923947	-0.22325853	-0.2003105	0.49063715	0.08831984	0.16359591	0.11268805	-0.46710432	-0.08317321	-0.36122063
NC_014934	1	0.16611895	0.15796365	0.22721896	-0.23044719	-0.05929736	-0.07928983	0.12946738	0.17170633	0.1907461	0.19493495	-0.14988193	-0.37694162	-0.08620131	-0.20278695
NC_014934	2	0.17477886	0.187751	0.21202214	-0.18037215	-0.03139571	-0.053725	0.102099836	0.18116882	0.19400083	0.19204122	-0.08420449	-0.36279005	-0.079388835	-0.2343397
NC_014934	3	0.1802133	0.17920431	0.22797836	-0.12036179	-0.024775442	-0.0379441	0.08456067	0.18665133	0.19957899	0.18885152	-0.043551233	-0.3489762	-0.07198141	-0.25107172
NC_014934	4	0.18593358	0.1856631	0.2382795	-0.083107814	0.0021560064	-0.032314073	0.10016869	0.1924653	0.21229635	0.2031524	0.006573813	-0.3566974	-0.07259917	-0.26520988
NC_014934	5	0.19842143	0.21017359	0.24387617	-0.002941638	-0.028731711	-0.04690768	0.09431061	0.20341912	0.22976044	0.2108745	0.05868114	-0.3587471	-0.0383235	-0.27130976
NC_012988	1	0.16295421	0.041950252	0.14750755	-0.21934798	-0.37711313	-0.10540895	-0.12380075	0.16330492	0.05175304	0.14550562	-0.20429753	-0.37328726	-0.11114183	-0.11010123
NC_012988	2	0.18613517	0.03605001	0.1359927	-0.3028372	-0.39023137	-0.17833275	-0.1482423	0.18545562	0.033484444	0.13898383	-0.32099542	-0.38228694	-0.20422667	-0.14666116
NC_012988	3	0.19425182	0.043183427	0.13553925	-0.31274953	-0.367002	-0.23576336	-0.15219672	0.19349858	0.03622251	0.14290863	-0.34451634	-0.36066252	-0.26836702	-0.15908368
NC_012988	4	0.20053847	0.04747153	0.13971436	-0.30557555	-0.33034968	-0.26504144	-0.14383186	0.20005709	0.03029691	0.14142239	-0.32992056	-0.35496548	-0.27904138	-0.13141543
NC_012988	5	0.21064982	-0.007077347	0.13744302	-0.29686457	-0.34531754	-0.23092341	-0.1081389	0.21018507	0.00543764	0.13886093	-0.31588298	-0.3351815	-0.27201682	-0.1111392
NC_014933	1	0.23007719	0.10749437	0.22049889	-0.26883653	-0.011882811	-0.18719958	0.14912404	0.23803148	0.17552255	0.16032165	-0.069310494	-0.36047864	0.050990693	-0.17823972
NC_014933	2	0.25177607	0.12148551	0.21905364	-0.2903875	-0.019519934	-0.21870385	0.11441823	0.26016375	0.18721779	0.16831507	-0.05206993	-0.38804966	0.054532055	-0.19530801
NC_014933	3	0.2633198	0.13319993	0.21712142	-0.3155344	-0.0402156	-0.25970763	0.088373326	0.27287778	0.18143208	0.18006554	-0.029125543	-0.41546136	0.08532159	-0.20398086
NC_014933	4	0.2739791	0.14302345	0.21864742	-0.30220068	-0.08581802	-0.29002276	0.033408232	0.28549638	0.18339157	0.18394259	0.0007540736	-0.430771	0.08483158	-0.21880497
NC_014933	5	0.29253802	0.16790284	0.2250283	-0.24954318	-0.14820476	-0.28977254	-0.056947876	0.3057042	0.18932466	0.21044643	0.019499553	-0.43280005	0.036924582	-0.2597249
NC_010725	1	0.2042276	0.036875233	0.15321612	-0.23666836	-0.3714228	-0.140988	-0.124586344	0.20174141	0.035629913	0.1481838	-0.25559074	-0.3866944	-0.12021371	-0.15108638
NC_010725	2	0.22278509	0.025916127	0.13719194	-0.35134584	-0.3994723	-0.2144722	-0.15772727	0.22194111	0.028748399	0.14106831	-0.33248532	-0.39757514	-0.22008795	-0.155706
NC_010725	3	0.22995618	0.034875207	0.13806714	-0.366276	-0.36384425	-0.27454242	-0.15088366	0.22893709	0.032094512	0.14238214	-0.3437469	-0.36341816	-0.25806028	-0.16037165
NC_010725	4	0.23586579	0.03591477	0.13689397	-0.33782738	-0.3350901	-0.25332022	-0.14110897	0.23508103	0.019057699	0.14319482	-0.3556836	-0.3663671	-0.24026167	-0.13896434
NC_010725	5	0.24582043	0.011872134	0.14381443	-0.33119714	-0.35628214	-0.24464409	-0.12131026	0.2454919	0.014760925	0.13896026	-0.30973703	-0.32352102	-0.2693957	-0.11879777
NC_014931	1	0.38443848	0.10688309	0.13417265	-0.15214564	-0.28311533	-0.118361786	-0.057504345	0.386712	0.114699595	0.103652574	-0.076302424	-0.31410104	-0.023714786	-0.1081254
NC_014931	2	0.41854927	0.09663542	0.13552259	-0.1085988	-0.33165595	-0.16312163	-0.069130965	0.42138287	0.08777457	0.11196522	-0.04216444	-0.38142726	-0.052225303	-0.09317881
NC_014931	3	0.43101448	0.079673104	0.14514595	-0.08715492	-0.35716444	-0.17985491	-0.06148737	0.43355533	0.07568186	0.12777314	-0.0019230769	-0.39779243	-0.07234145	-0.079440296
NC_014931	4	0.44143176	0.065534234	0.15719686	-0.040567376	-0.38016203	-0.19320482	-0.06527616	0.44433212	0.041077103	0.14327684	0.042347874	-0.4240178	-0.064659685	-0.06324574
NC_014931	5	0.45824987	-0.004064027	0.18224466	-0.031854544	-0.46648186	-0.22625877	-0.034152176	0.4601316	-0.024650937	0.1583477	-0.010342729	-0.51627815	-0.086949944	-0.028181914
NC_012982	1	0.3095227	0.10702489	0.20561533	-0.21665682	-0.034656778	-0.17755677	0.20112409	0.33858326	0.12374582	0.117528565	-0.070680514	-0.40504608	-0.023540856	-0.2140914
NC_012982	2	0.3342727	0.09904631	0.19759096	-0.20954834	-0.044908453	-0.19411252	0.17142524	0.36664423	0.13192305	0.10790617	-0.05200727	-0.43826306	-0.031308237	-0.2929717
NC_012982	3	0.34771687	0.100482866	0.19416519	-0.21024927	-0.05815062	-0.18574	0.14668995	0.38130814	0.1336721	0.11453635	-0.03843276	-0.4368603	-0.035595145	-0.33204553
NC_012982	4	0.36044252	0.10414134	0.19154921	-0.18146642	-0.08293483	-0.2126653	0.11351529	0.3937857	0.13371162	0.12850574	-0.028532017	-0.47047994	-0.040017817	-0.38091362
NC_012982	5	0.3831686	0.13193795	0.1959882	-0.102394976	-0.17671761	-0.24738489	0.025579005	0.4149067	0.14956492	0.13548973	0.04587156	-0.4988427	-0.047026724	-0.42768803
NC_014932	1	0.32586837	0.10387946	0.1878127	-0.21074274	0.16900809	-0.23905562	0.22428884	0.33440858	0.16395874	0.08227067	-0.11865575	-0.2725546	-0.18379068	-0.2552204
NC_014932	2	0.35091716	0.12146015	0.18309337	-0.21854828	0.19200484	-0.27290684	0.19899245	0.36347008	0.13803078	0.07951394	-0.12367404	-0.28522336	-0.17406447	-0.2748447
NC_014932	3	0.36276203	0.12579481	0.17984036	-0.20823212	0.21086468	-0.2696777	0.20475562	0.3777529	0.14047281	0.06287986	-0.109398685	-0.36245173	-0.16799518	-0.39566532
NC_014932	4	0.37473077	0.13742135	0.17332484	-0.18286352	0.20446852	-0.24667189	0.17663203	0.3901122	0.15624708	0.07658856	-0.08637853	-0.3693957	-0.15287347	-0.35778046
NC_014932	5	0.39558485	0.1423972	0.1662547	-0.14896116	0.15422371	-0.24241911	0.0858295	0.41163832	0.16271977	0.043793116	-0.062977426	-0.36450267	-0.13949163	-0.4147196
NC_012985	1	0.21575421	0.06433302	0.21345076	-0.23773126	0.101784855	-0.29343587	0.26412305	0.22679816	0.1454046	0.12556534	-0.09668247	-0.2743539	-0.07104765	-0.19361441
NC_012985	2	0.23550886	0.078162886	0.19328155	-0.23060422	0.14271273	-0.30771658	0.24320827	0.24730836	0.15652981	0.08977068	-0.06748166	-0.3159672	-0.0860143	-0.25088146
NC_012985	3	0.24484842	0.08537395	0.18891712	-0.22012201	0.18680325	-0.3110523	0.21620598	0.25644177	0.1564709	0.07952731	-0.07214712	-0.30726793	-0.08101408	-0.27853882
NC_012985	4	0.2542454	0.07598333	0.19212057	-0.19459662	0.12293794	-0.26583943	0.15669383	0.26465747	0.15509252	0.08292978	-0.070637226	-0.31339714	-0.045316566	-0.32770893
NC_012985	5	0.27157173	0.06434081	0.17326793	-0.19111344	0.15767848	-0.25480554	0.120610684	0.28237307	0.17641312	0.076878175	-0.023133675	-0.29767102	0.0023744912	-0.31892756
NC_012984	1	0.28273287	0.080798045	0.17431232	-0.28903875	-0.16761021	-0.0066798916	0.21439141	0.29304427	0.059938405	0.08828034	-0.2181982	-0.47788423	-0.04749074	-0.21812771
NC_012984	2	0.30879772	0.09700236	0.17084035	-0.27288982	-0.1518888	-0.059947364	0.19591749	0.31816906	0.09588758	0.077377096	-0.1885059	-0.44752932	-0.073497064	-0.22723207
NC_012984	3	0.3232203	0.15926042	0.1619838	-0.263353	-0.13482851	-0.10763742	0.18048283	0.3322226	0.15965222	0.06615078	-0.1323054	-0.40866458	-0.12667786	-0.24314752
NC_012984	4	0.33771488	0.20721592	0.1590939	-0.23764688	-0.1363511	-0.16412084	0.15811883	0.34549034	0.21365243	0.06744788	-0.13619907	-0.42762095	-0.17811342	-0.27149725
NC_012984	5	0.36241183	0.2450868	0.19868828	-0.14158407	-0.19739647	-0.30071124	0.06819518	0.36430815	0.24199891	0.111528516	-0.076063536	-0.41203302	-0.2516511	-0.29359198
NC_002488	1	0.42036024	0.013162179	0.18843935	-0.38066489	-0.08635098	-0.28057897	0.12414845	0.41911602	0.11961379	0.061392426	-0.15592237	-0.36470893	0.0076427036	-0.112048365
NC_002488	2	0.46823567	0.040317893	0.1828805	-0.3970383	-0.05482923	-0.30879527	0.11266125	0.47173536	0.11958584	0.101091705	-0.17146337	-0.3647187	-0.010232997	-0.11866327
NC_002488	3	0.48999095	0.058133844	0.16848661	-0.40184912	-0.08040581	-0.30715406	0.08803998	0.49696937	0.11490817	0.10571404	-0.17175351	-0.35679817	0.011673645	-0.13637711
NC_002488	4	0.50806415	0.07056017	0.16262333	-0.37459415	-0.09662872	-0.29498512	0.052942418	0.5173308	0.1317638	0.10718118	-0.10697553	-0.43036765	0.08316791	-0.16648455
NC_002488	5	0.53941035	0.10852421	0.14166422	-0.2510288	-0.27455005	-0.22492056	-0.12133447	0.544227	0.13857393	0.13850898	-0.05521565	-0.4464712	0.10691199	-0.15643087
NC_011138	1	0.20566145	0.13554066	0.17891058	-0.10284909	-0.2649971	-0.10053132	0.021426372	0.20548324	0.1479326	0.15757509	-0.07425629	-0.32506955	-0.10361971	-0.054848965
NC_011138	2	0.22135277	0.15038875	0.17677687	-0.10785364	-0.2756626	-0.13086903	0.031479087	0.22185077	0.15105906	0.14814815	-0.07233784	-0.3313295	-0.12295055	-0.088648476
NC_011138	3	0.22900696	0.14127019	0.18099612	-0.11169748	-0.30275723	-0.1324186	0.003862282	0.22991239	0.14426729	0.15063176	-0.07840848	-0.3617241	-0.13058823	-0.09066518
NC_011138	4	0.23731183	0.14965497	0.185978	-0.080715775	-0.30860993	-0.15532121	-0.0111451475	0.23799373	0.14422035	0.15508515	-0.059535537	-0.36425993	-0.14335759	-0.09533074
NC_011138	5	0.2537844	0.16850102	0.19458652	0.01885112	-0.35291997	-0.19444372	-0.02855625	0.25355482	0.16063881	0.18185513	0.0078834295	-0.4192304	-0.16972654	-0.13346754
NC_009802	1	0.2669265	0.12107478	0.23608206	-0.20856096	-0.17135231	-0.13238448	-0.05272839	0.27086017	0.12206495	0.21240099	-0.13810124	-0.27233458	-0.09265387	-0.1263719
NC_009802	2	0.29055563	0.15207626	0.25165853	-0.14357296	-0.21102937	-0.054355994	-0.11660216	0.29461932	0.1497961	0.25336942	-0.10208634	-0.29123867	0.007550823	-0.17329332
NC_009802	3	0.302506	0.21580252	0.27204114	-0.09697502	-0.16202082	-0.030072048	-0.13829689	0.30584666	0.21659698	0.2495367	-0.042050615	-0.26179534	0.038796052	-0.21193625
NC_009802	4	0.3148095	0.23998092	0.28874916	-0.038138043	-0.16704106	-0.029488292	-0.17920679	0.31819168	0.2381872	0.2637065	0.021084903	-0.27172026	0.038129743	-0.26304924
NC_009802	5	0.33399278	0.26057002	0.29087573	0.04338894	-0.15472196	-0.023443984	-0.26726058	0.34070283	0.2638228	0.28292057	0.106230475	-0.22474658	0.041877255	-0.34704712
NC_009801	1	0.30451423	0.0796702	0.15838663	-0.22039732	-0.24540477	-0.12706485	0.18026508	0.3080882	0.08501018	0.12331952	-0.19722593	-0.35375127	-0.08301127	0.031146701
NC_009801	2	0.34146342	0.07906538	0.16482352	-0.21761858	-0.30591452	-0.17399082	0.18203524	0.34410504	0.077328496	0.14344835	-0.19562732	-0.38661438	-0.14469247	0.06611072
NC_009801	3	0.3632013	0.10404788	0.17383535	-0.18227655	-0.34579438	-0.22694045	0.17632224	0.3650283	0.10574537	0.1471331	-0.16614456	-0.40969518	-0.17253347	0.056272216
NC_009801	4	0.38442558	0.11715002	0.1875749	-0.1417641	-0.40406445	-0.29919958	0.15532373	0.38588214	0.120991	0.1654595	-0.12847513	-0.44710702	-0.24185197	0.04813105
NC_009801	5	0.42346472	0.16904035	0.21088566	0.061814103	-0.4717965	-0.45612314	0.12740439	0.4188291	0.16206518	0.19128442	0.02370288	-0.50516874	-0.3626365	0.039526206
NC_009800	1	0.2524676	0.07209706	0.16451707	-0.23241527	-0.26908177	-0.12655866	0.17020209	0.2560663	0.063652545	0.13129254	-0.20548849	-0.3715312	-0.07336136	0.051139742
NC_009800	2	0.2847442	0.07681608	0.16804549	-0.22827734	-0.3021114	-0.17743535	0.17627555	0.286978	0.06655274	0.13849004	-0.20331867	-0.38437513	-0.14630157	0.055172414
NC_009800	3	0.30394638	0.10117933	0.17266504	-0.18490294	-0.34344715	-0.23578164	0.17501125	0.30493918	0.103854105	0.14402127	-0.1703713	-0.40701872	-0.19091627	0.060637504
NC_009800	4	0.32328683	0.12015057	0.1881156	-0.14528593	-0.40174454	-0.3150596	0.15683308	0.3244189	0.122126624	0.16369554	-0.12573318	-0.44386244	-0.25383335	0.052154783
NC_009800	5	0.3616498	0.17414549	0.20760351	0.07668619	-0.45701495	-0.46575794	0.12759751	0.35592845	0.15974942	0.18835038	0.030907063	-0.49906892	-0.38287506	0.049553018
NC_015514	1	0.74929076	-0.033558715	0.15201214	0.0074475287	-0.46859366	-0.07020757	-0.10746769	0.7405268	-0.0507442	0.12945391	-0.036484245	-0.5178197	0.030502524	-0.14831796
NC_015514	2	0.79959905	-0.028936557	0.14278789	0.04011461	-0.45685595	-0.23193495	-0.1017732	0.7946161	-0.052132558	0.13361143	0.16363636	-0.5036751	-0.09712722	-0.1543643
NC_015514	3	0.81416917	-0.018640088	0.15536638	0.045383412	-0.4246514	-0.34042117	-0.09130259	0.8101235	-0.0362689	0.13012527	0.16112532	-0.4870743	-0.15659602	-0.097557425
NC_015514	4	0.82486176	-0.01789286	0.14398584	0.065789476	-0.41896024	-0.33785856	-0.044933528	0.8212471	-0.034324523	0.12769298	0.10081744	-0.4646529	-0.17228177	-0.064797804
NC_015514	5	0.8393478	-0.0318061	0.1495026	0.11111111	-0.39783195	-0.34514818	0.06323166	0.83672255	-0.017927984	0.123794	0.12982456	-0.41637248	-0.23187023	0.033567816
NC_011144	1	0.6436721	0.07255589	0.1771133	-0.13752182	-0.30571824	-0.17020006	-0.11002708	0.64598304	0.08284213	0.16400242	-0.03168855	-0.31116828	-0.15139222	-0.19875611
NC_011144	2	0.6921195	0.06275387	0.18783166	-0.13116671	-0.32904994	-0.24267101	-0.11741715	0.6928372	0.053939547	0.17781454	-0.100481346	-0.35367024	-0.18544061	-0.1650427
NC_011144	3	0.7105983	0.057348277	0.18904282	-0.13952403	-0.3686857	-0.2858394	-0.093442865	0.70996857	0.05080867	0.17086586	-0.13779408	-0.3823154	-0.2278481	-0.1496381
NC_011144	4	0.7260145	0.04569209	0.18768561	-0.13263263	-0.4042795	-0.29312032	-0.06584734	0.7253079	0.033680413	0.18209235	-0.036482085	-0.4162095	-0.20107	-0.119428515
NC_011144	5	0.7570662	-0.08540291	0.19076578	-0.22184066	-0.5179509	-0.23076923	0.0021885713	0.7547681	-0.0882869	0.17810291	-0.09494568	-0.5207201	-0.17729667	-0.08034522
NC_015510	1	0.30323648	0.10251678	0.17437501	-0.18326178	-0.18899344	-0.061445884	-0.05527182	0.3056461	0.103653334	0.16758603	-0.17654029	-0.21566081	-0.060964096	-0.096102856
NC_015510	2	0.33003485	0.13054188	0.16050757	-0.18996939	-0.25469586	-0.086317	-0.12319267	0.3321926	0.118539385	0.16002153	-0.19417186	-0.27555767	-0.08268722	-0.1289646
NC_015510	3	0.34426406	0.14093068	0.17136376	-0.17812426	-0.29411238	-0.106697224	-0.13815916	0.34552425	0.14384733	0.1628875	-0.15942506	-0.31677878	-0.10753875	-0.18161932
NC_015510	4	0.35757166	0.16847447	0.18006417	-0.12369529	-0.3274415	-0.122740544	-0.17590076	0.35846934	0.16375023	0.17588075	-0.109248936	-0.34019893	-0.12649536	-0.20476723
NC_015510	5	0.37789404	0.20721748	0.2022753	-0.056655873	-0.37589887	-0.16308598	-0.2246446	0.37798306	0.1937296	0.19593701	-0.0384413	-0.39419088	-0.15057996	-0.23926775
NC_011147	1	0.28543958	0.058961242	0.16011003	-0.2589525	-0.27115524	-0.14360125	0.17598554	0.28776917	0.062174045	0.11770816	-0.2053307	-0.36199898	-0.088899374	0.04622658
NC_011147	2	0.31584212	0.07376225	0.16727875	-0.25834042	-0.31615454	-0.19834235	0.18088777	0.32084584	0.06620267	0.13208571	-0.1988892	-0.3946937	-0.14905314	0.046089582
NC_011147	3	0.33394027	0.095111124	0.16544011	-0.23596515	-0.31618395	-0.24200235	0.1642425	0.33824015	0.08990418	0.14600149	-0.20158719	-0.425218	-0.20298895	0.031010546
NC_011147	4	0.35372153	0.11742512	0.18918177	-0.17581138	-0.37206212	-0.27017483	0.16458686	0.35579905	0.11388458	0.15999755	-0.14348869	-0.42981622	-0.24863388	0.02438467
NC_011147	5	0.3916409	0.16441973	0.21225622	0.004080152	-0.4155962	-0.4875221	0.12040544	0.38815752	0.1703214	0.19418514	-0.020877259	-0.4695324	-0.36252233	-0.010949797
NC_011145	1	0.55601794	0.016638285	0.1401197	-0.23922084	-0.37517947	-0.09646402	-0.08290106	0.5540792	-0.018954074	0.12661223	-0.27622506	-0.42912778	-0.10049572	-0.12944618
NC_011145	2	0.57136214	-0.007826365	0.14806724	-0.36650246	-0.3603978	-0.0499154	-0.038526084	0.56832016	-0.018718641	0.12882513	-0.41410255	-0.39438492	-0.01316431	-0.072997585
NC_011145	3	0.57810265	-0.014163031	0.14841932	-0.3119266	-0.35295007	-0.01501251	0.0021285855	0.5751935	-0.027394721	0.13533667	-0.3856115	-0.37561384	0.025551684	-0.023888119
NC_011145	4	0.5843171	-0.00027039956	0.15905148	-0.27251044	-0.30344677	0.034337033	0.033400755	0.5816526	-0.030175438	0.13778311	-0.3045045	-0.34074757	0.052287582	0.008082885
NC_011145	5	0.595848	-0.05542038	0.15532786	-0.18674211	-0.31861174	0.07790549	0.09551119	0.59253883	-0.07151472	0.13983777	-0.26748058	-0.34901923	0.04363002	0.05783759
NC_011146	1	0.28374743	0.1073775	0.15863909	-0.09995978	-0.26425156	-0.19227444	-0.09478772	0.2851176	0.1240578	0.15139654	-0.0072977482	-0.27189037	-0.06363428	-0.103317045
NC_011146	2	0.30140007	0.07915934	0.1761938	0.013918683	-0.2725678	-0.18423197	-0.07828616	0.30260506	0.10530707	0.15650506	0.09661421	-0.27128628	-0.075053304	-0.098317005
NC_011146	3	0.3089482	0.0775247	0.18743114	0.075077206	-0.25158828	-0.22330564	-0.07750956	0.3104964	0.09693419	0.15999067	0.17113665	-0.28657258	-0.061736267	-0.115661964
NC_011146	4	0.31556657	0.083155975	0.19123739	0.15276086	-0.23399517	-0.21601345	-0.10951523	0.31721213	0.08723187	0.17384167	0.24207723	-0.2875098	-0.06298142	-0.12967731
NC_011146	5	0.32739133	0.09572248	0.20013316	0.24918911	-0.24729785	-0.2061615	-0.17612182	0.32966548	0.094753705	0.18732917	0.3331656	-0.27904814	-0.038443286	-0.1630236
NC_014926	1	0.39307207	0.10662173	0.20428163	0.12340326	0.09484235	-0.47304237	-0.28932607	0.40869084	0.13422202	0.2160289	0.3870398	-0.03205047	-0.087466866	-0.20912679
NC_014926	2	0.41661924	0.0638761	0.19541912	0.13695979	0.008325718	-0.47316015	-0.3033194	0.43131134	0.14090548	0.21671176	0.46471348	-0.075896434	0.035552558	-0.2153127
NC_014926	3	0.42790285	0.053515397	0.19034076	0.20403494	-0.057299305	-0.43642554	-0.32257488	0.44425443	0.09374073	0.20128627	0.46497905	-0.15162015	0.04373338	-0.21491152
NC_014926	4	0.4387957	0.0498301	0.20107105	0.22657658	-0.05687971	-0.40064713	-0.32381397	0.45702446	0.1265368	0.2122221	0.5228135	-0.1412212	0.101265825	-0.24714066
NC_014926	5	0.46012366	0.08878648	0.20234393	0.34955338	-0.08925167	-0.31679606	-0.39402333	0.4799407	0.13492732	0.20850834	0.57863104	-0.21345694	0.14304607	-0.2664169
NC_014923	1	0.488435	0.055488795	0.1711291	-0.19385281	-0.32797623	-0.13301289	-0.09620512	0.48353556	0.042918563	0.16118933	-0.18759944	-0.34684083	-0.10387825	-0.10842521
NC_014923	2	0.53291196	0.038779773	0.17428686	-0.25545397	-0.35485333	-0.19970837	-0.11962664	0.5305745	0.04350406	0.16273321	-0.2416268	-0.36786118	-0.1697439	-0.13377911
NC_014923	3	0.5499667	0.06207464	0.17314717	-0.2261348	-0.32082993	-0.22899199	-0.13537537	0.54868984	0.0528894	0.1571016	-0.20477739	-0.33942714	-0.20890433	-0.14984748
NC_014923	4	0.56311375	0.073352076	0.16858484	-0.23410252	-0.3099079	-0.2578293	-0.13120651	0.5616847	0.063489236	0.1642305	-0.21150939	-0.32763213	-0.22039965	-0.15419206
NC_014923	5	0.5817096	0.061270658	0.16043565	-0.22484104	-0.30265027	-0.1927616	-0.09597159	0.5809749	0.059227906	0.15547523	-0.19796433	-0.31958506	-0.19505319	-0.12958647
NC_014922	1	0.273429	0.090072565	0.14508055	-0.16673175	-0.12695758	-0.1506957	0.13086882	0.27844813	0.13841616	0.14041409	-0.13586468	-0.30200374	-0.09492827	-0.033361606
NC_014922	2	0.30167347	0.13963944	0.15818697	-0.13416865	-0.13370055	-0.16267093	0.09202186	0.30376038	0.1597585	0.12870055	-0.08490959	-0.30799162	-0.1022171	-0.085006066
NC_014922	3	0.31795904	0.14497101	0.16532679	-0.10972578	-0.12505016	-0.13910252	0.05784939	0.31974372	0.17109965	0.13476647	-0.07127952	-0.3091837	-0.062394798	-0.078278325
NC_014922	4	0.33958116	0.18885009	0.18494357	-0.05277707	-0.18107344	-0.14656189	0.028666666	0.33882782	0.19049497	0.15680918	-0.03420055	-0.32334343	-0.116443016	-0.08075221
NC_014922	5	0.3824727	0.19906455	0.20533502	0.08185118	-0.45296818	-0.19520748	-0.015673017	0.37506974	0.20032038	0.18695693	0.052543785	-0.51304346	-0.16447823	-0.12636165
NC_012997	1	0.3642517	0.09876264	0.19648801	-0.23115762	-0.11661668	-0.19574468	0.13026078	0.38693187	0.12872928	0.12372768	-0.12577319	-0.32297316	-0.031360134	-0.05307384
NC_012997	2	0.38353524	0.08884868	0.18130118	-0.26237676	-0.20769231	-0.19351977	0.090491086	0.4080146	0.12862329	0.1261036	-0.096912794	-0.4164925	-0.019535763	-0.109560184
NC_012997	3	0.39327502	0.100364126	0.18387501	-0.25898173	-0.2542978	-0.19884366	0.057893284	0.4176401	0.13108902	0.13163993	-0.105342366	-0.43206367	0.0013105052	-0.13636999
NC_012997	4	0.40260214	0.110063784	0.19408496	-0.25164917	-0.3006926	-0.19660218	0.025499567	0.42600256	0.13552777	0.13587593	-0.111616194	-0.474954	-0.0006809206	-0.16564475
NC_012997	5	0.4200605	0.13923976	0.20906177	-0.17145158	-0.37638497	-0.24561702	-0.041250758	0.4417433	0.15563877	0.17033875	-0.07181306	-0.5325412	-0.028534787	-0.22233196
NC_014925	1	0.3183486	0.08363567	0.16729885	-0.16272196	-0.1318426	0.009008197	0.22537076	0.32112622	0.049475674	0.09013086	-0.16636957	-0.3524063	-0.031625144	-0.063838996
NC_014925	2	0.35002744	0.14372501	0.17083426	-0.12014533	-0.1320678	0.011535401	0.24315678	0.35306036	0.11989205	0.1114074	-0.13207768	-0.36454147	-0.03736356	-0.0065557235
NC_014925	3	0.3705686	0.18963607	0.18190153	-0.06621862	-0.16729935	0.004604953	0.22226939	0.3718671	0.16239204	0.111409314	-0.08870657	-0.33216107	-0.030746417	-0.039659575
NC_014925	4	0.39298156	0.22185235	0.1944827	-0.01937176	-0.23717381	0.00033967392	0.22972716	0.3904644	0.22048256	0.12789905	-0.026233425	-0.40574375	-0.008308226	-0.03921211
NC_014925	5	0.44068992	0.25284785	0.2161997	0.11578753	-0.45989388	-0.03155278	0.2010567	0.4294767	0.25633505	0.1504813	0.07465125	-0.5462422	-0.030203186	-0.011571842
NC_014924	1	0.5009909	0.05825553	0.17609684	-0.20460916	-0.3727875	-0.1311945	-0.05895275	0.5047609	0.054565985	0.1491804	-0.16726944	-0.45220527	-0.037570305	-0.115749195
NC_014924	2	0.5427254	0.062380455	0.18326972	-0.20841794	-0.41199785	-0.28640974	-0.083014935	0.5441616	0.066695236	0.16594659	-0.15483062	-0.44350928	-0.1578324	-0.12957425
NC_014924	3	0.55601245	0.0668417	0.18153748	-0.16148713	-0.38392422	-0.29187027	-0.07065054	0.55748266	0.062313296	0.16423663	-0.06347116	-0.42363778	-0.16209476	-0.115007855
NC_014924	4	0.5679144	0.04344026	0.18292838	-0.12412723	-0.3822316	-0.32704672	-0.068570025	0.5689347	0.0478784	0.1663136	-0.03725094	-0.41658977	-0.21234992	-0.11399736
NC_014924	5	0.5901003	-0.065095544	0.20156994	-0.16016307	-0.45656657	-0.3063554	-0.0061332393	0.5913082	-0.06913527	0.1800775	-0.051789794	-0.4904828	-0.14072971	-0.042368554
NC_014920	1	0.2801057	0.08339158	0.14301129	-0.17175557	-0.17399618	-0.13960892	0.106732346	0.28471437	0.10487889	0.13906169	-0.14421552	-0.23683776	-0.11018674	0.010299324
NC_014920	2	0.30793783	0.1358694	0.14910787	-0.13601772	-0.15928976	-0.16222362	0.0659698	0.310708	0.17229776	0.14701359	-0.092056096	-0.28644648	-0.10365568	-0.038208503
NC_014920	3	0.324858	0.15892027	0.15747854	-0.103122115	-0.16959849	-0.12242542	0.024480797	0.3265278	0.16349243	0.1429157	-0.07754659	-0.29188308	-0.07903643	-0.06293535
NC_014920	4	0.34656635	0.195016	0.1799028	-0.04575576	-0.24707736	-0.14537007	-0.012591816	0.34520915	0.17615362	0.15972501	-0.0346542	-0.2777778	-0.11641572	-0.05150673
NC_014920	5	0.3904317	0.19979014	0.20386186	0.08961645	-0.45310435	-0.20062172	-0.0247382	0.38237756	0.20893729	0.19055523	0.050617173	-0.5178297	-0.15165968	-0.13275914
NC_014921	1	0.36371663	0.20570162	0.19435361	-0.10081415	-0.32012013	-0.09482289	-0.22284645	0.35942644	0.22685608	0.20223549	-0.09414446	-0.3306288	-0.058373205	-0.04719764
NC_014921	2	0.38084614	0.25273955	0.2192944	-0.030835923	-0.37246963	-0.13039944	-0.3235725	0.3797053	0.25284174	0.22927468	-0.04421632	-0.25243005	-0.12101733	-0.09416196
NC_014921	3	0.3912822	0.26112327	0.19932544	-0.0005996552	-0.41830623	-0.14262626	-0.3119777	0.38896495	0.28081337	0.22825207	-0.010272968	-0.31283677	-0.1389427	-0.1694725
NC_014921	4	0.4030613	0.25780934	0.2113989	0.07733333	-0.53051084	-0.18363771	-0.39767283	0.39777786	0.28837976	0.20932944	0.046644703	-0.47609022	-0.15927711	-0.33408073
NC_014921	5	0.42506704	0.2681609	0.20136848	0.19728753	-0.6579439	-0.17378189	-0.49288487	0.42084524	0.277683	0.22101356	0.1841087	-0.6045997	-0.13950728	-0.47024953
NC_010001	1	0.365281	0.12615846	0.24802965	-0.16267663	-0.030488456	0.044355795	0.1572222	0.35378298	0.10919636	0.15575048	-0.18016642	-0.27048412	-0.042947702	-0.19133574
NC_010001	2	0.39420876	0.162252	0.2532792	-0.14542672	0.014541957	0.0452306	0.14301583	0.38224044	0.14545108	0.15675856	-0.17353533	-0.22836621	-0.04973545	-0.17668034
NC_010001	3	0.41150084	0.18112205	0.25705785	-0.1269734	0.041883558	0.05218481	0.12220039	0.3994686	0.17116189	0.18330112	-0.15170012	-0.19740231	-0.04483627	-0.17811447
NC_010001	4	0.4302248	0.20646445	0.25447667	-0.11152033	0.078076065	0.04787925	0.09845658	0.41567263	0.17186658	0.19642189	-0.12794915	-0.17516732	-0.04973051	-0.24704638
NC_010001	5	0.4668695	0.23066893	0.2571247	-0.070204034	0.07460589	0.0030379896	-0.004215224	0.44820663	0.21777421	0.21114388	-0.09654975	-0.15598886	-0.09620049	-0.30132708
NC_015125	1	0.67726046	-0.018434132	0.15129063	-0.2300911	-0.41901827	-0.11936759	-0.086936675	0.66990775	0.007636533	0.13085651	-0.17057367	-0.4681153	0.008936755	-0.15690376
NC_015125	2	0.7463804	-0.028170135	0.13910095	-0.29994264	-0.41686454	-0.20982236	-0.12135073	0.7388023	-0.029799793	0.12870124	-0.1759962	-0.47507474	-0.07965321	-0.1705941
NC_015125	3	0.77201617	-0.022758521	0.13549401	-0.2952772	-0.41262484	-0.26938432	-0.13578244	0.7650644	-0.0061666057	0.12832762	-0.19205298	-0.43024117	-0.13165829	-0.18512903
NC_015125	4	0.79126847	0.021543806	0.14001	-0.27314284	-0.35829872	-0.34437162	-0.15020834	0.7866224	-0.018663744	0.12741414	-0.1862985	-0.43202525	-0.17990613	-0.17842299
NC_015125	5	0.810604	0.016430791	0.12509511	-0.2134609	-0.33411443	-0.3293631	-0.11477625	0.80776167	0.014141023	0.12566847	-0.13099632	-0.3629136	-0.20303605	-0.16909432
NC_010002	1	0.34370953	0.091637835	0.14582665	-0.218286	-0.2929603	-0.07017111	-0.04540555	0.3411018	0.097305834	0.11340017	-0.1643645	-0.32189032	0.011094147	-0.09527603
NC_010002	2	0.39657465	0.04424289	0.14709893	-0.30540526	-0.35597044	-0.12302647	-0.053032167	0.39270163	0.07293737	0.11377419	-0.2021858	-0.38850677	0.017738903	-0.101668715
NC_010002	3	0.4164931	0.044352964	0.15710829	-0.28603846	-0.37505743	-0.1534495	-0.06823346	0.4138218	0.06184361	0.12706712	-0.19323128	-0.40176123	0.041598696	-0.11325742
NC_010002	4	0.43336776	0.045839265	0.16732693	-0.2515633	-0.38590434	-0.17658012	-0.09449576	0.43218747	0.04526603	0.15406781	-0.16771874	-0.42383954	0.052340906	-0.12101336
NC_010002	5	0.46170214	0.06490814	0.20148605	-0.048334114	-0.3821834	-0.33826843	-0.13729419	0.46019393	0.06234904	0.180593	-0.028645352	-0.41665712	-0.08718502	-0.16302843
NC_010003	1	0.38661465	0.055212114	0.2249908	-0.0814797	-0.12008951	-0.11809191	-0.017765496	0.38265717	0.050423626	0.20051165	-0.09038674	-0.21210492	-0.077335715	-0.10667272
NC_010003	2	0.40598676	0.18572244	0.25424072	-0.0055300402	-0.09960385	-0.08626461	-0.066209264	0.40182677	0.15308492	0.23703991	-0.00034621244	-0.15527691	-0.071217	-0.083302066
NC_010003	3	0.41505554	0.2042862	0.2624416	0.041801542	-0.088314004	-0.07284768	-0.036532328	0.4129425	0.20728412	0.24768947	0.03886018	-0.15797944	-0.05735544	-0.122280814
NC_010003	4	0.4241329	0.21010768	0.28313768	0.06864025	-0.08498744	-0.05448718	-0.061450884	0.42199865	0.2155676	0.2687439	0.06948424	-0.1610587	-0.03887689	-0.09757259
NC_010003	5	0.43999368	0.22347318	0.29590568	0.09610176	-0.07420853	-0.016893802	-0.043408874	0.43953443	0.2220684	0.27838472	0.09436543	-0.13417952	-0.022178087	-0.14270444
NC_010730	1	0.26184466	0.12796012	0.23506661	-0.055377916	-0.13083228	-0.038724374	-0.0062402496	0.26373315	0.09145845	0.22085874	-0.07532935	-0.08559389	-0.064404525	0.0062593143
NC_010730	2	0.27804878	0.17376621	0.23878857	0.018518519	-0.09684156	0.007055378	-0.0051746443	0.27995405	0.17538325	0.24346839	0.030358786	-0.11135266	0.020288438	-0.04863222
NC_010730	3	0.28724083	0.20553665	0.25386283	0.06837663	-0.11738484	0.046068832	-0.046042733	0.28880292	0.18850099	0.24871811	0.09277367	-0.11231675	0.03901669	-0.06521739
NC_010730	4	0.29622775	0.21496968	0.24247283	0.14458814	-0.123237595	0.085992426	-0.091282055	0.2981213	0.21892264	0.2624727	0.13744903	-0.15267728	0.09345903	-0.076063335
NC_010730	5	0.31473237	0.25005043	0.24466419	0.21292096	-0.13311122	0.090324655	-0.12560856	0.32354218	0.24823898	0.2632337	0.27620506	-0.13522163	0.067681044	-0.052011777
NC_011149	1	0.29483256	0.056585915	0.1562445	-0.25815454	-0.24133953	-0.15922712	0.18971083	0.30247977	0.062511735	0.10894652	-0.20967668	-0.39860564	-0.06218767	0.02596604
NC_011149	2	0.33153084	0.07973449	0.16411065	-0.2731974	-0.3131704	-0.18821228	0.18527861	0.33919102	0.06640353	0.123251066	-0.19743489	-0.4069835	-0.1364404	0.044551317
NC_011149	3	0.35120183	0.092947006	0.16888373	-0.23021479	-0.31459638	-0.23130888	0.18425661	0.35889328	0.0894378	0.13778453	-0.20729917	-0.41707894	-0.1913322	0.025480121
NC_011149	4	0.37258396	0.11747827	0.1887642	-0.18844758	-0.35493714	-0.28662318	0.1549391	0.37762186	0.12643437	0.1601327	-0.1343801	-0.42997423	-0.237859	0.01093213
NC_011149	5	0.4147755	0.16064739	0.21516302	-0.022363372	-0.42940572	-0.46795434	0.109421685	0.41344213	0.16270246	0.19407743	-0.019557668	-0.47176546	-0.35568032	-0.010963063
NC_015519	1	0.3048038	0.08767774	0.23658365	-0.104790546	-0.111526825	-0.038789082	-0.0154069	0.30126274	0.03422844	0.18167202	-0.16549447	-0.22237197	-0.10529938	-0.20209974
NC_015519	2	0.3277432	0.17143841	0.24895595	-0.047878865	-0.06423694	-0.048026994	-0.052926708	0.32576132	0.1311363	0.19681668	-0.10006981	-0.13257575	-0.11336165	-0.18968442
NC_015519	3	0.34115174	0.19928327	0.2555889	-0.035722133	-0.063427396	-0.022938501	-0.052034333	0.33841518	0.18393332	0.20491838	-0.07862199	-0.12951617	-0.08107375	-0.24019735
NC_015519	4	0.35376245	0.21256842	0.26082677	-0.0032550336	-0.05759932	0.0048042843	-0.069829375	0.35134676	0.20056862	0.21952885	-0.052122384	-0.04817057	-0.08797926	-0.17400135
NC_015519	5	0.3817909	0.24705017	0.28059787	0.040837698	-0.04544507	0.024904456	-0.096567646	0.37669122	0.23016894	0.224321	-0.040333796	-0.093051806	-0.06253948	-0.1747953
NC_015518	1	0.35633248	0.08696682	0.22586371	-0.070609674	-0.1536768	-0.009028728	-0.07178394	0.3549966	0.10116013	0.2192519	-0.05928094	-0.17336802	0.0030943786	-0.08009024
NC_015518	2	0.37393874	0.109220065	0.23421726	-0.023801245	-0.09771031	-0.0035728463	-0.07877377	0.37551618	0.121368706	0.24181105	0.009658683	-0.13316187	0.011407552	-0.055444755
NC_015518	3	0.3843855	0.1532419	0.27055666	0.06255367	-0.0620461	-0.005104882	-0.08298999	0.38656402	0.14869313	0.2759734	0.064812034	-0.08654327	0.033420805	-0.05787234
NC_015518	4	0.3957725	0.15979709	0.2765778	0.08543015	-0.034965035	0.014738285	-0.05838116	0.3971935	0.15483975	0.28659096	0.08444844	-0.061901618	0.04997254	-0.060121108
NC_015518	5	0.4188319	0.16833624	0.28501424	0.11685889	0.018579235	-0.0069612367	-0.08884344	0.42063925	0.18681546	0.29619157	0.15216435	0.017310252	0.030436916	-0.046194926
NC_002491	1	0.50850314	0.103129596	0.17466885	-0.17746718	0.17906553	-0.27753055	0.10617485	0.53264534	0.104551494	0.05717352	-0.11561901	-0.15785825	-0.27409706	-0.11931818
NC_002491	2	0.5278408	0.077744834	0.15841772	-0.1443169	0.07770961	-0.2619028	-0.00086911174	0.5512557	0.108127564	0.02283136	-0.057747755	-0.2663156	-0.1844291	-0.22262289
NC_002491	3	0.53940016	0.07641997	0.15932383	-0.14424181	-0.034209482	-0.20177045	-0.06662135	0.56284255	0.10778618	0.033331554	-0.06547742	-0.34547803	-0.13322091	-0.24839815
NC_002491	4	0.55104357	0.04780011	0.15267812	-0.13556683	-0.12001105	-0.15198147	-0.14377537	0.5742888	0.10160069	0.021907987	0.008436983	-0.414502	-0.085147746	-0.37954628
NC_002491	5	0.5736279	0.08937354	0.1432265	-0.015508248	-0.19585185	-0.114988655	-0.24877127	0.5962383	0.0954304	-0.005295072	0.0704194	-0.50516695	-0.037799824	-0.46946904
NC_003098	1	0.22977352	0.06735873	0.19903599	-0.25137174	0.02878519	-0.14328885	-0.109905496	0.22677313	0.09487921	0.06253705	-0.15385887	-0.29861495	-0.1737346	-0.37219405
NC_003098	2	0.25083873	0.1317965	0.2050449	-0.19867021	0.07223958	-0.16127539	-0.10269514	0.24760364	0.12867121	0.111954674	-0.10593018	-0.2538392	-0.18222839	-0.38532674
NC_003098	3	0.2643914	0.17402686	0.19947308	-0.1763357	0.051297344	-0.1728217	-0.14230327	0.2619416	0.1356295	0.12538226	-0.073977165	-0.27162436	-0.14739744	-0.42451373
NC_003098	4	0.2806318	0.18235715	0.19849274	-0.12730026	-0.03263512	-0.17740631	-0.18328862	0.27717486	0.2109957	0.13141166	-0.01909091	-0.2867054	-0.21968982	-0.4929069
NC_003098	5	0.31413764	0.21929523	0.19870938	0.06555947	-0.20191759	-0.19726579	-0.28225634	0.3070137	0.20832053	0.14945498	0.1163761	-0.43161547	-0.23613621	-0.57374257
NC_015516	1	0.23440404	0.14390726	0.19497263	-0.13268161	-0.10679031	-0.0057765087	-0.0795193	0.23130943	0.1124938	0.13182957	-0.13378437	-0.23465389	-0.03668725	-0.21571429
NC_015516	2	0.25529304	0.17420757	0.19292794	-0.09701745	-0.051303618	0.0011267371	-0.060734004	0.25254038	0.1098719	0.13563555	-0.13958669	-0.17502491	-0.06637004	-0.22416975
NC_015516	3	0.2658319	0.20298085	0.1924898	-0.08255312	-0.00717889	0.01421554	-0.09857566	0.2645855	0.19100887	0.15247914	-0.09139437	-0.12790698	-0.07400275	-0.21208908
NC_015516	4	0.27765226	0.23767023	0.18681252	-0.042717192	0.006565988	0.027946636	-0.075878456	0.27556622	0.20715097	0.15468977	-0.048878204	-0.08532667	-0.031112298	-0.21879895
NC_015516	5	0.29957324	0.26819083	0.19914056	0.027185554	-0.031988874	0.022442615	-0.11774786	0.29474166	0.2536456	0.17593798	0.005912495	-0.07489786	0.025430681	-0.22737306
NC_004842	1	0.4848188	0.05516093	0.2709811	-0.17097235	-0.101688646	-0.26143515	0.14758763	0.50222534	0.086362004	0.22151339	-0.087388985	-0.16020507	0.0060276105	0.062455893
NC_004842	2	0.51228327	0.05589344	0.26425755	-0.16749412	-0.1196415	-0.22830282	0.14232804	0.52679354	0.11883803	0.17750089	-0.08353331	-0.19917355	0.060243815	0.037727274
NC_004842	3	0.52366304	0.034175407	0.26625472	-0.19848247	-0.14808773	-0.20957129	0.11759753	0.54035676	0.14260224	0.21034433	-0.09299222	-0.20759194	0.05738476	0.025272433
NC_004842	4	0.53678644	0.06777748	0.24368297	-0.16145523	-0.1590597	-0.1597532	0.09160827	0.55286896	0.11340807	0.21982694	-0.026760079	-0.2058159	0.051242635	-0.0062592467
NC_004842	5	0.5616386	0.06711967	0.29934138	-0.13598673	-0.13908257	-0.20284374	0.06626934	0.5782728	0.109038375	0.23981471	-0.051325437	-0.1875	0.026641494	-0.025803722
NC_014914	1	0.2287603	0.14129062	0.19571553	-0.12593275	0.0699748	-0.20685653	0.03499137	0.2306647	0.1411843	0.17961882	-0.09185276	-0.12881465	-0.14467466	-0.06359876
NC_014914	2	0.24392147	0.12636717	0.18437327	-0.13114168	0.04681331	-0.20148261	0.010320333	0.24812515	0.14281544	0.16452521	-0.06666667	-0.15820989	-0.16183475	-0.16975145
NC_014914	3	0.25183558	0.14333734	0.179698	-0.103866614	0.0146869365	-0.20996788	-0.030045351	0.25636265	0.15409483	0.1556244	-0.06736191	-0.15013447	-0.15613994	-0.2003353
NC_014914	4	0.26095173	0.14059952	0.18529111	-0.11274412	-0.04335021	-0.20268467	-0.06833435	0.26544604	0.15058897	0.15156184	-0.06754879	-0.1987997	-0.14046884	-0.22789116
NC_014914	5	0.2781863	0.19319046	0.1884905	-0.018300533	-0.20976534	-0.25078526	-0.15873016	0.28250858	0.20095363	0.15596105	0.03573792	-0.3261481	-0.1871636	-0.32959852
NC_011527	1	0.56691194	0.07765826	0.16822104	-0.19439629	-0.13814898	-0.24003035	0.16557775	0.56770915	0.08397963	0.13564624	-0.1526616	-0.2736554	-0.23795994	0.036321033
NC_011527	2	0.5877813	0.0861113	0.15427503	-0.1514214	-0.19442394	-0.22389358	0.052261632	0.5936874	0.08877407	0.1140863	-0.15053335	-0.2872766	-0.21449421	-0.07746479
NC_011527	3	0.5998969	0.12571387	0.15914977	-0.105512284	-0.18304627	-0.18584307	0.013106861	0.60462284	0.13224047	0.11173739	-0.07658734	-0.3163337	-0.22631878	-0.124365
NC_011527	4	0.61043555	0.13665557	0.17665218	-0.07428965	-0.19712254	-0.1692973	-0.0026867276	0.61763704	0.16444318	0.09538693	-0.026207192	-0.3520227	-0.18276344	-0.20673032
NC_011527	5	0.635408	0.17936859	0.17040868	0.017138138	-0.20362191	-0.17584892	-0.08161293	0.64395344	0.18641394	0.10579577	0.05854355	-0.36974925	-0.16664198	-0.24388123
NC_011528	1	0.56633306	0.06492147	0.16282994	-0.20671614	-0.15743707	-0.23954889	0.14843231	0.5673125	0.07077859	0.13531828	-0.18249369	-0.23700017	-0.2321616	0.056571182
NC_011528	2	0.58804756	0.10284225	0.15841897	-0.14342952	-0.16547707	-0.22263911	0.048349757	0.59315616	0.10519212	0.109457195	-0.13017063	-0.31094027	-0.22496398	-0.06814672
NC_011528	3	0.5993071	0.114049636	0.1581082	-0.104369946	-0.1980751	-0.19609067	-0.0011652615	0.60442096	0.13139616	0.10424727	-0.09492612	-0.2945787	-0.2124804	-0.13607967
NC_011528	4	0.6104757	0.15103391	0.16108899	-0.051980715	-0.18407501	-0.1707743	-0.011808259	0.6163669	0.16400674	0.10366267	-0.036246195	-0.34157902	-0.17804155	-0.18537366
NC_011528	5	0.6353694	0.1732372	0.15950933	0.0118032135	-0.21877673	-0.16530067	-0.08274151	0.64109147	0.18533121	0.10908503	0.060428232	-0.37361243	-0.1723832	-0.25269926
NC_011529	1	0.632929	0.037227888	0.21427982	-0.046242774	-0.15865944	-0.20455672	-0.2017748	0.64061207	0.051237136	0.21715829	0.06291908	-0.21277037	-0.0074165636	-0.23659356
NC_011529	2	0.6661975	0.09910963	0.24242482	0.11505742	-0.08198519	-0.23701504	-0.28656226	0.67284703	0.098150104	0.23384574	0.18197826	-0.14062244	-0.05725699	-0.28915662
NC_011529	3	0.68538016	0.12493499	0.26869032	0.20854768	-0.02887553	-0.24575764	-0.2523489	0.6885666	0.1520528	0.25475404	0.2601144	-0.08074726	-0.064289354	-0.30924055
NC_011529	4	0.7032741	0.15559351	0.26862264	0.25038466	0.009608878	-0.24954054	-0.3089632	0.7057436	0.14787883	0.26270342	0.3041883	-0.051487364	-0.055078	-0.29309344
NC_011529	5	0.73600996	0.17745693	0.26778847	0.32888058	0.07122202	-0.25850642	-0.3521652	0.73502785	0.15739168	0.27949297	0.39430487	-0.022092856	-0.028371654	-0.24778984
NC_012967	1	0.25568634	0.0801646	0.16888034	-0.22489063	-0.26350805	-0.11994499	0.17596382	0.25891185	0.071568966	0.13741124	-0.20030454	-0.37301132	-0.073955916	0.053136952
NC_012967	2	0.2862008	0.07229661	0.1633619	-0.23284435	-0.3163898	-0.18452804	0.182743	0.28865805	0.07348777	0.13978167	-0.20022865	-0.4019742	-0.14518473	0.048083406
NC_012967	3	0.30518308	0.09909577	0.1751202	-0.18341866	-0.34840938	-0.242985	0.17052624	0.30629852	0.10706369	0.14965914	-0.17010325	-0.41938508	-0.18186839	0.05483267
NC_012967	4	0.32468885	0.115698785	0.18710265	-0.13008504	-0.40633613	-0.32305267	0.15960608	0.32586092	0.1146206	0.16506384	-0.117242694	-0.4513762	-0.26457632	0.049883388
NC_012967	5	0.36262164	0.17362456	0.20880213	0.08256934	-0.46634594	-0.46894634	0.12573077	0.35742417	0.16440448	0.19060569	0.036786344	-0.5056401	-0.38203087	0.043040402
NC_012968	1	0.422941	0.10690791	0.16930167	-0.2841584	0.0053366395	-0.16181524	0.18063183	0.4463579	0.15116604	0.12623361	-0.0831595	-0.3061978	0.004358655	-0.11969112
NC_012968	2	0.4487777	0.11399801	0.16881146	-0.26565328	-0.010405934	-0.14719947	0.14375827	0.4803371	0.1546233	0.12348035	-0.07510762	-0.37489644	0.05929521	-0.16161689
NC_012968	3	0.4648201	0.13255793	0.17886455	-0.26606897	-0.042955577	-0.17167886	0.11766925	0.4964666	0.15645915	0.13078626	-0.059431013	-0.39899117	0.08000792	-0.18577811
NC_012968	4	0.48309147	0.15156202	0.20158751	-0.2121423	-0.07296892	-0.1853266	0.09045508	0.51271516	0.17274939	0.14597088	-0.032698877	-0.44755116	0.079241976	-0.2113116
NC_012968	5	0.51916623	0.1821888	0.22440706	-0.08920288	-0.20361845	-0.17609826	0.02166065	0.541837	0.19722277	0.1938551	0.058600713	-0.48384684	0.018919421	-0.2619932
NC_012969	1	0.42278987	0.11376536	0.14685297	-0.28510273	-0.12054251	-0.1460997	0.008449656	0.44213814	0.124107815	0.11852446	-0.20482512	-0.280406	-0.04875946	-0.0791194
NC_012969	2	0.45539477	0.12402452	0.1530234	-0.2872321	-0.16267525	-0.20916283	0.016214035	0.47372776	0.11789178	0.12370585	-0.22278775	-0.33957967	-0.03382553	-0.09374097
NC_012969	3	0.47302204	0.117018916	0.1534268	-0.30103657	-0.21202958	-0.251744	-0.01703096	0.48951793	0.12936188	0.13707525	-0.18989699	-0.37398863	-0.07695542	-0.12335878
NC_012969	4	0.48990834	0.12385748	0.18570378	-0.31400645	-0.27118123	-0.2793502	-0.0519278	0.5047811	0.10852333	0.15372607	-0.20960273	-0.40344813	-0.094947025	-0.13896696
NC_012969	5	0.5186403	0.14907002	0.21892004	-0.25249186	-0.33835882	-0.33539432	-0.112859204	0.5316271	0.15982689	0.19551648	-0.098776296	-0.44008067	-0.18729463	-0.22210367
NC_014915	1	0.340247	0.060697183	0.20378596	-0.17655633	-0.14695159	-0.06533286	0.18258913	0.33196688	0.06575429	0.13238111	-0.111746795	-0.2472263	-0.039910957	0.048819456
NC_014915	2	0.37929812	0.049507156	0.19192892	-0.17512158	-0.17111868	-0.10903398	0.16331002	0.37546515	0.05553615	0.118478745	-0.09525055	-0.29262325	-0.053201362	-0.01124926
NC_014915	3	0.401312	0.09807448	0.19551784	-0.10928259	-0.17529812	-0.10897246	0.15081961	0.40015432	0.0737219	0.14228235	-0.088602975	-0.30598	-0.04403867	-0.017641038
NC_014915	4	0.4224632	0.14326245	0.19640593	-0.051744502	-0.1987292	-0.11188272	0.119828604	0.42121196	0.10744604	0.14212586	-0.028185107	-0.33148184	-0.032051284	-0.028912634
NC_014915	5	0.45862305	0.19197623	0.20880619	0.08819	-0.25725225	-0.11363637	0.06889226	0.4583153	0.19003269	0.16003063	0.1324497	-0.3704387	0.025398407	-0.059417628
NC_014004	1	0.4490857	0.15989046	0.22225298	-0.16555977	-0.10726643	-0.024920128	0.22834645	0.44792247	0.17491437	0.18509316	-0.11995836	-0.09417041	-0.06916427	0.23809524
NC_014004	2	0.47559604	0.22616781	0.22098106	-0.104043394	-0.08029197	-0.070282236	0.24719101	0.47684368	0.21202303	0.23956326	-0.07695245	-0.092651755	-0.031313132	0.06818182
NC_014004	3	0.48868465	0.22205438	0.21352178	-0.05932963	-0.10662824	-0.060869563	0.17105263	0.49066776	0.225952	0.20254587	-0.04533231	0	-0.041525424	0.116564415
NC_014004	4	0.50131047	0.24793318	0.21637426	-0.076512456	0.059101656	-0.030276816	0.123595506	0.5025778	0.23566407	0.20332974	-0.018009769	0.011876484	-0.08271787	0.14644352
NC_014004	5	0.5341279	0.24540995	0.2083009	0.05437483	-0.07317073	-0.019701492	-0.07272727	0.5283901	0.23410682	0.22938362	0.07008728	-0.04385965	-0.0013157895	-0.09090909
NC_014002	1	0.16346738	0.12592825	0.20902194	-0.19060823	-0.16361578	-0.14971687	-0.078470826	0.16338757	0.15646334	0.21257493	-0.100046754	-0.25979748	0.027119473	-0.18138042
NC_014002	2	0.17202969	0.13395336	0.22033618	-0.1560093	-0.14449969	-0.1561596	-0.10564828	0.17422807	0.18173935	0.21680596	-0.029143536	-0.24941762	0.042340565	-0.16495307
NC_014002	3	0.17705728	0.1432303	0.22162929	-0.11037461	-0.10158704	-0.16816853	-0.07681721	0.18022211	0.17535783	0.22655234	0.03787512	-0.23612623	0.07222647	-0.19626357
NC_014002	4	0.1824541	0.14074495	0.23654507	-0.09219583	-0.10278697	-0.14649682	-0.10987463	0.1860409	0.20313966	0.2330641	0.0626997	-0.22297402	0.09641476	-0.20643565
NC_014002	5	0.19342026	0.15191211	0.2368948	-0.042788174	-0.12155121	-0.08720123	-0.120767	0.19740213	0.19987401	0.24628729	0.10108843	-0.2158545	0.119520605	-0.24294421
NC_015136	1	0.37305206	0.051782217	0.13830554	-0.22011326	-0.31504712	-0.115849696	0.0600983	0.370961	0.0595781	0.11158782	-0.15673895	-0.36513904	-0.03054601	-0.0073415763
NC_015136	2	0.41386858	0.045240868	0.12983254	-0.24147744	-0.34239835	-0.1994898	0.06066807	0.41402605	0.04723656	0.09280077	-0.17262743	-0.41149697	-0.11548913	-0.0035219847
NC_015136	3	0.4296703	0.03886694	0.13024771	-0.21098125	-0.35882166	-0.24064064	0.04730142	0.4308954	0.05505011	0.1074743	-0.12550677	-0.4227111	-0.14223132	0.0024274094
NC_015136	4	0.44355926	0.05516031	0.14756653	-0.16043568	-0.37845892	-0.27190012	0.04800759	0.4428095	0.03741642	0.12426389	-0.107508816	-0.4374375	-0.14361702	0.0060888845
NC_015136	5	0.46654546	0.1041327	0.17600498	0.01089701	-0.38338766	-0.36860672	0.04685735	0.46284607	0.08791906	0.14479576	0.051586095	-0.4437058	-0.22052488	0.0045064804
NC_014910	1	0.38270688	0.07421879	0.14823063	-0.25526863	-0.2576202	-0.12468535	-0.028475942	0.3834601	0.10893899	0.122751825	-0.09203745	-0.33410254	0.00857512	-0.09803556
NC_014910	2	0.4212568	0.074708626	0.14994001	-0.18877237	-0.30980533	-0.16915491	-0.04780388	0.42282093	0.077607356	0.12495179	-0.04918033	-0.3762663	0.068794325	-0.09448729
NC_014910	3	0.43707234	0.07978156	0.16684525	-0.14531139	-0.33894718	-0.1903429	-0.070932426	0.4381064	0.070655525	0.13249719	0.022244522	-0.40433872	0.09304468	-0.10590898
NC_014910	4	0.45147318	0.06577678	0.1786849	-0.1257119	-0.35981596	-0.18386377	-0.06566198	0.45208973	0.0569023	0.15039884	0.022929695	-0.42615178	0.1329609	-0.10501707
NC_014910	5	0.47613046	-0.020382695	0.19634598	-0.06496391	-0.4507562	-0.18392205	-0.030959375	0.47801104	-0.007320725	0.16804092	0.1065033	-0.48186392	0.09845501	-0.07034854
NC_015138	1	0.38207844	0.04973187	0.13797662	-0.21225958	-0.32253847	-0.09545564	0.014149637	0.3816	0.07159672	0.10596938	-0.06384349	-0.38204673	0.0841021	-0.06362812
NC_015138	2	0.41135022	0.039116804	0.1432839	-0.23354344	-0.37430236	-0.12697251	0.0040449104	0.4133648	0.055048622	0.1151695	-0.03711458	-0.42701742	0.10785391	-0.06621301
NC_015138	3	0.42388475	0.036200296	0.158845	-0.21184903	-0.39908	-0.1393269	-0.025664505	0.4264665	0.046014853	0.12543021	-0.015745535	-0.45076653	0.11411325	-0.08062124
NC_015138	4	0.4372196	0.044137146	0.17033567	-0.14526273	-0.40633482	-0.14131339	-0.043099497	0.43901077	0.043656	0.14013669	0.014301987	-0.45929983	0.08997702	-0.0835738
NC_015138	5	0.46104127	-0.0076206373	0.18997623	-0.032601636	-0.45336026	-0.23582089	-0.045765165	0.462988	-0.008295872	0.16613215	0.082115866	-0.49434435	0.07620112	-0.07704973
NC_014008	1	0.26263398	0.07512662	0.18496394	-0.38620925	-0.103792265	-0.08872055	0.07268517	0.25817847	0.071290545	0.20394695	-0.44203788	-0.0207375	-0.15507331	0.13433158
NC_014008	2	0.2890003	0.11638243	0.15403199	-0.33770537	-0.21477863	-0.05885891	-0.07205701	0.28276613	0.086839914	0.18324499	-0.43760246	-0.08611665	-0.13589859	0.06154145
NC_014008	3	0.30424097	0.13846314	0.15391257	-0.2940163	-0.23116304	-0.08887868	-0.14101745	0.29806852	0.112204745	0.17075345	-0.36787075	-0.1760859	-0.12227614	-0.043267794
NC_014008	4	0.31883788	0.13458622	0.15356778	-0.22234698	-0.32537624	-0.060497183	-0.24303849	0.31359255	0.118472934	0.16809037	-0.30290785	-0.23902936	-0.13605674	-0.15548421
NC_014008	5	0.3440108	0.14642473	0.17490987	-0.086653285	-0.3710977	-0.15564954	-0.33253554	0.33709443	0.15313326	0.17075866	-0.09275029	-0.30533051	-0.18944995	-0.30357468
NC_012960	1	0.5405214	-0.050674107	0.2083926	0.018181818	-0.22880372	-0.36650082	0.24742268	0.5552469	0.090574145	0.23766388	0.25989673	-0.3328137	-0.050847456	0.20215634
NC_012960	2	0.56171983	0.043076172	0.22337809	0.059808612	-0.31533742	-0.19385797	0.17945886	0.56669253	-0.07312153	0.22876064	-0.02366127	-0.37531173	-0.2843327	0.17684546
NC_012960	3	0.5718489	-0.025123639	0.23241001	-0.014272122	-0.32539684	-0.34517047	0.18317266	0.5750121	-0.093828045	0.22249125	-0.08029197	-0.37659964	-0.3504493	0.16666667
NC_012960	4	0.5808013	-0.006878762	0.21485068	0.010373444	-0.35494506	-0.25522387	0.14258096	0.58140576	-0.05529132	0.2022792	0.014619883	-0.41777778	-0.07511737	0.14552736
NC_012960	5	0.5988814	-0.024924012	0.25005648	0.06257669	-0.35943618	-0.21153846	0.094444446	0.5973709	-0.0507053	0.23840472	0.07023411	-0.4054054	-0.282523	0.08392857
NC_012962	1	0.081157915	0.033444352	0.17936882	-0.2786898	-0.08096263	-0.18164952	0.24233007	0.0842618	0.073817626	0.118347645	-0.17640382	-0.34544998	-0.06719699	-0.09921193
NC_012962	2	0.089513674	0.0965576	0.17153788	-0.25565532	-0.06258028	-0.19356735	0.26134163	0.093537204	0.11762182	0.10401509	-0.1415153	-0.37051216	-0.06536479	-0.09361862
NC_012962	3	0.09468666	0.1368755	0.19071713	-0.23684046	-0.07009858	-0.21605375	0.2181612	0.098741695	0.1671151	0.12542349	-0.114203535	-0.3712076	-0.076630384	-0.11602602
NC_012962	4	0.10038369	0.17420058	0.20252849	-0.19619855	-0.09515109	-0.2520507	0.18526413	0.104202844	0.19790183	0.13673194	-0.078869954	-0.39035314	-0.10550015	-0.12552628
NC_012962	5	0.11493459	0.2066674	0.21925785	-0.12054699	-0.13297409	-0.34424397	0.1344673	0.11575637	0.21652149	0.15999225	-0.016079571	-0.4047778	-0.18443628	-0.18419234
NC_014006	1	0.2956596	0.060817637	0.16760305	-0.25010604	-0.35322788	-0.080466695	-0.049608517	0.29343686	0.058626205	0.16495	-0.27530554	-0.38425723	-0.06367041	-0.059303503
NC_014006	2	0.33531892	0.023682369	0.17686543	-0.32286432	-0.40713146	-0.15925156	-0.015384062	0.33676267	0.013844488	0.18244883	-0.30239126	-0.4427451	-0.10920479	-0.015148108
NC_014006	3	0.35155156	0.014805789	0.19837855	-0.30595455	-0.4240055	-0.23093742	0.003276883	0.35189027	0.028230473	0.18884	-0.30332223	-0.44091496	-0.14654163	-0.017614163
NC_014006	4	0.3625711	0.07361166	0.19763263	-0.30079612	-0.4083525	-0.28584182	-0.019536247	0.36315438	0.08168952	0.2000199	-0.25598025	-0.39227208	-0.1983767	-0.020313852
NC_014006	5	0.38203165	0.14600894	0.18979038	-0.17559944	-0.28413284	-0.41989726	-0.0642631	0.3808864	0.14768821	0.18803148	-0.15946409	-0.31101322	-0.3091591	-0.076911636
NC_009828	1	0.5724802	0.007979509	0.2233125	-0.10847774	-0.07356322	-0.17738833	0.07709906	0.5747205	0.048442062	0.18584192	-0.008609339	-0.21480834	-0.07396771	-0.041478556
NC_009828	2	0.59328616	0.0859254	0.23398307	-0.041232128	-0.030367933	-0.1613455	0.096383065	0.5959406	0.1085363	0.21222834	0.020442571	-0.21931408	-0.04214832	-0.04169788
NC_009828	3	0.60447603	0.1155114	0.23315212	-0.008886664	-0.04602626	-0.1410382	0.09770921	0.6070111	0.14529197	0.21693806	0.061661996	-0.21044202	-0.011467278	-0.068722464
NC_009828	4	0.6152543	0.13887784	0.24649186	0.015092853	0.0046909493	-0.10231312	0.09222818	0.6174821	0.15675245	0.21270151	0.09441582	-0.19690281	-0.006771298	-0.03318423
NC_009828	5	0.63774776	0.1450621	0.24733676	0.08132894	-0.011045301	-0.073069416	0.05418356	0.6403559	0.17763513	0.21683398	0.13436924	-0.11529369	-0.0028278017	-0.044987503
NC_014909	1	0.42796084	0.11617736	0.26243216	-0.19326046	0.11174135	-0.116888046	0.49388522	0.44082728	0.16168731	0.09734789	-0.11755896	-0.5154265	0.079265915	-0.11627907
NC_014909	2	0.4691997	0.109408386	0.24390957	-0.20445755	0.16796076	-0.1567759	0.4505356	0.48086712	0.20996583	0.10153635	-0.07559055	-0.593199	0.05844015	-0.19596864
NC_014909	3	0.48582298	0.1371459	0.2429656	-0.16576406	0.19580682	-0.13803352	0.46989447	0.49519917	0.16671379	0.031792913	-0.10857016	-0.60496897	0.03756786	-0.2583519
NC_014909	4	0.5003235	0.13101171	0.225419	-0.16233441	0.19838384	-0.1358656	0.46112117	0.5112319	0.20711704	0.05872076	-0.09158353	-0.55179703	0.048406713	-0.29090908
NC_014909	5	0.525066	0.13507158	0.2176107	-0.13803577	0.25530812	-0.11726439	0.38166666	0.5420856	0.21322866	0.049415994	-0.046533715	-0.60567826	0.04464286	-0.30191973
NC_011126	1	0.33863837	0.13370368	0.21246246	-0.039644603	-0.080144204	-0.20590255	-0.058564752	0.33910114	0.11409958	0.21701378	-0.053391214	-0.12196499	-0.17520794	-0.046446558
NC_011126	2	0.3554483	0.14875455	0.21187937	-0.008691929	-0.11897308	-0.17308591	-0.08933839	0.35525614	0.15371622	0.21420655	-0.020938314	-0.1412259	-0.15152346	-0.08151261
NC_011126	3	0.36409152	0.17294544	0.2214323	0.047264498	-0.112429224	-0.1623591	-0.12390143	0.36414334	0.17426093	0.22286244	0.034778465	-0.17662254	-0.10696586	-0.12954451
NC_011126	4	0.3732867	0.16649207	0.19856249	0.023366299	-0.1445935	-0.12990557	-0.12460601	0.37424418	0.19614254	0.20262821	0.05775125	-0.21154217	-0.07939497	-0.17083102
NC_011126	5	0.39815876	0.2007721	0.20358075	0.09618757	-0.15758641	-0.05338809	-0.1412556	0.39554426	0.2174098	0.20075683	0.11557599	-0.222972	0.00064772833	-0.19910389
NC_004829	1	0.35960513	0.19159514	0.14657111	-0.16911098	-0.2566799	-0.13080503	0.26842648	0.36034116	0.20358123	0.13949475	-0.15038168	-0.30807018	-0.1631432	0.1388889
NC_004829	2	0.3729443	0.22916016	0.1353421	-0.11899071	-0.26696834	-0.1380615	0.21356712	0.374548	0.24232945	0.16280138	-0.09848369	-0.30886504	-0.1500149	0.16708861
NC_004829	3	0.37955412	0.25386116	0.113954775	-0.094183624	-0.34701413	-0.12166234	0.2239521	0.38028282	0.24844721	0.15317287	-0.0757874	-0.2933754	-0.14618045	0.068456374
NC_004829	4	0.38728586	0.25387555	0.1470663	-0.0037922505	-0.35180724	-0.13184468	0.18771331	0.38776895	0.2348711	0.1631016	-0.03149217	-0.33783132	-0.17830883	0.10296192
NC_004829	5	0.407602	0.29379162	0.13707124	0.16620453	-0.39472374	-0.16001892	0.20971563	0.403775	0.25251156	0.1539039	0.09321318	-0.35906774	-0.1585145	0.10485934
NC_010717	1	0.4741235	0.11053072	0.15998873	-0.33840504	-0.3114316	0.020088192	0.029608604	0.4675867	0.11106579	0.14871979	-0.25716022	-0.313603	0.07802078	0.024779426
NC_010717	2	0.5449662	0.08502437	0.1526866	-0.36195788	-0.3041826	-0.07166552	0.045973435	0.53949964	0.098749444	0.1304155	-0.30583826	-0.3446566	0.010548871	0.0033973125
NC_010717	3	0.5752	0.07278975	0.16074504	-0.39215335	-0.3476344	-0.15408784	0.022206191	0.5735972	0.08482903	0.13420627	-0.33499944	-0.3905088	-0.039612748	-0.018554773
NC_010717	4	0.593481	0.05811703	0.16616468	-0.339549	-0.32190967	-0.20995204	0.035709966	0.5942969	0.092185915	0.14503376	-0.28394175	-0.3631298	-0.084051184	-0.01185034
NC_010717	5	0.61749244	0.076094046	0.1800379	-0.21493745	-0.33374327	-0.26811647	0.005250298	0.61972326	0.07647565	0.15862061	-0.1415364	-0.39377782	-0.11913284	-0.04117399
NC_010718	1	0.3152254	0.023368951	0.24006826	-0.14895515	-0.082175806	-0.14064737	-0.033116214	0.31559172	-0.008742616	0.17400116	-0.1655953	-0.29239184	-0.12415856	-0.2413793
NC_010718	2	0.3362252	0.18794723	0.25096512	-0.044964235	-0.053907577	-0.1293901	-0.05821396	0.33909813	0.16208439	0.19074495	-0.034863487	-0.25729957	-0.08543191	-0.27702045
NC_010718	3	0.3467588	0.22333598	0.26057604	-0.00842097	-0.05962586	-0.091163695	-0.10503456	0.3513581	0.20514403	0.19754727	-0.008898178	-0.24309392	-0.057417247	-0.28575122
NC_010718	4	0.3568218	0.24429038	0.27996272	0.02668215	-0.07295303	-0.08589916	-0.1343439	0.36236125	0.23732959	0.23361307	0.011343405	-0.25843656	-0.02751186	-0.34304982
NC_010718	5	0.3755838	0.26471183	0.3226482	0.0853699	-0.12080662	-0.0200497	-0.16969697	0.38113514	0.26776597	0.2771066	0.084785454	-0.28144866	0.014911015	-0.36483932
NC_014012	1	0.121132225	0.041265924	0.185487	-0.25815114	-0.057861775	-0.20024481	-0.052446507	0.12420916	0.06922123	0.10529087	-0.15272593	-0.23600268	-0.05528579	-0.281289
NC_014012	2	0.13368012	0.10060094	0.19085379	-0.24367599	-0.042382278	-0.21786554	-0.08796334	0.13677086	0.1223742	0.12313838	-0.14153561	-0.24690674	-0.053911246	-0.3172348
NC_014012	3	0.14112215	0.13479064	0.20061916	-0.2536341	-0.053613648	-0.22905391	-0.10232667	0.14470032	0.160662	0.14267115	-0.13415511	-0.2651074	-0.06691933	-0.33085808
NC_014012	4	0.14943017	0.16277146	0.20808811	-0.2362687	-0.06735992	-0.25945204	-0.138915	0.15327133	0.18988818	0.16584562	-0.14798118	-0.27472028	-0.10485246	-0.3731712
NC_014012	5	0.1684399	0.19104178	0.22269477	-0.16028833	-0.11532191	-0.3314872	-0.18563484	0.17062595	0.20650156	0.19613591	-0.08667592	-0.2723428	-0.18865588	-0.38198966
NC_014014	1	0.34613824	0.17352356	0.16945273	-0.104145914	-0.28803906	-0.07409185	0.010893246	0.34551987	0.17945357	0.19050863	-0.102948286	-0.34294295	-0.011247711	-0.024208566
NC_014014	2	0.36283046	0.22273788	0.15233056	-0.06399955	-0.3142356	-0.03965376	-0.021515435	0.36108106	0.2562722	0.19932058	-0.047245383	-0.34321445	-0.0014290818	-0.071117565
NC_014014	3	0.37286058	0.24950674	0.17020066	-0.013880402	-0.32963052	-0.051790684	-0.04274702	0.37202477	0.27613297	0.20768058	0.019548438	-0.33790475	-0.01711277	-0.12433863
NC_014014	4	0.3827468	0.269147	0.18609422	0.059062734	-0.36120218	-0.039380245	0.008680556	0.38202262	0.27287593	0.19448678	0.038825117	-0.38905907	-0.025114516	-0.06097561
NC_014014	5	0.41273943	0.26857376	0.19320548	0.19778624	-0.5438757	-0.020887729	0.08492201	0.401044	0.24109793	0.1928102	0.14285715	-0.5389151	0.016468115	-0.03652968
NC_015145	1	0.53618985	0.05077005	0.15875345	-0.015483494	-0.40571663	-0.07020399	-0.094278984	0.5296084	0.045689654	0.13716373	-0.017008286	-0.40995893	-0.028462999	-0.10235409
NC_015145	2	0.5748342	0.030993	0.16718315	0.04079455	-0.423375	-0.109779455	-0.07956067	0.5725103	0.03428139	0.14966208	0.03153846	-0.455043	-0.035510823	-0.09858071
NC_015145	3	0.58818924	0.045121524	0.17413054	0.0663527	-0.41200137	-0.10194959	-0.10154944	0.5859649	0.039360642	0.1467916	0.06917599	-0.43762982	-0.06345201	-0.09637243
NC_015145	4	0.59936595	0.04467624	0.17013277	0.13136348	-0.40619925	-0.12711287	-0.13799451	0.5983511	0.03458403	0.1600145	0.10862355	-0.42883202	-0.056711547	-0.12725227
NC_015145	5	0.61702174	0.047683895	0.17901228	0.15272363	-0.39879665	-0.15187512	-0.20285934	0.6173993	0.038238227	0.17502734	0.15683942	-0.4340192	-0.047197323	-0.21406107
NC_012121	1	0.33167168	0.10621165	0.2003626	-0.13426395	-0.14353253	-0.023974821	0.18788324	0.33076304	0.08999614	0.13348448	-0.13147087	-0.3569527	-0.078707695	-0.11478312
NC_012121	2	0.36470458	0.17331386	0.20562655	-0.090177074	-0.17185082	-0.00032643467	0.180176	0.36345562	0.1678574	0.15569423	-0.07118906	-0.3652393	-0.056008145	-0.1521739
NC_012121	3	0.38426054	0.21573383	0.20339663	-0.040859465	-0.19000378	0.022345647	0.15409294	0.384865	0.1905206	0.17932539	-0.035465512	-0.42933905	-0.04612533	-0.16267465
NC_012121	4	0.4092492	0.23084268	0.22867386	979.566	-0.30008057	-0.012612291	0.08417509	0.40463048	0.21895087	0.1756278	-0.0056497175	-0.48445874	-0.060054027	-0.18161309
NC_012121	5	0.44893405	0.26795468	0.23256166	0.1092046	-0.53944564	-0.059402343	-0.058111764	0.44245967	0.26731545	0.21435153	0.093531564	-0.58099526	-0.047923833	-0.28788468
NC_012973	1	0.34344962	0.0642176	0.24149995	-0.20456906	-0.11076629	-0.48134556	0.22244279	0.34999856	0.053877033	0.2352876	-0.16710536	-0.19285953	-0.4429788	0.12549575
NC_012973	2	0.36050874	0.17688836	0.24629308	-0.09732178	-0.11581247	-0.47773603	0.14803746	0.36793172	0.169243	0.20138036	-0.09811197	-0.27070487	-0.4533512	-0.010965177
NC_012973	3	0.3702298	0.21020359	0.23185058	-0.031173231	-0.09271068	-0.4625767	0.07795671	0.37817636	0.21375835	0.18919988	-0.026187606	-0.24182719	-0.4251001	-0.076850094
NC_012973	4	0.37954405	0.21941619	0.2232727	-0.005605865	-0.12990612	-0.4390949	0.024427151	0.38722977	0.22274616	0.16958483	0.005498516	-0.2490242	-0.44604927	-0.12891367
NC_012973	5	0.3989735	0.2734819	0.21099487	0.087780304	-0.1491701	-0.37386364	-0.10579903	0.40430883	0.27137274	0.16603443	0.09016537	-0.26102537	-0.41666666	-0.22367766
NC_014019	1	0.2907668	0.055370785	0.18127875	-0.10446416	-0.205228	-0.028317075	0.21835534	0.28350732	-0.017393164	0.112173595	-0.14786264	-0.34330186	-0.14776935	-0.028465511
NC_014019	2	0.32423708	0.11957058	0.18774319	-0.05211166	-0.19512133	0.008887951	0.21792226	0.31624562	0.08474621	0.1102557	-0.0748929	-0.34147185	-0.078499325	-0.018254364
NC_014019	3	0.34483492	0.16474062	0.19739021	-0.01999206	-0.18454732	0.03717219	0.21204221	0.33685791	0.14031407	0.12194316	-0.031573664	-0.34035844	-0.04521473	-0.004220257
NC_014019	4	0.369363	0.20541643	0.20824856	0.005243715	-0.19993351	0.07129997	0.21438734	0.35904688	0.18094075	0.15596624	-0.006724453	-0.357998	-0.01863624	-0.028047953
NC_014019	5	0.4199124	0.22812091	0.22390838	0.08041613	-0.34478197	0.058643214	0.18022996	0.41505438	0.24817798	0.1845812	0.085181646	-0.4304912	0.032806497	-0.05730801
NC_012125	1	0.34194583	0.055579346	0.15623975	-0.24824588	-0.2642746	-0.15574421	0.17222016	0.3456714	0.06383429	0.13293414	-0.21255893	-0.35811874	-0.08655416	0.06934779
NC_012125	2	0.37949565	0.0695103	0.15959705	-0.24673429	-0.30924168	-0.19316429	0.17739858	0.3860277	0.069451995	0.1298024	-0.20227315	-0.38019425	-0.1526953	0.0803545
NC_012125	3	0.40158063	0.09848551	0.17009568	-0.2246802	-0.32960302	-0.21405774	0.16145141	0.40705925	0.0923357	0.14268619	-0.18574616	-0.38993818	-0.20044531	0.04856502
NC_012125	4	0.4246994	0.11860808	0.18462458	-0.18877675	-0.37204534	-0.27003267	0.1456999	0.42706555	0.11435602	0.15866433	-0.1495139	-0.41328034	-0.24157675	0.039747555
NC_012125	5	0.467635	0.16112886	0.21201697	-0.008966467	-0.43356824	-0.4600101	0.10082776	0.4647466	0.16944945	0.19294532	-0.02919501	-0.46702704	-0.350313	-0.006313965
NC_015144	1	0.25815612	0.11816136	0.1871404	-0.18480383	-0.119920895	-0.046434067	0.0768848	0.26180366	0.12294941	0.1436709	-0.14646886	-0.3209556	-0.101072244	-0.07472924
NC_015144	2	0.27335355	0.16338441	0.18944389	-0.1328028	-0.15912922	0.018916156	0.03386373	0.2773414	0.16942216	0.15286998	-0.085375495	-0.34032023	-0.019652104	-0.073612064
NC_015144	3	0.28291377	0.19301377	0.19056128	-0.07945022	-0.19670561	0.06394443	0.045531802	0.28580984	0.19934149	0.1602901	-0.034907598	-0.32976466	0.0066018933	-0.111901
NC_015144	4	0.29379204	0.20986974	0.21073157	-0.016858196	-0.20418924	0.10284406	0.042622264	0.29519662	0.21038751	0.1848062	-0.0017740981	-0.35995644	0.03858795	-0.11476748
NC_015144	5	0.32040316	0.22362229	0.2269238	0.053665143	-0.2463823	0.14616144	0.026204819	0.3159406	0.24207172	0.20190686	0.06353116	-0.41954568	0.09504993	-0.14074355
NC_014010	1	0.471173	0.09299799	0.1755584	-0.33752754	-0.17647777	-0.15043822	0.11359852	0.48662564	0.12029949	0.15056808	-0.2682927	-0.31653687	-0.07824176	-0.08664969
NC_014010	2	0.4993642	0.096773036	0.18568075	-0.3487184	-0.19513065	-0.16784616	0.11014707	0.5196622	0.111359276	0.15481615	-0.26211476	-0.32390296	-0.10158131	-0.09664694
NC_014010	3	0.5141287	0.10223926	0.1800026	-0.35179886	-0.1804717	-0.18500756	0.064355806	0.5348074	0.13601144	0.1658078	-0.2785402	-0.33404696	-0.10644531	-0.13837865
NC_014010	4	0.52791387	0.10587731	0.18659315	-0.3145093	-0.18744025	-0.22133587	0.05194762	0.5479505	0.11535926	0.16638486	-0.29533792	-0.32965454	-0.13217606	-0.15250501
NC_014010	5	0.55119705	0.0928754	0.19644699	-0.28922978	-0.23160659	-0.20156477	-0.009182909	0.56975895	0.08621441	0.17819643	-0.26884237	-0.37164974	-0.12797448	-0.1678317
NC_014011	1	0.6130612	0.026292654	0.20254005	-0.1452168	-0.12369846	-0.21772842	-0.094279066	0.6077632	0.062483728	0.1552069	-0.07997909	-0.31100082	-0.13875823	-0.2598018
NC_014011	2	0.6368175	0.058994506	0.20757951	-0.088976465	-0.09789387	-0.2021349	-0.08548685	0.6359408	0.06687073	0.14183472	-0.017042939	-0.29485655	-0.13476112	-0.29633114
NC_014011	3	0.64957225	0.08445738	0.21071658	-0.061588623	-0.09811929	-0.19931455	-0.096364506	0.6469643	0.10408498	0.15959223	0.017995376	-0.28309286	-0.13178454	-0.26540092
NC_014011	4	0.6615149	0.09256845	0.2086683	-0.046568256	-0.10284464	-0.19216307	-0.100843795	0.6585235	0.11634098	0.16212258	0.06276626	-0.28325468	-0.11233041	-0.26494
NC_014011	5	0.6850338	0.13377266	0.21248665	0.008801438	-0.08104396	-0.16304666	-0.058680784	0.68377113	0.105788305	0.1619825	0.08073415	-0.28038183	-0.12201741	-0.24343176
NC_012947	1	0.25593492	0.07353344	0.16376384	-0.231799	-0.27745438	-0.124358684	0.17272101	0.25653985	0.06973561	0.1333577	-0.19753827	-0.3686388	-0.07321883	0.050019693
NC_012947	2	0.2862639	0.06848919	0.16356976	-0.23296666	-0.3151101	-0.18778539	0.179973	0.2881269	0.06963702	0.14028722	-0.20156568	-0.40034714	-0.14409485	0.048442528
NC_012947	3	0.3052473	0.0980732	0.17550755	-0.18107393	-0.34935167	-0.25027132	0.1688713	0.30555686	0.09597938	0.14741904	-0.17392264	-0.4152661	-0.18473297	0.055183828
NC_012947	4	0.32433826	0.11527973	0.18814227	-0.1335025	-0.4040056	-0.314997	0.1639597	0.325513	0.117666416	0.16487002	-0.11644643	-0.44773677	-0.2630112	0.05330435
NC_012947	5	0.36239994	0.175118	0.20790403	0.07951849	-0.46417087	-0.46847242	0.12505938	0.35690507	0.16292608	0.19053242	0.032907557	-0.5035078	-0.37997556	0.042496525
NC_006677	1	0.2530551	0.06593545	0.15288156	-0.2799322	-0.32123005	-0.23250823	0.111257024	0.24913897	0.09521831	0.09568791	-0.16028956	-0.41825768	-0.06812097	-0.08342995
NC_006677	2	0.2781734	0.036802944	0.14777938	-0.38989314	-0.39238402	-0.32675493	0.13534014	0.2766554	0.050133422	0.09189801	-0.23857129	-0.49058342	-0.16075861	-0.13430516
NC_006677	3	0.28829157	0.04383343	0.14336178	-0.38610104	-0.3794695	-0.41280654	0.12969702	0.2879104	0.084290504	0.10146711	-0.24842085	-0.4596033	-0.21116458	-0.12843373
NC_006677	4	0.2971519	0.058919862	0.16015583	-0.3586338	-0.3646054	-0.4578252	0.109960444	0.29649916	0.07823111	0.11000643	-0.1909044	-0.45333496	-0.22884853	-0.16950716
NC_006677	5	0.31075954	0.06474784	0.17675595	-0.33652943	-0.31780127	-0.5070954	0.09968623	0.30981848	0.047192816	0.1310149	-0.14215432	-0.4379168	-0.27873668	-0.15961246
NC_012943	1	0.63346046	0.021706967	0.17947921	-0.27410963	-0.4180681	-0.041283075	0.015989175	0.61266553	0.041122206	0.14840603	-0.19312413	-0.48199332	0.07101762	-0.06576677
NC_012943	2	0.6978719	0.011232442	0.19882296	-0.3128087	-0.42429677	-0.10216392	0.037215866	0.6862009	0.031154636	0.14659998	-0.20897165	-0.48121467	0.06010076	-0.041286662
NC_012943	3	0.7275886	0.029719302	0.19766134	-0.2996626	-0.4133807	-0.14092803	0.021868875	0.71710765	0.022147058	0.16957052	-0.22690068	-0.47144336	0.03538417	-0.049108185
NC_012943	4	0.75221837	0.023176342	0.19271794	-0.3562735	-0.39173874	-0.16291152	0.039342977	0.74362373	0.057154942	0.22346468	-0.25888407	-0.49734432	-0.024226021	-0.1221099
NC_012943	5	0.7825724	0.046704434	0.19176067	-0.2769006	-0.3594368	-0.18894883	0.03751661	0.7757923	0.043314025	0.17293333	-0.20910384	-0.43047547	-0.003115912	-0.038828146
NC_015567	1	0.26007	0.058930498	0.16117701	-0.2730471	-0.2545365	-0.18850353	0.18064402	0.2704945	0.077043064	0.11796399	-0.18587436	-0.36682472	-0.09457676	0.030354224
NC_015567	2	0.28780803	0.053158335	0.1644126	-0.29197213	-0.3038462	-0.26867434	0.18622786	0.30010152	0.071473025	0.12421101	-0.18588614	-0.41023147	-0.17274234	0.041138124
NC_015567	3	0.30282402	0.07058817	0.17817014	-0.2627008	-0.33870098	-0.3120862	0.15243576	0.31507707	0.0752325	0.15040524	-0.14152679	-0.45538846	-0.2032935	0.035971224
NC_015567	4	0.3189535	0.10336975	0.198125	-0.1973972	-0.3667336	-0.35651413	0.12422987	0.33028957	0.08487639	0.16913031	-0.087737426	-0.47443593	-0.23980542	0.0034799313
NC_015567	5	0.35089	0.16306818	0.22342214	0.021645023	-0.40878302	-0.46391672	0.03766387	0.35680798	0.15702143	0.19991764	0.05595985	-0.4914843	-0.31957105	-0.065410726
NC_003103	1	0.4384215	0.16424617	0.19249292	-0.15538493	-0.02762944	-0.1775654	0.14658238	0.44292352	0.14572227	0.15157378	-0.14304137	-0.25619835	-0.11373347	0.011627907
NC_003103	2	0.46931174	0.17375208	0.19719984	-0.12317735	-0.024545455	-0.17060013	0.13078652	0.48015335	0.16716462	0.14400588	-0.09663393	-0.28816122	-0.122023806	-0.08340081
NC_003103	3	0.48502892	0.19669665	0.19616501	-0.099266246	-0.058156442	-0.17489149	0.099040225	0.49657595	0.18031543	0.15090208	-0.108383074	-0.3103277	-0.11759036	-0.09786608
NC_003103	4	0.49958146	0.21312924	0.19700041	-0.06994923	-0.07405314	-0.18216464	0.0528196	0.51115793	0.222336	0.14960931	-0.05124788	-0.26833633	-0.11390002	-0.15463917
NC_003103	5	0.5303359	0.24902093	0.21483712	0.015248551	-0.15073891	-0.15339005	-0.046938777	0.53727514	0.2529492	0.17039159	0.034225754	-0.29976398	-0.09408509	-0.24734983
NC_015564	1	0.6195959	0.025988452	0.17128384	-0.13447158	-0.39836803	-0.07809189	0.028383445	0.6096448	0.03478523	0.13129173	-0.095986985	-0.46403605	0.011258956	-0.09754867
NC_015564	2	0.6745665	0.023441244	0.16594622	-0.14792061	-0.4008519	-0.105610564	0.022171762	0.66900617	0.03167563	0.12523377	-0.08514931	-0.46439987	-0.024891024	-0.10612126
NC_015564	3	0.69846517	0.019814825	0.1686227	-0.1511553	-0.3997411	-0.131006	0.030782947	0.69685763	0.03624795	0.1409682	-0.09419481	-0.4476665	-0.05237215	-0.1033646
NC_015564	4	0.7218851	0.0443937	0.16274416	-0.11852462	-0.3635012	-0.15415864	0.019198818	0.72039956	0.030047858	0.14091265	-0.051446702	-0.44506943	-0.07288089	-0.106800415
NC_015564	5	0.7531346	0.059745703	0.1685347	-0.08084985	-0.3260484	-0.17826086	0.0027818212	0.7519987	0.03907876	0.13734606	-0.007624021	-0.4054789	-0.062112622	-0.11760287
NC_015563	1	0.35043737	0.061265983	0.154745	-0.28979492	-0.29496527	-0.12951739	-0.021249259	0.34944913	0.09574496	0.0964917	-0.1275395	-0.3778776	0.07218026	-0.11746156
NC_015563	2	0.39882386	0.03785967	0.15152945	-0.32573113	-0.3542255	-0.14642748	-0.036875617	0.39953533	0.07331759	0.11254829	-0.20113909	-0.40250632	0.07787467	-0.11468502
NC_015563	3	0.417165	0.037297864	0.1584383	-0.31175655	-0.3748164	-0.1660746	-0.06472845	0.41799572	0.05376757	0.1329125	-0.19005385	-0.42005214	0.065327875	-0.11277739
NC_015563	4	0.43371263	0.04661251	0.17353523	-0.23166579	-0.38522983	-0.20977554	-0.09236633	0.43470076	0.050876353	0.1479838	-0.1506383	-0.42860755	0.0563343	-0.13713486
NC_015563	5	0.462581	0.0651677	0.2034652	-0.07749248	-0.3780767	-0.35605344	-0.1322621	0.4621951	0.05129068	0.17982973	-0.027757714	-0.4331719	-0.058625955	-0.15267901
NC_003106	1	0.5343723	0.07769512	0.19125454	-0.11178469	-0.15472846	-0.07858183	-0.05055147	0.53472906	0.06354338	0.18423559	-0.10676192	-0.22312088	-0.03197595	-0.054592166
NC_003106	2	0.5632003	0.104265496	0.23349258	-0.03895182	-0.07962549	-0.046837457	-0.042898342	0.56397945	0.119043335	0.23546089	-0.00820778	-0.10422282	424.322	-0.080431685
NC_003106	3	0.5800156	0.13963328	0.25348628	-0.010534676	-0.0053107506	-0.04913365	-0.0066956813	0.58002293	0.15360105	0.26374626	0.014218972	-0.049294107	0.009784265	-0.052130897
NC_003106	4	0.5956588	0.16246206	0.27793205	0.0325337	0.06535388	-0.043374788	0.0005360014	0.59646755	0.17822678	0.2865072	0.051768377	0.025641026	-0.004237107	-0.031849578
NC_003106	5	0.63692486	0.16577475	0.28255147	0.06982071	0.055575736	-0.028100222	0.0008791982	0.6363147	0.17451619	0.29260048	0.09170236	0.09492791	-0.012130402	0.018908313
NC_015566	1	0.26006743	0.059052344	0.16104878	-0.272509	-0.25482568	-0.18815541	0.18084727	0.2704875	0.076617755	0.11802594	-0.18671155	-0.36751065	-0.09377165	0.03163057
NC_015566	2	0.28780785	0.053070467	0.16449848	-0.29260215	-0.30360076	-0.26911315	0.18613935	0.30008563	0.071607925	0.124104515	-0.18539454	-0.40964812	-0.17298824	0.04044568
NC_015566	3	0.30281383	0.07086379	0.17804047	-0.26258084	-0.33860606	-0.31198102	0.1525543	0.315074	0.07533365	0.15031758	-0.1412478	-0.45525417	-0.20320466	0.03598993
NC_015566	4	0.31892186	0.10326804	0.19821836	-0.19734251	-0.36681843	-0.356295	0.124087594	0.3303193	0.08474331	0.16920629	-0.08810432	-0.47447374	-0.24001145	0.0035128621
NC_015566	5	0.35082778	0.16313468	0.22340754	0.021511802	-0.40861183	-0.46396917	0.037718568	0.35680798	0.15702143	0.19991764	0.05595985	-0.4914843	-0.31957105	-0.065410726
NC_015565	1	0.31387708	0.113691635	0.22608937	-0.09071676	-0.12671965	-0.13194636	-0.0039786743	0.3136747	0.112524055	0.16990459	-0.10645002	-0.1775457	-0.14138652	-0.09197294
NC_015565	2	0.34032393	0.13763328	0.23696658	-0.06628447	-0.15382855	-0.16368167	-0.02636361	0.34077898	0.115436405	0.18045877	-0.07555795	-0.26244152	-0.15240274	-0.12845011
NC_015565	3	0.35488927	0.1383076	0.23681791	-0.07580664	-0.18218291	-0.19457787	-0.035049554	0.35595995	0.11333603	0.20502867	-0.06220565	-0.27412605	-0.19865535	-0.13895217
NC_015565	4	0.36885118	0.14630137	0.2514531	-0.060644317	-0.22560681	-0.22912188	-0.059709795	0.36881393	0.13374528	0.20504488	-0.047757436	-0.29325444	-0.23306505	-0.1399385
NC_015565	5	0.39697707	0.17883974	0.2700748	0.03637987	-0.3134917	-0.29848444	-0.14370109	0.3970763	0.16030534	0.2539084	0.019178081	-0.34136918	-0.3029583	-0.19131833
NC_015152	1	0.4465996	0.051098835	0.1715917	-0.25561193	-0.10569679	-0.13818817	-0.13171872	0.45093176	0.06945263	0.12956023	-0.16994148	-0.20966351	-0.03165657	-0.23150358
NC_015152	2	0.4712518	0.049966007	0.16823967	-0.2942933	-0.108323835	-0.1594671	-0.17659353	0.47335136	0.06855427	0.13392264	-0.21049562	-0.22492556	-0.044724144	-0.25231335
NC_015152	3	0.48153508	0.092162736	0.17573443	-0.278169	-0.100380816	-0.16564815	-0.19329913	0.48387694	0.11313737	0.14758694	-0.17233354	-0.19571248	-0.038890153	-0.27759573
NC_015152	4	0.49037093	0.13436896	0.18982331	-0.24421053	-0.092718564	-0.15025406	-0.20382471	0.4930952	0.13535324	0.15749352	-0.13974538	-0.18468751	-0.012045441	-0.29479587
NC_015152	5	0.50715303	0.15594092	0.19853237	-0.20482963	-0.08151049	-0.08923013	-0.1815036	0.5088866	0.16413024	0.16372107	-0.1021016	-0.16739194	0.020867655	-0.2790307
NC_015153	1	0.52562267	0.13792667	0.1923418	0.009259259	-0.07575036	-0.11856653	-0.13371721	0.5302215	0.14902239	0.13323519	0.055845123	-0.19044171	-0.1656051	-0.23529412
NC_015153	2	0.55112684	0.19884221	0.2225689	0.063204885	-0.0647482	-0.10229508	-0.16677	0.54775554	0.197896	0.28340137	0.043062203	-0.1474245	-0.08941345	-0.06593407
NC_015153	3	0.56383926	0.23674738	0.24508837	0.096256964	-0.0006096322	-0.09453026	-0.20391706	0.558637	0.19848129	0.18805078	0.088607594	-0.25191677	-0.12448904	-0.3304904
NC_015153	4	0.575479	0.24868217	0.21460971	0.10806948	-0.04091858	-0.09010774	-0.22560596	0.5689742	0.24259132	0.22947788	0.08413793	-0.23490736	-0.0910379	-0.14699793
NC_015153	5	0.59723663	0.2579272	0.2201247	0.17929472	-0.07648262	-0.08723187	-0.25913045	0.59740317	0.32153925	0.20872824	0.24691711	-0.1612284	-0.108843535	-0.1469534
NC_009848	1	0.21426612	0.020458337	0.17341793	-0.1528593	-0.13082865	0.0019242757	0.13675061	0.20815678	-0.038504966	0.117099434	-0.19099757	-0.2612561	-0.057753526	-0.04657336
NC_009848	2	0.23578803	0.13635296	0.17193455	-0.063522205	-0.08682774	0.06303563	0.13951764	0.23170064	0.059615057	0.11278795	-0.10001575	-0.22658227	-0.008457852	-0.09267622
NC_009848	3	0.24875496	0.18230234	0.18126641	-0.017375318	-0.09575297	0.076090895	0.09496878	0.24696918	0.16107722	0.12671281	-0.058429215	-0.21328603	0.022442814	-0.11815329
NC_009848	4	0.26255488	0.2159083	0.18856536	0.025867641	-0.14170222	0.081367634	0.071604416	0.2617194	0.20879467	0.13466923	0.0036370882	-0.25819892	0.04608365	-0.11867978
NC_009848	5	0.2893381	0.24863218	0.20966513	0.1193651	-0.25505942	0.06081347	0.034371044	0.28752682	0.25573942	0.15757906	0.085482165	-0.2683927	0.062865496	-0.16166905
NC_015155	1	0.52823496	0.1440618	0.21599355	-0.00082807825	-0.070927836	-0.111184865	-0.13390313	0.5269516	0.10548787	0.07559478	0.029631538	-0.20543806	-0.17070939	-0.24583334
NC_015155	2	0.5503109	0.2156825	0.22366308	0.062878	-0.033038802	-0.115299776	-0.14666666	0.54720473	0.1894754	0.23830736	0.052897707	-0.19144145	-0.093324475	-0.14569536
NC_015155	3	0.5630297	0.22665974	0.2433297	0.09912006	-0.029440062	-0.08324938	-0.19010124	0.55873054	0.18749507	0.16831972	0.07291866	-0.24349158	-0.14164306	-0.27272728
NC_015155	4	0.574442	0.26437846	0.23736522	0.1153205	-0.022718213	-0.09855724	-0.21372667	0.57353425	0.23743792	0.20864128	0.13732928	-0.22593068	-0.103013314	-0.19607843
NC_015155	5	0.59545714	0.25579488	0.22592533	0.16480058	-0.079757005	-0.07806324	-0.24711317	0.601412	0.2801252	0.194669	0.2369286	-0.2048611	-0.13189189	-0.23880596
NC_005139	1	0.20078488	0.044106018	0.17774063	-0.20868525	-0.13557161	-0.17102066	0.12777047	0.20888403	0.06278533	0.099949956	-0.14776832	-0.28937373	-0.107492395	-0.110876925
NC_005139	2	0.22268504	0.10054091	0.1737258	-0.17818038	-0.1293608	-0.17651163	0.08550566	0.2328877	0.108438544	0.100823134	-0.102834284	-0.30806366	-0.1200421	-0.13825116
NC_005139	3	0.23843828	0.118782	0.1642067	-0.14906628	-0.1532099	-0.20022851	0.077855386	0.24870811	0.14275815	0.119761996	-0.08512185	-0.3160541	-0.15331626	-0.14100808
NC_005139	4	0.25786334	0.15081397	0.18691094	-0.11091073	-0.200506	-0.22824708	0.073024645	0.26693377	0.16418943	0.15131754	-0.033966795	-0.33657375	-0.18542908	-0.15865408
NC_005139	5	0.30080137	0.1794153	0.21090956	0.07014318	-0.36266744	-0.25940728	0.10819091	0.30118006	0.18363811	0.18154743	0.09978541	-0.4754804	-0.19641986	-0.10202424
NC_009840	1	0.2196895	0.15184578	0.22389819	-0.07768058	0.022322344	-0.13104467	-0.08695652	0.22477132	0.1842626	0.21431725	-0.012689791	-0.15083799	-0.010865629	-0.15503553
NC_009840	2	0.23295552	0.16571364	0.23201422	-0.06991789	0.083298914	-0.10537712	-0.097234614	0.23665613	0.18695454	0.21036772	0.0062069814	-0.17637712	-0.012750455	-0.18937223
NC_009840	3	0.23949955	0.166428	0.21221176	-0.03152452	0.09524417	-0.11445909	-0.12929952	0.24332708	0.19635327	0.2018592	0.0160525	-0.1876192	0.0006302786	-0.21217442
NC_009840	4	0.24570861	0.15774179	0.20920035	-0.02410032	0.058525603	-0.10787812	-0.15484041	0.24970207	0.18880396	0.2122334	0.038270872	-0.21113753	-0.014765872	-0.25586298
NC_009840	5	0.25950477	0.14294076	0.2188969	0.030564219	-0.025452878	-0.1085034	-0.24818182	0.26276457	0.19186987	0.19556142	0.093659036	-0.28161436	-0.009444994	-0.32089552
NC_015559	1	0.17319125	-0.004459674	0.18931139	-0.2931508	-0.036221012	-0.22101173	0.15476443	0.18493885	0.035876483	0.10980563	-0.14578913	-0.39990613	-0.077026956	-0.23802172
NC_015559	2	0.19123797	0.06445955	0.18926428	-0.24407314	-0.010549737	-0.23825589	0.099927165	0.20331876	0.12915605	0.112342015	-0.062778495	-0.3941505	-0.07427322	-0.28908938
NC_015559	3	0.20274314	0.11018576	0.19188744	-0.21327156	-0.002534319	-0.24756505	0.10360924	0.2156597	0.15986544	0.11797797	-0.038986012	-0.39826292	-0.07451016	-0.3056945
NC_015559	4	0.21702757	0.15403529	0.20158514	-0.19189489	-0.05378174	-0.2727421	0.07308862	0.22826563	0.18287453	0.14526834	-0.012737689	-0.43398088	-0.10796541	-0.3316535
NC_015559	5	0.24560553	0.1859705	0.22119604	-0.10566046	-0.11596467	-0.33713308	0.04951353	0.25503132	0.19900988	0.17360325	0.06818885	-0.46120736	-0.16997792	-0.3246382
NC_015558	1	0.23570582	0.13277072	0.20343849	-0.1382723	-0.10595283	-0.12021941	-0.13841328	0.240499	0.15493402	0.14297459	-0.12530778	-0.23392253	-0.14946237	-0.29040805
NC_015558	2	0.25469527	0.15655097	0.18398103	-0.122065604	-0.100797445	-0.11472918	-0.18942635	0.25622848	0.18132317	0.17002109	-0.072645254	-0.21200311	-0.13543184	-0.28196147
NC_015558	3	0.26710033	0.15975517	0.19728613	-0.09133477	-0.16704367	-0.09421318	-0.18338351	0.2666601	0.17497277	0.14686728	-0.07077146	-0.2565967	-0.1510102	-0.36016214
NC_015558	4	0.28084132	0.18971856	0.2048603	-0.050371855	-0.23721255	-0.13059524	-0.24438676	0.27854693	0.1888677	0.1733552	-0.035794858	-0.31140754	-0.13071576	-0.32621843
NC_015558	5	0.30997622	0.21501218	0.19265114	0.073894374	-0.4040262	-0.17461479	-0.28279498	0.3029808	0.21341813	0.19667521	0.05069041	-0.46452704	-0.195224	-0.42888522
NC_015556	1	0.3204946	0.06667748	0.16026238	-0.3450862	-0.26824093	-0.30378258	0.0010927004	0.32660282	0.089954905	0.1322686	-0.13640238	-0.3919827	-0.052359406	-0.097592935
NC_015556	2	0.34958392	0.059353154	0.17123055	-0.33308673	-0.3329615	-0.3805894	-0.038647212	0.35844123	0.1000068	0.14066158	-0.14475308	-0.43517843	-0.16833846	-0.13678648
NC_015556	3	0.3613619	0.06340951	0.17879242	-0.27161723	-0.3615611	-0.41922417	-0.06490511	0.37080407	0.08151865	0.15228567	-0.072666064	-0.43656036	-0.20478536	-0.14830162
NC_015556	4	0.3725289	0.06789002	0.19505572	-0.19243848	-0.3747133	-0.49156573	-0.08375827	0.3812215	0.08057559	0.16346334	0.006598778	-0.45942625	-0.24896216	-0.16030073
NC_015556	5	0.39115763	0.09986981	0.21839355	0.02165882	-0.40438047	-0.5500679	-0.15095353	0.39873263	0.08498237	0.1817918	0.12239846	-0.47910455	-0.27014217	-0.17629698
NC_015555	1	0.32368302	0.09444614	0.24927112	-0.110859625	0.01078911	-0.017181901	0.124107234	0.32306468	0.073586576	0.20383693	-0.073126614	-0.22165126	0.05924213	-0.15783603
NC_015555	2	0.34756356	0.18739395	0.2834943	-0.059694957	0.04430323	-0.026962815	0.09005344	0.34527075	0.12410832	0.17710057	-0.09879564	-0.20199275	-0.11102574	-0.2413793
NC_015555	3	0.3599409	0.20740016	0.2963157	-0.06954593	0.03315337	-0.00065968285	0.10733155	0.3598667	0.20930065	0.24096917	-0.0021782178	-0.25822532	0.08946878	-0.22464104
NC_015555	4	0.3712112	0.2208537	0.30359328	-0.046924703	0.0047066673	0.01478965	0.09066478	0.37329468	0.23493975	0.25292364	0.008697497	-0.28821582	0.14383674	-0.19389172
NC_015555	5	0.39223352	0.24146657	0.3240323	-0.00780098	0.003605058	0.071510114	0.09121172	0.39635184	0.25119695	0.21856123	0.079492494	-0.31378764	0.18821868	-0.23042254
NC_015554	1	0.27102435	0.079040684	0.16290891	-0.16726702	-0.2726038	-0.10331476	0.034810625	0.2709158	0.076781094	0.13960215	-0.15814593	-0.31521794	-0.10830927	-0.048466425
NC_015554	2	0.2959594	0.11603826	0.1737884	-0.14538668	-0.26895034	-0.12227185	0.015355086	0.29686382	0.121625215	0.14439374	-0.11326919	-0.3278176	-0.117216796	-0.08955224
NC_015554	3	0.3117194	0.1500076	0.17889784	-0.1324522	-0.29889116	-0.13105209	-0.006704954	0.3124539	0.14586934	0.15119655	-0.09686039	-0.35833016	-0.13544863	-0.12001585
NC_015554	4	0.32987398	0.1734382	0.18642919	-0.08827833	-0.2999943	-0.16357395	-0.04710538	0.32900462	0.17532666	0.16475183	-0.05817422	-0.33671176	-0.15124583	-0.12853809
NC_015554	5	0.36511704	0.18981606	0.21386941	0.005229356	-0.35550794	-0.2270475	-0.10244049	0.362876	0.1974124	0.1942206	-0.011754395	-0.41681415	-0.20658486	-0.17620723
NC_009839	1	0.2802297	0.07488132	0.22885312	-0.22985975	0.20861973	-0.3469104	0.15056314	0.28364924	0.08886991	0.18832828	-0.18192458	-0.3087448	-0.2462908	-0.26576576
NC_009839	2	0.2947995	0.19269018	0.24717523	-0.13471118	0.18274899	-0.30811873	0.09100501	0.29950762	0.19302459	0.193404	-0.091762476	-0.31736526	-0.20545626	-0.3249311
NC_009839	3	0.30266932	0.21433823	0.2590277	-0.10755547	0.18302236	-0.29737374	0.055165965	0.30860257	0.21657483	0.18763812	-0.03756816	-0.38989606	-0.18940029	-0.35889572
NC_009839	4	0.3116035	0.23342162	0.2721003	-0.06847246	0.1133524	-0.24729663	0.014575866	0.3169111	0.2425055	0.22352722	0.004939954	-0.3622142	-0.19459946	-0.37212643
NC_009839	5	0.3338899	0.26612416	0.2864697	0.027957156	0.0487042	-0.20749776	-0.04570259	0.33436623	0.26463443	0.243814	0.060996823	-0.44666666	-0.1437493	-0.38848573
NC_015164	1	0.25033176	0.13711792	0.20248552	-0.1873742	-0.13498501	-0.08419498	0.112446554	0.24245663	0.15645994	0.20394202	-0.13521016	-0.24654111	-0.0075598247	-0.0023090423
NC_015164	2	0.28023654	0.12585117	0.21576698	-0.2310512	-0.13887227	-0.14861286	0.16926886	0.27844578	0.16799001	0.17740542	-0.05572925	-0.32668418	0.016315572	-0.040912412
NC_015164	3	0.2942368	0.146101	0.22446536	-0.25082168	-0.17048359	-0.12853944	0.1635503	0.2965192	0.15799145	0.17800608	0.0018971405	-0.4302784	0.094387755	-0.06548605
NC_015164	4	0.30664918	0.16513075	0.22716649	-0.20699932	-0.19282429	-0.13043478	0.12397719	0.31109083	0.17057525	0.19575264	0.030018637	-0.4658016	0.1224238	-0.07961792
NC_015164	5	0.3274068	0.19576769	0.23832479	-0.13235906	-0.21399516	-0.13223635	0.06854234	0.33384246	0.18128593	0.21527657	0.11595103	-0.45973378	0.11380546	-0.10988329
NC_015161	1	0.33012938	0.07210047	0.16651307	-0.13188648	-0.3628685	-0.21883409	0.053703543	0.33281243	0.08974398	0.14146364	-0.037611037	-0.38497555	-0.10275598	0.006146672
NC_015161	2	0.35660416	0.066749215	0.16704799	-0.07675944	-0.4227036	-0.2923816	0.038100973	0.35722864	0.069844104	0.15370019	0.064659745	-0.43892092	-0.05185774	0.016058782
NC_015161	3	0.3669314	0.06403276	0.18149757	-0.006244996	-0.4481561	-0.2995878	0.03910459	0.36769065	0.07771066	0.18302678	0.04685623	-0.4695595	-0.13723832	-0.012512147
[truncated: 5,982 more rows]
