# Supplementary material for: Energy efficiency trade-offs drive nucleotide usage in transcribed regions
Source: Nat Commun. 2016 Apr 21;7:11334. doi: 10.1038/ncomms11334 (PMC4844684; doi:10.1038/ncomms11334)
Supplement: Supplementary Data 10 — The trade-off between the cost of nucleotides and encoded amino acids. See Methods for details. The source code used to generate this data can be obtained from https://github.com/evolgeniusteam/nucleotideSkews/wiki. The column name "AT1" means AT skews at ns sites. "overallSkews" refers to the overall AT and GC skews in the coding region (in valid, i.e., non-stop, codons). Column 'aaAvgCost' was calculated using amino acid cost data from PubMed ID: 11904428. The other four columns, 'aaAvgCost_Aer_Het', 'aaAvgCost_An_Het', 'aaAvgCost_Aer_Phot', 'aaAvgCost_An_Phot' were based on amino acid cost data from PMID: 22538926 under aerobic heterotroph, anaerobic heterotroph, aerobic phototroph, and anaerobic phototroph lifestyles, respectively. [file ncomms11334-s11.xlsx]

## Sheet: S10. the tradeoff
Supplementary Data10. The trade-off between the cost of nucleotides and encoded amino acids. See Methods for details. The source code used to generate this data can be obtained from https://github.com/evolgeniusteam/nucleotideSkews/wiki. The column name "AT1" means AT skews at ns sites. "overallSkews" refers to the overall AT and GC skews in the coding region (in valid, i.e., nonstop, codons).
GC	overallBiases	overallSkews	AT1	GC1	AT2	GC2	AT4	GC4	aaAvgCost	aaAvgCost_Aer_Het	aaAvgCost_An_Het	aaAvgCost_Aer_Phot	aaAvgCost_An_Phot
10	10	-0.8	-0.798934	-0.792267	-0.836036	-0.83668	-0.801119	-0.793436	42.4999	50.4226	8.52554	51.7609	11.0552
10	15	-0.7	-0.696961	-0.6812	-0.771481	-0.773018	-0.698819	-0.702816	40.9065	48.5968	8.49848	49.8063	10.7192
10	20	-0.6	-0.594605	-0.57383	-0.712591	-0.712922	-0.599637	-0.609357	39.3991	46.8586	8.48573	47.9491	10.4295
10	25	-0.5	-0.488526	-0.461312	-0.657231	-0.665412	-0.500189	-0.502313	37.9439	45.1422	8.5023	46.1206	10.1932
10	30	-0.4	-0.380629	-0.351682	-0.601678	-0.606769	-0.393789	-0.40072	36.5393	43.4743	8.55238	44.3442	10.0116
10	35	-0.3	-0.271118	-0.238981	-0.539387	-0.555376	-0.302376	-0.314019	35.1678	41.8199	8.59802	42.5876	9.8464
10	40	-0.2	-0.159581	-0.13515	-0.472226	-0.487929	-0.19664	-0.209107	33.8703	40.2374	8.67549	40.9073	9.72868
10	45	-0.1	-0.0465106	-0.0304525	-0.391283	-0.415816	-0.0984554	-0.0877339	32.6043	38.6787	8.77014	39.2518	9.64186
10	50	0	0.0691702	0.0694664	-0.300095	-0.331554	-0.00948678	0.0120773	31.4348	37.1811	8.91851	37.6643	9.62849
10	55	0.1	0.182069	0.171601	-0.19255	-0.231648	0.10973	0.0939136	30.3574	35.7984	9.05334	36.1962	9.61893
10	60	0.2	0.295303	0.268439	-0.0709587	-0.12736	0.204883	0.196873	29.4364	34.5665	9.23538	34.8869	9.67462
10	65	0.3	0.405598	0.365029	0.063618	0.00170042	0.299176	0.2743	28.6413	33.4708	9.41983	33.72	9.7498
10	70	0.4	0.513061	0.454277	0.207907	0.15048	0.403102	0.397318	27.9983	32.5309	9.64259	32.7149	9.87699
10	75	0.5	0.613386	0.546948	0.360374	0.296118	0.500121	0.516423	27.5804	31.851	9.89114	31.9787	10.0476
10	80	0.6	0.70862	0.637985	0.510084	0.443727	0.605834	0.596628	27.3699	31.4134	10.1301	31.4967	10.2283
10	85	0.7	0.794917	0.724686	0.6524	0.605192	0.692042	0.711209	27.3411	31.1802	10.3745	31.2271	10.4277
10	90	0.8	0.87346	0.815626	0.783279	0.748472	0.803549	0.80073	27.5117	31.1945	10.612	31.2154	10.6346
10.1	10	-0.8	-0.798832	-0.791237	-0.835966	-0.836975	-0.802658	-0.795161	42.4231	50.3353	8.51286	51.6686	11.0331
10.1	15	-0.7	-0.697143	-0.683032	-0.770986	-0.774531	-0.702688	-0.696419	40.8886	48.5704	8.49335	49.7791	10.7122
10.1	20	-0.6	-0.593489	-0.571069	-0.713631	-0.716132	-0.600938	-0.616142	39.3772	46.8226	8.48516	47.9122	10.4262
10.1	25	-0.5	-0.488549	-0.461714	-0.65768	-0.666117	-0.501626	-0.485577	37.9545	45.1501	8.50333	46.1292	10.196
10.1	30	-0.4	-0.380056	-0.349201	-0.601478	-0.61115	-0.397341	-0.400044	36.5036	43.4249	8.53518	44.2941	9.9914
10.1	35	-0.3	-0.270789	-0.242706	-0.540035	-0.552549	-0.299169	-0.300768	35.133	41.7759	8.58921	42.542	9.83291
10.1	40	-0.2	-0.160221	-0.133838	-0.47047	-0.488692	-0.200531	-0.21197	33.845	40.1988	8.6714	40.867	9.7227
10.1	45	-0.1	-0.0458949	-0.0306896	-0.392547	-0.415002	-0.0976736	-0.109392	32.5514	38.5958	8.77003	39.1673	9.63974
10.1	50	0	0.0682584	0.0697961	-0.299561	-0.333263	-0.00571201	0.00854457	31.4276	37.1723	8.9029	37.6554	9.61253
10.1	55	0.1	0.181482	0.169577	-0.192168	-0.225677	0.103326	0.0856574	30.3604	35.7888	9.04806	36.1875	9.61456
10.1	60	0.2	0.294829	0.270092	-0.070046	-0.125788	0.203075	0.207001	29.4208	34.5326	9.22787	34.8527	9.66627
10.1	65	0.3	0.405793	0.360642	0.0643875	0.00980874	0.310021	0.300205	28.5961	33.4098	9.41723	33.6565	9.74333
10.1	70	0.4	0.511671	0.459209	0.210143	0.138232	0.402165	0.411925	28.0007	32.5271	9.64011	32.7112	9.87493
10.1	75	0.5	0.613372	0.546008	0.360887	0.29751	0.496913	0.496471	27.5661	31.8273	9.8754	31.9555	10.0326
10.1	80	0.6	0.708641	0.635528	0.508649	0.453492	0.605822	0.57875	27.3188	31.3429	10.1075	31.4249	10.2039
10.1	85	0.7	0.795171	0.725445	0.653113	0.600489	0.699136	0.698337	27.3073	31.1283	10.3627	31.1747	10.4154
10.1	90	0.8	0.873054	0.816297	0.78436	0.745531	0.800504	0.806139	27.5045	31.169	10.6165	31.1895	10.6386
10.2	10	-0.8	-0.799192	-0.791706	-0.834577	-0.834589	-0.802654	-0.805417	42.3736	50.2788	8.49975	51.6089	11.0138
10.2	15	-0.7	-0.696718	-0.683199	-0.772086	-0.770936	-0.700911	-0.701345	40.8162	48.4854	8.47769	49.6905	10.6903
10.2	20	-0.6	-0.593704	-0.572211	-0.713206	-0.716964	-0.600792	-0.602207	39.3405	46.7696	8.47633	47.8577	10.4153
10.2	25	-0.5	-0.487943	-0.461209	-0.657926	-0.662417	-0.499853	-0.497845	37.8597	45.0388	8.48626	46.0127	10.1691
10.2	30	-0.4	-0.380114	-0.354643	-0.601831	-0.6026	-0.39913	-0.391896	36.4811	43.3918	8.52923	44.2602	9.98405
10.2	35	-0.3	-0.271197	-0.243957	-0.540377	-0.554256	-0.299018	-0.290366	35.1	41.7338	8.57696	42.4986	9.8193
10.2	40	-0.2	-0.159814	-0.13369	-0.470217	-0.490827	-0.203569	-0.206065	33.7913	40.13	8.66577	40.795	9.71116
10.2	45	-0.1	-0.0462976	-0.0290934	-0.390537	-0.416641	-0.0994704	-0.099629	32.5585	38.6022	8.75542	39.175	9.62649
10.2	50	0	0.0677972	0.0733234	-0.299651	-0.341094	0.00016358	0.0162193	31.3956	37.1268	8.88817	37.6099	9.59797
10.2	55	0.1	0.181343	0.17267	-0.192437	-0.239249	0.104898	0.113852	30.3436	35.7603	9.05179	36.1587	9.6179
10.2	60	0.2	0.295142	0.267438	-0.0695743	-0.118027	0.197276	0.195555	29.3824	34.4939	9.21356	34.8122	9.64948
10.2	65	0.3	0.405256	0.363429	0.0662548	0.00814777	0.295857	0.290157	28.5866	33.3868	9.42572	33.6326	9.74997
10.2	70	0.4	0.51252	0.45384	0.209632	0.150154	0.401753	0.391522	27.9693	32.476	9.63419	32.6596	9.86801
10.2	75	0.5	0.613079	0.54761	0.360849	0.293314	0.509961	0.515213	27.5475	31.7928	9.869	31.9205	10.0253
10.2	80	0.6	0.707831	0.636784	0.509987	0.448473	0.599403	0.595871	27.3125	31.3207	10.107	31.4028	10.2034
10.2	85	0.7	0.795457	0.726312	0.652868	0.600701	0.696104	0.704192	27.302	31.1056	10.3551	31.1525	10.4081
10.2	90	0.8	0.873667	0.815595	0.783827	0.748024	0.802508	0.805338	27.4819	31.1304	10.6009	31.1511	10.6234
10.3	10	-0.8	-0.798912	-0.790948	-0.835418	-0.834936	-0.800867	-0.812814	42.3553	50.2555	8.49165	51.5854	11.0041
10.3	15	-0.7	-0.697216	-0.6833	-0.771797	-0.770797	-0.701198	-0.704197	40.801	48.471	8.4715	49.6745	10.6794
10.3	20	-0.6	-0.594337	-0.571349	-0.711621	-0.717743	-0.607322	-0.602512	39.2757	46.6969	8.46557	47.7806	10.397
10.3	25	-0.5	-0.48862	-0.458161	-0.656821	-0.666095	-0.499579	-0.518042	37.8529	45.0222	8.48765	45.9953	10.1693
10.3	30	-0.4	-0.380712	-0.350673	-0.600656	-0.611949	-0.397634	-0.397435	36.4449	43.3428	8.51486	44.21	9.96721
10.3	35	-0.3	-0.270185	-0.240353	-0.540872	-0.55475	-0.29571	-0.298672	35.0721	41.6968	8.57434	42.4602	9.81365
10.3	40	-0.2	-0.158852	-0.133808	-0.471544	-0.487196	-0.200391	-0.227273	33.7437	40.068	8.6556	40.731	9.69816
10.3	45	-0.1	-0.0474036	-0.0324357	-0.389941	-0.416641	-0.0978637	-0.0908373	32.5353	38.568	8.75763	39.1388	9.62641
10.3	50	0	0.068339	0.0697911	-0.297792	-0.332631	-0.00509145	0.0135213	31.3493	37.0597	8.88428	37.5402	9.58986
10.3	55	0.1	0.181171	0.172989	-0.189977	-0.235316	0.100198	0.0783076	30.3311	35.735	9.0388	36.1332	9.60461
10.3	60	0.2	0.294569	0.268725	-0.0693799	-0.122783	0.198453	0.190541	29.3688	34.4641	9.21506	34.7822	9.65101
10.3	65	0.3	0.404886	0.361953	0.0667552	0.00955702	0.289574	0.310803	28.5726	33.3629	9.40483	33.6088	9.72926
10.3	70	0.4	0.511467	0.454807	0.211428	0.148793	0.394933	0.395664	27.9512	32.4439	9.62419	32.6264	9.85651
10.3	75	0.5	0.61325	0.545549	0.36233	0.300127	0.492574	0.495914	27.5218	31.7499	9.85482	31.8773	10.0112
10.3	80	0.6	0.708377	0.636073	0.51087	0.448611	0.603834	0.619565	27.295	31.2932	10.098	31.3753	10.1948
10.3	85	0.7	0.794448	0.722172	0.654395	0.611931	0.692335	0.686956	27.3015	31.0933	10.3544	31.1402	10.4074
10.3	90	0.8	0.873124	0.816156	0.785273	0.747267	0.798124	0.801187	27.4795	31.1079	10.596	31.1289	10.6187
10.4	10	-0.8	-0.799596	-0.790732	-0.834777	-0.837249	-0.799404	-0.798087	42.3089	50.2027	8.48152	51.5296	10.9884
10.4	15	-0.7	-0.69745	-0.683117	-0.771941	-0.771628	-0.69752	-0.704342	40.7627	48.4214	8.46324	49.6235	10.6697
10.4	20	-0.6	-0.593794	-0.570909	-0.712707	-0.719151	-0.597367	-0.598835	39.2515	46.6652	8.45522	47.7483	10.3842
10.4	25	-0.5	-0.48826	-0.459838	-0.658176	-0.667934	-0.498132	-0.489633	37.8176	44.9801	8.47651	45.9522	10.1557
10.4	30	-0.4	-0.380546	-0.349411	-0.60079	-0.612986	-0.399429	-0.399696	36.3936	43.289	8.50818	44.1529	9.95575
10.4	35	-0.3	-0.271257	-0.245201	-0.538418	-0.551487	-0.297696	-0.287576	35.025	41.6386	8.5722	42.3985	9.80617
10.4	40	-0.2	-0.160484	-0.12994	-0.470131	-0.500828	-0.196868	-0.19715	33.7325	40.0601	8.64499	40.7229	9.68534
10.4	45	-0.1	-0.0470281	-0.0290127	-0.388074	-0.420935	-0.0989044	-0.107795	32.5149	38.5335	8.75307	39.1034	9.61985
10.4	50	0	0.066877	0.0744059	-0.297159	-0.341355	0.00367535	0.00126564	31.3332	37.0428	8.88045	37.5219	9.58491
10.4	55	0.1	0.18172	0.173187	-0.190529	-0.236864	0.103456	0.0902164	30.2793	35.6759	9.02177	36.0725	9.58512
10.4	60	0.2	0.294678	0.267202	-0.069723	-0.120156	0.207436	0.206926	29.3561	34.4404	9.20255	34.7589	9.63888
10.4	65	0.3	0.405071	0.362436	0.0666973	0.00329689	0.290775	0.28873	28.5497	33.3216	9.3967	33.5676	9.7211
10.4	70	0.4	0.511489	0.456536	0.21138	0.143166	0.403627	0.391058	27.9407	32.4313	9.6152	32.6144	9.84865
10.4	75	0.5	0.613225	0.546614	0.362126	0.294348	0.495386	0.51617	27.5055	31.7239	9.84789	31.8516	10.0044
10.4	80	0.6	0.70827	0.634726	0.509988	0.452153	0.601067	0.59288	27.2766	31.2576	10.0802	31.3402	10.1773
10.4	85	0.7	0.794822	0.726779	0.652854	0.600788	0.697908	0.701958	27.2594	31.0373	10.3314	31.0839	10.3841
10.4	90	0.8	0.873268	0.814897	0.784491	0.747642	0.796173	0.819186	27.4471	31.0598	10.5803	31.0805	10.6028
10.5	10	-0.8	-0.799162	-0.791598	-0.836388	-0.836862	-0.799268	-0.799843	42.2379	50.1184	8.47177	51.4409	10.9714
10.5	15	-0.7	-0.697644	-0.683334	-0.770313	-0.77326	-0.700165	-0.693172	40.6961	48.3441	8.44573	49.5424	10.6447
10.5	20	-0.6	-0.593484	-0.572892	-0.71414	-0.712054	-0.598168	-0.610521	39.2213	46.6287	8.45021	47.7105	10.3766
10.5	25	-0.5	-0.489159	-0.463559	-0.657425	-0.659829	-0.494924	-0.494266	37.7641	44.9149	8.45971	45.8841	10.1354
10.5	30	-0.4	-0.38003	-0.352914	-0.600906	-0.609852	-0.40252	-0.397624	36.3744	43.2528	8.50468	44.1163	9.95035
10.5	35	-0.3	-0.271502	-0.242255	-0.539891	-0.557183	-0.300466	-0.290448	35.0393	41.6412	8.57212	42.4031	9.80977
10.5	40	-0.2	-0.159878	-0.136952	-0.468232	-0.487532	-0.197102	-0.180233	33.7039	40.0194	8.63476	40.6811	9.67434
10.5	45	-0.1	-0.0457654	-0.0311519	-0.391888	-0.415726	-0.106329	-0.105302	32.4832	38.4885	8.75217	39.0578	9.61776
10.5	50	0	0.067372	0.0758553	-0.297958	-0.337998	0.00324092	-0.0120087	31.335	37.0352	8.872	37.5156	9.57793
10.5	55	0.1	0.181958	0.172125	-0.189961	-0.232424	0.0950854	0.0818933	30.2575	35.6335	9.02117	36.0292	9.58243
10.5	60	0.2	0.294732	0.268593	-0.0692213	-0.122795	0.198865	0.205461	29.3202	34.3907	9.19448	34.7082	9.62963
10.5	65	0.3	0.404657	0.365567	0.067938	0.00106488	0.303613	0.307353	28.5429	33.3126	9.39395	33.5584	9.71881
10.5	70	0.4	0.512035	0.455739	0.210786	0.142501	0.397255	0.405724	27.9127	32.3821	9.60216	32.5651	9.83485
10.5	75	0.5	0.612998	0.547425	0.363035	0.292421	0.500779	0.505211	27.4951	31.6988	9.83964	31.8264	9.99583
10.5	80	0.6	0.70764	0.635132	0.513123	0.450883	0.594281	0.593695	27.273	31.2342	10.0854	31.3163	10.182
10.5	85	0.7	0.795026	0.726191	0.653388	0.599986	0.697291	0.70077	27.2416	30.9996	10.3265	31.0463	10.3792
10.5	90	0.8	0.872825	0.815123	0.784753	0.750008	0.803832	0.77552	27.4251	31.0159	10.5668	31.0366	10.5894
10.6	10	-0.8	-0.798922	-0.792458	-0.835426	-0.832276	-0.799898	-0.800169	42.2124	50.0881	8.45782	51.41	10.9544
10.6	15	-0.7	-0.697742	-0.681147	-0.771875	-0.775554	-0.696384	-0.702491	40.6853	48.3321	8.43891	49.5304	10.6372
10.6	20	-0.6	-0.59498	-0.572152	-0.710952	-0.716038	-0.597046	-0.611791	39.1617	46.5569	8.43188	47.6353	10.3529
10.6	25	-0.5	-0.487988	-0.460418	-0.657675	-0.664372	-0.502183	-0.490167	37.7317	44.8782	8.45867	45.8453	10.1293
10.6	30	-0.4	-0.380098	-0.347564	-0.600504	-0.610805	-0.402765	-0.408826	36.3368	43.2082	8.50122	44.0691	9.94339
10.6	35	-0.3	-0.270458	-0.242066	-0.540228	-0.557664	-0.300297	-0.28823	34.962	41.5528	8.55567	42.3107	9.78634
10.6	40	-0.2	-0.158645	-0.134417	-0.471736	-0.492819	-0.198682	-0.198426	33.6839	39.9823	8.62909	40.6449	9.66956
10.6	45	-0.1	-0.0467103	-0.0296115	-0.388778	-0.421297	-0.103441	-0.112578	32.4469	38.4385	8.7385	39.0059	9.6007
10.6	50	0	0.0667558	0.0740935	-0.296921	-0.336819	0.00874258	-0.0189761	31.3087	36.9926	8.86615	37.472	9.57068
10.6	55	0.1	0.181295	0.172135	-0.19093	-0.232059	0.100144	0.101932	30.2458	35.6156	9.01402	36.0113	9.57521
10.6	60	0.2	0.294512	0.269121	-0.0671971	-0.129619	0.196143	0.230744	29.3222	34.3787	9.18252	34.6972	9.6179
10.6	65	0.3	0.404463	0.366966	0.068928	-0.00494106	0.302244	0.295632	28.5121	33.2619	9.38008	33.5073	9.70436
10.6	70	0.4	0.511135	0.457614	0.213405	0.141955	0.397485	0.39143	27.8965	32.3497	9.60165	32.5317	9.83297
10.6	75	0.5	0.612255	0.548752	0.364077	0.290541	0.497541	0.515386	27.488	31.681	9.83234	31.8088	9.98917
10.6	80	0.6	0.708167	0.637535	0.510717	0.443985	0.60735	0.594462	27.2389	31.188	10.0676	31.2704	10.1647
10.6	85	0.7	0.794957	0.726784	0.653764	0.60136	0.691738	0.685939	27.2285	30.9725	10.3256	31.0187	10.3776
10.6	90	0.8	0.87289	0.815553	0.784285	0.748903	0.806344	0.801142	27.4099	30.984	10.5593	31.005	10.5819
10.7	10	-0.8	-0.798528	-0.791173	-0.835672	-0.837557	-0.801021	-0.801181	42.1522	50.0146	8.45263	51.3324	10.9419
10.7	15	-0.7	-0.697029	-0.679584	-0.771856	-0.779882	-0.699314	-0.703234	40.6062	48.2337	8.43488	49.4269	10.6241
10.7	20	-0.6	-0.59402	-0.571838	-0.712439	-0.7176	-0.601725	-0.596912	39.1209	46.5065	8.42707	47.5828	10.3444
10.7	25	-0.5	-0.488475	-0.462339	-0.658159	-0.663203	-0.501375	-0.490221	37.7003	44.8369	8.45078	45.8026	10.1176
10.7	30	-0.4	-0.381677	-0.351517	-0.59925	-0.606919	-0.399033	-0.404231	36.284	43.1479	8.48521	44.0054	9.92287
10.7	35	-0.3	-0.271581	-0.242765	-0.539872	-0.554715	-0.298527	-0.278141	34.929	41.5063	8.53939	42.2625	9.76562
10.7	40	-0.2	-0.159032	-0.137681	-0.472614	-0.485609	-0.199119	-0.19219	33.636	39.9228	8.62437	40.5821	9.65805
10.7	45	-0.1	-0.046416	-0.0278217	-0.389481	-0.420927	-0.10287	-0.10819	32.4135	38.3977	8.72797	38.9641	9.5888
10.7	50	0	0.0678059	0.0730943	-0.297406	-0.336325	-0.00329837	-0.00157439	31.2589	36.9317	8.84569	37.4098	9.54667
10.7	55	0.1	0.181603	0.170661	-0.1914	-0.233216	0.100464	0.0981008	30.2074	35.5685	9.00099	35.9631	9.5614
10.7	60	0.2	0.293733	0.271047	-0.066595	-0.126713	0.20107	0.205471	29.3102	34.3589	9.18935	34.6764	9.62386
10.7	65	0.3	0.404768	0.362726	0.0671082	0.00853456	0.299851	0.3125	28.5048	33.2507	9.37718	33.4968	9.70221
10.7	70	0.4	0.510146	0.458244	0.215453	0.141416	0.395866	0.41754	27.8818	32.3276	9.591	32.5088	9.82176
10.7	75	0.5	0.611909	0.549464	0.364075	0.290675	0.508061	0.514508	27.4544	31.6344	9.82785	31.7613	9.98368
10.7	80	0.6	0.708039	0.63808	0.511501	0.448519	0.592608	0.576163	27.2303	31.1578	10.0668	31.24	10.1633
10.7	85	0.7	0.794805	0.726015	0.654776	0.600297	0.697543	0.719113	27.2048	30.933	10.305	30.9791	10.357
10.7	90	0.8	0.872711	0.817062	0.786014	0.745177	0.801448	0.790862	27.4058	30.9653	10.5604	30.9861	10.5827
10.8	10	-0.8	-0.799329	-0.792961	-0.834415	-0.832003	-0.799815	-0.801087	42.0889	49.9451	8.43193	51.2599	10.9152
10.8	15	-0.7	-0.697294	-0.683659	-0.770315	-0.773169	-0.702518	-0.693257	40.5581	48.1768	8.41949	49.367	10.6027
10.8	20	-0.6	-0.594794	-0.571233	-0.7117	-0.717932	-0.601544	-0.59351	39.0694	46.4479	8.41862	47.5206	10.3296
10.8	25	-0.5	-0.488031	-0.462199	-0.658521	-0.659453	-0.500216	-0.500533	37.6518	44.7726	8.4436	45.7357	10.1074
10.8	30	-0.4	-0.380562	-0.348621	-0.60064	-0.612839	-0.40453	-0.412587	36.2772	43.1281	8.49	43.9857	9.92619
10.8	35	-0.3	-0.271123	-0.243173	-0.538666	-0.553384	-0.299759	-0.289176	34.9313	41.5094	8.53482	42.2662	9.76082
10.8	40	-0.2	-0.160509	-0.136189	-0.469114	-0.484671	-0.201478	-0.203343	33.6131	39.8902	8.61593	40.5481	9.64979
10.8	45	-0.1	-0.0471241	-0.0285173	-0.388518	-0.422768	-0.0957129	-0.0839407	32.3742	38.3483	8.7117	38.9129	9.57
10.8	50	0	0.0672415	0.0714802	-0.297943	-0.33619	0.00271586	0.0130268	31.2313	36.8914	8.84497	37.368	9.54443
10.8	55	0.1	0.181683	0.171102	-0.189998	-0.235899	0.0981134	0.119695	30.1904	35.533	8.98583	35.9278	9.54522
10.8	60	0.2	0.294199	0.266735	-0.0665858	-0.122258	0.19622	0.207875	29.2593	34.2899	9.17069	34.6055	9.60297
10.8	65	0.3	0.404166	0.363807	0.0699884	0.000719338	0.290605	0.327142	28.5023	33.2283	9.37774	33.4741	9.70209
10.8	70	0.4	0.511973	0.455318	0.213217	0.146426	0.397191	0.401089	27.8399	32.2642	9.58438	32.4447	9.81408
10.8	75	0.5	0.612728	0.549493	0.363636	0.289025	0.505979	0.52809	27.4249	31.589	9.80572	31.7158	9.96056
10.8	80	0.6	0.706606	0.63596	0.514352	0.454106	0.601701	0.584538	27.2184	31.1305	10.0583	31.2121	10.1539
10.8	85	0.7	0.795332	0.725482	0.654996	0.605256	0.70636	0.662921	27.1745	30.884	10.2933	30.9295	10.3446
10.8	90	0.8	0.873601	0.816898	0.784859	0.744868	0.797148	0.805247	27.3777	30.9196	10.5412	30.9405	10.5638
10.9	10	-0.8	-0.799243	-0.792009	-0.835803	-0.833455	-0.799273	-0.802974	42.0663	49.9181	8.43216	51.2308	10.9124
10.9	15	-0.7	-0.696611	-0.682815	-0.772344	-0.77665	-0.702611	-0.694218	40.517	48.1246	8.41472	49.313	10.5947
10.9	20	-0.6	-0.593598	-0.572182	-0.714131	-0.716399	-0.598316	-0.602208	39.0409	46.407	8.40964	47.4792	10.3182
10.9	25	-0.5	-0.488583	-0.457972	-0.658208	-0.665342	-0.497162	-0.510114	37.6274	44.7427	8.43083	45.7052	10.0926
10.9	30	-0.4	-0.380578	-0.351204	-0.600686	-0.612731	-0.399921	-0.390388	36.2077	43.0505	8.46596	43.9051	9.89649
10.9	35	-0.3	-0.272237	-0.241257	-0.53777	-0.555115	-0.296171	-0.289795	34.864	41.4271	8.52489	42.1802	9.74629
10.9	40	-0.2	-0.160548	-0.134653	-0.47094	-0.491797	-0.20143	-0.184634	33.6037	39.8704	8.61146	40.5291	9.64563
10.9	45	-0.1	-0.0473926	-0.0298623	-0.389036	-0.417612	-0.0996144	-0.102856	32.3532	38.3126	8.71202	38.8768	9.56971
10.9	50	0	0.0659896	0.0757723	-0.293734	-0.342061	0.00333523	0.00978523	31.2188	36.8728	8.83789	37.3489	9.53727
10.9	55	0.1	0.180879	0.173143	-0.187305	-0.23552	0.101622	0.0858173	30.1548	35.4872	8.98897	35.8791	9.54464
10.9	60	0.2	0.294528	0.269994	-0.0660092	-0.121953	0.198557	0.175676	29.2345	34.2504	9.16369	34.5656	9.59471
10.9	65	0.3	0.403226	0.36413	0.0710925	0.00344964	0.306128	0.292867	28.4782	33.1969	9.36261	33.4416	9.68528
10.9	70	0.4	0.511549	0.457116	0.213585	0.142196	0.399151	0.412037	27.8421	32.2611	9.56994	32.4427	9.80067
10.9	75	0.5	0.612978	0.54607	0.364532	0.294659	0.503135	0.496347	27.4135	31.5563	9.80162	31.6833	9.95676
10.9	80	0.6	0.707539	0.636741	0.512935	0.450427	0.59947	0.605831	27.1707	31.0693	10.0396	31.1501	10.1346
10.9	85	0.7	0.794612	0.726645	0.654841	0.601486	0.69892	0.711926	27.1726	30.8715	10.2951	30.9172	10.3466
10.9	90	0.8	0.872601	0.815199	0.78626	0.747613	0.800942	0.809771	27.3652	30.888	10.5378	30.9087	10.5601
11	10	-0.8	-0.799022	-0.791814	-0.835248	-0.834654	-0.799709	-0.79403	42.0216	49.8633	8.41839	51.1741	10.894
11	15	-0.7	-0.697444	-0.682961	-0.771342	-0.772648	-0.697429	-0.687275	40.4642	48.0643	8.39901	49.2498	10.5735
11	20	-0.6	-0.593512	-0.572151	-0.713673	-0.718983	-0.60223	-0.608943	38.9903	46.3432	8.40406	47.4126	10.3079
11	25	-0.5	-0.488095	-0.461289	-0.657069	-0.66283	-0.501406	-0.501895	37.5593	44.6585	8.42761	45.6165	10.082
11	30	-0.4	-0.382358	-0.352825	-0.599587	-0.610711	-0.398608	-0.397707	36.1979	43.0356	8.45728	43.8896	9.88578
11	35	-0.3	-0.270825	-0.240358	-0.538187	-0.553672	-0.305901	-0.303603	34.8346	41.3883	8.51637	42.1404	9.73535
11	40	-0.2	-0.160127	-0.137014	-0.469527	-0.484478	-0.201589	-0.189793	33.5546	39.8123	8.60491	40.4673	9.63323
11	45	-0.1	-0.0472953	-0.0289527	-0.389065	-0.417423	-0.104937	-0.103841	32.3477	38.3021	8.71041	38.8656	9.56525
11	50	0	0.0675053	0.0724443	-0.29624	-0.334688	0.00169504	0.00558521	31.1723	36.805	8.83925	37.2788	9.53456
11	55	0.1	0.180934	0.172571	-0.188758	-0.237433	0.101368	0.112746	30.1372	35.4591	8.97839	35.8511	9.53461
11	60	0.2	0.293298	0.268663	-0.0655442	-0.120571	0.201839	0.206089	29.2195	34.2241	9.15804	34.539	9.58884
11	65	0.3	0.404434	0.36478	0.0691014	0.00116442	0.299239	0.317888	28.4436	33.1448	9.344	33.3904	9.66742
11	70	0.4	0.510604	0.45689	0.214509	0.145806	0.400482	0.394251	27.8492	32.264	9.57011	32.4461	9.80118
11	75	0.5	0.611278	0.547453	0.364958	0.299921	0.502489	0.493581	27.4264	31.563	9.80437	31.6905	9.96047
11	80	0.6	0.707166	0.637966	0.513452	0.446033	0.603439	0.602419	27.1756	31.0698	10.0393	31.1513	10.135
11	85	0.7	0.794003	0.724927	0.655221	0.604735	0.705875	0.693163	27.1601	30.8356	10.2861	30.8817	10.3382
11	90	0.8	0.872902	0.815061	0.785953	0.749119	0.797114	0.785587	27.3321	30.8395	10.5195	30.8599	10.5417
11.1	10	-0.8	-0.79945	-0.792005	-0.83516	-0.837585	-0.800868	-0.794176	41.952	49.7826	8.40081	51.0894	10.8685
11.1	15	-0.7	-0.696779	-0.683191	-0.772197	-0.774691	-0.701976	-0.701609	40.4493	48.0422	8.40095	49.2265	10.5728
11.1	20	-0.6	-0.593864	-0.573632	-0.714438	-0.715942	-0.596546	-0.597959	38.9672	46.3138	8.39857	47.382	10.3007
11.1	25	-0.5	-0.488583	-0.46042	-0.658636	-0.666874	-0.497606	-0.50309	37.5425	44.6379	8.41473	45.5962	10.0693
11.1	30	-0.4	-0.381146	-0.349137	-0.600406	-0.612245	-0.402509	-0.410483	36.1525	42.973	8.45541	43.8248	9.88023
11.1	35	-0.3	-0.270884	-0.241074	-0.539135	-0.553383	-0.298334	-0.310997	34.7866	41.3318	8.50913	42.0812	9.72485
11.1	40	-0.2	-0.159786	-0.137138	-0.468637	-0.484811	-0.202109	-0.20507	33.5341	39.7831	8.59182	40.4381	9.61975
11.1	45	-0.1	-0.0466302	-0.0309022	-0.390267	-0.414076	-0.0971082	-0.109218	32.3085	38.2587	8.69321	38.8217	9.54788
11.1	50	0	0.0673226	0.0734052	-0.294793	-0.333956	-0.000914829	0.0119522	31.159	36.7957	8.81325	37.2702	9.50971
11.1	55	0.1	0.180577	0.170397	-0.186895	-0.233932	0.096648	0.0945964	30.1354	35.4462	8.97579	35.8387	9.53205
11.1	60	0.2	0.293562	0.269178	-0.0646802	-0.121474	0.199749	0.207897	29.1824	34.168	9.14671	34.4817	9.57663
11.1	65	0.3	0.403407	0.364915	0.071621	0.00186083	0.297645	0.30336	28.418	33.1074	9.34315	33.3505	9.66394
11.1	70	0.4	0.51147	0.459013	0.214213	0.137711	0.391925	0.391021	27.8019	32.186	9.5533	32.368	9.78366
11.1	75	0.5	0.61264	0.548169	0.363615	0.296959	0.501727	0.492988	27.3869	31.5012	9.78894	31.6287	9.94487
11.1	80	0.6	0.708279	0.637415	0.512265	0.446834	0.605081	0.601673	27.1312	30.9955	10.0212	31.0767	10.1167
11.1	85	0.7	0.795309	0.725497	0.654611	0.602576	0.696508	0.693943	27.1293	30.793	10.269	30.8391	10.3209
11.1	90	0.8	0.873167	0.817071	0.785371	0.743884	0.794454	0.791684	27.3146	30.805	10.511	30.8259	10.5336
11.2	10	-0.8	-0.799472	-0.790835	-0.835142	-0.835526	-0.798725	-0.803148	41.9053	49.7258	8.39367	51.03	10.8568
11.2	15	-0.7	-0.697602	-0.683247	-0.772475	-0.772477	-0.699056	-0.698217	40.386	47.9663	8.38621	49.1476	10.5535
11.2	20	-0.6	-0.592325	-0.573436	-0.715951	-0.714874	-0.60226	-0.587178	38.9441	46.2814	8.3992	47.348	10.2971
11.2	25	-0.5	-0.488217	-0.460295	-0.657586	-0.663743	-0.505077	-0.502688	37.5	44.5847	8.40293	45.5407	10.0521
11.2	30	-0.4	-0.381304	-0.350292	-0.599656	-0.611988	-0.403705	-0.412099	36.1276	42.9397	8.45536	43.7898	9.8783
11.2	35	-0.3	-0.271407	-0.24363	-0.538516	-0.55443	-0.299848	-0.300605	34.7947	41.3215	8.50823	42.0722	9.72483
11.2	40	-0.2	-0.160403	-0.13558	-0.469749	-0.486464	-0.194897	-0.204992	33.5199	39.753	8.59212	40.4074	9.61927
11.2	45	-0.1	-0.0475684	-0.0313692	-0.389273	-0.416564	-0.104181	-0.109665	32.2811	38.2127	8.68797	38.7743	9.54096
11.2	50	0	0.066495	0.0736323	-0.293838	-0.338795	0.00342626	0.0018031	31.1558	36.7755	8.81324	37.2505	9.51019
11.2	55	0.1	0.179901	0.175286	-0.186029	-0.243221	0.101128	0.0963632	30.1057	35.4112	8.9613	35.8027	9.51562
11.2	60	0.2	0.292784	0.268685	-0.0636411	-0.12407	0.201483	0.199885	29.1993	34.1798	9.14898	34.4944	9.57901
11.2	65	0.3	0.403514	0.36462	0.0717364	-0.00243959	0.297862	0.31661	28.43	33.1091	9.33852	33.3544	9.66142
11.2	70	0.4	0.50962	0.457928	0.216964	0.144922	0.399026	0.383818	27.8131	32.192	9.54903	32.374	9.77995
11.2	75	0.5	0.612047	0.547008	0.366622	0.297327	0.49298	0.503071	27.3733	31.4862	9.78845	31.612	9.94197
11.2	80	0.6	0.70642	0.639834	0.515042	0.444522	0.60385	0.595855	27.1585	31.0182	10.0312	31.1001	10.1277
11.2	85	0.7	0.794663	0.727544	0.656404	0.600217	0.700493	0.679974	27.127	30.7654	10.2662	30.8121	10.3188
11.2	90	0.8	0.873181	0.815554	0.78681	0.746951	0.795628	0.823579	27.3135	30.7898	10.5097	30.8104	10.5321
11.3	10	-0.8	-0.79916	-0.792477	-0.836074	-0.833519	-0.797343	-0.801806	41.8564	49.6674	8.39059	50.9676	10.8465
11.3	15	-0.7	-0.696468	-0.683697	-0.772528	-0.773511	-0.701847	-0.69233	40.353	47.9286	8.3811	49.1075	10.5425
11.3	20	-0.6	-0.594525	-0.572383	-0.713081	-0.716846	-0.598111	-0.601163	38.8819	46.2135	8.37386	47.2767	10.2654
11.3	25	-0.5	-0.488626	-0.460808	-0.659628	-0.667932	-0.497142	-0.493066	37.4798	44.5503	8.39802	45.5061	10.0474
11.3	30	-0.4	-0.38112	-0.351889	-0.600951	-0.60824	-0.399431	-0.392481	36.0933	42.8924	8.43912	43.7423	9.86155
11.3	35	-0.3	-0.272173	-0.238185	-0.538298	-0.561957	-0.294336	-0.298677	34.7548	41.273	8.49973	42.0218	9.71425
11.3	40	-0.2	-0.160182	-0.135716	-0.467585	-0.491278	-0.203081	-0.193976	33.4464	39.6702	8.56879	40.3212	9.58873
11.3	45	-0.1	-0.0481359	-0.0281507	-0.386748	-0.420623	-0.0940609	-0.0981635	32.2536	38.1737	8.68102	38.7334	9.5297
11.3	50	0	0.0666018	0.0723639	-0.294795	-0.337979	-0.00352643	0.0161476	31.1229	36.7331	8.8023	37.2068	9.49669
11.3	55	0.1	0.180491	0.170189	-0.184898	-0.234703	0.092987	0.11214	30.0879	35.3791	8.96946	35.769	9.52193
11.3	60	0.2	0.293506	0.270977	-0.0657862	-0.124261	0.204259	0.193805	29.1546	34.1289	9.13459	34.4425	9.56301
11.3	65	0.3	0.402771	0.365833	0.0726184	0.00609302	0.307239	0.30465	28.4143	33.0711	9.33556	33.3158	9.65784
11.3	70	0.4	0.510845	0.457826	0.215706	0.141195	0.399986	0.408047	27.765	32.1291	9.53707	32.3099	9.7666
11.3	75	0.5	0.612454	0.548164	0.365007	0.294008	0.500365	0.497104	27.353	31.4353	9.77113	31.5624	9.92619
11.3	80	0.6	0.707484	0.635975	0.513124	0.450275	0.600613	0.616016	27.1195	30.9653	10.015	31.0465	10.1103
11.3	85	0.7	0.794	0.726186	0.656469	0.602022	0.700823	0.698773	27.0998	30.7277	10.2476	30.7741	10.2999
11.3	90	0.8	0.87348	0.816817	0.785371	0.742854	0.79602	0.824605	27.2845	30.7421	10.4928	30.7629	10.5151
11.4	10	-0.8	-0.799399	-0.791264	-0.83567	-0.837148	-0.800562	-0.798022	41.8164	49.6195	8.37748	50.9182	10.8304
11.4	15	-0.7	-0.696441	-0.682744	-0.772481	-0.770604	-0.701271	-0.708898	40.3008	47.869	8.36659	49.0452	10.5226
11.4	20	-0.6	-0.5936	-0.572403	-0.714084	-0.716934	-0.599261	-0.59271	38.8321	46.1539	8.37344	47.214	10.2607
11.4	25	-0.5	-0.489709	-0.462295	-0.656164	-0.665213	-0.499764	-0.503203	37.4125	44.4798	8.38321	45.4305	10.0237
11.4	30	-0.4	-0.381353	-0.352173	-0.601132	-0.60933	-0.399125	-0.395577	36.0757	42.8717	8.43319	43.7212	9.85383
11.4	35	-0.3	-0.272433	-0.242146	-0.53644	-0.555528	-0.298668	-0.294474	34.719	41.2279	8.48484	41.9749	9.69524
11.4	40	-0.2	-0.160707	-0.131556	-0.4675	-0.502548	-0.202769	-0.200545	33.4357	39.6494	8.5696	40.3002	9.59093
11.4	45	-0.1	-0.0470632	-0.030196	-0.388694	-0.415799	-0.0980215	-0.114544	32.2613	38.1678	8.67814	38.7297	9.53039
11.4	50	0	0.066958	0.0750961	-0.294866	-0.336918	0.00383655	-0.000115354	31.0915	36.6929	8.8059	37.1644	9.49723
11.4	55	0.1	0.178965	0.173758	-0.183612	-0.236683	0.100493	0.0898483	30.0799	35.3553	8.95411	35.7456	9.50708
11.4	60	0.2	0.29401	0.270661	-0.0643247	-0.126389	0.203481	0.185358	29.1274	34.0898	9.11771	34.4031	9.546
11.4	65	0.3	0.403707	0.365393	0.0718332	-0.00345981	0.295905	0.310476	28.3679	33.0186	9.32301	33.2619	9.6437
11.4	70	0.4	0.509697	0.456448	0.217741	0.145105	0.400543	0.392999	27.7687	32.1258	9.53918	32.3062	9.7681
11.4	75	0.5	0.612281	0.547614	0.366643	0.29471	0.499465	0.492494	27.3101	31.3858	9.75554	31.511	9.90871
11.4	80	0.6	0.70722	0.637117	0.514401	0.446976	0.600063	0.60199	27.083	30.9054	9.99714	30.9862	10.0922
11.4	85	0.7	0.793573	0.726049	0.657627	0.601426	0.703594	0.694202	27.0901	30.7028	10.2453	30.7488	10.2971
11.4	90	0.8	0.872682	0.81686	0.786052	0.745929	0.802502	0.786982	27.2746	30.7235	10.487	30.7443	10.5094
11.5	10	-0.8	-0.799232	-0.792054	-0.834799	-0.836809	-0.801075	-0.797189	41.773	49.5709	8.36644	50.8669	10.813
11.5	15	-0.7	-0.6971	-0.682564	-0.771397	-0.774029	-0.704285	-0.696581	40.2592	47.8118	8.35952	48.9854	10.5107
11.5	20	-0.6	-0.594904	-0.572617	-0.712337	-0.716762	-0.601588	-0.603105	38.7929	46.1064	8.35989	47.1646	10.2436
11.5	25	-0.5	-0.488228	-0.460762	-0.658517	-0.663393	-0.497575	-0.506959	37.3829	44.4352	8.37959	45.3852	10.0188
11.5	30	-0.4	-0.382189	-0.351	-0.599846	-0.608661	-0.397359	-0.401193	36.0089	42.7856	8.41781	43.6308	9.831
11.5	35	-0.3	-0.272378	-0.241032	-0.537402	-0.553797	-0.296795	-0.306086	34.7023	41.1989	8.48184	41.9452	9.68915
11.5	40	-0.2	-0.160667	-0.134552	-0.467714	-0.488028	-0.198851	-0.206476	33.4076	39.6115	8.56342	40.2612	9.58268
11.5	45	-0.1	-0.0468536	-0.0303295	-0.388667	-0.419137	-0.0995672	-0.104003	32.2175	38.1143	8.67144	38.6739	9.51869
11.5	50	0	0.0664839	0.0704764	-0.292875	-0.32949	0.000923036	0.00226963	31.0917	36.6727	8.80308	37.1451	9.4955
11.5	55	0.1	0.180217	0.175337	-0.186635	-0.242365	0.101512	0.0923853	30.0301	35.2981	8.94629	35.6871	9.49721
11.5	60	0.2	0.291762	0.269964	-0.0597746	-0.1254	0.193973	0.199055	29.131	34.0766	9.121	34.3895	9.54921
11.5	65	0.3	0.402852	0.364553	0.074598	0.00360957	0.296867	0.288307	28.3419	32.9746	9.31609	33.2169	9.63503
11.5	70	0.4	0.51074	0.460689	0.216467	0.13917	0.40263	0.380799	27.7342	32.0749	9.5126	32.2561	9.74256
11.5	75	0.5	0.611439	0.546309	0.367909	0.294446	0.500197	0.529605	27.3192	31.38	9.74985	31.5067	9.90466
11.5	80	0.6	0.70742	0.634474	0.515018	0.453319	0.592002	0.615839	27.0825	30.8927	9.98714	30.9743	10.0832
11.5	85	0.7	0.794038	0.725288	0.65746	0.603222	0.700864	0.684425	27.0635	30.6583	10.2354	30.7039	10.2868
11.5	90	0.8	0.872557	0.818806	0.786499	0.740997	0.798663	0.790285	27.2547	30.6743	10.4725	30.6955	10.4953
11.6	10	-0.8	-0.798849	-0.791006	-0.83644	-0.837058	-0.799448	-0.799568	41.7141	49.4946	8.36056	50.7875	10.8015
11.6	15	-0.7	-0.697275	-0.683621	-0.771503	-0.774037	-0.700776	-0.693833	40.2144	47.7603	8.34813	48.9319	10.4964
11.6	20	-0.6	-0.594095	-0.572608	-0.713546	-0.717089	-0.604247	-0.608233	38.7353	46.0392	8.34643	47.0941	10.2232
11.6	25	-0.5	-0.48863	-0.458632	-0.658739	-0.665805	-0.496229	-0.507974	37.3791	44.42	8.3819	45.37	10.0213
11.6	30	-0.4	-0.38119	-0.350393	-0.601932	-0.613629	-0.396559	-0.390108	36.0136	42.7816	8.42435	43.6277	9.83966
11.6	35	-0.3	-0.270922	-0.241999	-0.538458	-0.552155	-0.303905	-0.317261	34.6392	41.1312	8.46589	41.8748	9.66954
11.6	40	-0.2	-0.160819	-0.133208	-0.467928	-0.491916	-0.198759	-0.197869	33.3928	39.5836	8.5585	40.2327	9.57678
11.6	45	-0.1	-0.0471483	-0.0303326	-0.387317	-0.416677	-0.0967057	-0.102577	32.1536	38.0377	8.65687	38.5938	9.50031
11.6	50	0	0.0657236	0.0704569	-0.292466	-0.330186	0.00222203	0.00666223	31.038	36.6048	8.77685	37.075	9.46584
11.6	55	0.1	0.180026	0.17519	-0.185953	-0.235804	0.0988711	0.084879	30.0225	35.2823	8.93461	35.6715	9.48592
11.6	60	0.2	0.293272	0.269768	-0.0628829	-0.124309	0.197025	0.18106	29.0769	34.0007	9.11607	34.3114	9.54127
11.6	65	0.3	0.403569	0.366039	0.0737439	-0.000167713	0.299075	0.305848	28.32	32.9456	9.30778	33.1872	9.62544
11.6	70	0.4	0.509513	0.458419	0.217982	0.139825	0.408135	0.406492	27.7197	32.0478	9.52267	32.2273	9.75106
11.6	75	0.5	0.61085	0.54915	0.368752	0.29177	0.499736	0.491849	27.3203	31.377	9.75435	31.5035	9.90841
11.6	80	0.6	0.70675	0.63808	0.516184	0.446091	0.605629	0.597866	27.0569	30.8426	9.97815	30.9236	10.073
11.6	85	0.7	0.79458	0.728567	0.655957	0.596728	0.691222	0.690198	27.0365	30.6135	10.218	30.6596	10.2698
11.6	90	0.8	0.871574	0.816323	0.787802	0.746876	0.804046	0.783352	27.2525	30.6623	10.4713	30.6835	10.4941
11.7	10	-0.8	-0.798893	-0.793334	-0.835604	-0.833368	-0.800837	-0.79679	41.6719	49.4492	8.34714	50.7396	10.7832
11.7	15	-0.7	-0.697397	-0.682897	-0.771657	-0.771951	-0.701829	-0.70143	40.1486	47.6848	8.33078	48.8529	10.4721
11.7	20	-0.6	-0.594099	-0.572198	-0.713573	-0.71925	-0.599822	-0.594265	38.7117	46.0062	8.34089	47.0603	10.2162
11.7	25	-0.5	-0.488176	-0.461643	-0.657353	-0.662936	-0.500383	-0.505966	37.3149	44.3529	8.36567	45.2988	9.99748
11.7	30	-0.4	-0.381861	-0.352069	-0.601325	-0.609745	-0.402244	-0.405995	35.9652	42.7315	8.40404	43.5752	9.81384
11.7	35	-0.3	-0.272699	-0.24254	-0.538312	-0.555935	-0.295501	-0.292361	34.6283	41.1064	8.46236	41.8501	9.66762
11.7	40	-0.2	-0.160134	-0.136271	-0.468353	-0.488549	-0.200583	-0.197224	33.3433	39.5223	8.54401	40.17	9.55986
11.7	45	-0.1	-0.0462831	-0.0290824	-0.387767	-0.41975	-0.109356	-0.1024	32.1507	38.0264	8.65592	38.583	9.49934
11.7	50	0	0.0659635	0.0746435	-0.292315	-0.338547	0.00197141	0.0117055	31.0277	36.588	8.77947	37.0581	9.46962
11.7	55	0.1	0.180163	0.170943	-0.185197	-0.240598	0.103754	0.115928	29.9724	35.212	8.93072	35.5985	9.47788
11.7	60	0.2	0.292336	0.270805	-0.0606634	-0.126927	0.202081	0.202843	29.0839	34.0065	9.10345	34.3183	9.52917
11.7	65	0.3	0.402787	0.364208	0.0736963	0.00791634	0.299404	0.287242	28.3308	32.9452	9.30094	33.1881	9.6205
11.7	70	0.4	0.510395	0.45455	0.218538	0.151626	0.395407	0.39395	27.7045	32.0077	9.50151	32.1887	9.73058
11.7	75	0.5	0.611664	0.551018	0.368117	0.289415	0.493078	0.497806	27.2784	31.3068	9.73808	31.4326	9.89161
11.7	80	0.6	0.706502	0.63893	0.515776	0.444973	0.595835	0.612453	27.0639	30.8519	9.97305	30.9334	10.0686
11.7	85	0.7	0.794037	0.726761	0.657696	0.599131	0.704234	0.686297	27.0212	30.5835	10.2114	30.6293	10.263
11.7	90	0.8	0.872241	0.816114	0.788197	0.747323	0.801867	0.795107	27.2397	30.6317	10.4632	30.6527	10.4859
11.8	10	-0.8	-0.798864	-0.791949	-0.835891	-0.834189	-0.800624	-0.805513	41.6289	49.398	8.33682	50.6863	10.7687
11.8	15	-0.7	-0.696793	-0.683821	-0.773723	-0.770333	-0.700584	-0.704782	40.1328	47.6578	8.33304	48.8255	10.4735
11.8	20	-0.6	-0.594597	-0.571273	-0.714397	-0.718808	-0.597197	-0.593454	38.6974	45.9835	8.341	47.0365	10.215
11.8	25	-0.5	-0.489153	-0.462786	-0.658126	-0.659958	-0.496304	-0.507911	37.2757	44.3005	8.35388	45.2448	9.98253
11.8	30	-0.4	-0.381437	-0.350665	-0.600838	-0.609898	-0.4014	-0.408384	35.9016	42.649	8.39671	43.4897	9.80299
11.8	35	-0.3	-0.272009	-0.243108	-0.538459	-0.548272	-0.29536	-0.307613	34.5923	41.0569	8.45653	41.7986	9.65707
11.8	40	-0.2	-0.160557	-0.134512	-0.467016	-0.485515	-0.200377	-0.206991	33.3164	39.4862	8.54201	40.1316	9.55438
11.8	45	-0.1	-0.0468555	-0.0273344	-0.388955	-0.420479	-0.0987232	-0.122996	32.1095	37.9734	8.64306	38.529	9.48473
11.8	50	0	0.066171	0.0747033	-0.293565	-0.338862	0.00247027	-0.00770316	30.9603	36.5076	8.76998	36.9746	9.45426
11.8	55	0.1	0.179114	0.170031	-0.18401	-0.225541	0.100629	0.0989011	29.9954	35.2219	8.92785	35.6103	9.47712
11.8	60	0.2	0.292114	0.272234	-0.0600626	-0.124072	0.204614	0.198427	29.0643	33.9747	9.09982	34.286	9.52461
11.8	65	0.3	0.403738	0.361972	0.0735192	0.00965608	0.304399	0.286641	28.2673	32.8659	9.27928	33.107	9.59693
11.8	70	0.4	0.508215	0.459592	0.221394	0.137476	0.400542	0.427124	27.7146	32.0142	9.51514	32.1946	9.74413
11.8	75	0.5	0.612095	0.549334	0.368006	0.289295	0.506152	0.486935	27.2466	31.2641	9.71952	31.3896	9.87231
11.8	80	0.6	0.706393	0.63661	0.51734	0.446999	0.602832	0.625225	27.041	30.8067	9.96028	30.8883	10.056
11.8	85	0.7	0.793593	0.726866	0.65914	0.599433	0.697924	0.709333	27.0158	30.5648	10.2108	30.6101	10.2618
11.8	90	0.8	0.872106	0.817117	0.788138	0.746147	0.795044	0.772608	27.219	30.5983	10.4554	30.6191	10.4779
11.9	10	-0.8	-0.799277	-0.790893	-0.835412	-0.838062	-0.799805	-0.79483	41.5684	49.3287	8.32354	50.6134	10.7496
11.9	15	-0.7	-0.697272	-0.685059	-0.772141	-0.769584	-0.696677	-0.692771	40.0783	47.5984	8.31465	48.7626	10.4481
11.9	20	-0.6	-0.593333	-0.572513	-0.713826	-0.716335	-0.604506	-0.606901	38.6081	45.8835	8.32542	46.9314	10.1898
11.9	25	-0.5	-0.488709	-0.461722	-0.658801	-0.665935	-0.501909	-0.493693	37.2473	44.2651	8.34256	45.2087	9.97028
11.9	30	-0.4	-0.380527	-0.35068	-0.601055	-0.610437	-0.398472	-0.394537	35.8754	42.6175	8.39294	43.4564	9.79454
11.9	35	-0.3	-0.272	-0.24096	-0.536804	-0.556022	-0.301874	-0.313303	34.5376	40.9975	8.45829	41.735	9.65313
11.9	40	-0.2	-0.159982	-0.13606	-0.468092	-0.489994	-0.200661	-0.189974	33.2992	39.4581	8.53685	40.1031	9.54723
11.9	45	-0.1	-0.0479366	-0.0286117	-0.384634	-0.426234	-0.100945	-0.0945331	32.0901	37.9442	8.63133	38.4984	9.47069
11.9	50	0	0.0660694	0.0719761	-0.293674	-0.331796	-0.000213508	-0.00451613	30.9622	36.4978	8.75558	36.9658	9.4409
11.9	55	0.1	0.179253	0.175503	-0.183066	-0.239757	0.103149	0.107143	29.957	35.1802	8.91381	35.5669	9.46064
11.9	60	0.2	0.293137	0.268523	-0.0611535	-0.119321	0.196316	0.19144	29.0262	33.9195	9.08684	34.2298	9.50975
11.9	65	0.3	0.403663	0.365296	0.073205	0.00303311	0.298948	0.282949	28.2578	32.8514	9.27565	33.0927	9.59356
11.9	70	0.4	0.510679	0.457212	0.218795	0.147094	0.39358	0.412856	27.6586	31.9403	9.48616	32.1198	9.71408
11.9	75	0.5	0.610716	0.550537	0.370224	0.289821	0.495934	0.494601	27.2499	31.259	9.71972	31.3847	9.87284
11.9	80	0.6	0.705554	0.637912	0.518394	0.447165	0.605423	0.590222	27.0212	30.7661	9.96211	30.8469	10.0573
11.9	85	0.7	0.792463	0.728189	0.660405	0.597223	0.708129	0.687916	27.0206	30.557	10.2134	30.6028	10.2651
11.9	90	0.8	0.872467	0.817053	0.787773	0.745184	0.80356	0.797331	27.1958	30.5537	10.4413	30.575	10.4642
12	10	-0.8	-0.7995	-0.790152	-0.835721	-0.837743	-0.800523	-0.808853	41.5144	49.264	8.31625	50.5452	10.7354
12	15	-0.7	-0.697861	-0.681653	-0.770876	-0.776367	-0.697973	-0.702713	40.0263	47.5395	8.30556	48.7005	10.4334
12	20	-0.6	-0.593184	-0.572972	-0.714461	-0.716609	-0.601516	-0.604084	38.5942	45.8626	8.31461	46.9103	10.176
12	25	-0.5	-0.488645	-0.461697	-0.656486	-0.661029	-0.501573	-0.502733	37.193	44.1936	8.34645	45.1326	9.9664
12	30	-0.4	-0.381551	-0.350929	-0.600565	-0.611911	-0.40204	-0.388292	35.8402	42.5749	8.37941	43.4124	9.7792
12	35	-0.3	-0.272	-0.243972	-0.539008	-0.55099	-0.292187	-0.293893	34.5375	40.9792	8.44236	41.7188	9.63992
12	40	-0.2	-0.160301	-0.135263	-0.468289	-0.490415	-0.19521	-0.200176	33.269	39.4199	8.52563	40.0642	9.53506
12	45	-0.1	-0.0474085	-0.0313865	-0.387491	-0.414661	-0.102104	-0.0836699	32.0816	37.9233	8.63872	38.4771	9.47716
12	50	0	0.0657888	0.0721583	-0.291628	-0.335664	-0.00174441	0.000720387	30.9553	36.4742	8.76016	36.9421	9.4447
12	55	0.1	0.178461	0.174428	-0.182334	-0.241972	0.101432	0.101111	29.9303	35.1394	8.90719	35.5256	9.45337
12	60	0.2	0.293077	0.270476	-0.0619832	-0.123257	0.202424	0.193084	28.9957	33.8832	9.06407	34.1935	9.48737
12	65	0.3	0.402892	0.362658	0.0761205	0.00836277	0.296534	0.312518	28.2359	32.8044	9.25927	33.0453	9.57636
12	70	0.4	0.509744	0.459413	0.220563	0.143139	0.398629	0.393675	27.656	31.9326	9.47474	32.1129	9.70362
12	75	0.5	0.610325	0.546847	0.370073	0.298076	0.495003	0.494687	27.2278	31.2167	9.71229	31.342	9.86549
12	80	0.6	0.70608	0.636163	0.518241	0.449754	0.602397	0.595814	27.0012	30.7422	9.94372	30.823	10.0384
12	85	0.7	0.7936	0.728466	0.659443	0.596775	0.700052	0.681049	26.976	30.4931	10.1881	30.5385	10.2392
12	90	0.8	0.871906	0.817499	0.788889	0.744309	0.80488	0.790039	27.1806	30.5291	10.4335	30.5501	10.456
12.1	10	-0.8	-0.799365	-0.792203	-0.835602	-0.83621	-0.800593	-0.798079	41.4725	49.2118	8.30483	50.4909	10.7195
12.1	15	-0.7	-0.697299	-0.682808	-0.773115	-0.772386	-0.69938	-0.707752	40.0192	47.5253	8.29877	48.687	10.4267
12.1	20	-0.6	-0.594069	-0.572021	-0.71385	-0.719426	-0.600582	-0.595529	38.5387	45.7939	8.30325	46.8387	10.1611
12.1	25	-0.5	-0.489088	-0.462086	-0.657605	-0.665923	-0.500757	-0.501311	37.1766	44.173	8.33297	45.1125	9.95218
12.1	30	-0.4	-0.381516	-0.350872	-0.600513	-0.612762	-0.399426	-0.403792	35.811	42.5291	8.36809	43.3658	9.76519
12.1	35	-0.3	-0.272286	-0.242215	-0.537422	-0.557922	-0.298871	-0.294013	34.4733	40.9199	8.42985	41.6552	9.61996
12.1	40	-0.2	-0.159931	-0.13618	-0.468659	-0.488213	-0.203257	-0.194121	33.2409	39.3843	8.50982	40.0286	9.51854
12.1	45	-0.1	-0.0482164	-0.0326762	-0.385232	-0.417644	-0.0967883	-0.0880593	32.0481	37.8845	8.61543	38.4378	9.45344
12.1	50	0	0.0657347	0.075879	-0.289791	-0.336001	-0.00717149	0.00227132	30.9191	36.4341	8.74823	36.8998	9.42977
12.1	55	0.1	0.178975	0.173733	-0.182217	-0.232033	0.0974996	0.097498	29.8836	35.071	8.89427	35.4557	9.43945
12.1	60	0.2	0.292304	0.268443	-0.0600714	-0.118919	0.200802	0.181987	28.9951	33.8761	9.05741	34.1867	9.48089
12.1	65	0.3	0.402962	0.364534	0.0746539	0.00468091	0.298045	0.306527	28.2268	32.7835	9.26696	33.0242	9.58384
12.1	70	0.4	0.509809	0.457992	0.219154	0.14357	0.402304	0.404073	27.6185	31.8753	9.47114	32.0544	9.69832
12.1	75	0.5	0.610564	0.548902	0.370435	0.291655	0.499861	0.495744	27.2106	31.1857	9.70148	31.311	9.85422
12.1	80	0.6	0.705552	0.636828	0.519162	0.450735	0.603506	0.592536	26.986	30.6996	9.94659	30.7799	10.0406
12.1	85	0.7	0.792995	0.726951	0.659318	0.601537	0.697796	0.667826	26.9627	30.4625	10.1774	30.5082	10.2287
12.1	90	0.8	0.872034	0.816049	0.788551	0.747233	0.803246	0.796528	27.1539	30.4819	10.4224	30.5023	10.4444
12.2	10	-0.8	-0.799883	-0.791026	-0.835373	-0.836137	-0.795453	-0.804381	41.4224	49.1581	8.29431	50.4337	10.703
12.2	15	-0.7	-0.697253	-0.683931	-0.772058	-0.769905	-0.701221	-0.706861	39.931	47.4251	8.28568	48.5807	10.4035
12.2	20	-0.6	-0.593789	-0.574503	-0.714288	-0.713298	-0.599414	-0.599575	38.5095	45.7528	8.29462	46.7965	10.1495
12.2	25	-0.5	-0.488551	-0.462943	-0.658197	-0.662737	-0.49822	-0.49059	37.1253	44.1098	8.32025	45.0469	9.93505
12.2	30	-0.4	-0.381257	-0.350765	-0.600042	-0.611576	-0.398552	-0.39334	35.7724	42.4851	8.36059	43.3197	9.75412
12.2	35	-0.3	-0.271852	-0.24279	-0.537892	-0.551642	-0.301041	-0.305113	34.4719	40.8955	8.42952	41.6319	9.62184
12.2	40	-0.2	-0.160854	-0.133909	-0.466811	-0.49081	-0.202163	-0.205747	33.2178	39.3452	8.51715	39.9872	9.52327
12.2	45	-0.1	-0.0469287	-0.0286477	-0.385106	-0.416549	-0.105072	-0.0818267	32.0132	37.8306	8.62367	38.3815	9.45819
12.2	50	0	0.0668126	0.0746212	-0.292577	-0.337564	0.00153893	-0.00339122	30.8988	36.3994	8.74068	36.8659	9.4228
12.2	55	0.1	0.179966	0.174094	-0.182735	-0.237232	0.0969945	0.0973989	29.8613	35.033	8.88704	35.4177	9.43089
12.2	60	0.2	0.291925	0.271479	-0.0570202	-0.126858	0.196741	0.187252	28.9727	33.8326	9.05896	34.1421	9.48188
12.2	65	0.3	0.401837	0.364795	0.0782127	-0.00146917	0.301157	0.311249	28.2109	32.7508	9.25344	32.9916	9.5697
12.2	70	0.4	0.509157	0.455611	0.220462	0.143652	0.405557	0.421679	27.6091	31.8596	9.46629	32.0383	9.69209
12.2	75	0.5	0.610755	0.545977	0.369786	0.301067	0.500375	0.490518	27.1931	31.1563	9.69032	31.2819	9.84316
12.2	80	0.6	0.705433	0.637174	0.518514	0.449703	0.600389	0.614873	26.9591	30.6675	9.9265	30.7478	10.0205
12.2	85	0.7	0.793875	0.725878	0.659222	0.600923	0.693448	0.711938	26.9412	30.4305	10.1719	30.4759	10.2229
12.2	90	0.8	0.871759	0.816914	0.788345	0.745255	0.811559	0.796518	27.1445	30.4548	10.4123	30.4761	10.4352
12.3	10	-0.8	-0.798767	-0.790653	-0.836951	-0.836801	-0.800165	-0.806508	41.3837	49.1097	8.28771	50.383	10.6908
12.3	15	-0.7	-0.696903	-0.682126	-0.771875	-0.773114	-0.699543	-0.704282	39.907	47.389	8.28175	48.5436	10.3972
12.3	20	-0.6	-0.594959	-0.573464	-0.71253	-0.717671	-0.599412	-0.594359	38.4685	45.7063	8.29048	46.7472	10.1417
12.3	25	-0.5	-0.487856	-0.461195	-0.658123	-0.665024	-0.503111	-0.501955	37.0726	44.0398	8.31837	44.9737	9.92784
12.3	30	-0.4	-0.380526	-0.349764	-0.602351	-0.613444	-0.398532	-0.404164	35.7425	42.4422	8.36365	43.2748	9.75374
12.3	35	-0.3	-0.271597	-0.239262	-0.538734	-0.555918	-0.295643	-0.316185	34.4273	40.8441	8.41979	41.5785	9.60796
12.3	40	-0.2	-0.160829	-0.135231	-0.46678	-0.485823	-0.19911	-0.22226	33.1718	39.2863	8.49817	39.9265	9.5008
12.3	45	-0.1	-0.0489939	-0.028646	-0.386427	-0.427873	-0.0933681	-0.0865801	31.9727	37.7819	8.60264	38.3318	9.43555
12.3	50	0	0.0652722	0.0748766	-0.290594	-0.340239	-0.00413418	-0.00295159	30.8811	36.3762	8.74287	36.8407	9.42261
12.3	55	0.1	0.178893	0.173288	-0.180437	-0.239294	0.100285	0.0750876	29.8663	35.034	8.89041	35.4183	9.4335
12.3	60	0.2	0.291752	0.270566	-0.0572684	-0.122206	0.197359	0.185394	28.9293	33.7756	9.05391	34.0826	9.47242
12.3	65	0.3	0.402839	0.362422	0.0765742	0.0113301	0.288334	0.294336	28.1862	32.7152	9.24258	32.9556	9.55934
12.3	70	0.4	0.509055	0.457374	0.222174	0.140992	0.403034	0.411391	27.5846	31.8183	9.456	31.9965	9.68172
12.3	75	0.5	0.610026	0.550018	0.373283	0.290378	0.496534	0.486362	27.1773	31.124	9.68972	31.2489	9.84229
12.3	80	0.6	0.705255	0.63703	0.519198	0.450157	0.602471	0.606141	26.9481	30.6474	9.92779	30.7275	10.0216
12.3	85	0.7	0.793278	0.729071	0.661472	0.594891	0.696843	0.704172	26.9372	30.4105	10.162	30.4561	10.2135
12.3	90	0.8	0.87205	0.816731	0.788198	0.744148	0.798658	0.813078	27.1316	30.423	10.4117	30.4441	10.4343
12.4	10	-0.8	-0.799243	-0.791368	-0.835742	-0.837284	-0.800707	-0.799336	41.3097	49.0234	8.27081	50.2931	10.6671
12.4	15	-0.7	-0.697119	-0.683314	-0.771893	-0.772111	-0.700974	-0.698027	39.8731	47.3543	8.26829	48.5068	10.3784
12.4	20	-0.6	-0.594114	-0.571995	-0.713506	-0.719854	-0.599429	-0.593333	38.4365	45.6635	8.28497	46.7023	10.1311
12.4	25	-0.5	-0.489067	-0.460933	-0.657664	-0.666298	-0.500766	-0.500704	37.0732	44.0394	8.31606	44.9733	9.92624
12.4	30	-0.4	-0.38131	-0.349926	-0.600988	-0.613838	-0.39515	-0.404296	35.7099	42.398	8.35039	43.2296	9.73914
12.4	35	-0.3	-0.272551	-0.240988	-0.537978	-0.553673	-0.296031	-0.311379	34.4008	40.8084	8.41268	41.5412	9.59872
12.4	40	-0.2	-0.160346	-0.133108	-0.467158	-0.489585	-0.205201	-0.201337	33.1494	39.2605	8.49201	39.8996	9.49147
12.4	45	-0.1	-0.0481705	-0.0275503	-0.38456	-0.42183	-0.105052	-0.101318	31.9876	37.7885	8.60923	38.3392	9.44301
12.4	50	0	0.0645969	0.0737715	-0.287719	-0.332814	-0.0035741	-0.0124781	30.8473	36.3174	8.72732	36.7812	9.40722
12.4	55	0.1	0.178117	0.173197	-0.181128	-0.235781	0.100539	0.0947792	29.8502	35.0102	8.88201	35.3943	9.42493
12.4	60	0.2	0.291791	0.269537	-0.0591486	-0.122769	0.198791	0.216603	28.9565	33.8008	9.0563	34.1102	9.47776
12.4	65	0.3	0.40196	0.363758	0.0782134	0.0110857	0.299335	0.297961	28.1622	32.6859	9.23105	32.925	9.54559
12.4	70	0.4	0.509172	0.458725	0.22104	0.142191	0.407643	0.407297	27.57	31.7889	9.45362	31.967	9.67876
12.4	75	0.5	0.610582	0.550062	0.371438	0.292707	0.501569	0.465535	27.1749	31.1139	9.67779	31.2403	9.83191
12.4	80	0.6	0.706207	0.636232	0.519105	0.449726	0.594702	0.596059	26.9196	30.5921	9.90608	30.6726	10.0001
12.4	85	0.7	0.792839	0.728415	0.659483	0.599145	0.701811	0.697316	26.9312	30.3951	10.1626	30.4412	10.2145
12.4	90	0.8	0.8721	0.815835	0.788454	0.747146	0.795435	0.794872	27.0978	30.3705	10.3944	30.391	10.4165
12.5	10	-0.8	-0.799003	-0.792061	-0.836697	-0.836581	-0.799554	-0.79555	41.2912	49.0014	8.26848	50.2692	10.6611
12.5	15	-0.7	-0.697585	-0.681085	-0.771985	-0.77649	-0.698832	-0.704632	39.8115	47.2805	8.2639	48.4292	10.3695
12.5	20	-0.6	-0.594334	-0.571862	-0.714105	-0.716367	-0.599209	-0.604479	38.3918	45.6073	8.27391	46.6442	10.1166
12.5	25	-0.5	-0.488732	-0.460028	-0.65804	-0.668049	-0.497793	-0.498617	37.0298	43.9808	8.30477	44.9127	9.90926
12.5	30	-0.4	-0.380672	-0.352535	-0.602172	-0.607794	-0.399978	-0.396442	35.6849	42.3638	8.34564	43.1945	9.73263
12.5	35	-0.3	-0.271513	-0.24178	-0.537603	-0.55906	-0.297839	-0.286268	34.3642	40.7493	8.40718	41.4809	9.59073
12.5	40	-0.2	-0.16073	-0.133443	-0.465911	-0.493824	-0.206692	-0.198682	33.1129	39.2092	8.47903	39.8469	9.47622
12.5	45	-0.1	-0.0487718	-0.0288403	-0.3854	-0.420144	-0.0972472	-0.104622	31.9285	37.7178	8.58898	38.2663	9.41971
12.5	50	0	0.0657824	0.0742821	-0.289335	-0.337342	-0.000137253	0.0102733	30.8353	36.3035	8.71532	36.7678	9.39289
12.5	55	0.1	0.179268	0.175837	-0.181037	-0.241723	0.105313	0.0996333	29.8033	34.9513	8.87029	35.334	9.41107
12.5	60	0.2	0.291524	0.272365	-0.0575611	-0.124684	0.206394	0.1957	28.928	33.7526	9.04596	34.0613	9.4668
12.5	65	0.3	0.401342	0.364822	0.0790883	0.00209796	0.303389	0.297012	28.1471	32.6611	9.22799	32.9	9.54244
12.5	70	0.4	0.508301	0.461037	0.223141	0.136208	0.396748	0.40302	27.5528	31.759	9.44826	31.9366	9.67318
12.5	75	0.5	0.609614	0.548445	0.373298	0.289707	0.501218	0.50052	27.1458	31.066	9.66788	31.1911	9.82017
12.5	80	0.6	0.705423	0.635146	0.519995	0.453785	0.59606	0.586027	26.9167	30.5734	9.89739	30.6544	9.99203
12.5	85	0.7	0.792191	0.729078	0.660451	0.597783	0.703769	0.705195	26.9029	30.3457	10.1501	30.3913	10.2014
12.5	90	0.8	0.871835	0.817281	0.788736	0.743385	0.806622	0.798171	27.0908	30.3529	10.389	30.3737	10.4115
12.6	10	-0.8	-0.799417	-0.789656	-0.835769	-0.8389	-0.799861	-0.804715	41.2357	48.9396	8.25782	50.2043	10.6448
12.6	15	-0.7	-0.697208	-0.682356	-0.772113	-0.773613	-0.701109	-0.706447	39.7449	47.1959	8.25267	48.3412	10.3511
12.6	20	-0.6	-0.593378	-0.572743	-0.712656	-0.719804	-0.604263	-0.591383	38.3218	45.5255	8.26201	46.5589	10.0979
12.6	25	-0.5	-0.488895	-0.46323	-0.658886	-0.659283	-0.494823	-0.496575	36.9691	43.918	8.28403	44.8471	9.88483
12.6	30	-0.4	-0.381148	-0.351436	-0.600991	-0.609896	-0.400364	-0.397839	35.6423	42.3069	8.34181	43.1351	9.725
12.6	35	-0.3	-0.27271	-0.243759	-0.535587	-0.551717	-0.300639	-0.306323	34.3342	40.7167	8.3967	41.4463	9.57706
12.6	40	-0.2	-0.161397	-0.133682	-0.465831	-0.493588	-0.199142	-0.207981	33.1073	39.1933	8.47831	39.8312	9.4766
12.6	45	-0.1	-0.0479408	-0.0303383	-0.385079	-0.422375	-0.0953321	-0.0830796	31.911	37.6844	8.58471	38.2326	9.41434
12.6	50	0	0.0649515	0.0732193	-0.289205	-0.336304	0.00611154	0.00502045	30.8001	36.2649	8.70269	36.7278	9.38075
12.6	55	0.1	0.178312	0.175105	-0.181588	-0.239223	0.097374	0.0947456	29.7961	34.9352	8.86261	35.3181	9.40358
12.6	60	0.2	0.291372	0.271203	-0.0570859	-0.124965	0.19994	0.189523	28.8997	33.7108	9.0352	34.0189	9.45491
12.6	65	0.3	0.400983	0.365193	0.0801496	0.00596558	0.300232	0.3013	28.1377	32.6377	9.22198	32.8766	9.536
12.6	70	0.4	0.508866	0.455885	0.22457	0.147159	0.392423	0.416095	27.5568	31.7482	9.43482	31.9269	9.66054
12.6	75	0.5	0.609918	0.549195	0.372649	0.295507	0.500925	0.493534	27.1333	31.0405	9.66475	31.1657	9.8177
12.6	80	0.6	0.705426	0.636118	0.519524	0.452522	0.600618	0.609632	26.8941	30.5436	9.88925	30.6244	9.98395
12.6	85	0.7	0.792463	0.728364	0.660813	0.598318	0.704245	0.692679	26.8781	30.2999	10.1381	30.3455	10.1893
12.6	90	0.8	0.871736	0.816929	0.789123	0.744918	0.796238	0.798918	27.0778	30.3205	10.3725	30.342	10.3957
12.7	10	-0.8	-0.798831	-0.791733	-0.8367	-0.834415	-0.799764	-0.794295	41.1896	48.8852	8.24282	50.1474	10.6237
12.7	15	-0.7	-0.697093	-0.682532	-0.772466	-0.774758	-0.701398	-0.705458	39.7205	47.1714	8.24049	48.3159	10.3368
12.7	20	-0.6	-0.594227	-0.57149	-0.715642	-0.720511	-0.600327	-0.605411	38.3364	45.5316	8.25872	46.5664	10.0968
12.7	25	-0.5	-0.487953	-0.463433	-0.657628	-0.658357	-0.502402	-0.495594	36.9429	43.8738	8.28326	44.8014	9.88006
12.7	30	-0.4	-0.38146	-0.351338	-0.600839	-0.610078	-0.402538	-0.4108	35.6089	42.2694	8.32783	43.0964	9.70754
12.7	35	-0.3	-0.272425	-0.24282	-0.536862	-0.553063	-0.302597	-0.30997	34.3307	40.6995	8.39714	41.4295	9.57649
12.7	40	-0.2	-0.160076	-0.134083	-0.467998	-0.495635	-0.202886	-0.184394	33.054	39.1351	8.48076	39.7697	9.47426
12.7	45	-0.1	-0.0476715	-0.0283751	-0.384175	-0.418874	-0.105954	-0.110649	31.8758	37.6339	8.57187	38.1809	9.39909
12.7	50	0	0.0649218	0.0721452	-0.288757	-0.331307	-0.0022916	-0.00347646	30.7827	36.2241	8.70819	36.6859	9.38303
12.7	55	0.1	0.178515	0.173513	-0.179845	-0.237344	0.10206	0.0874733	29.7553	34.8816	8.85648	35.2623	9.39514
12.7	60	0.2	0.292046	0.269578	-0.057405	-0.121224	0.205788	0.210878	28.8744	33.6724	9.02539	33.98	9.44348
12.7	65	0.3	0.401267	0.363596	0.0802147	0.0086995	0.30135	0.315528	28.1282	32.6138	9.22489	32.8525	9.53827
12.7	70	0.4	0.507637	0.458343	0.225563	0.142256	0.398715	0.408676	27.5419	31.7298	9.43072	31.9083	9.65659
12.7	75	0.5	0.609626	0.548552	0.374371	0.29376	0.502866	0.492513	27.1119	31	9.65843	31.1246	9.81045
12.7	80	0.6	0.705127	0.638177	0.521026	0.447133	0.599023	0.601277	26.89	30.5265	9.89117	30.6072	9.98559
12.7	85	0.7	0.793337	0.729239	0.660479	0.597491	0.700195	0.677606	26.8621	30.2696	10.1303	30.3152	10.1815
12.7	90	0.8	0.871508	0.816979	0.78911	0.744699	0.803807	0.809319	27.063	30.2931	10.376	30.3141	10.3985
12.8	10	-0.8	-0.799173	-0.790753	-0.836464	-0.839035	-0.800419	-0.800959	41.1326	48.8168	8.23596	50.0756	10.6114
12.8	15	-0.7	-0.696809	-0.682826	-0.771547	-0.772656	-0.704553	-0.700118	39.6787	47.1151	8.23546	48.2571	10.3267
12.8	20	-0.6	-0.593831	-0.570534	-0.713804	-0.721933	-0.599612	-0.595161	38.2576	45.445	8.24854	46.4744	10.0776
12.8	25	-0.5	-0.488602	-0.462278	-0.65854	-0.664807	-0.501222	-0.500223	36.8856	43.8074	8.27394	44.7322	9.86753
12.8	30	-0.4	-0.382208	-0.350406	-0.600014	-0.613473	-0.396565	-0.406773	35.5551	42.2075	8.31368	43.0312	9.6877
12.8	35	-0.3	-0.272297	-0.243023	-0.538673	-0.557586	-0.299727	-0.297724	34.2748	40.6389	8.38443	41.3665	9.56016
12.8	40	-0.2	-0.161538	-0.135164	-0.465283	-0.488314	-0.201347	-0.199045	33.0217	39.0937	8.46456	39.7268	9.4552
12.8	45	-0.1	-0.0491733	-0.0284696	-0.385473	-0.420022	-0.0962961	-0.0978288	31.8494	37.6016	8.56997	38.1471	9.3961
12.8	50	0	0.0643085	0.0742494	-0.28985	-0.338218	0.00442934	0.00181917	30.765	36.2099	8.69721	36.6715	9.37242
12.8	55	0.1	0.179362	0.171511	-0.179573	-0.230683	0.0906019	0.0865101	29.7257	34.8283	8.84656	35.2082	9.38308
12.8	60	0.2	0.291011	0.271289	-0.0555557	-0.125279	0.206791	0.200874	28.8474	33.6374	9.0147	33.9435	9.43172
12.8	65	0.3	0.401602	0.364898	0.081024	0.00201883	0.299562	0.310458	28.0994	32.5647	9.20223	32.8038	9.51649
12.8	70	0.4	0.507978	0.458316	0.225131	0.142995	0.403378	0.396143	27.4997	31.6691	9.41437	31.8464	9.63864
12.8	75	0.5	0.609561	0.5499	0.373343	0.289998	0.506821	0.501812	27.0792	30.9617	9.63628	31.0861	9.78732
12.8	80	0.6	0.704511	0.638537	0.520868	0.448272	0.60309	0.611185	26.88	30.5022	9.87882	30.5832	9.97336
12.8	85	0.7	0.792211	0.729289	0.662359	0.594424	0.698737	0.723958	26.8676	30.2623	10.1185	30.3087	10.1705
12.8	90	0.8	0.871575	0.817861	0.789176	0.743735	0.802592	0.781999	27.0372	30.2494	10.3584	30.2705	10.3811
12.9	10	-0.8	-0.798935	-0.791646	-0.83692	-0.837065	-0.798347	-0.797273	41.1055	48.7793	8.22487	50.0376	10.5985
12.9	15	-0.7	-0.697543	-0.681902	-0.772579	-0.774196	-0.69698	-0.705656	39.6332	47.0667	8.22159	48.2058	10.3075
12.9	20	-0.6	-0.594272	-0.5712	-0.712419	-0.721294	-0.602192	-0.591373	38.2089	45.3812	8.2373	46.4084	10.0628
12.9	25	-0.5	-0.487998	-0.461652	-0.65884	-0.661494	-0.500721	-0.505139	36.8427	43.7556	8.26354	44.6781	9.85134
12.9	30	-0.4	-0.381484	-0.352718	-0.599505	-0.612221	-0.401892	-0.39413	35.5399	42.175	8.3105	42.9988	9.68506
12.9	35	-0.3	-0.271695	-0.24176	-0.538072	-0.558065	-0.299709	-0.297856	34.2524	40.6105	8.3815	41.3364	9.55333
12.9	40	-0.2	-0.161378	-0.135155	-0.464945	-0.485301	-0.199216	-0.207339	32.9788	39.0337	8.45637	39.6644	9.44224
12.9	45	-0.1	-0.0491207	-0.0306846	-0.38387	-0.417088	-0.0987332	-0.0962531	31.8237	37.5643	8.56368	38.1083	9.38671
12.9	50	0	0.0653209	0.0713136	-0.291594	-0.331491	-0.00150991	-0.00877193	30.7355	36.1637	8.69201	36.6247	9.36568
12.9	55	0.1	0.179021	0.173162	-0.179512	-0.233135	0.100995	0.109965	29.7223	34.8212	8.835	35.2022	9.37176
12.9	60	0.2	0.291141	0.270112	-0.0559291	-0.123919	0.200811	0.197971	28.8154	33.5948	8.99662	33.9008	9.41286
12.9	65	0.3	0.400841	0.36418	0.0810594	0.00736263	0.29976	0.300085	28.0964	32.5589	9.20256	32.7981	9.51565
12.9	70	0.4	0.507352	0.457417	0.226093	0.14325	0.39813	0.414863	27.497	31.6464	9.41519	31.8239	9.63927
12.9	75	0.5	0.609685	0.551501	0.37415	0.288822	0.503149	0.494937	27.0702	30.9457	9.63479	31.0698	9.78571
12.9	80	0.6	0.704571	0.638832	0.521794	0.447152	0.5998	0.610867	26.8597	30.4675	9.86834	30.5484	9.96345
12.9	85	0.7	0.792197	0.725818	0.662245	0.602393	0.69655	0.702511	26.8497	30.2322	10.1157	30.2784	10.1677
12.9	90	0.8	0.871553	0.817553	0.790266	0.743966	0.80014	0.785927	27.0289	30.2314	10.3553	30.2522	10.3777
13	10	-0.8	-0.798928	-0.791226	-0.836455	-0.837042	-0.800434	-0.799885	41.0607	48.7238	8.221	49.9787	10.5889
13	15	-0.7	-0.697683	-0.68274	-0.771435	-0.774716	-0.69855	-0.695325	39.5879	47.0068	8.21349	48.1435	10.2948
13	20	-0.6	-0.593688	-0.572761	-0.713391	-0.719498	-0.6007	-0.596963	38.1851	45.3492	8.23086	46.3752	10.0527
13	25	-0.5	-0.48825	-0.460568	-0.658344	-0.668777	-0.499954	-0.494609	36.8351	43.7369	8.26463	44.6589	9.85226
13	30	-0.4	-0.381366	-0.351461	-0.599913	-0.611175	-0.400967	-0.392418	35.4873	42.1146	8.30705	42.9348	9.67583
13	35	-0.3	-0.272074	-0.240254	-0.53752	-0.557086	-0.301148	-0.306823	34.2316	40.5773	8.37328	41.3024	9.54512
13	40	-0.2	-0.161061	-0.13365	-0.466299	-0.491735	-0.197754	-0.203968	32.975	39.0164	8.44999	39.6483	9.43723
13	45	-0.1	-0.0478553	-0.0310131	-0.385236	-0.418874	-0.103065	-0.0797807	31.8018	37.5319	8.56024	38.0757	9.38189
13	50	0	0.0653754	0.0737952	-0.291815	-0.326445	0.00255156	-0.0220036	30.7052	36.1136	8.68593	36.5733	9.35744
13	55	0.1	0.178854	0.175036	-0.178217	-0.238985	0.103275	0.0958986	29.6943	34.7856	8.8271	35.1652	9.36223
13	60	0.2	0.290479	0.269722	-0.0548725	-0.121688	0.200006	0.226517	28.8085	33.5698	9.0059	33.8749	9.42212
13	65	0.3	0.400742	0.367245	0.0813081	0.00168713	0.295026	0.278273	28.0561	32.4997	9.19017	32.7375	9.50289
13	70	0.4	0.508746	0.460307	0.224176	0.140992	0.396674	0.381056	27.45	31.5925	9.39044	31.7696	9.61454
13	75	0.5	0.609249	0.548324	0.37556	0.29314	0.498063	0.511455	27.0639	30.919	9.62155	31.044	9.77287
13	80	0.6	0.704904	0.64076	0.521949	0.441163	0.595983	0.61348	26.8317	30.4173	9.85889	30.4979	9.95315
13	85	0.7	0.792871	0.728788	0.661702	0.598046	0.7006	0.713263	26.8232	30.1925	10.1015	30.2384	10.1531
13	90	0.8	0.871347	0.816526	0.78923	0.746503	0.79893	0.790793	27.0022	30.189	10.3366	30.2101	10.3593
13.1	10	-0.8	-0.798918	-0.791215	-0.836016	-0.834994	-0.800861	-0.803409	40.9855	48.6355	8.2007	49.8869	10.5605
13.1	15	-0.7	-0.697067	-0.68286	-0.772963	-0.773415	-0.700367	-0.69643	39.5522	46.9637	8.20408	48.0986	10.282
13.1	20	-0.6	-0.593871	-0.570639	-0.714797	-0.718496	-0.599601	-0.609091	38.1647	45.3257	8.22242	46.351	10.0429
13.1	25	-0.5	-0.488742	-0.462023	-0.658195	-0.666344	-0.498964	-0.493229	36.7881	43.6787	8.25657	44.5975	9.83794
13.1	30	-0.4	-0.381132	-0.350089	-0.599862	-0.619586	-0.402361	-0.390643	35.465	42.0787	8.2985	42.8986	9.66607
13.1	35	-0.3	-0.272664	-0.24256	-0.536696	-0.553715	-0.299708	-0.313659	34.1735	40.5047	8.35871	41.2276	9.5273
13.1	40	-0.2	-0.160993	-0.137846	-0.464683	-0.489551	-0.201022	-0.186511	32.9476	38.977	8.44689	39.6076	9.43282
13.1	45	-0.1	-0.0488602	-0.0289489	-0.383289	-0.425118	-0.101388	-0.0959283	31.7945	37.5137	8.55343	38.0578	9.37726
13.1	50	0	0.0652544	0.0746455	-0.2907	-0.34066	0.00728389	0.00480559	30.6859	36.0883	8.67635	36.5479	9.34749
13.1	55	0.1	0.178333	0.172162	-0.179596	-0.232741	0.102621	0.0991571	29.674	34.7533	8.8241	35.1322	9.35895
13.1	60	0.2	0.291281	0.268196	-0.0558797	-0.117312	0.200327	0.187819	28.7823	33.5306	8.98973	33.8362	9.4057
13.1	65	0.3	0.401083	0.364454	0.0816294	0.00538843	0.299346	0.302489	28.0463	32.4823	9.18591	32.7201	9.49799
13.1	70	0.4	0.508937	0.456782	0.223914	0.150695	0.398336	0.409407	27.4252	31.5518	9.38097	31.7283	9.6042
13.1	75	0.5	0.609881	0.551399	0.374968	0.288978	0.495913	0.495365	27.0153	30.8524	9.60527	30.9759	9.7554
13.1	80	0.6	0.705266	0.638028	0.520627	0.450079	0.602824	0.606813	26.815	30.3959	9.84796	30.4763	9.94214
13.1	85	0.7	0.792457	0.726695	0.66206	0.600801	0.699144	0.701966	26.8028	30.1528	10.0921	30.1986	10.1435
13.1	90	0.8	0.871524	0.819509	0.789316	0.740352	0.801899	0.791561	26.9792	30.1417	10.3288	30.1627	10.3514
13.2	10	-0.8	-0.798757	-0.791135	-0.838265	-0.836285	-0.798628	-0.80346	40.9603	48.6008	8.20055	49.8508	10.5582
13.2	15	-0.7	-0.697102	-0.682566	-0.772177	-0.77582	-0.703428	-0.69543	39.4905	46.8931	8.19201	48.0243	10.263
13.2	20	-0.6	-0.593573	-0.571331	-0.714004	-0.720294	-0.59966	-0.599161	38.0924	45.2395	8.20646	46.2611	10.0209
13.2	25	-0.5	-0.490018	-0.461247	-0.656016	-0.667936	-0.498373	-0.494957	36.7424	43.6286	8.24088	44.5453	9.82
13.2	30	-0.4	-0.382098	-0.351618	-0.600164	-0.608123	-0.402265	-0.412492	35.4323	42.0397	8.29401	42.8571	9.65791
13.2	35	-0.3	-0.272268	-0.244776	-0.536736	-0.54924	-0.303823	-0.308196	34.1262	40.4487	8.34963	41.1686	9.51228
13.2	40	-0.2	-0.162277	-0.136537	-0.464538	-0.4904	-0.198143	-0.193944	32.9412	38.9639	8.43862	39.5946	9.42452
13.2	45	-0.1	-0.0491353	-0.0306138	-0.381892	-0.418572	-0.10554	-0.0999198	31.7559	37.4709	8.53526	38.0129	9.35395
13.2	50	0	0.0646216	0.0769647	-0.288645	-0.339048	-0.00279995	-0.0133611	30.6626	36.0531	8.67565	36.5111	9.34459
13.2	55	0.1	0.178141	0.174289	-0.176844	-0.236928	0.0950875	0.0749412	29.6691	34.7343	8.81624	35.114	9.35191
13.2	60	0.2	0.290924	0.272067	-0.055775	-0.13063	0.205815	0.216392	28.7693	33.518	8.97767	33.8234	9.39244
13.2	65	0.3	0.401317	0.36468	0.0823196	0.00597049	0.302147	0.309743	28.0153	32.4353	9.16902	32.6722	9.47902
13.2	70	0.4	0.507833	0.457652	0.226712	0.142704	0.397707	0.396597	27.4234	31.5371	9.37076	31.7141	9.59427
13.2	75	0.5	0.609502	0.550277	0.376596	0.28985	0.493916	0.482061	27.0182	30.8397	9.60923	30.964	9.76052
13.2	80	0.6	0.703892	0.639113	0.523126	0.445385	0.599881	0.60163	26.7964	30.3681	9.84255	30.4475	9.93553
13.2	85	0.7	0.792557	0.729373	0.662181	0.594894	0.701254	0.704284	26.787	30.1213	10.0785	30.1671	10.1298
13.2	90	0.8	0.870773	0.819602	0.791393	0.739187	0.805432	0.787974	26.9764	30.1209	10.3177	30.1422	10.3406
13.3	10	-0.8	-0.798833	-0.791808	-0.836845	-0.834987	-0.801499	-0.802089	40.8836	48.5203	8.18098	49.7653	10.5289
13.3	15	-0.7	-0.696717	-0.682822	-0.773254	-0.772236	-0.699355	-0.700526	39.4519	46.8423	8.18834	47.9715	10.2555
13.3	20	-0.6	-0.593719	-0.570835	-0.716277	-0.720791	-0.599986	-0.606679	38.0863	45.2229	8.20991	46.2447	10.0245
13.3	25	-0.5	-0.488727	-0.462311	-0.6582	-0.662495	-0.497392	-0.502074	36.7371	43.6099	8.2325	44.5278	9.81259
13.3	30	-0.4	-0.381925	-0.353385	-0.598772	-0.605152	-0.400861	-0.406426	35.4073	42.0101	8.27351	42.8269	9.63579
13.3	35	-0.3	-0.273072	-0.239704	-0.537788	-0.557463	-0.298301	-0.302564	34.1124	40.424	8.34233	41.144	9.50528
13.3	40	-0.2	-0.161212	-0.132423	-0.464616	-0.501226	-0.200714	-0.193916	32.8897	38.898	8.4359	39.5262	9.41818
13.3	45	-0.1	-0.0486786	-0.0280111	-0.382593	-0.422844	-0.101725	-0.0905515	31.7372	37.4285	8.53419	37.9708	9.35365
13.3	50	0	0.064521	0.0778888	-0.286668	-0.339277	-0.000589244	-0.0061422	30.654	36.0355	8.66327	36.4935	9.33075
13.3	55	0.1	0.177334	0.173757	-0.176569	-0.237266	0.0961243	0.092963	29.6406	34.6902	8.81313	35.068	9.34593
13.3	60	0.2	0.290804	0.269551	-0.0536131	-0.121893	0.194298	0.219448	28.735	33.4633	8.97377	33.7674	9.38804
13.3	65	0.3	0.401148	0.365846	0.0821764	-0.00418192	0.299884	0.320561	27.9959	32.407	9.17065	32.6435	9.4812
13.3	70	0.4	0.506023	0.460687	0.227962	0.13922	0.406443	0.40848	27.4392	31.5498	9.37789	31.727	9.60163
13.3	75	0.5	0.6085	0.549783	0.377453	0.295607	0.491292	0.485532	27.0055	30.8172	9.6137	30.9401	9.76317
13.3	80	0.6	0.704333	0.639506	0.522742	0.444887	0.603246	0.604778	26.7769	30.3257	9.83254	30.4053	9.9254
13.3	85	0.7	0.792437	0.731571	0.662486	0.589089	0.704188	0.717027	26.7544	30.0686	10.0645	30.114	10.1154
13.3	90	0.8	0.870859	0.818196	0.789531	0.7429	0.798065	0.79129	26.9441	30.0725	10.3081	30.0933	10.3304
13.4	10	-0.8	-0.799396	-0.792497	-0.836465	-0.834423	-0.80003	-0.797362	40.8585	48.4855	8.17047	49.7295	10.5161
13.4	15	-0.7	-0.697734	-0.681926	-0.773104	-0.776467	-0.69786	-0.701872	39.43	46.8056	8.1772	47.9344	10.2437
13.4	20	-0.6	-0.593817	-0.570563	-0.715146	-0.723424	-0.603766	-0.600443	38.0366	45.1641	8.19197	46.1834	10.0014
13.4	25	-0.5	-0.488966	-0.461023	-0.659181	-0.668222	-0.496419	-0.494345	36.6936	43.5587	8.2281	44.4738	9.80308
13.4	30	-0.4	-0.382083	-0.353257	-0.601167	-0.610022	-0.400835	-0.403669	35.3847	41.9773	8.27458	42.7936	9.63555
13.4	35	-0.3	-0.272527	-0.242828	-0.537378	-0.554507	-0.301092	-0.295246	34.0929	40.3943	8.33983	41.1137	9.5012
13.4	40	-0.2	-0.161592	-0.135502	-0.464691	-0.48916	-0.196268	-0.191904	32.8815	38.8804	8.43035	39.5082	9.41127
13.4	45	-0.1	-0.0493863	-0.0290905	-0.381129	-0.416441	-0.10085	-0.111539	31.694	37.3881	8.51832	37.9273	9.33309
13.4	50	0	0.0639371	0.0766993	-0.285657	-0.341052	0.0049505	0.0145096	30.6174	35.9895	8.65652	36.4457	9.32219
13.4	55	0.1	0.177947	0.175826	-0.178861	-0.242367	0.10482	0.0974097	29.6237	34.6701	8.80012	35.0486	9.33361
13.4	60	0.2	0.290467	0.271671	-0.0520056	-0.124057	0.193151	0.200692	28.7289	33.4506	8.97344	33.7536	9.38575
13.4	65	0.3	0.400686	0.365253	0.0826471	0.00517448	0.297915	0.318532	27.9851	32.3833	9.16108	32.6199	9.47107
13.4	70	0.4	0.506286	0.458145	0.22799	0.142442	0.402728	0.405426	27.4153	31.5162	9.37391	31.6928	9.59674
13.4	75	0.5	0.608584	0.551463	0.377072	0.289172	0.507777	0.491927	26.9815	30.7822	9.59209	30.9059	9.74266
13.4	80	0.6	0.703368	0.639009	0.524879	0.445946	0.59898	0.60667	26.7743	30.3129	9.82444	30.393	9.91793
13.4	85	0.7	0.79132	0.729723	0.663636	0.594377	0.703233	0.704055	26.7609	30.066	10.0661	30.1123	10.1183
13.4	90	0.8	0.870536	0.817579	0.790767	0.743667	0.804222	0.802055	26.9453	30.0598	10.3015	30.081	10.3244
13.5	10	-0.8	-0.799051	-0.791609	-0.83589	-0.83826	-0.801707	-0.795397	40.8116	48.4293	8.16533	49.6703	10.5059
13.5	15	-0.7	-0.697638	-0.685106	-0.770955	-0.7681	-0.700374	-0.702819	39.3781	46.7572	8.16826	47.8815	10.2262
13.5	20	-0.6	-0.594047	-0.573032	-0.713693	-0.719514	-0.600777	-0.596604	37.999	45.1144	8.18684	46.1312	9.99142
13.5	25	-0.5	-0.489343	-0.461689	-0.657088	-0.663018	-0.499843	-0.507916	36.6364	43.4899	8.21846	44.4014	9.78776
13.5	30	-0.4	-0.381517	-0.354544	-0.600273	-0.606337	-0.401349	-0.393257	35.302	41.8806	8.26159	42.6919	9.61408
13.5	35	-0.3	-0.272313	-0.242997	-0.535986	-0.55079	-0.302306	-0.29784	34.0437	40.3404	8.33083	41.0564	9.48702
13.5	40	-0.2	-0.161123	-0.133666	-0.466956	-0.490968	-0.198676	-0.211096	32.8309	38.8212	8.41488	39.4473	9.39252
13.5	45	-0.1	-0.0488151	-0.0307037	-0.38396	-0.414953	-0.0965964	-0.09325	31.6496	37.3217	8.52084	37.8592	9.33251
13.5	50	0	0.0642431	0.0732454	-0.285802	-0.331726	-0.009179	-0.00493827	30.5459	35.8973	8.64531	36.3497	9.30579
13.5	55	0.1	0.178178	0.17559	-0.175356	-0.245996	0.0992453	0.110552	29.5845	34.61	8.79948	34.9859	9.32889
13.5	60	0.2	0.290231	0.270877	-0.0531282	-0.127146	0.199738	0.206702	28.7123	33.4202	8.96036	33.7239	9.37291
13.5	65	0.3	0.399872	0.36875	0.0833438	-0.00316014	0.296868	0.30327	27.9705	32.3649	9.15069	32.6013	9.46055
13.5	70	0.4	0.506194	0.457777	0.230194	0.144638	0.40018	0.397958	27.3989	31.4668	9.36659	31.6439	9.59047
13.5	75	0.5	0.608536	0.551655	0.377327	0.285024	0.504942	0.511936	26.9732	30.7589	9.57944	30.8831	9.73036
13.5	80	0.6	0.70424	0.639053	0.523932	0.447452	0.602831	0.599045	26.7644	30.285	9.81364	30.3661	9.90844
13.5	85	0.7	0.791018	0.728656	0.66444	0.59824	0.693941	0.688525	26.7319	30.011	10.0617	30.0562	10.1124
13.5	90	0.8	0.870785	0.81808	0.790561	0.742183	0.800474	0.795664	26.9173	30.0156	10.2919	30.0368	10.3147
13.6	10	-0.8	-0.799343	-0.792151	-0.836011	-0.835417	-0.799241	-0.800661	40.7636	48.3709	8.15513	49.6093	10.4906
13.6	15	-0.7	-0.697203	-0.683063	-0.772978	-0.774243	-0.700624	-0.701166	39.3465	46.7128	8.15937	47.8365	10.2151
13.6	20	-0.6	-0.59385	-0.572515	-0.715321	-0.718733	-0.598175	-0.594571	37.9459	45.0531	8.17455	46.0673	9.97512
13.6	25	-0.5	-0.488399	-0.461769	-0.659491	-0.6663	-0.498937	-0.499635	36.6058	43.4477	8.21184	44.3587	9.77934
13.6	30	-0.4	-0.381313	-0.352572	-0.599609	-0.608283	-0.401655	-0.394922	35.3069	41.8717	8.26033	42.6838	9.61247
13.6	35	-0.3	-0.272539	-0.242861	-0.537923	-0.557573	-0.301887	-0.303222	34.0449	40.3186	8.32047	41.037	9.47899
13.6	40	-0.2	-0.161625	-0.133523	-0.464545	-0.495677	-0.203774	-0.203732	32.7939	38.7776	8.40393	39.4015	9.3777
13.6	45	-0.1	-0.0487592	-0.0283673	-0.384052	-0.418389	-0.102647	-0.0949081	31.6557	37.3204	8.52159	37.8587	9.33386
13.6	50	0	0.0637794	0.0752555	-0.286577	-0.336175	-0.00102166	-0.0162681	30.5643	35.9155	8.63631	36.37	9.29948
13.6	55	0.1	0.177739	0.173821	-0.175081	-0.239804	0.0961812	0.121947	29.5806	34.6038	8.7954	34.9798	9.3249
13.6	60	0.2	0.289363	0.273098	-0.0510188	-0.128227	0.204783	0.205161	28.6857	33.3817	8.95322	33.6839	9.36336
13.6	65	0.3	0.400759	0.367411	0.0839543	0.00473843	0.296278	0.285508	27.936	32.3026	9.14512	32.538	9.45352
13.6	70	0.4	0.507754	0.458546	0.227944	0.139376	0.404481	0.404822	27.3362	31.3993	9.33628	31.5749	9.55787
13.6	75	0.5	0.608895	0.548817	0.377091	0.293911	0.495071	0.486677	26.9394	30.711	9.57376	30.834	9.72344
13.6	80	0.6	0.704044	0.64275	0.525471	0.436374	0.595729	0.597168	26.7295	30.2341	9.80354	30.3137	9.89659
13.6	85	0.7	0.791224	0.729933	0.666362	0.593575	0.697537	0.699129	26.7311	30.0078	10.0503	30.0535	10.1016
13.6	90	0.8	0.870816	0.81761	0.791053	0.74425	0.800042	0.782011	26.9122	29.9921	10.2823	30.0136	10.3053
13.7	10	-0.8	-0.798688	-0.792833	-0.836966	-0.835525	-0.800385	-0.792493	40.6976	48.2956	8.13991	49.5302	10.4678
13.7	15	-0.7	-0.697333	-0.683353	-0.772177	-0.77394	-0.698404	-0.70274	39.2559	46.6031	8.14755	47.7215	10.1948
13.7	20	-0.6	-0.594824	-0.572073	-0.713892	-0.718732	-0.59755	-0.602116	37.8945	44.9954	8.16592	46.0057	9.95872
13.7	25	-0.5	-0.488645	-0.46172	-0.657852	-0.666303	-0.498427	-0.510348	36.5699	43.4046	8.19517	44.3135	9.75766
13.7	30	-0.4	-0.381769	-0.352067	-0.600791	-0.610428	-0.399395	-0.395431	35.2565	41.8209	8.24477	42.6308	9.59419
13.7	35	-0.3	-0.2728	-0.23837	-0.535125	-0.556662	-0.302831	-0.322119	33.9945	40.2642	8.31897	40.9785	9.47166
13.7	40	-0.2	-0.162199	-0.135348	-0.464461	-0.48791	-0.204705	-0.199539	32.7767	38.7449	8.39625	39.3691	9.37135
13.7	45	-0.1	-0.049526	-0.026378	-0.382174	-0.422349	-0.0949475	-0.0995295	31.6271	37.2852	8.50355	37.8224	9.31419
13.7	50	0	0.0641365	0.0735741	-0.287634	-0.336288	0.00191987	0.0125049	30.5417	35.8783	8.63293	36.333	9.29628
13.7	55	0.1	0.176645	0.176037	-0.174268	-0.238995	0.10071	0.0900265	29.553	34.5679	8.77972	34.943	9.30879
13.7	60	0.2	0.289757	0.271655	-0.0515652	-0.122557	0.201579	0.18842	28.6501	33.3319	8.95369	33.6324	9.36133
13.7	65	0.3	0.399459	0.366099	0.0855808	-0.000525302	0.305612	0.315964	27.9454	32.3063	9.14185	32.5424	9.45157
13.7	70	0.4	0.507104	0.459887	0.228044	0.137386	0.39383	0.39862	27.3282	31.3792	9.34128	31.5547	9.56281
13.7	75	0.5	0.608284	0.548174	0.378697	0.291256	0.502476	0.51312	26.9451	30.7044	9.5644	30.8282	9.71459
13.7	80	0.6	0.704357	0.638869	0.524396	0.446303	0.604326	0.597619	26.7056	30.196	9.79368	30.2757	9.88652
13.7	85	0.7	0.790905	0.729111	0.6647	0.598456	0.695284	0.698199	26.7053	29.9641	10.0424	30.0094	10.0933
13.7	90	0.8	0.870821	0.817163	0.791431	0.744941	0.795918	0.809187	26.892	29.9594	10.2813	29.9804	10.3039
13.8	10	-0.8	-0.79887	-0.791519	-0.835897	-0.836819	-0.800436	-0.79821	40.6634	48.2546	8.13457	49.4872	10.4582
13.8	15	-0.7	-0.696928	-0.683152	-0.772813	-0.774911	-0.701734	-0.693661	39.25	46.5961	8.14397	47.7144	10.1896
13.8	20	-0.6	-0.592941	-0.572163	-0.71491	-0.717823	-0.601023	-0.59847	37.873	44.9574	8.16443	45.9673	9.95576
13.8	25	-0.5	-0.488759	-0.460621	-0.660104	-0.66454	-0.500637	-0.497261	36.5477	43.3731	8.19648	44.281	9.75774
13.8	30	-0.4	-0.383112	-0.351376	-0.597499	-0.611714	-0.404039	-0.396564	35.2324	41.7852	8.24832	42.5921	9.59325
13.8	35	-0.3	-0.272933	-0.240628	-0.533512	-0.558571	-0.306292	-0.299013	33.9391	40.199	8.29846	40.9107	9.44686
13.8	40	-0.2	-0.161851	-0.13514	-0.464586	-0.492606	-0.201629	-0.196106	32.7518	38.7146	8.38813	39.3372	9.35982
13.8	45	-0.1	-0.0486661	-0.0296738	-0.381312	-0.4187	-0.104163	-0.096925	31.5956	37.2387	8.48992	37.7757	9.30003
13.8	50	0	0.0637703	0.0735892	-0.285305	-0.337056	-0.00094481	0.011105	30.5142	35.8448	8.63341	36.2967	9.2936
13.8	55	0.1	0.177017	0.174124	-0.173862	-0.239786	0.105199	0.114979	29.52	34.5172	8.77494	34.8909	9.30152
13.8	60	0.2	0.289763	0.270629	-0.0508348	-0.121356	0.200408	0.201652	28.6473	33.3119	8.93858	33.6137	9.3486
13.8	65	0.3	0.399389	0.365534	0.0849305	0.00751147	0.298473	0.310933	27.9084	32.2625	9.12341	32.4976	9.43126
13.8	70	0.4	0.507126	0.458638	0.23015	0.1419	0.404319	0.398105	27.3247	31.358	9.33244	31.534	9.5542
13.8	75	0.5	0.608409	0.550052	0.378501	0.286881	0.500762	0.507527	26.9134	30.6602	9.5561	30.7836	9.70593
13.8	80	0.6	0.703837	0.638768	0.525227	0.445482	0.60374	0.605962	26.6889	30.1698	9.78586	30.2488	9.87815
13.8	85	0.7	0.791347	0.728592	0.663794	0.597047	0.700505	0.716388	26.6875	29.9339	10.0248	29.9796	10.076
13.8	90	0.8	0.869948	0.818529	0.792738	0.740286	0.801936	0.802592	26.8782	29.9239	10.2658	29.9453	10.2887
13.9	10	-0.8	-0.799403	-0.791495	-0.835564	-0.836328	-0.800272	-0.800065	40.6152	48.2029	8.12192	49.432	10.4397
13.9	15	-0.7	-0.697597	-0.682153	-0.772909	-0.771726	-0.699273	-0.706812	39.2061	46.5417	8.13462	47.657	10.1756
13.9	20	-0.6	-0.59365	-0.572527	-0.716326	-0.718755	-0.599561	-0.595403	37.8272	44.9059	8.14986	45.9138	9.93791
13.9	25	-0.5	-0.489275	-0.460981	-0.657509	-0.665651	-0.498731	-0.496428	36.5073	43.329	8.1831	44.2345	9.74
13.9	30	-0.4	-0.38114	-0.350512	-0.600816	-0.614754	-0.40142	-0.405657	35.1852	41.7233	8.23292	42.5295	9.57579
13.9	35	-0.3	-0.271987	-0.241086	-0.536822	-0.560092	-0.298975	-0.285626	33.9186	40.1659	8.29312	40.8776	9.44049
13.9	40	-0.2	-0.161439	-0.134554	-0.466608	-0.497006	-0.19831	-0.204355	32.7156	38.6564	8.3851	39.2784	9.35617
13.9	45	-0.1	-0.0501904	-0.0287236	-0.380145	-0.422513	-0.102284	-0.101453	31.576	37.2083	8.49803	37.7428	9.30511
13.9	50	0	0.064051	0.0743518	-0.283031	-0.337747	-0.00879267	0.015945	30.4825	35.7945	8.61464	36.2462	9.27406
13.9	55	0.1	0.178772	0.172734	-0.176852	-0.23234	0.0948372	0.0823388	29.4971	34.4763	8.763	34.8511	9.29044
13.9	60	0.2	0.290164	0.271478	-0.0502511	-0.123336	0.19449	0.193515	28.6319	33.2874	8.93671	33.5893	9.3468
13.9	65	0.3	0.399399	0.36622	0.0865298	0.000203039	0.303642	0.303113	27.888	32.2288	9.11592	32.4633	9.42239
13.9	70	0.4	0.505264	0.460489	0.231849	0.142421	0.400637	0.398374	27.3474	31.3734	9.34517	31.5497	9.56785
13.9	75	0.5	0.60748	0.55065	0.379065	0.292485	0.499912	0.497659	26.8924	30.6225	9.54054	30.7457	9.68997
13.9	80	0.6	0.702827	0.640704	0.527103	0.442271	0.600689	0.60871	26.6807	30.144	9.77685	30.2235	9.86974
13.9	85	0.7	0.79101	0.727776	0.666044	0.600405	0.694974	0.695302	26.6869	29.9102	10.0208	29.9564	10.0726
13.9	90	0.8	0.870372	0.818782	0.792337	0.741092	0.796883	0.812913	26.8573	29.8857	10.26	29.9067	10.2826
14	10	-0.8	-0.799723	-0.790136	-0.83505	-0.840405	-0.800114	-0.800798	40.5722	48.149	8.111	49.3764	10.4252
14	15	-0.7	-0.697203	-0.682994	-0.772307	-0.772014	-0.701656	-0.700951	39.1692	46.4986	8.13068	47.6112	10.1656
14	20	-0.6	-0.593719	-0.572909	-0.715344	-0.718263	-0.603526	-0.597762	37.8075	44.8763	8.14753	45.883	9.93222
14	25	-0.5	-0.489276	-0.46082	-0.657172	-0.6651	-0.501662	-0.503421	36.4518	43.2582	8.17727	44.1611	9.73078
14	30	-0.4	-0.381205	-0.350999	-0.599953	-0.612016	-0.400339	-0.398416	35.1543	41.6775	8.23026	42.4816	9.5694
14	35	-0.3	-0.273793	-0.241609	-0.535037	-0.553973	-0.294614	-0.319693	33.9146	40.1593	8.2895	40.8702	9.43567
14	40	-0.2	-0.162457	-0.136408	-0.464768	-0.490681	-0.201998	-0.19284	32.7047	38.6399	8.37909	39.2614	9.34952
14	45	-0.1	-0.0489323	-0.0290998	-0.381829	-0.420814	-0.09731	-0.0987791	31.5121	37.1312	8.48344	37.6636	9.28784
14	50	0	0.0630234	0.0766533	-0.283802	-0.336323	0.000943607	-0.00608394	30.4819	35.782	8.60624	36.2352	9.26649
14	55	0.1	0.177136	0.17357	-0.173564	-0.239895	0.0983386	0.0962293	29.491	34.4621	8.76254	34.8362	9.28834
14	60	0.2	0.289528	0.271001	-0.0505536	-0.125029	0.199134	0.208211	28.6065	33.2487	8.92363	33.55	9.33301
14	65	0.3	0.400375	0.366136	0.0862213	0.00262663	0.298161	0.289548	27.8611	32.1815	9.11651	32.4155	9.42289
14	70	0.4	0.506659	0.459068	0.231061	0.142145	0.39722	0.389272	27.2824	31.2888	9.31777	31.4636	9.53784
14	75	0.5	0.60771	0.547635	0.379265	0.297653	0.502544	0.50732	26.8926	30.6144	9.54425	30.7375	9.69336
14	80	0.6	0.703803	0.638258	0.525421	0.446719	0.60227	0.610723	26.6604	30.1075	9.76656	30.1876	9.86034
14	85	0.7	0.790993	0.729036	0.664381	0.598438	0.698468	0.69195	26.664	29.8824	10.0132	29.9285	10.0648
14	90	0.8	0.870979	0.817169	0.791062	0.744455	0.79541	0.804515	26.8402	29.8604	10.2469	29.8817	10.2698
14.1	10	-0.8	-0.798767	-0.790719	-0.838036	-0.835456	-0.797955	-0.80717	40.5372	48.1058	8.10829	49.3311	10.4181
14.1	15	-0.7	-0.69704	-0.681074	-0.773058	-0.776356	-0.702636	-0.70471	39.1502	46.4757	8.11906	47.5883	10.1529
14.1	20	-0.6	-0.593554	-0.573085	-0.715461	-0.717023	-0.597741	-0.60461	37.7508	44.8111	8.13813	45.8141	9.9169
14.1	25	-0.5	-0.489148	-0.462832	-0.656865	-0.66558	-0.500317	-0.494421	36.4399	43.2371	8.16946	44.1394	9.71988
14.1	30	-0.4	-0.382272	-0.350567	-0.600425	-0.614492	-0.393768	-0.393485	35.1313	41.6419	8.21961	42.4463	9.55906
14.1	35	-0.3	-0.273099	-0.243675	-0.535317	-0.551043	-0.298876	-0.290982	33.8697	40.0957	8.28756	40.8047	9.43251
14.1	40	-0.2	-0.161574	-0.136193	-0.46239	-0.488277	-0.202035	-0.198376	32.6371	38.5637	8.36217	39.1813	9.32597
14.1	45	-0.1	-0.0482873	-0.0286779	-0.38227	-0.420479	-0.101069	-0.0964979	31.507	37.1123	8.47156	37.6459	9.27646
14.1	50	0	0.0641642	0.074746	-0.283363	-0.340018	-0.00359418	0.000918414	30.4582	35.7366	8.61214	36.1882	9.27036
14.1	55	0.1	0.176488	0.176079	-0.173659	-0.241807	0.107498	0.09387	29.4642	34.4207	8.74538	34.7948	9.27208
14.1	60	0.2	0.288946	0.272539	-0.0468528	-0.123197	0.193924	0.192708	28.6015	33.2366	8.92412	33.5374	9.33348
14.1	65	0.3	0.399911	0.365551	0.086956	0.00513234	0.296407	0.298224	27.8166	32.1259	9.09103	32.3587	9.39604
14.1	70	0.4	0.506495	0.459938	0.230559	0.141031	0.40237	0.387619	27.2639	31.2658	9.30164	31.4406	9.52198
14.1	75	0.5	0.60868	0.549687	0.379006	0.295923	0.498097	0.494774	26.8697	30.5796	9.52555	30.7031	9.67511
14.1	80	0.6	0.703195	0.640534	0.527178	0.442049	0.604122	0.602282	26.6583	30.0947	9.76209	30.1749	9.85535
14.1	85	0.7	0.790783	0.728658	0.665604	0.599773	0.705251	0.678679	26.6495	29.8495	10.0023	29.8956	10.054
14.1	90	0.8	0.870461	0.817902	0.792381	0.743229	0.799275	0.801697	26.8153	29.8156	10.2333	29.8368	10.256
14.2	10	-0.8	-0.799654	-0.791726	-0.836449	-0.838596	-0.798424	-0.795521	40.4677	48.0259	8.09325	49.2469	10.396
14.2	15	-0.7	-0.697703	-0.68134	-0.773019	-0.7745	-0.700427	-0.714272	39.0875	46.3902	8.10397	47.5003	10.1343
14.2	20	-0.6	-0.59354	-0.57241	-0.715577	-0.721002	-0.599152	-0.595081	37.7116	44.7626	8.12467	45.7647	9.90178
14.2	25	-0.5	-0.487897	-0.462215	-0.6586	-0.668389	-0.508094	-0.498871	36.3671	43.1465	8.15893	44.045	9.70238
14.2	30	-0.4	-0.381618	-0.351149	-0.600055	-0.610966	-0.403472	-0.391179	35.1022	41.6089	8.19954	42.4128	9.537
14.2	35	-0.3	-0.27293	-0.239424	-0.535797	-0.559861	-0.297056	-0.306806	33.8521	40.0656	8.28104	40.7745	9.42284
14.2	40	-0.2	-0.161789	-0.134698	-0.465503	-0.49104	-0.200399	-0.213452	32.6466	38.5559	8.36593	39.1753	9.33265
14.2	45	-0.1	-0.0489105	-0.0300462	-0.381884	-0.419671	-0.102597	-0.0912339	31.4939	37.0923	8.47673	37.6244	9.27854
14.2	50	0	0.0643327	0.0731416	-0.28409	-0.329628	-0.00398768	-0.02508	30.4293	35.7076	8.60665	36.1574	9.26146
14.2	55	0.1	0.176761	0.173889	-0.175113	-0.235636	0.0987161	0.101879	29.4211	34.3732	8.74933	34.7444	9.27246
14.2	60	0.2	0.28879	0.270011	-0.0487615	-0.119463	0.202295	0.209969	28.5658	33.1905	8.90258	33.4907	9.31078
14.2	65	0.3	0.399823	0.367262	0.0872219	0.00206286	0.296604	0.309256	27.8342	32.1348	9.09709	32.3688	9.40193
14.2	70	0.4	0.505366	0.459492	0.232906	0.144795	0.409891	0.385649	27.2593	31.2462	9.29672	31.4204	9.51608
14.2	75	0.5	0.608037	0.55083	0.380279	0.288412	0.501584	0.512618	26.8357	30.5286	9.51572	30.651	9.66403
14.2	80	0.6	0.70315	0.639006	0.526116	0.448017	0.598183	0.595177	26.641	30.0692	9.75127	30.1492	9.8448
14.2	85	0.7	0.790925	0.728794	0.665908	0.596254	0.706789	0.704038	26.6151	29.7943	9.98992	29.8399	10.041
14.2	90	0.8	0.87009	0.817397	0.79177	0.745289	0.799041	0.802571	26.8064	29.792	10.2318	29.8133	10.2548
14.3	10	-0.8	-0.798928	-0.791528	-0.837943	-0.835222	-0.798656	-0.802018	40.444	47.9892	8.09058	49.2092	10.3895
14.3	15	-0.7	-0.698057	-0.683803	-0.774325	-0.775653	-0.69556	-0.695574	39.0385	46.331	8.09418	47.4385	10.1197
14.3	20	-0.6	-0.594553	-0.572462	-0.716236	-0.720597	-0.594865	-0.599018	37.6742	44.7177	8.12019	45.717	9.89258
14.3	25	-0.5	-0.488174	-0.462549	-0.660832	-0.661317	-0.501801	-0.512508	36.3392	43.1063	8.15511	44.0041	9.69804
14.3	30	-0.4	-0.381997	-0.354521	-0.599425	-0.607693	-0.399399	-0.392694	35.0514	41.5519	8.20139	42.3515	9.53267
14.3	35	-0.3	-0.272492	-0.242503	-0.535625	-0.555823	-0.297706	-0.302702	33.8065	40.0105	8.27479	40.7167	9.4132
14.3	40	-0.2	-0.162456	-0.132942	-0.465914	-0.492614	-0.195104	-0.208809	32.6449	38.552	8.35793	39.1715	9.3229
14.3	45	-0.1	-0.049819	-0.0290101	-0.378903	-0.419257	-0.102553	-0.0964351	31.4666	37.053	8.47025	37.5834	9.26997
14.3	50	0	0.0633071	0.0767051	-0.284645	-0.342148	0.00446974	0.00140149	30.4	35.6716	8.58363	36.1217	9.23937
14.3	55	0.1	0.177672	0.171371	-0.175809	-0.231963	0.0992672	0.120923	29.4075	34.3477	8.72744	34.7199	9.2505
14.3	60	0.2	0.288986	0.274489	-0.0480504	-0.126982	0.198413	0.192495	28.5439	33.16	8.8989	33.4597	9.30603
14.3	65	0.3	0.400155	0.368153	0.0873779	-0.000560751	0.298788	0.297202	27.7987	32.0868	9.08894	32.3195	9.39278
14.3	70	0.4	0.505535	0.460004	0.233793	0.140159	0.395541	0.413577	27.2604	31.2327	9.30181	31.4081	9.52267
14.3	75	0.5	0.607554	0.550521	0.381585	0.286985	0.500948	0.492158	26.8255	30.4957	9.51238	30.6186	9.66161
14.3	80	0.6	0.702819	0.638998	0.52768	0.447559	0.604042	0.59014	26.6217	30.0358	9.745	30.1153	9.83782
14.3	85	0.7	0.791061	0.728999	0.666094	0.597038	0.69592	0.696189	26.6025	29.7698	9.98456	29.8155	10.0358
14.3	90	0.8	0.87014	0.81858	0.792024	0.741904	0.799775	0.810565	26.7853	29.7659	10.2183	29.787	10.2409
14.4	10	-0.8	-0.798891	-0.791457	-0.837774	-0.838803	-0.801419	-0.797733	40.414	47.9532	8.0789	49.1718	10.3746
14.4	15	-0.7	-0.697438	-0.683397	-0.771627	-0.774572	-0.702175	-0.701472	38.9884	46.2772	8.08382	47.381	10.1023
14.4	20	-0.6	-0.594076	-0.571461	-0.715033	-0.718593	-0.60234	-0.602369	37.6467	44.6805	8.12105	45.6779	9.8905
14.4	25	-0.5	-0.489549	-0.461535	-0.656084	-0.667402	-0.501509	-0.497292	36.2963	43.0643	8.14494	43.9585	9.68179
14.4	30	-0.4	-0.382198	-0.352975	-0.599735	-0.611813	-0.404867	-0.38626	35.0176	41.5035	8.19724	42.3012	9.52532
14.4	35	-0.3	-0.272845	-0.23941	-0.536852	-0.55951	-0.298759	-0.305607	33.7762	39.9689	8.26576	40.6744	9.40327
14.4	40	-0.2	-0.161556	-0.132035	-0.464717	-0.496956	-0.201397	-0.205187	32.5691	38.4594	8.34388	39.0752	9.3034
14.4	45	-0.1	-0.0504942	-0.0275046	-0.379329	-0.424376	-0.0948275	-0.0979268	31.4458	37.0298	8.46024	37.5592	9.25816
14.4	50	0	0.0628631	0.0755277	-0.282106	-0.333876	-0.0030296	-0.00625364	30.3688	35.622	8.57987	36.0699	9.23155
14.4	55	0.1	0.177394	0.173889	-0.174605	-0.236951	0.0978797	0.0996328	29.3918	34.3194	8.72407	34.6913	9.24688
14.4	60	0.2	0.289318	0.270949	-0.0480363	-0.121602	0.200248	0.19993	28.5192	33.1131	8.89929	33.4114	9.30437
14.4	65	0.3	0.399211	0.365924	0.0882851	0.00201013	0.299941	0.315398	27.7853	32.0617	9.06492	32.2956	9.37061
14.4	70	0.4	0.506511	0.457744	0.233152	0.147807	0.390149	0.396071	27.1882	31.1444	9.28157	31.3167	9.49838
14.4	75	0.5	0.607828	0.553274	0.380746	0.284996	0.495545	0.501137	26.8145	30.4857	9.50982	30.6082	9.65839
14.4	80	0.6	0.702531	0.640536	0.528077	0.441887	0.60035	0.620238	26.6177	30.0209	9.74013	30.1012	9.8337
14.4	85	0.7	0.79132	0.728727	0.666036	0.598681	0.696535	0.691619	26.5648	29.7136	9.96977	29.7585	10.0202
14.4	90	0.8	0.870008	0.818249	0.793107	0.742854	0.796615	0.804598	26.77	29.7239	10.2075	29.7451	10.2304
14.5	10	-0.8	-0.799478	-0.792252	-0.835737	-0.834069	-0.798758	-0.798556	40.3164	47.8469	8.05938	49.0591	10.3443
14.5	15	-0.7	-0.697409	-0.683727	-0.773637	-0.77131	-0.698444	-0.701364	38.9524	46.2346	8.08032	47.336	10.0947
14.5	20	-0.6	-0.593111	-0.573263	-0.715728	-0.715625	-0.602016	-0.599115	37.5961	44.6194	8.10144	45.6142	9.86451
14.5	25	-0.5	-0.489256	-0.461594	-0.658095	-0.666588	-0.50061	-0.495729	36.2738	43.0267	8.14323	43.9197	9.678
14.5	30	-0.4	-0.380556	-0.351305	-0.60018	-0.613249	-0.402753	-0.39754	35.0061	41.4786	8.19387	42.2768	9.52112
14.5	35	-0.3	-0.274137	-0.24238	-0.535828	-0.556588	-0.298805	-0.291252	33.7692	39.9492	8.2668	40.6539	9.40326
14.5	40	-0.2	-0.162041	-0.132684	-0.464474	-0.495381	-0.199362	-0.193296	32.5596	38.442	8.33826	39.0579	9.29851
14.5	45	-0.1	-0.0502528	-0.026501	-0.378702	-0.42216	-0.101084	-0.113009	31.4327	37.0036	8.45959	37.5326	9.25711
14.5	50	0	0.0628238	0.0754275	-0.284031	-0.337215	0.00414496	-0.00307824	30.3605	35.6085	8.57315	36.0572	9.22596
14.5	55	0.1	0.176774	0.175351	-0.172185	-0.236061	0.100095	0.0903629	29.3916	34.3126	8.71856	34.6842	9.23985
14.5	60	0.2	0.288715	0.272675	-0.0458179	-0.127478	0.195615	0.210838	28.5153	33.1088	8.88885	33.4069	9.29305
14.5	65	0.3	0.399276	0.367192	0.0879341	0.00511195	0.298344	0.291738	27.7958	32.0586	9.07282	32.2928	9.3786
14.5	70	0.4	0.505933	0.462009	0.233509	0.140039	0.400876	0.385365	27.2096	31.1635	9.28097	31.3374	9.49992
14.5	75	0.5	0.607166	0.550198	0.382276	0.290074	0.500263	0.497053	26.796	30.4483	9.50243	30.5706	9.65073
14.5	80	0.6	0.702986	0.639489	0.52843	0.445269	0.598327	0.595628	26.5687	29.942	9.72257	30.0207	9.81485
14.5	85	0.7	0.791006	0.728496	0.66629	0.597257	0.70185	0.692308	26.5623	29.7053	9.96347	29.7505	10.014
14.5	90	0.8	0.870488	0.817235	0.792531	0.74436	0.798646	0.81479	26.7529	29.6966	10.1982	29.718	10.2212
14.6	10	-0.8	-0.799358	-0.791525	-0.8364	-0.837155	-0.799127	-0.798053	40.2676	47.787	8.05192	48.9966	10.3321
14.6	15	-0.7	-0.697233	-0.683213	-0.773204	-0.774636	-0.700908	-0.705165	38.8985	46.1629	8.06903	47.2619	10.0785
14.6	20	-0.6	-0.594449	-0.573597	-0.714881	-0.71962	-0.602011	-0.599393	37.5651	44.5785	8.09889	45.5716	9.85961
14.6	25	-0.5	-0.488797	-0.461751	-0.659068	-0.668473	-0.498313	-0.494906	36.2432	42.9906	8.13584	43.8828	9.66908
14.6	30	-0.4	-0.382522	-0.349007	-0.599444	-0.614506	-0.395721	-0.401289	34.9927	41.4604	8.18527	42.2579	9.51176
14.6	35	-0.3	-0.27247	-0.241567	-0.536269	-0.558036	-0.299299	-0.298654	33.7195	39.8943	8.24899	40.5972	9.38084
14.6	40	-0.2	-0.162064	-0.131745	-0.463421	-0.49168	-0.200535	-0.201816	32.5401	38.4122	8.34301	39.0263	9.30078
14.6	45	-0.1	-0.05036	-0.0280161	-0.378069	-0.417532	-0.0968187	-0.0953922	31.4046	36.9676	8.44426	37.4958	9.24079
14.6	50	0	0.0628195	0.0741624	-0.281464	-0.334931	-0.00166577	0.00402457	30.3394	35.5688	8.57211	36.0161	9.22363
14.6	55	0.1	0.176932	0.171364	-0.173913	-0.231428	0.0930849	0.106004	29.3726	34.2786	8.71941	34.6503	9.24155
14.6	60	0.2	0.288527	0.27132	-0.0471441	-0.127178	0.208998	0.195584	28.5024	33.0776	8.87792	33.3775	9.28449
14.6	65	0.3	0.398633	0.368911	0.0891186	0.00178811	0.303697	0.300676	27.7757	32.0265	9.07196	32.2602	9.37697
14.6	70	0.4	0.505339	0.459851	0.234192	0.140844	0.405112	0.403128	27.2007	31.1383	9.26865	31.313	9.48801
14.6	75	0.5	0.607516	0.551196	0.382268	0.289927	0.503384	0.506301	26.7738	30.4068	9.48271	30.529	9.63073
14.6	80	0.6	0.701776	0.640734	0.530187	0.441537	0.596764	0.60402	26.5766	29.9421	9.7211	30.0216	9.81412
14.6	85	0.7	0.79058	0.731339	0.667019	0.591286	0.693701	0.690287	26.5409	29.6624	9.95183	29.7077	10.0028
14.6	90	0.8	0.870209	0.818458	0.792179	0.741628	0.802791	0.80154	26.7319	29.6532	10.1872	29.6744	10.2098
14.7	10	-0.8	-0.799297	-0.790839	-0.835811	-0.836798	-0.801443	-0.807675	40.2487	47.7596	8.05028	48.9679	10.328
14.7	15	-0.7	-0.697986	-0.683173	-0.77316	-0.773821	-0.695195	-0.70222	38.8748	46.1354	8.06244	47.2329	10.0685
14.7	20	-0.6	-0.595205	-0.572335	-0.713359	-0.719138	-0.601369	-0.604617	37.5235	44.5299	8.09367	45.52	9.85007
14.7	25	-0.5	-0.489459	-0.461565	-0.659611	-0.665677	-0.498498	-0.515604	36.2079	42.9458	8.12196	43.8365	9.65147
14.7	30	-0.4	-0.381479	-0.353141	-0.599812	-0.606478	-0.400084	-0.402678	34.9233	41.3791	8.17106	42.1728	9.49087
14.7	35	-0.3	-0.272628	-0.244993	-0.536729	-0.549001	-0.30057	-0.288585	33.7	39.86	8.24327	40.5618	9.372
14.7	40	-0.2	-0.162425	-0.134266	-0.462503	-0.486947	-0.195207	-0.221063	32.4797	38.3448	8.3233	38.9558	9.27592
14.7	45	-0.1	-0.0486983	-0.0267951	-0.380343	-0.420373	-0.100596	-0.106481	31.3627	36.8993	8.43986	37.427	9.23393
14.7	50	0	0.0632486	0.0754662	-0.282744	-0.335488	-0.00120662	-0.0019735	30.2907	35.5087	8.55343	35.9542	9.2017
14.7	55	0.1	0.176297	0.176572	-0.172824	-0.241294	0.105237	0.102293	29.3147	34.2078	8.70307	34.5768	9.22202
14.7	60	0.2	0.287872	0.271296	-0.0480763	-0.118911	0.207365	0.189431	28.4749	33.0364	8.86813	33.3353	9.2734
14.7	65	0.3	0.399069	0.366851	0.0890797	0.000707756	0.299282	0.313183	27.7277	31.9715	9.05471	32.2028	9.35728
14.7	70	0.4	0.504617	0.457805	0.236203	0.147872	0.400343	0.391205	27.1708	31.0923	9.26037	31.2656	9.4787
14.7	75	0.5	0.606823	0.550509	0.38304	0.291813	0.504606	0.485066	26.7624	30.3871	9.48001	30.5093	9.62807
14.7	80	0.6	0.701561	0.641482	0.53061	0.441734	0.596916	0.603201	26.5552	29.9056	9.70723	29.9846	9.79909
14.7	85	0.7	0.790903	0.729666	0.666869	0.597971	0.695274	0.6938	26.5388	29.6532	9.94984	29.6988	10.0009
14.7	90	0.8	0.870354	0.819571	0.791573	0.740665	0.801238	0.793399	26.7158	29.6223	10.1804	29.6437	10.2036
14.8	10	-0.8	-0.799178	-0.789851	-0.836675	-0.839631	-0.800679	-0.803101	40.1996	47.699	8.03984	48.9048	10.3117
14.8	15	-0.7	-0.697172	-0.684456	-0.773036	-0.77564	-0.701285	-0.689867	38.8175	46.0702	8.04772	47.1643	10.0475
14.8	20	-0.6	-0.59422	-0.573539	-0.715537	-0.718956	-0.597149	-0.604868	37.4905	44.4846	8.07905	45.4741	9.83215
14.8	25	-0.5	-0.489812	-0.463671	-0.658143	-0.666169	-0.495729	-0.495053	36.1837	42.912	8.11216	43.8014	9.63979
14.8	30	-0.4	-0.382259	-0.351897	-0.599533	-0.610503	-0.400434	-0.408787	34.9014	41.3425	8.17219	42.1345	9.4897
14.8	35	-0.3	-0.273747	-0.240221	-0.535188	-0.554296	-0.298865	-0.300497	33.6689	39.8247	8.23526	40.5251	9.36297
14.8	40	-0.2	-0.162432	-0.133351	-0.462719	-0.49493	-0.207998	-0.198395	32.4632	38.3162	8.31774	38.9274	9.27068
14.8	45	-0.1	-0.0507343	-0.02718	-0.379502	-0.422931	-0.0992873	-0.101289	31.3645	36.9017	8.42818	37.4296	9.22314
14.8	50	0	0.0630999	0.0740275	-0.283234	-0.33101	-0.00261984	-0.00498056	30.283	35.4909	8.55977	35.9364	9.20794
14.8	55	0.1	0.175902	0.17494	-0.169991	-0.236567	0.102999	0.0923562	29.3078	34.1825	8.69765	34.5508	9.2149
14.8	60	0.2	0.288403	0.273935	-0.0470533	-0.128807	0.198294	0.196754	28.4683	33.0246	8.87004	33.3233	9.2744
14.8	65	0.3	0.398512	0.365974	0.0902428	0.0052767	0.303307	0.296669	27.7242	31.952	9.05242	32.1841	9.35568
14.8	70	0.4	0.505515	0.461038	0.23473	0.143931	0.403205	0.394205	27.1314	31.0371	9.25089	31.2095	9.46736
14.8	75	0.5	0.606925	0.549711	0.381501	0.294866	0.507536	0.496147	26.7215	30.3358	9.46127	30.4568	9.60796
14.8	80	0.6	0.702244	0.641129	0.529151	0.440962	0.596175	0.611452	26.541	29.8812	9.69956	29.9608	9.79218
14.8	85	0.7	0.790113	0.730764	0.667238	0.591594	0.697765	0.707724	26.5079	29.5976	9.93533	29.6428	9.98591
14.8	90	0.8	0.869831	0.818968	0.793328	0.740424	0.799289	0.816576	26.7136	29.6188	10.1775	29.6402	10.2006
14.9	10	-0.8	-0.799119	-0.790854	-0.836936	-0.839181	-0.798873	-0.796422	40.1789	47.6697	8.03683	48.8738	10.3055
14.9	15	-0.7	-0.697747	-0.683641	-0.772508	-0.773363	-0.698144	-0.700277	38.7626	46.0049	8.03861	47.0961	10.0338
14.9	20	-0.6	-0.593849	-0.5724	-0.714591	-0.717561	-0.602181	-0.613342	37.4465	44.4306	8.06905	45.4179	9.81863
14.9	25	-0.5	-0.488728	-0.46148	-0.658217	-0.668525	-0.500404	-0.498464	36.1402	42.8579	8.11495	43.7442	9.63767
14.9	30	-0.4	-0.382593	-0.351572	-0.599169	-0.613473	-0.397358	-0.396485	34.8764	41.3097	8.16144	42.1015	9.47869
14.9	35	-0.3	-0.27222	-0.241991	-0.535349	-0.558067	-0.303232	-0.28892	33.652	39.7929	8.22777	40.4936	9.35498
14.9	40	-0.2	-0.162178	-0.13277	-0.46328	-0.497314	-0.198494	-0.202155	32.4461	38.2859	8.31	38.8971	9.26087
14.9	45	-0.1	-0.0499066	-0.030813	-0.379945	-0.420442	-0.100745	-0.0940724	31.3091	36.8345	8.4136	37.3602	9.20407
14.9	50	0	0.0623998	0.0745665	-0.279985	-0.333984	-0.000793641	0.00506502	30.256	35.4555	8.54795	35.8996	9.19433
14.9	55	0.1	0.17546	0.1736	-0.170542	-0.235147	0.0975848	0.105921	29.2882	34.1624	8.69298	34.5302	9.20924
14.9	60	0.2	0.288637	0.273973	-0.0456339	-0.124723	0.19746	0.186579	28.4138	32.9564	8.85354	33.2524	9.25424
14.9	65	0.3	0.398938	0.366592	0.0908111	0.00298065	0.302726	0.30253	27.6814	31.8981	9.04279	32.1283	9.34316
14.9	70	0.4	0.504746	0.460555	0.236831	0.139648	0.40196	0.406006	27.1283	31.0223	9.249	31.1952	9.46649
14.9	75	0.5	0.607419	0.551171	0.382461	0.289648	0.496478	0.516845	26.7016	30.2955	9.44756	30.4167	9.59411
14.9	80	0.6	0.702056	0.640397	0.529348	0.443398	0.594806	0.601169	26.5359	29.8642	9.68939	29.9445	9.78286
14.9	85	0.7	0.7902	0.730578	0.667928	0.593977	0.700715	0.691768	26.4981	29.5775	9.91995	29.6232	9.97089
14.9	90	0.8	0.870209	0.819153	0.792802	0.740563	0.799301	0.790281	26.6795	29.5528	10.1611	29.5742	10.1841
15	10	-0.8	-0.799012	-0.791604	-0.836645	-0.836075	-0.801581	-0.80096	40.1189	47.6001	8.01735	48.8017	10.2803
15	15	-0.7	-0.697275	-0.682242	-0.772877	-0.77746	-0.701962	-0.701099	38.7534	45.9817	8.03364	47.0733	10.0282
15	20	-0.6	-0.59438	-0.570706	-0.71552	-0.721768	-0.596311	-0.609028	37.3889	44.3671	8.05275	45.3514	9.79642
15	25	-0.5	-0.488814	-0.461149	-0.656822	-0.665541	-0.501942	-0.505107	36.0802	42.7863	8.0916	43.6702	9.60856
15	30	-0.4	-0.382311	-0.350453	-0.59933	-0.613008	-0.398044	-0.402377	34.8253	41.2591	8.1513	42.0474	9.46165
15	35	-0.3	-0.272461	-0.239281	-0.536559	-0.557968	-0.29801	-0.308479	33.6042	39.7384	8.22574	40.4361	9.34879
15	40	-0.2	-0.161789	-0.132218	-0.464023	-0.493647	-0.200323	-0.214075	32.4267	38.2558	8.31295	38.866	9.2623
15	45	-0.1	-0.0495092	-0.0276951	-0.37958	-0.424491	-0.0988777	-0.0967424	31.296	36.8082	8.41354	37.3337	9.2044
15	50	0	0.062554	0.0752954	-0.281291	-0.334781	0.00140713	-0.0116963	30.2378	35.4309	8.53876	35.8749	9.18468
15	55	0.1	0.176169	0.174596	-0.171094	-0.24129	0.101884	0.110123	29.2671	34.1264	8.6792	34.495	9.1967
15	60	0.2	0.287845	0.27275	-0.0445953	-0.122185	0.202445	0.193628	28.4096	32.9423	8.8476	33.2386	9.24884
15	65	0.3	0.398838	0.368975	0.0915506	0.0015163	0.293935	0.288057	27.6873	31.8944	9.03509	32.1258	9.33687
15	70	0.4	0.504518	0.461921	0.237178	0.138081	0.398431	0.398435	27.1278	31.0151	9.23459	31.1886	9.45222
15	75	0.5	0.60619	0.551034	0.384743	0.291512	0.501629	0.508343	26.7299	30.324	9.46572	30.4457	9.61235
15	80	0.6	0.701854	0.640664	0.529445	0.442486	0.606008	0.622975	26.4994	29.8083	9.68126	29.8878	9.77375
15	85	0.7	0.789686	0.730035	0.669616	0.594578	0.688708	0.699705	26.5001	29.5646	9.91813	29.6106	9.96928
15	90	0.8	0.86982	0.819202	0.794013	0.740759	0.800735	0.80576	26.6594	29.5199	10.151	29.5407	10.1733
15.1	10	-0.8	-0.800152	-0.792387	-0.835214	-0.83657	-0.798491	-0.795127	40.0466	47.524	8.00366	48.7203	10.2578
15.1	15	-0.7	-0.697842	-0.682597	-0.772786	-0.775036	-0.699587	-0.706475	38.707	45.9318	8.02564	47.0199	10.0139
15.1	20	-0.6	-0.594635	-0.572625	-0.714789	-0.719175	-0.593883	-0.59758	37.3635	44.3305	8.04758	45.3139	9.78997
15.1	25	-0.5	-0.488957	-0.461972	-0.658967	-0.665568	-0.500727	-0.497818	36.0645	42.7566	8.09188	43.6401	9.60915
15.1	30	-0.4	-0.381941	-0.35124	-0.600422	-0.612319	-0.400546	-0.400687	34.8077	41.2127	8.14321	42.0021	9.45481
15.1	35	-0.3	-0.273484	-0.240787	-0.535102	-0.55704	-0.297832	-0.313464	33.5664	39.6862	8.21153	40.3824	9.33115
15.1	40	-0.2	-0.162145	-0.136575	-0.464067	-0.48983	-0.199572	-0.187802	32.3901	38.2099	8.30001	38.8181	9.24631
15.1	45	-0.1	-0.0497764	-0.0308622	-0.379381	-0.418507	-0.0982317	-0.0917602	31.2508	36.7556	8.39214	37.2797	9.18072
15.1	50	0	0.0621654	0.074115	-0.281426	-0.335914	0.0014631	0.00591872	30.2299	35.413	8.54201	35.857	9.18783
15.1	55	0.1	0.17584	0.17553	-0.170192	-0.240966	0.0981714	0.0924418	29.2535	34.0989	8.68432	34.4665	9.19977
15.1	60	0.2	0.287928	0.272216	-0.0459241	-0.124481	0.207158	0.199521	28.3924	32.9125	8.83792	33.2092	9.23939
15.1	65	0.3	0.397824	0.367204	0.0914763	0.0040563	0.302415	0.299234	27.6585	31.853	9.02189	32.0836	9.32267
15.1	70	0.4	0.504792	0.46191	0.236373	0.136637	0.399493	0.405459	27.1077	30.9842	9.23367	31.1578	9.45161
15.1	75	0.5	0.606494	0.550795	0.384836	0.29386	0.502875	0.486709	26.6865	30.2653	9.44788	30.3863	9.59371
15.1	80	0.6	0.70198	0.641517	0.530471	0.441183	0.600371	0.607021	26.5053	29.8086	9.67947	29.8889	9.77283
15.1	85	0.7	0.789467	0.730031	0.668496	0.595002	0.704424	0.699098	26.4742	29.5323	9.9099	29.5781	9.96112
15.1	90	0.8	0.869358	0.818886	0.793443	0.741144	0.800525	0.807169	26.6496	29.4936	10.1415	29.515	10.1645
15.2	10	-0.8	-0.799357	-0.78953	-0.836275	-0.840878	-0.798015	-0.804507	40.0173	47.4793	7.99789	48.6747	10.249
15.2	15	-0.7	-0.697173	-0.681802	-0.77314	-0.77814	-0.701985	-0.703713	38.635	45.8501	8.01682	46.9339	9.9975
15.2	20	-0.6	-0.594368	-0.573765	-0.714945	-0.718476	-0.599969	-0.596614	37.3092	44.2671	8.04366	45.2468	9.77899
15.2	25	-0.5	-0.489116	-0.461583	-0.658143	-0.666394	-0.504373	-0.491259	36.0237	42.7064	8.08474	43.5874	9.59654
15.2	30	-0.4	-0.383198	-0.351015	-0.598623	-0.614462	-0.398273	-0.398474	34.7575	41.1643	8.13732	41.9492	9.44246
15.2	35	-0.3	-0.273661	-0.241098	-0.53362	-0.556151	-0.300622	-0.303198	33.5092	39.6256	8.20361	40.3171	9.3169
15.2	40	-0.2	-0.162614	-0.132527	-0.46262	-0.494643	-0.203832	-0.201425	32.3532	38.1567	8.3049	38.7622	9.24788
15.2	45	-0.1	-0.0495393	-0.0282024	-0.380697	-0.415842	-0.100621	-0.0968791	31.216	36.7091	8.40406	37.2295	9.18603
15.2	50	0	0.0614099	0.0745948	-0.278905	-0.337361	-0.00121088	-0.00675939	30.2124	35.3815	8.53461	35.8245	9.1785
15.2	55	0.1	0.175496	0.174448	-0.170177	-0.240264	0.0990641	0.11037	29.2229	34.0618	8.66943	34.4288	9.18506
15.2	60	0.2	0.288039	0.272162	-0.0439696	-0.118312	0.200173	0.19106	28.3721	32.887	8.82891	33.1827	9.22929
15.2	65	0.3	0.397293	0.368243	0.0923004	0.00365965	0.302953	0.295658	27.6661	31.8518	9.01567	32.0835	9.31764
15.2	70	0.4	0.505199	0.460129	0.236123	0.141169	0.397384	0.409028	27.0676	30.9248	9.21439	31.0973	9.43085
15.2	75	0.5	0.606354	0.551638	0.38563	0.29074	0.494429	0.498885	26.7004	30.2662	9.43998	30.3884	9.5877
15.2	80	0.6	0.702292	0.641517	0.529853	0.442453	0.605759	0.587629	26.4635	29.7451	9.6625	29.8242	9.75442
15.2	85	0.7	0.79025	0.730104	0.66809	0.594677	0.698709	0.686393	26.4482	29.4846	9.89214	29.5303	9.94334
15.2	90	0.8	0.869267	0.818755	0.79407	0.742309	0.805312	0.795708	26.6312	29.4572	10.1258	29.4788	10.1491
15.3	10	-0.8	-0.799629	-0.791465	-0.836331	-0.838289	-0.800984	-0.802464	39.965	47.4213	7.98996	48.613	10.2356
15.3	15	-0.7	-0.697732	-0.682084	-0.772756	-0.780884	-0.6993	-0.69779	38.618	45.8234	8.01016	46.9067	9.98963
15.3	20	-0.6	-0.594181	-0.572161	-0.717569	-0.7192	-0.595484	-0.602628	37.2967	44.2423	8.0404	45.2218	9.77546
15.3	25	-0.5	-0.488842	-0.462509	-0.659526	-0.664602	-0.498322	-0.500381	35.9796	42.6552	8.071	43.5341	9.5789
15.3	30	-0.4	-0.381934	-0.351686	-0.598988	-0.61293	-0.398797	-0.401935	34.7218	41.1178	8.12652	41.9016	9.42854
15.3	35	-0.3	-0.272921	-0.240972	-0.535209	-0.556904	-0.300162	-0.301233	33.5169	39.613	8.20754	40.3066	9.32347
15.3	40	-0.2	-0.161945	-0.132564	-0.463116	-0.495505	-0.19767	-0.200815	32.3374	38.1322	8.29246	38.7384	9.23557
15.3	45	-0.1	-0.0510919	-0.0272519	-0.380886	-0.422463	-0.0993751	-0.103554	31.2164	36.6979	8.39675	37.2199	9.18112
15.3	50	0	0.061791	0.075626	-0.280092	-0.338958	0.00518543	0.00333847	30.1842	35.3486	8.51836	35.791	9.16119
15.3	55	0.1	0.176553	0.175343	-0.169627	-0.238127	0.0935672	0.0975402	29.182	34.0042	8.66574	34.3688	9.1763
15.3	60	0.2	0.28774	0.272391	-0.0428665	-0.123631	0.199271	0.205272	28.3419	32.8285	8.82873	33.1231	9.22699
15.3	65	0.3	0.397057	0.367194	0.093927	0.0058285	0.304267	0.306914	27.6385	31.8144	9.02161	32.0442	9.32187
15.3	70	0.4	0.504895	0.460862	0.23819	0.141663	0.396695	0.395425	27.0448	30.8926	9.20448	31.064	9.41967
15.3	75	0.5	0.60508	0.550971	0.388128	0.292463	0.502548	0.486516	26.6844	30.2358	9.4359	30.3573	9.58267
15.3	80	0.6	0.701731	0.639155	0.530582	0.445479	0.601826	0.602754	26.4372	29.7071	9.65492	29.7856	9.74607
15.3	85	0.7	0.790047	0.730684	0.668262	0.592104	0.704159	0.718868	26.4287	29.4498	9.88155	29.4958	9.93284
15.3	90	0.8	0.869213	0.818246	0.794802	0.743123	0.796916	0.790963	26.6237	29.4394	10.1282	29.4608	10.1511
15.4	10	-0.8	-0.79944	-0.79336	-0.836477	-0.833353	-0.798546	-0.799251	39.9097	47.3558	7.97502	48.5445	10.2132
15.4	15	-0.7	-0.697416	-0.682688	-0.77192	-0.77511	-0.704239	-0.704154	38.5644	45.7611	7.99512	46.8415	9.96831
15.4	20	-0.6	-0.594473	-0.573003	-0.714135	-0.720795	-0.599912	-0.597695	37.2338	44.1678	8.02196	45.1437	9.74972
15.4	25	-0.5	-0.488839	-0.460178	-0.659747	-0.666161	-0.497755	-0.501473	35.9406	42.5993	8.06733	43.4768	9.57386
15.4	30	-0.4	-0.382378	-0.348178	-0.599573	-0.615092	-0.398112	-0.41421	34.7175	41.1039	8.12812	41.8872	9.42937
15.4	35	-0.3	-0.274134	-0.239861	-0.535028	-0.561842	-0.2945	-0.296807	33.4774	39.5726	8.20176	40.2632	9.31209
15.4	40	-0.2	-0.162909	-0.134828	-0.461175	-0.490246	-0.200169	-0.196376	32.294	38.0779	8.2789	38.6815	9.21813
15.4	45	-0.1	-0.0503065	-0.0303018	-0.376872	-0.414308	-0.0985718	-0.0971703	31.1794	36.6524	8.38263	37.173	9.16567
15.4	50	0	0.062482	0.074897	-0.279166	-0.337299	0.000253632	-0.0045045	30.1361	35.2874	8.50398	35.7285	9.14462
15.4	55	0.1	0.175801	0.174069	-0.168442	-0.236202	0.0973633	0.104859	29.1822	34.0069	8.65437	34.3722	9.16624
15.4	60	0.2	0.287744	0.273052	-0.0428383	-0.125199	0.198798	0.217174	28.3345	32.8135	8.81808	33.1092	9.21847
15.4	65	0.3	0.397355	0.369426	0.0947459	-0.0039137	0.301023	0.304165	27.6081	31.7691	9.00371	31.9983	9.30284
15.4	70	0.4	0.503482	0.459037	0.238436	0.145943	0.400423	0.403303	27.0556	30.8965	9.20688	31.0685	9.42336
15.4	75	0.5	0.605982	0.552373	0.385872	0.28858	0.495357	0.495507	26.6576	30.186	9.41775	30.3084	9.56546
15.4	80	0.6	0.701251	0.642796	0.533516	0.437037	0.601754	0.592136	26.4358	29.6878	9.63541	29.7671	9.72786
15.4	85	0.7	0.789593	0.729221	0.668624	0.596528	0.700588	0.704923	26.4224	29.4364	9.88176	29.4821	9.9327
15.4	90	0.8	0.86969	0.81922	0.793777	0.740104	0.804013	0.799691	26.5913	29.3894	10.1043	29.411	10.1274
15.5	10	-0.8	-0.798992	-0.791169	-0.83707	-0.838088	-0.800165	-0.804849	39.8893	47.3255	7.97397	48.5132	10.2108
15.5	15	-0.7	-0.697655	-0.682331	-0.772533	-0.775624	-0.699183	-0.710515	38.5343	45.7139	7.99218	46.7924	9.96204
15.5	20	-0.6	-0.593846	-0.573376	-0.714685	-0.71785	-0.603193	-0.602411	37.2041	44.1248	8.01971	45.0994	9.74508
15.5	25	-0.5	-0.488994	-0.462353	-0.658346	-0.666835	-0.500969	-0.501723	35.9303	42.5806	8.05747	43.4578	9.56129
15.5	30	-0.4	-0.382103	-0.349604	-0.600214	-0.615602	-0.398481	-0.401132	34.6693	41.045	8.11361	41.8271	9.41281
15.5	35	-0.3	-0.272934	-0.241914	-0.535516	-0.554059	-0.298824	-0.304231	33.4378	39.5162	8.17608	40.2067	9.28564
15.5	40	-0.2	-0.162588	-0.13445	-0.463639	-0.493383	-0.196373	-0.191898	32.2936	38.0679	8.2782	38.6723	9.21775
15.5	45	-0.1	-0.0511591	-0.0279518	-0.37736	-0.419523	-0.101538	-0.114804	31.1777	36.639	8.37488	37.1597	9.15832
15.5	50	0	0.0619162	0.0739335	-0.27774	-0.33702	-0.00059468	-0.00168887	30.1028	35.2398	8.49947	35.6787	9.1379
15.5	55	0.1	0.175994	0.175464	-0.169839	-0.234575	0.0962849	0.0915212	29.1516	33.9531	8.64055	34.3183	9.15236
15.5	60	0.2	0.286	0.272134	-0.039527	-0.120848	0.202061	0.195793	28.3148	32.7867	8.79663	33.0815	9.19522
15.5	65	0.3	0.397685	0.368519	0.0943884	-0.00315085	0.297129	0.319258	27.6081	31.7484	8.99194	31.9795	9.29323
15.5	70	0.4	0.504718	0.46117	0.237618	0.140508	0.404237	0.402264	27.0264	30.8488	9.18988	31.0214	9.40632
15.5	75	0.5	0.606112	0.551853	0.385897	0.289835	0.498616	0.490192	26.6251	30.1463	9.40874	30.2677	9.5557
15.5	80	0.6	0.702159	0.639534	0.531051	0.44266	0.602779	0.600958	26.4137	29.6537	9.62968	29.7331	9.72182
15.5	85	0.7	0.789891	0.731573	0.667803	0.59147	0.697759	0.685887	26.3962	29.3908	9.86417	29.4363	9.91495
15.5	90	0.8	0.868556	0.818732	0.795626	0.741149	0.803714	0.806823	26.5879	29.3718	10.1022	29.3934	10.1252
15.6	10	-0.8	-0.799628	-0.791339	-0.836514	-0.837989	-0.798906	-0.802424	39.8361	47.2636	7.96352	48.4485	10.1954
15.6	15	-0.7	-0.697125	-0.683469	-0.77327	-0.776105	-0.701692	-0.692432	38.4769	45.6506	7.98025	46.7258	9.94429
15.6	20	-0.6	-0.593455	-0.572781	-0.716749	-0.720478	-0.601018	-0.593522	37.1858	44.1015	8.02152	45.0748	9.74452
15.6	25	-0.5	-0.489588	-0.463365	-0.658012	-0.665815	-0.500745	-0.496618	35.8842	42.5273	8.05728	43.4005	9.55599
15.6	30	-0.4	-0.383361	-0.349849	-0.597893	-0.618515	-0.394272	-0.389868	34.6362	41.0057	8.1012	41.7857	9.39654
15.6	35	-0.3	-0.273283	-0.240024	-0.535502	-0.560207	-0.297185	-0.308935	33.428	39.496	8.18734	40.1854	9.29691
15.6	40	-0.2	-0.163267	-0.133963	-0.461107	-0.494998	-0.208569	-0.198239	32.241	38.0106	8.25989	38.6122	9.19617
15.6	45	-0.1	-0.0504005	-0.0260715	-0.376334	-0.427163	-0.102031	-0.104259	31.1309	36.5705	8.36873	37.09	9.14898
15.6	50	0	0.0622683	0.0753824	-0.280002	-0.337919	-0.00185855	-0.0038478	30.0937	35.2205	8.49529	35.6602	9.13312
15.6	55	0.1	0.175174	0.177089	-0.168237	-0.241523	0.100178	0.0987939	29.1395	33.929	8.64329	34.2935	9.15453
15.6	60	0.2	0.286929	0.273098	-0.0402209	-0.123925	0.202211	0.185295	28.297	32.7552	8.8083	33.0489	9.205
15.6	65	0.3	0.397326	0.370047	0.0959419	-0.00614221	0.296057	0.306642	27.5641	31.6904	8.97951	31.92	9.2783
15.6	70	0.4	0.502824	0.4596	0.241899	0.145335	0.399007	0.387159	27.03	30.837	9.18885	31.0094	9.40569
15.6	75	0.5	0.605417	0.550794	0.387398	0.290651	0.502716	0.506071	26.6168	30.1184	9.4057	30.2398	9.55207
15.6	80	0.6	0.701611	0.641437	0.531781	0.441875	0.60232	0.597506	26.3962	29.6292	9.62847	29.7074	9.71872
15.6	85	0.7	0.789598	0.731275	0.668607	0.590501	0.700227	0.698976	26.3817	29.3567	9.85605	29.4025	9.90701
15.6	90	0.8	0.869065	0.819724	0.795664	0.739666	0.799599	0.787764	26.5521	29.3082	10.0819	29.3297	10.105
15.7	10	-0.8	-0.799723	-0.791651	-0.835559	-0.836342	-0.803214	-0.807128	39.7841	47.208	7.95224	48.389	10.1767
15.7	15	-0.7	-0.697242	-0.681479	-0.774264	-0.776698	-0.698783	-0.702951	38.4829	45.6567	7.97916	46.7325	9.94315
15.7	20	-0.6	-0.594112	-0.574003	-0.715727	-0.716283	-0.600878	-0.598714	37.1385	44.0386	8.00397	45.0102	9.72364
15.7	25	-0.5	-0.489491	-0.461631	-0.657742	-0.667059	-0.503064	-0.508515	35.8334	42.4692	8.03951	43.3407	9.5341
15.7	30	-0.4	-0.382134	-0.350322	-0.599158	-0.614541	-0.403234	-0.404693	34.5828	40.9362	8.10195	41.7126	9.39197
15.7	35	-0.3	-0.27283	-0.242288	-0.536082	-0.556958	-0.304998	-0.294978	33.414	39.4792	8.16638	40.1693	9.2736
15.7	40	-0.2	-0.162474	-0.134134	-0.463953	-0.493188	-0.198412	-0.195291	32.2218	37.977	8.25217	38.5789	9.18687
15.7	45	-0.1	-0.0523504	-0.0255711	-0.377149	-0.426155	-0.0971938	-0.0933948	31.129	36.5732	8.37111	37.0918	9.15081
15.7	50	0	0.0620332	0.073202	-0.281782	-0.334128	0.00522682	-0.00414381	30.077	35.1831	8.49024	35.6227	9.1277
15.7	55	0.1	0.175297	0.174975	-0.165661	-0.234061	0.0891045	0.0872109	29.1138	33.8899	8.63047	34.2533	9.13895
15.7	60	0.2	0.286855	0.27222	-0.0396073	-0.119423	0.201654	0.189798	28.2571	32.7044	8.79303	32.9962	9.18791
15.7	65	0.3	0.396315	0.367657	0.0977009	0.00385166	0.30198	0.297119	27.5645	31.6804	8.98754	31.9089	9.28542
15.7	70	0.4	0.50409	0.460451	0.239973	0.139577	0.397947	0.396459	26.9985	30.7923	9.18633	30.9645	9.40242
15.7	75	0.5	0.605726	0.553542	0.386925	0.286828	0.499882	0.496833	26.5842	30.0859	9.38942	30.2066	9.53515
15.7	80	0.6	0.700561	0.642114	0.533774	0.440539	0.60222	0.606213	26.3994	29.6122	9.62681	29.6913	9.71897
15.7	85	0.7	0.788464	0.730702	0.670036	0.593508	0.704248	0.688736	26.3666	29.3291	9.84907	29.3747	9.89974
15.7	90	0.8	0.868635	0.819186	0.795855	0.740144	0.802836	0.802991	26.5578	29.3118	10.0914	29.3333	10.1146
15.8	10	-0.8	-0.799949	-0.791554	-0.835348	-0.837129	-0.798874	-0.798304	39.7448	47.153	7.93799	48.3329	10.16
15.8	15	-0.7	-0.697357	-0.681931	-0.773316	-0.775302	-0.698613	-0.69938	38.3795	45.5261	7.96292	46.5963	9.91785
15.8	20	-0.6	-0.594794	-0.571561	-0.714024	-0.719966	-0.599255	-0.600064	37.0936	43.9886	7.99407	44.9572	9.70905
15.8	25	-0.5	-0.489654	-0.460727	-0.658311	-0.666841	-0.501297	-0.508198	35.818	42.4455	8.0375	43.3162	9.53012
15.8	30	-0.4	-0.382809	-0.350699	-0.597741	-0.617822	-0.400808	-0.393449	34.5451	40.8854	8.08537	41.6609	9.37254
15.8	35	-0.3	-0.272995	-0.240339	-0.534768	-0.556768	-0.301334	-0.304419	33.3776	39.4209	8.17954	40.1076	9.28286
15.8	40	-0.2	-0.162801	-0.135746	-0.461725	-0.490965	-0.199394	-0.194128	32.2021	37.9473	8.25567	38.5475	9.18816
15.8	45	-0.1	-0.0505827	-0.0289516	-0.376867	-0.418049	-0.0965377	-0.107035	31.0783	36.5024	8.36026	37.0187	9.13687
15.8	50	0	0.0619887	0.0719781	-0.278995	-0.335989	0.00327722	0.0182369	30.0295	35.1336	8.48008	35.5704	9.11426
15.8	55	0.1	0.17533	0.172979	-0.166872	-0.236763	0.0974228	0.0989341	29.1104	33.885	8.62056	34.2493	9.13091
15.8	60	0.2	0.286139	0.273823	-0.0383165	-0.129912	0.194525	0.205588	28.2576	32.6953	8.79256	32.988	9.18833
15.8	65	0.3	0.396591	0.367015	0.0971606	0.00106821	0.296641	0.301984	27.5474	31.6483	8.96943	31.878	9.26894
15.8	70	0.4	0.504604	0.461612	0.239949	0.137	0.399	0.402318	26.9541	30.737	9.16129	30.9082	9.37582
15.8	75	0.5	0.605099	0.554288	0.38813	0.284085	0.502021	0.503916	26.5943	30.0808	9.3882	30.2027	9.5349
15.8	80	0.6	0.699746	0.640717	0.534585	0.4428	0.601463	0.609232	26.3792	29.5791	9.61455	29.658	9.70629
15.8	85	0.7	0.789879	0.729807	0.669862	0.595195	0.696372	0.697678	26.341	29.2906	9.83388	29.3357	9.88379
15.8	90	0.8	0.868876	0.819773	0.795276	0.740258	0.802722	0.799109	26.5389	29.2748	10.0782	29.2965	10.1014
15.9	10	-0.8	-0.798918	-0.792449	-0.837983	-0.835249	-0.801072	-0.797827	39.6827	47.0742	7.93922	48.2499	10.1534
15.9	15	-0.7	-0.697814	-0.681473	-0.772792	-0.777284	-0.695833	-0.694942	38.3561	45.5013	7.95828	46.5698	9.90979
15.9	20	-0.6	-0.594172	-0.569996	-0.713578	-0.724234	-0.60139	-0.605335	37.0295	43.9164	7.98676	44.8808	9.69338
15.9	25	-0.5	-0.489378	-0.46106	-0.658008	-0.668813	-0.50065	-0.502452	35.772	42.3819	8.03277	43.2502	9.52223
15.9	30	-0.4	-0.382095	-0.350656	-0.601532	-0.61314	-0.39728	-0.409065	34.5266	40.8543	8.077	41.6306	9.36649
15.9	35	-0.3	-0.274046	-0.240694	-0.533013	-0.555835	-0.299701	-0.306729	33.3289	39.3664	8.15392	40.0515	9.25532
15.9	40	-0.2	-0.164235	-0.132306	-0.461522	-0.494785	-0.193528	-0.202854	32.1757	37.9127	8.23873	38.5124	9.1707
15.9	45	-0.1	-0.0514038	-0.0241625	-0.37701	-0.424631	-0.0986457	-0.112015	31.0543	36.4779	8.3485	36.9929	9.12157
15.9	50	0	0.0615227	0.0726806	-0.278595	-0.334078	0.00131687	-0.00326778	30.0494	35.1384	8.47582	35.5773	9.11263
15.9	55	0.1	0.174504	0.176478	-0.166668	-0.242943	0.103552	0.0981813	29.0811	33.8392	8.62549	34.2021	9.13427
15.9	60	0.2	0.286963	0.273526	-0.0420039	-0.12569	0.203124	0.198417	28.2445	32.6751	8.78772	32.9683	9.184
15.9	65	0.3	0.396948	0.367229	0.0969129	0.00508689	0.294506	0.288608	27.5297	31.6245	8.96645	31.8535	9.26445
15.9	70	0.4	0.502932	0.460956	0.242415	0.140665	0.401911	0.39075	26.9767	30.7482	9.17107	30.9198	9.38612
15.9	75	0.5	0.604178	0.553003	0.389514	0.286872	0.50175	0.507042	26.5849	30.0625	9.38242	30.1842	9.52923
15.9	80	0.6	0.701611	0.63947	0.532484	0.445378	0.6	0.612299	26.3395	29.5276	9.59023	29.6062	9.68152
15.9	85	0.7	0.789252	0.729689	0.670809	0.593722	0.702896	0.709206	26.3449	29.2822	9.83141	29.3281	9.88256
15.9	90	0.8	0.868905	0.820532	0.795261	0.737017	0.801333	0.803466	26.5128	29.2372	10.0654	29.2587	10.0885
16	10	-0.8	-0.79947	-0.792432	-0.837479	-0.835495	-0.799874	-0.797393	39.6282	47.0181	7.91846	48.1913	10.1277
16	15	-0.7	-0.698206	-0.683032	-0.771722	-0.774969	-0.696639	-0.700631	38.2755	45.4079	7.93257	46.4724	9.87668
16	20	-0.6	-0.593624	-0.57284	-0.715712	-0.720453	-0.599263	-0.59555	37.0129	43.8819	7.98242	44.8463	9.68896
16	25	-0.5	-0.489709	-0.462745	-0.658216	-0.666381	-0.50303	-0.504627	35.734	42.3383	8.02066	43.2045	9.50519
16	30	-0.4	-0.38253	-0.352002	-0.599113	-0.61415	-0.399943	-0.392678	34.4897	40.8027	8.06989	41.5763	9.3534
16	35	-0.3	-0.274032	-0.243191	-0.533275	-0.556483	-0.301016	-0.294475	33.2715	39.3068	8.13107	39.9895	9.22812
16	40	-0.2	-0.162588	-0.133117	-0.460728	-0.49375	-0.200376	-0.204904	32.1217	37.8428	8.23285	38.4396	9.15955
16	45	-0.1	-0.0506553	-0.0272379	-0.375374	-0.418088	-0.0998885	-0.103638	31.0422	36.4491	8.34446	36.9643	9.11741
16	50	0	0.0626446	0.0756565	-0.279845	-0.333781	-0.000492203	-0.0122333	29.9926	35.0694	8.46231	35.5058	9.09429
16	55	0.1	0.174186	0.17393	-0.166951	-0.23105	0.104837	0.0910384	29.0912	33.827	8.61977	34.1911	9.12854
16	60	0.2	0.286147	0.274743	-0.0374995	-0.133106	0.19791	0.197825	28.2174	32.626	8.76512	32.9193	9.16122
16	65	0.3	0.396644	0.366571	0.0970417	0.00208619	0.29939	0.303612	27.4867	31.5606	8.95789	31.7879	9.25358
16	70	0.4	0.502763	0.460146	0.242946	0.143556	0.404274	0.390166	26.9535	30.7178	9.16617	30.8882	9.37977
16	75	0.5	0.604598	0.552308	0.391252	0.287929	0.499223	0.502916	26.5514	30.0113	9.36842	30.1317	9.51394
16	80	0.6	0.70048	0.641262	0.533663	0.442814	0.597221	0.62039	26.3538	29.5325	9.59767	29.6118	9.68996
16	85	0.7	0.788849	0.730673	0.671792	0.593683	0.698816	0.701429	26.3316	29.2557	9.83034	29.3013	9.88119
16	90	0.8	0.868802	0.819367	0.795636	0.741042	0.80485	0.793636	26.4916	29.194	10.0603	29.2152	10.083
16.1	10	-0.8	-0.799125	-0.792529	-0.836948	-0.834884	-0.801637	-0.800934	39.6134	46.9998	7.91744	48.1711	10.123
16.1	15	-0.7	-0.69768	-0.682644	-0.775224	-0.775721	-0.698665	-0.706407	38.3	45.4213	7.94134	46.4879	9.88804
16.1	20	-0.6	-0.594597	-0.573419	-0.715584	-0.71854	-0.602082	-0.596114	36.9759	43.8384	7.9672	44.801	9.66983
16.1	25	-0.5	-0.489466	-0.46005	-0.659095	-0.667981	-0.498913	-0.505931	35.7154	42.3066	8.02158	43.1723	9.50649
16.1	30	-0.4	-0.383044	-0.351494	-0.598852	-0.615718	-0.398635	-0.395199	34.4661	40.7797	8.06597	41.5515	9.34618
16.1	35	-0.3	-0.273619	-0.24233	-0.535186	-0.555118	-0.301456	-0.302137	33.2754	39.2977	8.14826	39.9801	9.24505
16.1	40	-0.2	-0.163191	-0.130746	-0.460946	-0.49724	-0.201541	-0.20694	32.0987	37.8145	8.23357	38.4097	9.158
16.1	45	-0.1	-0.0509327	-0.0270532	-0.375384	-0.42253	-0.0993795	-0.105423	31.0077	36.3951	8.34571	36.9087	9.11741
16.1	50	0	0.0620049	0.0728399	-0.277188	-0.334303	-0.00240643	0.00644188	29.9781	35.044	8.46506	35.4791	9.09481
16.1	55	0.1	0.174769	0.174573	-0.166144	-0.240499	0.100144	0.0962982	29.0187	33.7503	8.59646	34.1114	9.10041
16.1	60	0.2	0.286784	0.274326	-0.0399513	-0.121879	0.206127	0.195651	28.204	32.6111	8.7763	32.9024	9.16988
16.1	65	0.3	0.396478	0.367	0.0972443	0.00401749	0.302916	0.314956	27.4772	31.545	8.94642	31.7726	9.2426
16.1	70	0.4	0.50279	0.461537	0.242877	0.141122	0.400275	0.399582	26.9307	30.6717	9.1516	30.8427	9.36646
16.1	75	0.5	0.605841	0.552043	0.389843	0.28711	0.493715	0.503059	26.5278	29.9693	9.36199	30.0901	9.50729
16.1	80	0.6	0.699956	0.644064	0.535293	0.437633	0.595976	0.583285	26.3413	29.5057	9.58888	29.585	9.68074
16.1	85	0.7	0.788253	0.731219	0.671767	0.595011	0.700038	0.696416	26.31	29.2187	9.81864	29.2644	9.86914
16.1	90	0.8	0.869277	0.819162	0.794797	0.740753	0.802859	0.80014	26.4753	29.1653	10.0471	29.1867	10.0701
16.2	10	-0.8	-0.799052	-0.791564	-0.837284	-0.838503	-0.800847	-0.799822	39.5519	46.9228	7.90684	48.0911	10.1061
16.2	15	-0.7	-0.697628	-0.682313	-0.773707	-0.775299	-0.700591	-0.704353	38.2284	45.3471	7.92723	46.4089	9.86559
16.2	20	-0.6	-0.593975	-0.574848	-0.715601	-0.714718	-0.601812	-0.600783	36.941	43.7973	7.96339	44.7578	9.66188
16.2	25	-0.5	-0.488789	-0.461952	-0.657805	-0.665122	-0.503866	-0.496722	35.64	42.2164	8.00077	43.0783	9.47775
16.2	30	-0.4	-0.382689	-0.350516	-0.599861	-0.613177	-0.399236	-0.403055	34.4129	40.7206	8.05266	41.4897	9.3293
16.2	35	-0.3	-0.273221	-0.240927	-0.536608	-0.561184	-0.299777	-0.297781	33.2298	39.237	8.13087	39.918	9.22372
16.2	40	-0.2	-0.16219	-0.135574	-0.461473	-0.487527	-0.205609	-0.194519	32.1076	37.807	8.22594	38.4044	9.15245
16.2	45	-0.1	-0.0507905	-0.0288489	-0.374683	-0.421572	-0.105952	-0.0927518	31.002	36.3847	8.32713	36.8996	9.10039
16.2	50	0	0.0608788	0.0734988	-0.276922	-0.334623	0.00105492	0.000459242	29.963	35.0245	8.45439	35.4593	9.08445
16.2	55	0.1	0.175046	0.176676	-0.16546	-0.241475	0.0983934	0.0941924	28.9998	33.7134	8.59377	34.0741	9.0977
16.2	60	0.2	0.286016	0.272105	-0.0387846	-0.121972	0.200905	0.197702	28.1784	32.5709	8.75965	32.862	9.15221
16.2	65	0.3	0.395566	0.367242	0.100118	0.00259488	0.295907	0.297687	27.4685	31.5246	8.94794	31.7519	9.24404
16.2	70	0.4	0.502803	0.459926	0.242513	0.142572	0.402256	0.399966	26.9021	30.6428	9.1414	30.8128	9.35411
16.2	75	0.5	0.604957	0.552704	0.389503	0.287459	0.501751	0.503222	26.5151	29.9487	9.35461	30.0691	9.49994
16.2	80	0.6	0.699421	0.64126	0.536834	0.441589	0.601469	0.617952	26.3159	29.4673	9.58289	29.5457	9.6736
16.2	85	0.7	0.788897	0.73123	0.671032	0.589913	0.698914	0.713003	26.286	29.1757	9.80805	29.2216	9.85887
16.2	90	0.8	0.86829	0.819794	0.797488	0.73944	0.798779	0.798918	26.4862	29.158	10.0538	29.1796	10.077
16.3	10	-0.8	-0.798815	-0.791722	-0.8369	-0.839134	-0.802724	-0.796789	39.5225	46.8834	7.9022	48.0504	10.0987
16.3	15	-0.7	-0.69688	-0.683535	-0.775871	-0.775323	-0.698563	-0.698508	38.1851	45.2897	7.92152	46.3494	9.85444
16.3	20	-0.6	-0.595105	-0.572368	-0.716233	-0.717026	-0.595263	-0.612622	36.8829	43.7291	7.94648	44.6868	9.6412
16.3	25	-0.5	-0.489345	-0.462338	-0.658047	-0.665701	-0.500386	-0.501776	35.6095	42.1805	7.99497	43.0403	9.46842
16.3	30	-0.4	-0.382524	-0.35022	-0.599996	-0.614002	-0.398539	-0.407009	34.3993	40.6965	8.05949	41.4645	9.33465
16.3	35	-0.3	-0.273869	-0.241653	-0.533892	-0.557058	-0.2979	-0.30354	33.1989	39.1946	8.11525	39.875	9.20646
16.3	40	-0.2	-0.162643	-0.134147	-0.458939	-0.494553	-0.2008	-0.206795	32.0357	37.7239	8.21252	38.3166	9.13305
16.3	45	-0.1	-0.0513241	-0.0288038	-0.37488	-0.415881	-0.10333	-0.0962044	30.957	36.3316	8.32064	36.843	9.08729
16.3	50	0	0.0614662	0.075735	-0.275528	-0.3376	-0.00117532	-0.00971965	29.9221	34.9697	8.44859	35.4025	9.07667
16.3	55	0.1	0.1745	0.176599	-0.164967	-0.236896	0.0978657	0.102184	28.9771	33.6946	8.58918	34.0533	9.09061
16.3	60	0.2	0.286016	0.271011	-0.0378705	-0.124096	0.198704	0.201057	28.1653	32.5463	8.75948	32.8369	9.15135
16.3	65	0.3	0.396499	0.368481	0.0992371	0.00150749	0.298181	0.301773	27.4573	31.5141	8.93405	31.7413	9.22923
16.3	70	0.4	0.502965	0.461197	0.241785	0.143562	0.404074	0.396258	26.8983	30.6256	9.13485	30.7962	9.34792
16.3	75	0.5	0.604465	0.55318	0.390294	0.286627	0.500566	0.512661	26.4993	29.9115	9.3451	30.032	9.49036
16.3	80	0.6	0.699667	0.642744	0.535733	0.440547	0.603031	0.59611	26.283	29.4149	9.55756	29.4937	9.64869
16.3	85	0.7	0.78907	0.730895	0.671766	0.595454	0.695637	0.689543	26.2625	29.1432	9.79052	29.1883	9.84067
16.3	90	0.8	0.86872	0.818924	0.796621	0.742399	0.804461	0.785027	26.4466	29.1072	10.0319	29.1285	10.0546
16.4	10	-0.8	-0.798937	-0.791549	-0.836509	-0.83645	-0.800769	-0.803995	39.4523	46.8023	7.88645	47.9647	10.0745
16.4	15	-0.7	-0.697051	-0.681988	-0.774776	-0.777971	-0.696967	-0.702481	38.1301	45.2282	7.91366	46.2843	9.84201
16.4	20	-0.6	-0.593707	-0.572133	-0.716683	-0.721265	-0.599988	-0.600443	36.8504	43.6781	7.9466	44.6347	9.63943
16.4	25	-0.5	-0.489895	-0.46146	-0.658535	-0.669345	-0.502987	-0.504708	35.5844	42.1429	7.98507	43.0024	9.45849
16.4	30	-0.4	-0.382423	-0.351182	-0.598371	-0.614331	-0.403226	-0.401436	34.3511	40.6418	8.04683	41.4067	9.31556
16.4	35	-0.3	-0.274482	-0.24306	-0.532953	-0.55253	-0.297504	-0.299307	33.1695	39.1519	8.11708	39.8298	9.20568
16.4	40	-0.2	-0.163184	-0.135438	-0.46078	-0.491891	-0.201622	-0.20059	32.0458	37.7283	8.20395	38.323	9.12577
16.4	45	-0.1	-0.051035	-0.0266658	-0.375719	-0.424933	-0.0974575	-0.104099	30.923	36.288	8.31208	36.799	9.07873
16.4	50	0	0.0612773	0.0759623	-0.275645	-0.338631	-0.00347579	0.00213892	29.9149	34.9506	8.43539	35.3844	9.06344
16.4	55	0.1	0.173255	0.174956	-0.163093	-0.236363	0.103913	0.0880935	28.9571	33.6631	8.58575	34.0209	9.08667
16.4	60	0.2	0.286772	0.27338	-0.0393088	-0.123404	0.201019	0.205716	28.1285	32.4973	8.73822	32.7879	9.12974
16.4	65	0.3	0.396105	0.369534	0.0979969	-0.00222426	0.304488	0.300447	27.4111	31.45	8.9145	31.6766	9.20904
16.4	70	0.4	0.502201	0.461613	0.243891	0.144342	0.403791	0.38832	26.8857	30.5979	9.13123	30.7683	9.34448
16.4	75	0.5	0.604815	0.553043	0.389691	0.288149	0.495995	0.505951	26.4657	29.8814	9.32694	30.0014	9.4717
16.4	80	0.6	0.699763	0.642046	0.535531	0.444265	0.603437	0.598465	26.2773	29.3932	9.56665	29.4717	9.65789
16.4	85	0.7	0.787994	0.731382	0.671899	0.592425	0.706057	0.68586	26.2497	29.1201	9.78669	29.1654	9.83719
16.4	90	0.8	0.867973	0.820203	0.796706	0.737925	0.80445	0.79717	26.4323	29.0825	10.022	29.1037	10.0447
16.5	10	-0.8	-0.799252	-0.790907	-0.836639	-0.841175	-0.799247	-0.797035	39.4418	46.7912	7.88049	47.9528	10.0667
16.5	15	-0.7	-0.697798	-0.683466	-0.77285	-0.773442	-0.699426	-0.703179	38.0848	45.1761	7.8948	46.23	9.81839
16.5	20	-0.6	-0.594477	-0.571207	-0.715356	-0.720664	-0.599218	-0.600897	36.8215	43.6461	7.94104	44.6	9.628
16.5	25	-0.5	-0.490146	-0.463514	-0.658988	-0.666667	-0.501299	-0.493128	35.5398	42.095	7.97907	42.9511	9.44627
16.5	30	-0.4	-0.382061	-0.350014	-0.599946	-0.617681	-0.398601	-0.398832	34.3352	40.6025	8.03578	41.3694	9.30724
16.5	35	-0.3	-0.273138	-0.240828	-0.534915	-0.55834	-0.30295	-0.304363	33.1589	39.1319	8.11965	39.809	9.20487
16.5	40	-0.2	-0.163542	-0.132685	-0.459546	-0.495841	-0.198974	-0.204776	32.0138	37.6871	8.1942	38.2802	9.11445
16.5	45	-0.1	-0.0514001	-0.0266268	-0.375379	-0.422179	-0.0993554	-0.100718	30.9018	36.2529	8.30032	36.7635	9.066
16.5	50	0	0.0611245	0.0765592	-0.27719	-0.340004	0.000284395	0.00120707	29.8931	34.9176	8.43352	35.351	9.06141
16.5	55	0.1	0.174561	0.175418	-0.165506	-0.237455	0.10077	0.103693	28.9428	33.6278	8.57171	33.987	9.07368
16.5	60	0.2	0.285496	0.272496	-0.0375831	-0.123269	0.1989	0.19843	28.1107	32.4778	8.73255	32.7672	9.12247
16.5	65	0.3	0.39472	0.368949	0.102654	0.00301484	0.301547	0.295165	27.4249	31.4473	8.92496	31.6736	9.21966
16.5	70	0.4	0.501913	0.460378	0.245057	0.144165	0.404675	0.399322	26.8465	30.5488	9.10434	30.7181	9.3159
16.5	75	0.5	0.603332	0.553067	0.393152	0.28982	0.49148	0.507983	26.4805	29.8691	9.34277	29.9887	9.48691
16.5	80	0.6	0.700072	0.642923	0.534764	0.440806	0.602096	0.602404	26.253	29.3592	9.54462	29.4382	9.63596
16.5	85	0.7	0.788013	0.731255	0.671468	0.592857	0.703072	0.693469	26.2395	29.0947	9.77928	29.1404	9.83017
16.5	90	0.8	0.86875	0.820094	0.796661	0.739673	0.795519	0.796555	26.407	29.0357	10.0058	29.0572	10.0287
16.6	10	-0.8	-0.798497	-0.792889	-0.838919	-0.837333	-0.800474	-0.799059	39.3626	46.6935	7.86576	47.8516	10.0451
16.6	15	-0.7	-0.697195	-0.683037	-0.774305	-0.776268	-0.701123	-0.697365	38.0667	45.1446	7.89569	46.1972	9.81544
16.6	20	-0.6	-0.595491	-0.571966	-0.713719	-0.723474	-0.597623	-0.597762	36.7724	43.5873	7.92681	44.5384	9.60931
16.6	25	-0.5	-0.489905	-0.461354	-0.659183	-0.667998	-0.501792	-0.505545	35.5401	42.0859	7.9781	42.9427	9.4449
16.6	30	-0.4	-0.381819	-0.353504	-0.59883	-0.610057	-0.402711	-0.398071	34.2989	40.5599	8.02305	41.3242	9.28906
16.6	35	-0.3	-0.273113	-0.240846	-0.536279	-0.558817	-0.298196	-0.305571	33.1247	39.0848	8.10536	39.7616	9.19022
16.6	40	-0.2	-0.163659	-0.132828	-0.461002	-0.49424	-0.194501	-0.203952	31.9587	37.6218	8.18997	38.2117	9.10524
16.6	45	-0.1	-0.0528003	-0.0252217	-0.373087	-0.420979	-0.098894	-0.103943	30.9044	36.2513	8.31071	36.7605	9.07421
16.6	50	0	0.0604205	0.0751738	-0.274845	-0.336763	0.00466334	0.00646493	29.8737	34.8903	8.42553	35.3224	9.05162
16.6	55	0.1	0.174197	0.174275	-0.163026	-0.232935	0.0959986	0.0975234	28.94	33.6247	8.5659	33.9836	9.06772
16.6	60	0.2	0.286543	0.271764	-0.0384877	-0.122491	0.194605	0.208665	28.0939	32.4328	8.73147	32.7231	9.12224
16.6	65	0.3	0.395679	0.366707	0.09908	0.00389033	0.302123	0.284053	27.4186	31.4377	8.914	31.6657	9.20937
16.6	70	0.4	0.501618	0.462833	0.246706	0.135876	0.403328	0.388307	26.8488	30.5372	9.10854	30.707	9.32118
16.6	75	0.5	0.603217	0.554925	0.392783	0.286498	0.501125	0.493363	26.4555	29.8322	9.32491	29.9522	9.46953
16.6	80	0.6	0.699458	0.64224	0.535829	0.441194	0.604232	0.608428	26.2429	29.3421	9.53262	29.4213	9.62427
16.6	85	0.7	0.787768	0.733085	0.672865	0.587111	0.703654	0.70296	26.2201	29.0529	9.76891	29.0985	9.81987
16.6	90	0.8	0.867976	0.819335	0.796799	0.739971	0.803503	0.797488	26.4033	29.0239	10.0046	29.0455	10.0277
16.7	10	-0.8	-0.798635	-0.792809	-0.838764	-0.83703	-0.800593	-0.793603	39.3404	46.662	7.86527	47.8185	10.0414
16.7	15	-0.7	-0.697904	-0.684434	-0.77344	-0.773202	-0.700498	-0.696116	38.0082	45.0799	7.88609	46.1287	9.80037
16.7	20	-0.6	-0.594167	-0.572417	-0.715541	-0.721014	-0.598572	-0.597411	36.7458	43.556	7.92046	44.5064	9.60107
16.7	25	-0.5	-0.490413	-0.46257	-0.657451	-0.663315	-0.497448	-0.508816	35.4786	42.0095	7.95738	42.8634	9.42034
16.7	30	-0.4	-0.382897	-0.352274	-0.599214	-0.61259	-0.39743	-0.406758	34.2769	40.5255	8.02514	41.2888	9.2904
16.7	35	-0.3	-0.27498	-0.242087	-0.53269	-0.556742	-0.297813	-0.298022	33.0597	39.0118	8.09655	39.6842	9.17613
16.7	40	-0.2	-0.162926	-0.134764	-0.458987	-0.49207	-0.203187	-0.202357	31.9354	37.5843	8.17901	38.1743	9.09416
16.7	45	-0.1	-0.0514892	-0.0292498	-0.375377	-0.418007	-0.101893	-0.0985718	30.8445	36.1702	8.29676	36.6779	9.05803
16.7	50	0	0.060539	0.0749112	-0.276057	-0.332422	0.00504565	-0.00429784	29.8533	34.8613	8.42009	35.2931	9.0455
16.7	55	0.1	0.173745	0.176407	-0.162044	-0.239388	0.0996204	0.101488	28.9054	33.5818	8.55875	33.9388	9.05713
16.7	60	0.2	0.284912	0.273751	-0.0347512	-0.125285	0.205192	0.19865	28.0815	32.4134	8.73389	32.7014	9.12222
16.7	65	0.3	0.395696	0.368281	0.101095	-0.00229909	0.295655	0.307752	27.3842	31.3843	8.90095	31.611	9.19519
16.7	70	0.4	0.502543	0.460663	0.244485	0.141057	0.400649	0.389149	26.7943	30.4716	9.08977	30.6402	9.30062
16.7	75	0.5	0.603897	0.554944	0.391977	0.283597	0.502545	0.507496	26.4205	29.7869	9.30169	29.9069	9.44601
16.7	80	0.6	0.698867	0.642746	0.537049	0.44251	0.605828	0.576335	26.2384	29.3217	9.54131	29.4003	9.63204
16.7	85	0.7	0.787831	0.731429	0.673719	0.591724	0.700244	0.708307	26.2113	29.0365	9.77001	29.0817	9.82015
16.7	90	0.8	0.868331	0.82022	0.796941	0.738493	0.79963	0.807029	26.3822	28.9912	9.99456	29.0124	10.0172
16.8	10	-0.8	-0.800068	-0.790957	-0.835609	-0.838553	-0.798745	-0.804255	39.2674	46.5817	7.84873	47.7333	10.0175
16.8	15	-0.7	-0.697386	-0.683637	-0.773243	-0.776313	-0.702332	-0.700215	37.9726	45.0335	7.88205	46.0806	9.79293
16.8	20	-0.6	-0.593683	-0.571359	-0.717207	-0.719527	-0.600577	-0.610497	36.7039	43.5019	7.91372	44.45	9.58937
16.8	25	-0.5	-0.489535	-0.460717	-0.656972	-0.668532	-0.502691	-0.507659	35.4547	41.9783	7.96003	42.8303	9.41844
16.8	30	-0.4	-0.382997	-0.348081	-0.598627	-0.622482	-0.399876	-0.392792	34.2441	40.4877	8.0268	41.2479	9.28761
16.8	35	-0.3	-0.273212	-0.240376	-0.534872	-0.55871	-0.300682	-0.307277	33.0537	38.9996	8.09749	39.6722	9.17587
16.8	40	-0.2	-0.163677	-0.134446	-0.458036	-0.494564	-0.20378	-0.205994	31.9096	37.547	8.18431	38.1345	9.09589
16.8	45	-0.1	-0.0516746	-0.0276246	-0.37581	-0.421138	-0.100113	-0.105916	30.8529	36.1737	8.29169	36.6826	9.05426
16.8	50	0	0.0601081	0.0751724	-0.274481	-0.337179	0.00367055	0.000585013	29.8335	34.8261	8.40945	35.2573	9.03304
16.8	55	0.1	0.17284	0.175192	-0.160184	-0.239889	0.106135	0.103396	28.8865	33.5437	8.55056	33.9006	9.04875
16.8	60	0.2	0.28509	0.272543	-0.0354671	-0.122587	0.198692	0.196688	28.0691	32.3947	8.71774	32.683	9.10606
16.8	65	0.3	0.395371	0.369008	0.101756	0.00320534	0.298824	0.283777	27.3593	31.3501	8.89656	31.5757	9.18978
16.8	70	0.4	0.501661	0.461728	0.246425	0.13978	0.39991	0.405809	26.7841	30.4456	9.07974	30.6138	9.29007
16.8	75	0.5	0.602878	0.554475	0.394468	0.285148	0.499254	0.503054	26.4286	29.7884	9.30995	29.908	9.45395
16.8	80	0.6	0.698739	0.642284	0.538266	0.441313	0.60145	0.600169	26.2311	29.311	9.53196	29.3899	9.62322
16.8	85	0.7	0.787954	0.732437	0.674569	0.589211	0.695463	0.70142	26.1933	29.0042	9.76096	29.0494	9.81138
16.8	90	0.8	0.867789	0.820341	0.797398	0.738338	0.799987	0.802897	26.363	28.9548	9.98519	28.9759	10.0077
16.9	10	-0.8	-0.799542	-0.792529	-0.836881	-0.837147	-0.798899	-0.797682	39.2502	46.5588	7.83943	47.7099	10.0048
16.9	15	-0.7	-0.697741	-0.681438	-0.773232	-0.780925	-0.700044	-0.701103	37.9504	45.0026	7.87681	46.0483	9.78459
16.9	20	-0.6	-0.594396	-0.571992	-0.716428	-0.722685	-0.600952	-0.598377	36.6792	43.4628	7.91462	44.4097	9.58943
16.9	25	-0.5	-0.489879	-0.46223	-0.658053	-0.667598	-0.500904	-0.501844	35.4261	41.9405	7.94506	42.7924	9.40274
16.9	30	-0.4	-0.382623	-0.351269	-0.597614	-0.611388	-0.400261	-0.402068	34.2022	40.433	8.01204	41.1918	9.26927
16.9	35	-0.3	-0.273493	-0.240237	-0.534357	-0.560855	-0.299533	-0.297675	33.0339	38.9668	8.08477	39.6393	9.162
16.9	40	-0.2	-0.163691	-0.135212	-0.460908	-0.49366	-0.197728	-0.20132	31.9142	37.54	8.16989	38.1298	9.08338
16.9	45	-0.1	-0.0515	-0.0300998	-0.375053	-0.41746	-0.100999	-0.0938602	30.8109	36.1123	8.28326	36.6192	9.04258
16.9	50	0	0.0610736	0.0747259	-0.274327	-0.338654	-0.00345195	0.00501822	29.7873	34.766	8.407	35.1949	9.02767
16.9	55	0.1	0.172941	0.175882	-0.161255	-0.232105	0.105212	0.0935178	28.857	33.4975	8.54625	33.8532	9.04299
16.9	60	0.2	0.285416	0.275202	-0.0340756	-0.128263	0.198737	0.201243	28.0383	32.3502	8.70079	32.6383	9.08836
16.9	65	0.3	0.395303	0.368218	0.102406	0.00062181	0.302041	0.302006	27.3568	31.3367	8.8903	31.563	9.18375
16.9	70	0.4	0.501486	0.462811	0.247853	0.137043	0.402112	0.407959	26.7918	30.4423	9.08956	30.6106	9.29974
16.9	75	0.5	0.603945	0.553066	0.392898	0.288261	0.502067	0.504394	26.4022	29.7516	9.29653	29.8713	9.44056
16.9	80	0.6	0.698406	0.642948	0.538943	0.440588	0.599051	0.611415	26.2141	29.2704	9.51967	29.3493	9.61104
16.9	85	0.7	0.787514	0.732315	0.673084	0.590488	0.702957	0.692657	26.1711	28.9638	9.74179	29.0097	9.79287
16.9	90	0.8	0.868282	0.82191	0.795873	0.734692	0.80459	0.797942	26.3505	28.9346	9.97103	28.9565	9.99449
17	10	-0.8	-0.799301	-0.791999	-0.837192	-0.838299	-0.79856	-0.799058	39.1992	46.497	7.83597	47.6447	9.99631
17	15	-0.7	-0.698013	-0.683513	-0.77276	-0.775098	-0.700338	-0.701988	37.8921	44.9402	7.85708	45.9825	9.7587
17	20	-0.6	-0.593927	-0.57288	-0.717092	-0.718963	-0.600668	-0.603787	36.6131	43.3868	7.89364	44.33	9.55968
17	25	-0.5	-0.489553	-0.46246	-0.657124	-0.667404	-0.502387	-0.508184	35.3742	41.8735	7.94231	42.7214	9.39366
17	30	-0.4	-0.382504	-0.354051	-0.600029	-0.61019	-0.399312	-0.391128	34.1859	40.4059	8.00162	41.1647	9.25828
17	35	-0.3	-0.274284	-0.241804	-0.533335	-0.561375	-0.300351	-0.296735	33.009	38.9328	8.08258	39.6038	9.15812
17	40	-0.2	-0.162955	-0.133716	-0.458873	-0.494078	-0.202199	-0.201893	31.8382	37.4503	8.16782	38.0348	9.07441
17	45	-0.1	-0.0510251	-0.0266566	-0.373847	-0.423725	-0.101898	-0.0979604	30.7568	36.0488	8.26107	36.5539	9.01744
17	50	0	0.0602632	0.0765756	-0.271877	-0.340513	-0.000637579	0.00724147	29.7678	34.7345	8.40187	35.1619	9.01992
17	55	0.1	0.173214	0.174384	-0.160353	-0.239446	0.0954118	0.115896	28.869	33.5087	8.54354	33.8659	9.04249
17	60	0.2	0.285333	0.273406	-0.0344828	-0.12572	0.198224	0.204519	28.0395	32.3419	8.7086	32.6306	9.09706
17	65	0.3	0.394153	0.371162	0.104114	-0.00143036	0.30419	0.300144	27.3328	31.3026	8.88361	31.5275	9.17623
17	70	0.4	0.502005	0.462603	0.24562	0.136209	0.401177	0.40162	26.7903	30.4287	9.07797	30.5995	9.29122
17	75	0.5	0.6025	0.554558	0.396975	0.283325	0.500795	0.490032	26.413	29.745	9.29603	29.8654	9.4409
17	80	0.6	0.698809	0.642919	0.538028	0.439012	0.602074	0.600041	26.1753	29.2246	9.50429	29.3028	9.59485
17	85	0.7	0.787104	0.732908	0.673628	0.590112	0.698475	0.700725	26.1694	28.9562	9.74576	29.0018	9.79657
17	90	0.8	0.8681	0.821633	0.796801	0.734188	0.805425	0.803033	26.3157	28.8763	9.95197	28.8979	9.975
17.1	10	-0.8	-0.799791	-0.792183	-0.836554	-0.836122	-0.798984	-0.801785	39.142	46.4319	7.82052	47.5763	9.97463
17.1	15	-0.7	-0.697903	-0.684184	-0.773539	-0.773806	-0.696946	-0.695973	37.844	44.8785	7.8483	45.9184	9.74493
17.1	20	-0.6	-0.594636	-0.574013	-0.714821	-0.7195	-0.600876	-0.601636	36.5829	43.3421	7.88376	44.2842	9.54831
17.1	25	-0.5	-0.489717	-0.461043	-0.656659	-0.66678	-0.503405	-0.5021	35.3465	41.8473	7.94426	42.6926	9.39233
17.1	30	-0.4	-0.382759	-0.351027	-0.598461	-0.619506	-0.400796	-0.39048	34.1385	40.3432	8.00192	41.0994	9.25458
17.1	35	-0.3	-0.274122	-0.241185	-0.535177	-0.558105	-0.298089	-0.295628	32.9775	38.896	8.0671	39.5662	9.13967
17.1	40	-0.2	-0.164495	-0.132706	-0.458367	-0.496211	-0.199054	-0.20638	31.8278	37.4282	8.16272	38.013	9.0703
17.1	45	-0.1	-0.0523839	-0.0281366	-0.372462	-0.419775	-0.0988886	-0.10252	30.7751	36.0602	8.26233	36.5664	9.0212
17.1	50	0	0.0614264	0.0747803	-0.27372	-0.331496	0.00148337	-0.00123584	29.7482	34.7047	8.38057	35.1331	8.99949
17.1	55	0.1	0.172976	0.177251	-0.16071	-0.241184	0.103477	0.0997721	28.8249	33.4503	8.52717	33.8057	9.02293
17.1	60	0.2	0.284498	0.27495	-0.0332042	-0.129364	0.202868	0.207817	27.9941	32.28	8.69259	32.567	9.07951
17.1	65	0.3	0.394547	0.367968	0.103057	-0.00127264	0.3026	0.312121	27.2977	31.2522	8.86455	31.4768	9.15643
17.1	70	0.4	0.501282	0.463817	0.247891	0.136415	0.399051	0.407306	26.7545	30.3859	9.06936	30.5546	9.28026
17.1	75	0.5	0.60315	0.552803	0.393658	0.286402	0.500653	0.511673	26.353	29.6779	9.26657	29.7972	9.41023
17.1	80	0.6	0.699541	0.642779	0.53683	0.440029	0.602512	0.611334	26.1532	29.1785	9.49213	29.2572	9.5834
17.1	85	0.7	0.787331	0.732425	0.673214	0.588935	0.702526	0.705284	26.1526	28.9242	9.72844	28.9703	9.77956
17.1	90	0.8	0.868109	0.819687	0.79682	0.739665	0.802025	0.79809	26.3277	28.8727	9.95799	28.895	9.98175
17.2	10	-0.8	-0.799384	-0.790417	-0.837246	-0.84062	-0.798888	-0.80151	39.1181	46.3988	7.81587	47.5422	9.9669
17.2	15	-0.7	-0.697814	-0.684294	-0.773406	-0.773334	-0.699736	-0.700123	37.8113	44.8306	7.84143	45.8689	9.73457
17.2	20	-0.6	-0.594109	-0.573697	-0.715543	-0.719356	-0.602021	-0.59814	36.5644	43.323	7.88395	44.2635	9.5455
17.2	25	-0.5	-0.489084	-0.463489	-0.659511	-0.66694	-0.501773	-0.496959	35.299	41.7758	7.91901	42.621	9.36381
17.2	30	-0.4	-0.382437	-0.351775	-0.59834	-0.612968	-0.399638	-0.406767	34.1065	40.304	7.99026	41.0587	9.24053
17.2	35	-0.3	-0.275664	-0.240746	-0.533397	-0.559681	-0.298785	-0.305072	32.9543	38.8561	8.0578	39.5256	9.13112
17.2	40	-0.2	-0.164229	-0.133136	-0.458199	-0.496062	-0.200841	-0.197884	31.8012	37.3944	8.14914	37.9781	9.05411
17.2	45	-0.1	-0.052006	-0.0271377	-0.373828	-0.41982	-0.0986918	-0.0977685	30.7323	36.0052	8.25526	36.5091	9.01034
17.2	50	0	0.0598149	0.0749868	-0.273776	-0.335449	0.00414103	0.000609818	29.7263	34.6801	8.37402	35.1075	8.99233
17.2	55	0.1	0.172422	0.180135	-0.158022	-0.244648	0.101999	0.0939841	28.8148	33.4316	8.53383	33.7862	9.02929
17.2	60	0.2	0.284338	0.27371	-0.0326848	-0.125781	0.195647	0.210084	27.9847	32.2603	8.69148	32.5468	9.07802
17.2	65	0.3	0.395099	0.371234	0.102188	0.000684602	0.303226	0.297137	27.3028	31.2517	8.86521	31.4769	9.15719
17.2	70	0.4	0.50096	0.461469	0.248699	0.143698	0.401117	0.397817	26.7473	30.3703	9.06523	30.5388	9.27587
17.2	75	0.5	0.603404	0.553828	0.395117	0.287942	0.493964	0.504945	26.3533	29.664	9.27378	29.783	9.41641
17.2	80	0.6	0.69881	0.642445	0.539489	0.4419	0.599816	0.59554	26.1508	29.1617	9.49352	29.2401	9.58424
17.2	85	0.7	0.786968	0.732046	0.674992	0.591128	0.700783	0.705968	26.1356	28.8901	9.71969	28.9359	9.77034
17.2	90	0.8	0.867722	0.820921	0.797943	0.737146	0.800505	0.80409	26.3039	28.8373	9.95064	28.859	9.97374
17.3	10	-0.8	-0.799037	-0.792117	-0.838531	-0.837693	-0.799184	-0.805653	39.0679	46.3366	7.8111	47.4768	9.9565
17.3	15	-0.7	-0.697317	-0.683571	-0.773459	-0.77374	-0.701588	-0.702595	37.7662	44.7715	7.8328	45.8078	9.72212
17.3	20	-0.6	-0.594103	-0.572698	-0.716362	-0.721608	-0.599685	-0.5986	36.5359	43.2816	7.87656	44.2214	9.5357
17.3	25	-0.5	-0.489926	-0.461886	-0.658237	-0.667538	-0.502992	-0.501557	35.276	41.7411	7.9189	42.585	9.36216
17.3	30	-0.4	-0.382716	-0.35071	-0.59937	-0.612893	-0.399726	-0.409291	34.0839	40.2655	7.98458	41.0194	9.23375
17.3	35	-0.3	-0.274814	-0.24268	-0.534115	-0.557484	-0.303057	-0.295678	32.945	38.8357	8.06192	39.5047	9.13425
17.3	40	-0.2	-0.163778	-0.134902	-0.458748	-0.490609	-0.19688	-0.196493	31.7957	37.3751	8.14615	37.9591	9.0508
17.3	45	-0.1	-0.0523676	-0.0274391	-0.371509	-0.422842	-0.101797	-0.0999537	30.6894	35.9512	8.25537	36.4523	9.0058
17.3	50	0	0.0603648	0.0748579	-0.274825	-0.335854	-0.00115263	0.0147715	29.7013	34.6397	8.37123	35.0665	8.98814
17.3	55	0.1	0.172849	0.175616	-0.159452	-0.241177	0.101878	0.101846	28.7835	33.3842	8.51728	33.7384	9.01099
17.3	60	0.2	0.284689	0.274965	-0.0335738	-0.128145	0.201486	0.190953	27.9679	32.2348	8.67454	32.5213	9.05986
17.3	65	0.3	0.394256	0.371282	0.106007	-0.00467753	0.302639	0.295579	27.2708	31.1932	8.8636	31.4172	9.15448
17.3	70	0.4	0.500432	0.462308	0.249032	0.142084	0.406299	0.401139	26.7206	30.3309	9.04476	30.4991	9.25454
17.3	75	0.5	0.603368	0.554486	0.395621	0.28497	0.496037	0.493358	26.3306	29.6166	9.25661	29.7364	9.4011
17.3	80	0.6	0.698572	0.642749	0.53915	0.438535	0.597227	0.618488	26.1336	29.1357	9.48373	29.2139	9.57419
17.3	85	0.7	0.787008	0.731791	0.674933	0.590641	0.700322	0.696889	26.103	28.8365	9.70045	28.882	9.75102
17.3	90	0.8	0.868331	0.819541	0.797808	0.739298	0.801336	0.801606	26.289	28.8077	9.93282	28.8296	9.9562
17.4	10	-0.8	-0.799405	-0.790935	-0.837096	-0.838547	-0.799803	-0.803417	39.0335	46.2979	7.79804	47.4361	9.93843
17.4	15	-0.7	-0.697055	-0.683959	-0.774888	-0.776446	-0.699993	-0.695348	37.7063	44.7051	7.8229	45.7378	9.70544
17.4	20	-0.6	-0.59451	-0.57148	-0.714775	-0.721205	-0.600616	-0.604681	36.4452	43.1809	7.86378	44.1144	9.51349
17.4	25	-0.5	-0.49002	-0.459415	-0.657525	-0.672818	-0.500232	-0.500018	35.2428	41.7043	7.91226	42.5458	9.35036
17.4	30	-0.4	-0.382486	-0.350424	-0.597304	-0.616472	-0.403687	-0.40583	34.0362	40.2097	7.97606	40.9605	9.21826
17.4	35	-0.3	-0.275076	-0.241199	-0.532205	-0.559954	-0.299459	-0.301938	32.8778	38.7669	8.04462	39.4314	9.10899
17.4	40	-0.2	-0.163689	-0.133281	-0.458539	-0.496313	-0.195191	-0.191116	31.7485	37.3147	8.13735	37.897	9.03949
17.4	45	-0.1	-0.0528546	-0.0274362	-0.370833	-0.423735	-0.104273	-0.106119	30.6965	35.9484	8.24445	36.4512	8.99665
17.4	50	0	0.0599315	0.0751403	-0.271975	-0.335529	-0.00602309	-0.0179635	29.6852	34.6148	8.37176	35.0398	8.98595
17.4	55	0.1	0.172109	0.176094	-0.159333	-0.241209	0.104511	0.107103	28.7568	33.3471	8.50562	33.7006	8.99867
17.4	60	0.2	0.284582	0.275177	-0.0334132	-0.12601	0.202737	0.193174	27.9462	32.2056	8.66523	32.4924	9.05035
17.4	65	0.3	0.395185	0.369388	0.103851	-0.00112597	0.296386	0.313126	27.2409	31.1587	8.84826	31.3823	9.13814
17.4	70	0.4	0.500888	0.46232	0.249083	0.141193	0.397117	0.396498	26.7062	30.2979	9.04937	30.4658	9.25886
17.4	75	0.5	0.602445	0.555237	0.395961	0.281624	0.501132	0.505984	26.319	29.5923	9.25281	29.7117	9.39626
17.4	80	0.6	0.69838	0.64393	0.541333	0.440086	0.595139	0.58419	26.1282	29.1145	9.48293	29.1924	9.57275
17.4	85	0.7	0.786771	0.73188	0.676601	0.591279	0.701295	0.697794	26.1059	28.8281	9.70761	28.8736	9.75788
17.4	90	0.8	0.867515	0.819331	0.799129	0.73907	0.799975	0.812583	26.2677	28.755	9.92702	28.7769	9.95035
17.5	10	-0.8	-0.799206	-0.792635	-0.838638	-0.83769	-0.798252	-0.799335	39.0034	46.258	7.78862	47.3953	9.92757
17.5	15	-0.7	-0.697275	-0.682934	-0.774849	-0.777538	-0.699597	-0.700993	37.6916	44.6831	7.81483	45.7155	9.69643
17.5	20	-0.6	-0.594315	-0.573103	-0.715703	-0.722102	-0.600975	-0.595739	36.4215	43.1479	7.85511	44.0808	9.50266
17.5	25	-0.5	-0.489509	-0.461541	-0.6592	-0.667431	-0.497855	-0.508752	35.2235	41.675	7.90824	42.5162	9.34612
17.5	30	-0.4	-0.382821	-0.350332	-0.60021	-0.616412	-0.402102	-0.404806	34.0164	40.184	7.97337	40.9341	9.21529
17.5	35	-0.3	-0.273945	-0.241231	-0.533932	-0.562655	-0.300538	-0.290424	32.8307	38.7038	8.03722	39.3666	9.09856
17.5	40	-0.2	-0.164029	-0.135681	-0.458583	-0.492531	-0.203723	-0.196492	31.7431	37.3082	8.1289	37.8898	9.02877
17.5	45	-0.1	-0.0510174	-0.0284819	-0.372936	-0.421926	-0.102622	-0.0947814	30.6516	35.8932	8.23983	36.394	8.98753
17.5	50	0	0.0603496	0.0779054	-0.270784	-0.342323	-0.000913659	0.000883566	29.6469	34.5628	8.35673	34.9871	8.9696
17.5	55	0.1	0.171953	0.174005	-0.156358	-0.234667	0.0982403	0.0876347	28.7504	33.3333	8.5017	33.6863	8.99376
17.5	60	0.2	0.284861	0.275449	-0.0330723	-0.124213	0.20315	0.205185	27.9324	32.174	8.6622	32.4602	9.04631
17.5	65	0.3	0.394166	0.370985	0.105427	-3.75333e-05	0.29758	0.290714	27.2423	31.1525	8.85138	31.3757	9.14009
17.5	70	0.4	0.501156	0.46149	0.2488	0.143099	0.40047	0.399255	26.6941	30.2743	9.03421	30.4427	9.24452
17.5	75	0.5	0.602668	0.552579	0.396335	0.287028	0.503454	0.510593	26.29	29.5592	9.23805	29.6779	9.38043
17.5	80	0.6	0.698652	0.643561	0.540326	0.438272	0.596121	0.604055	26.0988	29.0802	9.46465	29.1582	9.55518
17.5	85	0.7	0.787024	0.731183	0.674681	0.594533	0.696833	0.701882	26.0869	28.8083	9.68996	28.854	9.74073
17.5	90	0.8	0.867696	0.820576	0.799187	0.736774	0.800234	0.80133	26.2487	28.726	9.91802	28.7475	9.94106
17.6	10	-0.8	-0.799424	-0.791455	-0.838255	-0.839036	-0.797141	-0.800117	38.9016	46.1362	7.77395	47.2674	9.90195
17.6	15	-0.7	-0.697311	-0.683246	-0.7751	-0.775429	-0.700116	-0.701071	37.6538	44.6352	7.81136	45.6649	9.68821
17.6	20	-0.6	-0.59468	-0.572779	-0.714928	-0.722163	-0.60102	-0.597613	36.4068	43.1187	7.85513	44.0507	9.50188
17.6	25	-0.5	-0.48968	-0.461686	-0.658131	-0.668823	-0.504126	-0.503686	35.1746	41.6168	7.90383	42.455	9.33787
17.6	30	-0.4	-0.382807	-0.350888	-0.598495	-0.615689	-0.40231	-0.404316	33.9527	40.111	7.96595	40.8569	9.20083
17.6	35	-0.3	-0.273951	-0.241676	-0.53256	-0.559098	-0.30342	-0.286413	32.8475	38.7028	8.03379	39.3674	9.09597
17.6	40	-0.2	-0.163918	-0.133511	-0.457435	-0.495024	-0.201054	-0.195837	31.6934	37.2461	8.11927	37.8251	9.0149
17.6	45	-0.1	-0.0521665	-0.0279035	-0.372597	-0.42083	-0.101119	-0.100238	30.624	35.8597	8.22811	36.3593	8.9749
17.6	50	0	0.059693	0.0735027	-0.270336	-0.3307	-0.00288578	0.00641799	29.6366	34.5431	8.35578	34.9667	8.96824
17.6	55	0.1	0.173269	0.176003	-0.159524	-0.237368	0.101937	0.112883	28.7311	33.3	8.50627	33.6525	8.99725
17.6	60	0.2	0.285093	0.27472	-0.0315842	-0.129522	0.192425	0.20007	27.9143	32.1432	8.6564	32.429	9.04034
17.6	65	0.3	0.393511	0.370481	0.107347	0.000385942	0.300094	0.288238	27.2374	31.1362	8.83514	31.3604	9.12514
17.6	70	0.4	0.500711	0.463649	0.250812	0.137081	0.40165	0.399435	26.6626	30.233	9.02028	30.4005	9.22938
17.6	75	0.5	0.602398	0.553661	0.396733	0.286391	0.499939	0.499877	26.2814	29.5321	9.23215	29.651	9.37432
17.6	80	0.6	0.697977	0.643774	0.54055	0.436116	0.603891	0.604582	26.0788	29.0453	9.45083	29.1233	9.54066
17.6	85	0.7	0.786313	0.733248	0.675551	0.589226	0.704778	0.6942	26.0646	28.7646	9.67176	28.8105	9.72301
17.6	90	0.8	0.867066	0.820096	0.799084	0.739351	0.805451	0.794777	26.2457	28.7067	9.91094	28.7291	9.93482
17.7	10	-0.8	-0.799598	-0.791608	-0.83775	-0.83772	-0.800087	-0.802655	38.87	46.1009	7.76272	47.2302	9.8865
17.7	15	-0.7	-0.698153	-0.685327	-0.773598	-0.774175	-0.697488	-0.692724	37.601	44.5763	7.79711	45.6032	9.6693
17.7	20	-0.6	-0.593778	-0.572299	-0.716941	-0.717992	-0.600377	-0.607628	36.3682	43.0809	7.84451	44.0106	9.48507
17.7	25	-0.5	-0.489485	-0.461019	-0.658113	-0.669406	-0.50214	-0.49779	35.1453	41.573	7.89811	42.41	9.329
17.7	30	-0.4	-0.382584	-0.350759	-0.599147	-0.61516	-0.397545	-0.403066	33.9817	40.1232	7.95443	40.8729	9.1928
17.7	35	-0.3	-0.274476	-0.241656	-0.534671	-0.554898	-0.300807	-0.307672	32.7869	38.6375	8.02871	39.2988	9.08684
17.7	40	-0.2	-0.164193	-0.133998	-0.45678	-0.493272	-0.200846	-0.202762	31.6837	37.2231	8.12176	37.8021	9.01891
17.7	45	-0.1	-0.0531208	-0.0289718	-0.370982	-0.423967	-0.0973811	-0.090064	30.6091	35.8293	8.22789	36.3281	8.97371
17.7	50	0	0.0595098	0.0741441	-0.271828	-0.335087	0.00289527	0.00335442	29.6124	34.4995	8.35337	34.9232	8.9652
17.7	55	0.1	0.172134	0.173223	-0.158015	-0.236015	0.101477	0.113449	28.7235	33.2849	8.4851	33.639	8.97798
17.7	60	0.2	0.28417	0.274005	-0.0292655	-0.127627	0.20167	0.206489	27.8909	32.1085	8.6571	32.3926	9.0393
17.7	65	0.3	0.394065	0.368593	0.106507	0.00475937	0.297785	0.309923	27.2053	31.0978	8.82122	31.3208	9.11045
17.7	70	0.4	0.501206	0.461916	0.250683	0.139563	0.395132	0.408248	26.6448	30.1972	9.01562	30.3648	9.22449
17.7	75	0.5	0.601998	0.553715	0.397785	0.284634	0.501126	0.509187	26.2544	29.4925	9.22738	29.6103	9.36886
17.7	80	0.6	0.699015	0.642727	0.53986	0.440015	0.601562	0.608138	26.0586	29.0064	9.44509	29.0847	9.53553
17.7	85	0.7	0.787216	0.732079	0.675819	0.590569	0.695888	0.702074	26.0491	28.7361	9.67097	28.7819	9.72186
17.7	90	0.8	0.867013	0.82041	0.798471	0.738816	0.802064	0.792354	26.2198	28.6769	9.89706	28.6989	9.92045
17.8	10	-0.8	-0.799582	-0.792411	-0.837005	-0.840626	-0.80054	-0.793637	38.826	46.0521	7.75099	47.1789	9.86975
17.8	15	-0.7	-0.697504	-0.681577	-0.774837	-0.778629	-0.700147	-0.707509	37.5771	44.5467	7.80067	45.5716	9.66925
17.8	20	-0.6	-0.59477	-0.572472	-0.71606	-0.722709	-0.599164	-0.595902	36.3142	43.0164	7.83651	43.9427	9.47293
17.8	25	-0.5	-0.490366	-0.460621	-0.657904	-0.666341	-0.499074	-0.507283	35.1017	41.5255	7.88413	42.3595	9.30987
17.8	30	-0.4	-0.383214	-0.350976	-0.597719	-0.617919	-0.399246	-0.398001	33.9241	40.0568	7.94467	40.8035	9.1804
17.8	35	-0.3	-0.274316	-0.240763	-0.532107	-0.554777	-0.301738	-0.308745	32.7783	38.6191	8.03331	39.279	9.08905
17.8	40	-0.2	-0.163844	-0.136026	-0.457993	-0.493961	-0.201476	-0.200163	31.6449	37.172	8.11731	37.7485	9.00787
17.8	45	-0.1	-0.0523235	-0.028373	-0.371862	-0.422077	-0.0996962	-0.103186	30.5816	35.7927	8.21476	36.2911	8.96037
17.8	50	0	0.0599933	0.0742476	-0.272064	-0.332237	0.00171287	0.0005215	29.592	34.4806	8.34857	34.9024	8.95775
17.8	55	0.1	0.172657	0.174629	-0.157692	-0.236938	0.101927	0.103925	28.6809	33.2264	8.48509	33.5775	8.97335
17.8	60	0.2	0.284843	0.273069	-0.0312383	-0.124602	0.19897	0.202982	27.8795	32.0901	8.6453	32.3752	9.02863
17.8	65	0.3	0.393329	0.36988	0.107395	0.000480811	0.29872	0.300213	27.1767	31.0516	8.81333	31.2741	9.10153
17.8	70	0.4	0.498644	0.463556	0.253743	0.13784	0.401059	0.400571	26.6636	30.2178	9.0206	30.3846	9.22887
17.8	75	0.5	0.60243	0.553462	0.397245	0.287856	0.498011	0.488165	26.258	29.4858	9.22113	29.6049	9.36374
17.8	80	0.6	0.698416	0.643758	0.542092	0.436243	0.589495	0.602642	26.0477	28.9774	9.43787	29.0551	9.52744
17.8	85	0.7	0.787146	0.732796	0.676647	0.588852	0.70039	0.69322	26.0213	28.6852	9.65893	28.7305	9.70914
17.8	90	0.8	0.867121	0.821391	0.800014	0.735337	0.795843	0.813097	26.2162	28.6587	9.8993	28.6806	9.92264
17.9	10	-0.8	-0.799401	-0.791205	-0.836692	-0.839914	-0.799841	-0.799254	38.7787	45.9865	7.75162	47.1101	9.86499
17.9	15	-0.7	-0.698689	-0.683377	-0.772867	-0.773249	-0.697553	-0.705706	37.518	44.4741	7.78156	45.4957	9.64424
17.9	20	-0.6	-0.594172	-0.573088	-0.716757	-0.722741	-0.599823	-0.600709	36.2913	42.9694	7.82714	43.8962	9.46284
17.9	25	-0.5	-0.489536	-0.461018	-0.659024	-0.665853	-0.50171	-0.505046	35.0703	41.4849	7.87426	42.3178	9.29775
17.9	30	-0.4	-0.38402	-0.351899	-0.59876	-0.610529	-0.402796	-0.403255	33.9003	40.0333	7.94665	40.778	9.17986
17.9	35	-0.3	-0.274519	-0.241918	-0.533219	-0.560147	-0.299455	-0.287633	32.7567	38.5908	8.01325	39.2512	9.06969
17.9	40	-0.2	-0.163966	-0.13475	-0.458892	-0.49799	-0.199038	-0.185046	31.6123	37.1391	8.10229	37.7148	8.99264
17.9	45	-0.1	-0.0516738	-0.0279528	-0.371038	-0.423622	-0.0992876	-0.0941187	30.5915	35.7938	8.22338	36.2924	8.96764
17.9	50	0	0.0601649	0.0772981	-0.272125	-0.342612	0.00232789	0.00671517	29.596	34.4732	8.33924	34.8974	8.95209
17.9	55	0.1	0.173146	0.178206	-0.159536	-0.239417	0.0996567	0.102764	28.6627	33.1983	8.47263	33.5499	8.96252
17.9	60	0.2	0.283336	0.276151	-0.0286649	-0.128739	0.203478	0.201055	27.8273	32.0185	8.62771	32.301	9.00777
17.9	65	0.3	0.393015	0.36995	0.109485	-0.000331325	0.296911	0.299969	27.178	31.0424	8.81416	31.265	9.10311
17.9	70	0.4	0.499912	0.465385	0.251973	0.134407	0.399857	0.399834	26.6242	30.1583	9.00068	30.3256	9.20941
17.9	75	0.5	0.602006	0.554501	0.397283	0.283758	0.499637	0.516532	26.2354	29.4514	9.21187	29.5704	9.35428
17.9	80	0.6	0.698025	0.643305	0.540913	0.437991	0.598938	0.609414	26.0393	28.9751	9.42855	29.053	9.51829
17.9	85	0.7	0.786521	0.732309	0.676457	0.58952	0.701016	0.701825	26.0127	28.6678	9.65271	28.7133	9.70314
17.9	90	0.8	0.866704	0.821213	0.800329	0.735799	0.803035	0.789031	26.1908	28.619	9.88823	28.6406	9.91125
18	10	-0.8	-0.799382	-0.791934	-0.836711	-0.840351	-0.801962	-0.79698	38.728	45.9343	7.73765	47.055	9.84487
18	15	-0.7	-0.697342	-0.682243	-0.775054	-0.776342	-0.699731	-0.703608	37.5021	44.4457	7.78212	45.4671	9.64325
18	20	-0.6	-0.595117	-0.57164	-0.714534	-0.718606	-0.600038	-0.608577	36.2343	42.9151	7.81853	43.8367	9.4454
18	25	-0.5	-0.48972	-0.461593	-0.656159	-0.672371	-0.503355	-0.492841	35.0152	41.4134	7.86478	42.243	9.28208
18	30	-0.4	-0.382419	-0.349787	-0.600765	-0.617778	-0.399141	-0.400546	33.8616	39.9808	7.9406	40.7236	9.16982
18	35	-0.3	-0.274694	-0.241591	-0.532308	-0.558636	-0.300201	-0.301184	32.7209	38.5423	8.01384	39.2003	9.06589
18	40	-0.2	-0.165358	-0.131379	-0.456053	-0.50003	-0.199119	-0.195371	31.5963	37.1088	8.10028	37.6837	8.98959
18	45	-0.1	-0.0526285	-0.0282602	-0.371517	-0.421374	-0.100619	-0.0968436	30.5436	35.7324	8.2096	36.2288	8.95136
18	50	0	0.0587235	0.077792	-0.271022	-0.341606	0.00191579	0.0101473	29.5825	34.4436	8.33817	34.8666	8.94953
18	55	0.1	0.171971	0.174433	-0.155996	-0.235184	0.101064	0.106205	28.655	33.1894	8.47393	33.5396	8.96199
18	60	0.2	0.283734	0.274141	-0.0297785	-0.127375	0.206034	0.202422	27.8367	32.0179	8.6189	32.3025	9.00038
18	65	0.3	0.392786	0.369702	0.110393	0.000441317	0.298597	0.309073	27.1467	30.9913	8.80371	31.2133	9.0914
18	70	0.4	0.500042	0.463151	0.25237	0.137958	0.40399	0.410656	26.6028	30.1199	8.98976	30.2873	9.19778
18	75	0.5	0.601374	0.553798	0.400149	0.286093	0.500316	0.499333	26.222	29.4328	9.19742	29.551	9.33907
18	80	0.6	0.69808	0.6426	0.541135	0.439766	0.598282	0.604191	26.0068	28.9219	9.41049	28.9997	9.49996
18	85	0.7	0.786884	0.732771	0.675691	0.589831	0.704327	0.693659	25.9977	28.6426	9.64354	28.6884	9.69443
18	90	0.8	0.866659	0.820496	0.799753	0.737307	0.797965	0.811017	26.1443	28.5562	9.86325	28.5772	9.8857
18.1	10	-0.8	-0.798999	-0.792133	-0.837844	-0.836731	-0.801434	-0.801202	38.6989	45.8977	7.73119	47.0163	9.83385
18.1	15	-0.7	-0.69797	-0.684605	-0.774225	-0.775832	-0.701989	-0.693754	37.437	44.3716	7.76106	45.3894	9.6151
18.1	20	-0.6	-0.594117	-0.573035	-0.716929	-0.72089	-0.603884	-0.601577	36.217	42.894	7.81089	43.816	9.43786
18.1	25	-0.5	-0.489381	-0.459553	-0.660067	-0.672843	-0.499059	-0.506792	35.0109	41.3995	7.865	42.2298	9.28306
18.1	30	-0.4	-0.382496	-0.351593	-0.600312	-0.614153	-0.399319	-0.408162	33.836	39.9409	7.92542	40.6835	9.15195
18.1	35	-0.3	-0.274447	-0.240886	-0.532765	-0.5622	-0.300047	-0.295567	32.6808	38.4863	8.00861	39.1421	9.05673
18.1	40	-0.2	-0.164076	-0.133771	-0.456938	-0.494587	-0.200174	-0.198139	31.5724	37.0682	8.09068	37.6429	8.97859
18.1	45	-0.1	-0.0536269	-0.0264849	-0.370834	-0.421863	-0.0988562	-0.0949829	30.5463	35.7344	8.20324	36.2313	8.94499
18.1	50	0	0.0588743	0.0737243	-0.26901	-0.334488	0.00195437	0.0043572	29.5166	34.3687	8.31179	34.7889	8.91706
18.1	55	0.1	0.171802	0.177567	-0.156159	-0.243404	0.104196	0.104554	28.6352	33.1457	8.46447	33.4966	8.95243
18.1	60	0.2	0.284655	0.271963	-0.0307804	-0.119783	0.194377	0.192652	27.7953	31.9653	8.61949	32.2478	8.99854
18.1	65	0.3	0.39421	0.371136	0.107534	1.2147e-05	0.298733	0.292379	27.1078	30.9446	8.78609	31.1661	9.07267
18.1	70	0.4	0.499531	0.463325	0.252628	0.140451	0.40295	0.397932	26.5916	30.1141	8.98451	30.2805	9.19155
18.1	75	0.5	0.601996	0.554346	0.399054	0.286431	0.500629	0.504562	26.2246	29.4301	9.1955	29.5492	9.33846
18.1	80	0.6	0.696147	0.6435	0.543186	0.439881	0.606183	0.598785	26.023	28.9296	9.42065	29.0077	9.51062
18.1	85	0.7	0.786317	0.732364	0.677755	0.591157	0.699035	0.693298	25.9832	28.6123	9.62994	28.6581	9.6808
18.1	90	0.8	0.865987	0.821364	0.800025	0.735887	0.809421	0.797378	26.1467	28.542	9.86144	28.5637	9.88459
18.2	10	-0.8	-0.799213	-0.792631	-0.835948	-0.836449	-0.802931	-0.801216	38.6474	45.8337	7.72031	46.9494	9.81821
18.2	15	-0.7	-0.697579	-0.681551	-0.772975	-0.779449	-0.701862	-0.701206	37.3858	44.3095	7.7609	45.3239	9.6098
18.2	20	-0.6	-0.594852	-0.573655	-0.715398	-0.721449	-0.600894	-0.595174	36.1665	42.8238	7.79872	43.7434	9.42114
18.2	25	-0.5	-0.489257	-0.46109	-0.659259	-0.672591	-0.502617	-0.495339	34.9836	41.3665	7.85406	42.1961	9.27056
18.2	30	-0.4	-0.383864	-0.350519	-0.599339	-0.620356	-0.396486	-0.390321	33.7795	39.8784	7.91163	40.6176	9.13337
18.2	35	-0.3	-0.274055	-0.241999	-0.531841	-0.556547	-0.303593	-0.305006	32.6394	38.4341	8.00128	39.0878	9.04629
18.2	40	-0.2	-0.165453	-0.134608	-0.45687	-0.497473	-0.200598	-0.190389	31.5454	37.0374	8.08323	37.6104	8.96851
18.2	45	-0.1	-0.0529473	-0.0268382	-0.370996	-0.426335	-0.0990099	-0.0952361	30.493	35.6649	8.18745	36.1602	8.9264
18.2	50	0	0.0590022	0.0759311	-0.269528	-0.338535	0.00117712	0.00671202	29.5114	34.3578	8.32127	34.7776	8.92741
18.2	55	0.1	0.172242	0.176957	-0.154397	-0.242525	0.0958479	0.102718	28.5938	33.0944	8.4494	33.4433	8.93495
18.2	60	0.2	0.283112	0.274509	-0.0266373	-0.128026	0.203261	0.203739	27.7962	31.9557	8.61698	32.2384	8.99634
18.2	65	0.3	0.392675	0.368371	0.108421	0.00241613	0.302526	0.293663	27.1104	30.9409	8.79122	31.1616	9.07618
18.2	70	0.4	0.499957	0.46439	0.254493	0.133299	0.399326	0.392352	26.568	30.0578	8.97607	30.2244	9.18358
18.2	75	0.5	0.601361	0.553502	0.399707	0.286921	0.497195	0.50393	26.1734	29.3672	9.18141	29.4843	9.32236
18.2	80	0.6	0.697549	0.644342	0.542475	0.438301	0.597376	0.596082	25.9888	28.8713	9.39799	28.9497	9.48835
18.2	85	0.7	0.786505	0.733342	0.677543	0.587814	0.700955	0.703252	25.969	28.5917	9.62657	28.6372	9.67716
18.2	90	0.8	0.865871	0.821527	0.801405	0.735919	0.805442	0.796615	26.1514	28.5359	9.85631	28.558	9.88001
18.3	10	-0.8	-0.799547	-0.792891	-0.837829	-0.837149	-0.799563	-0.79834	38.5997	45.778	7.71676	46.8905	9.80969
18.3	15	-0.7	-0.697786	-0.683519	-0.773154	-0.777094	-0.699195	-0.696859	37.3788	44.2947	7.75437	45.3091	9.60189
18.3	20	-0.6	-0.594273	-0.571113	-0.71629	-0.723058	-0.60021	-0.599697	36.1641	42.811	7.80123	43.7299	9.42136
18.3	25	-0.5	-0.490096	-0.462299	-0.66037	-0.668918	-0.495559	-0.499238	34.9382	41.3034	7.85276	42.1294	9.26338
18.3	30	-0.4	-0.383105	-0.350335	-0.599127	-0.618004	-0.398418	-0.40128	33.7618	39.8416	7.92054	40.5797	9.13993
18.3	35	-0.3	-0.276327	-0.241255	-0.530517	-0.563659	-0.296812	-0.298347	32.6079	38.4035	7.98454	39.056	9.02837
18.3	40	-0.2	-0.16554	-0.133567	-0.454741	-0.496479	-0.201729	-0.199645	31.5189	36.996	8.08625	37.5674	8.97045
18.3	45	-0.1	-0.0538991	-0.0281713	-0.368079	-0.421102	-0.0949949	-0.0972653	30.4632	35.626	8.17574	36.1192	8.91272
18.3	50	0	0.0594155	0.0745811	-0.268778	-0.340014	0.00281775	0.0115106	29.4797	34.3126	8.29755	34.7318	8.9013
18.3	55	0.1	0.171957	0.176826	-0.154861	-0.240092	0.0978215	0.0928502	28.5548	33.0373	8.44675	33.3848	8.93118
18.3	60	0.2	0.283247	0.273699	-0.0280741	-0.124514	0.199856	0.196768	27.7992	31.9491	8.61565	32.2326	8.99582
18.3	65	0.3	0.391967	0.370906	0.112352	-0.000529916	0.297947	0.296985	27.1097	30.9207	8.78586	31.1419	9.07212
18.3	70	0.4	0.500277	0.460944	0.252751	0.141945	0.403477	0.40415	26.5571	30.0413	8.9751	30.208	9.18273
18.3	75	0.5	0.601	0.553827	0.401339	0.284137	0.500654	0.505254	26.2006	29.3728	9.18354	29.4923	9.32668
18.3	80	0.6	0.697373	0.644253	0.54273	0.439605	0.601259	0.603306	25.9764	28.8429	9.39789	28.9212	9.48804
18.3	85	0.7	0.785237	0.734488	0.679355	0.586267	0.700676	0.697008	25.9598	28.5621	9.61692	28.6079	9.66777
18.3	90	0.8	0.866714	0.820673	0.80039	0.737267	0.801653	0.807198	26.123	28.4946	9.84504	28.5164	9.86829
18.4	10	-0.8	-0.798849	-0.791387	-0.837544	-0.839003	-0.801563	-0.800795	38.5688	45.7282	7.70931	46.8391	9.79656
18.4	15	-0.7	-0.697725	-0.681396	-0.773665	-0.781456	-0.700589	-0.700676	37.3148	44.2165	7.7446	45.2275	9.58569
18.4	20	-0.6	-0.594187	-0.570975	-0.716468	-0.725269	-0.60078	-0.603094	36.1121	42.7413	7.78829	43.6585	9.40564
18.4	25	-0.5	-0.489397	-0.460167	-0.660092	-0.674492	-0.499683	-0.499595	34.9186	41.2796	7.84966	42.1051	9.25917
18.4	30	-0.4	-0.383213	-0.350321	-0.598124	-0.618855	-0.402815	-0.398729	33.7592	39.825	7.91688	40.5629	9.13657
18.4	35	-0.3	-0.275469	-0.24245	-0.531866	-0.563222	-0.301622	-0.293751	32.6025	38.3763	7.98088	39.0298	9.02524
18.4	40	-0.2	-0.164514	-0.133584	-0.455715	-0.494149	-0.202551	-0.208574	31.4903	36.9582	8.07224	37.5288	8.95353
18.4	45	-0.1	-0.0532898	-0.0277702	-0.36952	-0.419987	-0.0976121	-0.110976	30.448	35.5995	8.17066	36.0929	8.90622
18.4	50	0	0.0595366	0.0762265	-0.270689	-0.339125	-0.00342414	-0.00824531	29.4761	34.2906	8.30362	34.7102	8.90773
18.4	55	0.1	0.171686	0.178846	-0.154557	-0.242626	0.100846	0.0995877	28.5524	33.0271	8.43869	33.3751	8.92269
18.4	60	0.2	0.283156	0.275474	-0.0259641	-0.124409	0.197178	0.181457	27.774	31.911	8.59867	32.1938	8.97825
18.4	65	0.3	0.391813	0.372193	0.112588	-0.00123951	0.299193	0.295655	27.0913	30.8942	8.78879	31.1147	9.07473
18.4	70	0.4	0.500038	0.463864	0.2545	0.138085	0.393796	0.396571	26.5397	30.0149	8.95962	30.182	9.16768
18.4	75	0.5	0.601621	0.553461	0.401186	0.284146	0.496555	0.515228	26.147	29.2986	9.15575	29.4168	9.29705
18.4	80	0.6	0.696668	0.644883	0.54387	0.433574	0.601087	0.608017	25.9486	28.8037	9.37248	28.8815	9.46208
18.4	85	0.7	0.786651	0.733316	0.678035	0.587727	0.693313	0.696926	25.9377	28.5321	9.61078	28.5778	9.66122
18.4	90	0.8	0.865745	0.82039	0.802015	0.737897	0.797145	0.798696	26.1208	28.4681	9.8475	28.4902	9.8711
18.5	10	-0.8	-0.799654	-0.792633	-0.837718	-0.836715	-0.800668	-0.800671	38.5432	45.6997	7.69956	46.8098	9.786
18.5	15	-0.7	-0.698115	-0.683105	-0.773059	-0.774203	-0.699588	-0.703828	37.2673	44.1675	7.72957	45.1752	9.56436
18.5	20	-0.6	-0.594478	-0.5714	-0.716944	-0.723607	-0.599767	-0.599099	36.0683	42.6955	7.785	43.6093	9.39624
18.5	25	-0.5	-0.489384	-0.461403	-0.659459	-0.667883	-0.500142	-0.505389	34.8729	41.2234	7.83258	42.0467	9.23758
18.5	30	-0.4	-0.383539	-0.349643	-0.598559	-0.617338	-0.400389	-0.405354	33.689	39.7497	7.89599	40.4846	9.11052
18.5	35	-0.3	-0.274095	-0.240331	-0.532016	-0.559687	-0.301328	-0.304759	32.5762	38.3384	7.98147	38.9899	9.02234
18.5	40	-0.2	-0.164562	-0.133202	-0.455662	-0.498431	-0.201964	-0.200498	31.4442	36.8965	8.06302	37.4651	8.94158
18.5	45	-0.1	-0.0541529	-0.0279853	-0.368014	-0.421882	-0.0969195	-0.100447	30.4202	35.5573	8.17646	36.0485	8.90962
18.5	50	0	0.0589607	0.0764003	-0.267369	-0.338401	-0.00105456	-0.0026546	29.4441	34.2599	8.3045	34.6766	8.90486
18.5	55	0.1	0.170821	0.177663	-0.153998	-0.238152	0.101725	0.0902616	28.5469	33.0189	8.43141	33.3672	8.91588
18.5	60	0.2	0.283053	0.273738	-0.0263365	-0.127782	0.198213	0.205136	27.7243	31.8582	8.58808	32.139	8.96535
18.5	65	0.3	0.392908	0.37003	0.108795	0.00213108	0.300532	0.28647	27.0651	30.8656	8.76652	31.087	9.05254
18.5	70	0.4	0.499201	0.464234	0.252684	0.135746	0.404721	0.395709	26.5276	29.9976	8.95006	30.1649	9.15834
18.5	75	0.5	0.601294	0.554495	0.401379	0.288975	0.495985	0.494617	26.1357	29.283	9.16305	29.3998	9.30268
18.5	80	0.6	0.696196	0.642441	0.545163	0.443227	0.605277	0.604109	25.9336	28.7785	9.37476	28.8553	9.4634
18.5	85	0.7	0.785409	0.733178	0.677623	0.587668	0.708807	0.697408	25.921	28.5008	9.59989	28.5466	9.65066
18.5	90	0.8	0.866623	0.821066	0.800482	0.735796	0.801338	0.814029	26.0923	28.4342	9.82371	28.4565	9.84751
18.6	10	-0.8	-0.799307	-0.792058	-0.837461	-0.838672	-0.80229	-0.799099	38.4719	45.6106	7.68946	46.7167	9.76858
18.6	15	-0.7	-0.697702	-0.683063	-0.774204	-0.778231	-0.700331	-0.702322	37.2339	44.116	7.72979	45.1226	9.56377
18.6	20	-0.6	-0.594594	-0.570925	-0.715526	-0.728131	-0.603084	-0.603602	36.0284	42.6398	7.7757	43.552	9.38403
18.6	25	-0.5	-0.489353	-0.461116	-0.660379	-0.670331	-0.499096	-0.496676	34.8307	41.166	7.83598	41.9862	9.23653
18.6	30	-0.4	-0.383055	-0.35175	-0.599335	-0.615084	-0.398188	-0.39753	33.6626	39.7186	7.88801	40.4519	9.09934
18.6	35	-0.3	-0.27505	-0.242063	-0.532204	-0.558585	-0.297703	-0.295117	32.545	38.3023	7.96934	38.9526	9.00848
18.6	40	-0.2	-0.164571	-0.13416	-0.456418	-0.493834	-0.204522	-0.204089	31.4229	36.8671	8.0489	37.4356	8.92698
18.6	45	-0.1	-0.0528678	-0.0273696	-0.370474	-0.423757	-0.105028	-0.0924537	30.3852	35.5068	8.16551	35.9979	8.89844
18.6	50	0	0.0587912	0.073782	-0.266914	-0.332465	-0.00143945	0.00433276	29.4043	34.1848	8.29351	34.6009	8.89274
18.6	55	0.1	0.17053	0.175837	-0.151677	-0.241129	0.0976149	0.102095	28.5076	32.9687	8.42508	33.3143	8.90585
18.6	60	0.2	0.2825	0.275393	-0.0281889	-0.131453	0.206245	0.200677	27.7161	31.8291	8.57729	32.1108	8.95447
18.6	65	0.3	0.392357	0.369613	0.111648	0.000320304	0.296251	0.306379	27.0287	30.8128	8.74328	31.0334	9.02827
18.6	70	0.4	0.499037	0.465544	0.255893	0.131957	0.400675	0.406572	26.4973	29.9464	8.93717	30.1123	9.1434
18.6	75	0.5	0.601332	0.553345	0.401244	0.289393	0.495101	0.498121	26.1256	29.2554	9.15766	29.3732	9.29927
18.6	80	0.6	0.696596	0.645317	0.543997	0.434866	0.595756	0.600516	25.9153	28.7519	9.36521	28.8294	9.45441
18.6	85	0.7	0.785732	0.733953	0.678136	0.58483	0.703062	0.707008	25.9088	28.4695	9.58854	28.5158	9.63983
18.6	90	0.8	0.866279	0.822215	0.801793	0.734674	0.796555	0.792801	26.0663	28.3837	9.81218	28.4056	9.83547
18.7	10	-0.8	-0.799875	-0.791403	-0.837921	-0.837726	-0.79767	-0.805218	38.4487	45.5867	7.68273	46.6911	9.75846
18.7	15	-0.7	-0.697796	-0.682998	-0.774458	-0.777154	-0.699132	-0.698094	37.177	44.0508	7.71479	45.0538	9.54142
18.7	20	-0.6	-0.594762	-0.572874	-0.715672	-0.722361	-0.601602	-0.605124	35.9849	42.5936	7.75905	43.5035	9.36335
18.7	25	-0.5	-0.49025	-0.462069	-0.660552	-0.671388	-0.498367	-0.496411	34.8197	41.1531	7.81772	41.9744	9.2196
18.7	30	-0.4	-0.383272	-0.349528	-0.597293	-0.618604	-0.398912	-0.396649	33.6249	39.658	7.88052	40.3901	9.08963
18.7	35	-0.3	-0.275754	-0.24231	-0.530669	-0.563813	-0.29909	-0.285065	32.5034	38.2479	7.95339	38.8964	8.98833
18.7	40	-0.2	-0.163261	-0.134403	-0.456763	-0.494545	-0.208904	-0.200368	31.4069	36.8374	8.0449	37.406	8.92216
18.7	45	-0.1	-0.0531126	-0.0272802	-0.369357	-0.423653	-0.101359	-0.0889637	30.3613	35.4814	8.1472	35.9716	8.87877
18.7	50	0	0.0591846	0.0757731	-0.267887	-0.334184	-0.00398745	-0.00522005	29.3887	34.1835	8.27725	34.5994	8.87669
18.7	55	0.1	0.171495	0.178127	-0.153421	-0.240381	0.101419	0.101005	28.5034	32.9556	8.42248	33.3022	8.90451
18.7	60	0.2	0.282793	0.274252	-0.0252754	-0.122623	0.199166	0.195467	27.7134	31.8216	8.5752	32.103	8.95166
18.7	65	0.3	0.393179	0.368871	0.109115	0.000271236	0.305562	0.315551	26.9918	30.7587	8.74344	30.9776	9.02569
18.7	70	0.4	0.498806	0.464744	0.256024	0.132411	0.400668	0.40859	26.462	29.895	8.94083	30.0594	9.14619
18.7	75	0.5	0.600964	0.554054	0.402307	0.285687	0.495581	0.505282	26.1075	29.2281	9.15205	29.3453	9.29207
18.7	80	0.6	0.696304	0.644764	0.545578	0.435309	0.601247	0.596459	25.9085	28.7239	9.35941	28.8014	9.4486
18.7	85	0.7	0.785374	0.732114	0.680148	0.590769	0.706226	0.701962	25.9046	28.4567	9.59356	28.5026	9.6443
18.7	90	0.8	0.865644	0.822397	0.800717	0.733341	0.804165	0.810715	26.0615	28.3766	9.80969	28.3986	9.83314
18.8	10	-0.8	-0.799804	-0.792429	-0.837431	-0.837575	-0.799501	-0.797447	38.3546	45.48	7.66507	46.5786	9.73043
18.8	15	-0.7	-0.698042	-0.682756	-0.774724	-0.776861	-0.699906	-0.701852	37.1638	44.0237	7.71748	45.0261	9.54329
18.8	20	-0.6	-0.594885	-0.57421	-0.716197	-0.718631	-0.597803	-0.603668	35.9552	42.5523	7.7513	43.4609	9.35255
18.8	25	-0.5	-0.489616	-0.462644	-0.658295	-0.668338	-0.499997	-0.493734	34.7515	41.0693	7.80324	41.8864	9.19757
18.8	30	-0.4	-0.382832	-0.350753	-0.598601	-0.61913	-0.400117	-0.396788	33.6116	39.6389	7.88053	40.3704	9.08849
18.8	35	-0.3	-0.274902	-0.239371	-0.533116	-0.563495	-0.298549	-0.294653	32.4971	38.2351	7.96746	38.8828	9.00218
18.8	40	-0.2	-0.165614	-0.133732	-0.455274	-0.494047	-0.200044	-0.20531	31.3833	36.8102	8.04464	37.3763	8.91813
18.8	45	-0.1	-0.0540521	-0.0261589	-0.366476	-0.422408	-0.101169	-0.108576	30.3682	35.4764	8.15689	35.9664	8.88792
18.8	50	0	0.058422	0.0779365	-0.267205	-0.340512	-0.00133333	-0.00123979	29.3659	34.1433	8.26708	34.5583	8.86447
18.8	55	0.1	0.171797	0.177514	-0.155116	-0.238117	0.0973372	0.0895682	28.4859	32.9295	8.41049	33.2761	8.89132
18.8	60	0.2	0.282226	0.275513	-0.0242368	-0.128003	0.199925	0.19737	27.6877	31.7911	8.56433	32.0715	8.93931
18.8	65	0.3	0.391997	0.368851	0.113166	0.0042877	0.300553	0.289196	27.01	30.7685	8.74916	30.9878	9.03235
18.8	70	0.4	0.498442	0.464469	0.258732	0.135907	0.396848	0.400301	26.4743	29.9032	8.9369	30.0681	9.14201
18.8	75	0.5	0.600438	0.556187	0.402305	0.283544	0.501407	0.503922	26.087	29.1953	9.13625	29.3127	9.2773
18.8	80	0.6	0.696959	0.643912	0.54485	0.438408	0.598224	0.587799	25.8865	28.6913	9.34657	28.7692	9.43591
18.8	85	0.7	0.785118	0.733536	0.679669	0.587659	0.699635	0.689921	25.8783	28.4067	9.57428	28.4527	9.62528
18.8	90	0.8	0.8665	0.821345	0.800662	0.734809	0.797588	0.811108	26.0243	28.3204	9.78669	28.3425	9.81016
18.9	10	-0.8	-0.799019	-0.7921	-0.837718	-0.836519	-0.802013	-0.803752	38.3366	45.451	7.66083	46.549	9.72394
18.9	15	-0.7	-0.698096	-0.684374	-0.774276	-0.774767	-0.700604	-0.702591	37.1073	43.9675	7.69925	44.9664	9.51753
18.9	20	-0.6	-0.59471	-0.57322	-0.716831	-0.721671	-0.601534	-0.598677	35.8874	42.4787	7.7421	43.3828	9.33606
18.9	25	-0.5	-0.489809	-0.463139	-0.658346	-0.668517	-0.498378	-0.495882	34.7449	41.0576	7.80322	41.8745	9.19546
18.9	30	-0.4	-0.383028	-0.352614	-0.599047	-0.614314	-0.398335	-0.39828	33.5658	39.5941	7.86784	40.3225	9.06999
18.9	35	-0.3	-0.274466	-0.241746	-0.532926	-0.557523	-0.298606	-0.30001	32.4387	38.158	7.9452	38.8035	8.97499
18.9	40	-0.2	-0.164365	-0.131671	-0.456674	-0.498771	-0.201353	-0.196965	31.3661	36.7786	8.04498	37.3449	8.91973
18.9	45	-0.1	-0.0535397	-0.0277244	-0.367169	-0.421964	-0.102868	-0.102542	30.3148	35.4026	8.143	35.8908	8.8702
18.9	50	0	0.0580614	0.0754795	-0.266471	-0.336413	-0.00317491	-0.00432283	29.3472	34.1092	8.26247	34.5238	8.85907
18.9	55	0.1	0.171568	0.176361	-0.152735	-0.238139	0.0998397	0.102242	28.449	32.8802	8.40469	33.2245	8.88196
18.9	60	0.2	0.282038	0.274913	-0.0229184	-0.125454	0.199294	0.207251	27.6677	31.757	8.57076	32.0356	8.94341
18.9	65	0.3	0.392169	0.371075	0.112499	-0.00115459	0.303169	0.294183	26.9873	30.7413	8.73059	30.9607	9.01316
18.9	70	0.4	0.497963	0.465558	0.256975	0.133	0.405212	0.403785	26.4678	29.8804	8.91868	30.0471	9.1257
18.9	75	0.5	0.600388	0.555052	0.403649	0.284976	0.496063	0.494973	26.0818	29.1813	9.13227	29.2992	9.2741
18.9	80	0.6	0.696642	0.64464	0.546801	0.43408	0.60268	0.608606	25.867	28.6588	9.3426	28.7359	9.43124
18.9	85	0.7	0.785036	0.732544	0.681054	0.590184	0.703929	0.695255	25.8631	28.3872	9.57009	28.4325	9.62006
18.9	90	0.8	0.865971	0.82209	0.800755	0.733726	0.798473	0.807384	26.0119	28.2963	9.77963	28.3182	9.80298
19	10	-0.8	-0.798968	-0.791445	-0.838724	-0.840003	-0.799925	-0.801024	38.3026	45.4052	7.65909	46.5013	9.71878
19	15	-0.7	-0.697317	-0.682426	-0.774849	-0.779901	-0.698958	-0.69847	37.1109	43.9609	7.69852	44.9603	9.51696
19	20	-0.6	-0.59409	-0.572886	-0.715038	-0.72214	-0.601805	-0.597833	35.8416	42.4169	7.73694	43.3179	9.32487
19	25	-0.5	-0.490071	-0.461513	-0.658963	-0.675291	-0.499945	-0.499034	34.7081	41.0032	7.79855	41.8184	9.18919
19	30	-0.4	-0.383329	-0.349571	-0.598004	-0.61908	-0.39721	-0.401796	33.5453	39.5564	7.86383	40.2844	9.06569
19	35	-0.3	-0.275375	-0.241172	-0.532306	-0.563448	-0.298934	-0.295992	32.4449	38.1614	7.94288	38.8076	8.97411
19	40	-0.2	-0.165415	-0.131686	-0.455309	-0.496011	-0.199745	-0.207008	31.3732	36.775	8.04379	37.3414	8.91728
19	45	-0.1	-0.0541528	-0.027561	-0.365009	-0.418709	-0.099479	-0.10089	30.2921	35.3718	8.13227	35.8588	8.85797
19	50	0	0.0590375	0.0772931	-0.267871	-0.338699	-0.000597354	-0.00920322	29.3329	34.0845	8.26643	34.4992	8.86279
19	55	0.1	0.170218	0.176202	-0.152595	-0.236309	0.101533	0.106017	28.4553	32.8693	8.40928	33.2142	8.88773
19	60	0.2	0.281978	0.273447	-0.0247131	-0.122063	0.202925	0.199722	27.6504	31.7228	8.56055	32.0024	8.93511
19	65	0.3	0.392634	0.371296	0.113338	0.000767674	0.296069	0.290368	26.9608	30.7009	8.72645	30.9194	9.00823
19	70	0.4	0.498867	0.463445	0.25778	0.140399	0.39797	0.393608	26.4265	29.8272	8.91472	29.992	9.12003
19	75	0.5	0.60132	0.554162	0.402505	0.287816	0.49502	0.486282	26.0565	29.1471	9.11355	29.2645	9.25368
19	80	0.6	0.695693	0.644832	0.546017	0.434659	0.603378	0.599156	25.8659	28.6575	9.33361	28.735	9.42241
19	85	0.7	0.784458	0.733053	0.680467	0.588902	0.700025	0.701349	25.8381	28.3543	9.54943	28.3997	9.59953
19	90	0.8	0.866955	0.822269	0.80004	0.733775	0.803186	0.795042	26.0017	28.2692	9.77813	28.2913	9.80175
19.1	10	-0.8	-0.798922	-0.79104	-0.837838	-0.841454	-0.800873	-0.800976	38.2728	45.3628	7.64784	46.4579	9.70461
19.1	15	-0.7	-0.697394	-0.683046	-0.775129	-0.777211	-0.699853	-0.698263	37.0104	43.8469	7.68338	44.8404	9.49157
19.1	20	-0.6	-0.594546	-0.572323	-0.715364	-0.725355	-0.603146	-0.596359	35.8269	42.3889	7.73832	43.2897	9.32586
19.1	25	-0.5	-0.489304	-0.458103	-0.658744	-0.670916	-0.499453	-0.513335	34.6571	40.9491	7.79622	41.7602	9.1803
19.1	30	-0.4	-0.383538	-0.349764	-0.597106	-0.616394	-0.404086	-0.409755	33.5102	39.5097	7.86146	40.2348	9.05757
19.1	35	-0.3	-0.276026	-0.239608	-0.530661	-0.562114	-0.296753	-0.30034	32.3975	38.1041	7.9254	38.7483	8.95259
19.1	40	-0.2	-0.165178	-0.131147	-0.455544	-0.502946	-0.20101	-0.197091	31.2884	36.689	8.0289	37.2507	8.89644
19.1	45	-0.1	-0.0533469	-0.0258664	-0.368215	-0.42512	-0.0986547	-0.0971881	30.2617	35.3314	8.12765	35.8177	8.85179
19.1	50	0	0.0591703	0.0778104	-0.267784	-0.339621	-0.000243292	-0.0040419	29.3076	34.0422	8.25234	34.4568	8.84905
19.1	55	0.1	0.171668	0.176073	-0.152112	-0.233903	0.096721	0.102687	28.41	32.8198	8.38491	33.1638	8.86238
19.1	60	0.2	0.282457	0.274778	-0.0239478	-0.125391	0.198092	0.203779	27.6295	31.6903	8.5451	31.9699	8.9199
19.1	65	0.3	0.391432	0.370113	0.115798	0.0016203	0.294365	0.295341	26.9486	30.6677	8.71521	30.8864	8.99766
19.1	70	0.4	0.498245	0.465249	0.257329	0.137052	0.400945	0.394662	26.4265	29.8258	8.91352	29.9907	9.11873
19.1	75	0.5	0.599941	0.55508	0.403852	0.286116	0.498672	0.502612	26.0571	29.1365	9.10959	29.2544	9.25072
19.1	80	0.6	0.696015	0.645549	0.54568	0.434391	0.60192	0.602649	25.8131	28.5816	9.31458	28.6582	9.403
19.1	85	0.7	0.784767	0.733921	0.680677	0.586956	0.701698	0.692192	25.833	28.3309	9.5455	28.3769	9.59625
19.1	90	0.8	0.865405	0.822185	0.802875	0.734099	0.796575	0.800047	25.9941	28.2449	9.77355	28.2669	9.79697
19.2	10	-0.8	-0.799959	-0.792557	-0.837303	-0.835891	-0.799261	-0.804067	38.1941	45.2806	7.63291	46.3698	9.67979
19.2	15	-0.7	-0.698112	-0.682273	-0.77345	-0.778616	-0.696994	-0.700456	36.9861	43.8141	7.67267	44.807	9.47921
19.2	20	-0.6	-0.594607	-0.573633	-0.715731	-0.723588	-0.601598	-0.593886	35.7753	42.3258	7.72015	43.2245	9.30365
19.2	25	-0.5	-0.490163	-0.461155	-0.658735	-0.668989	-0.502561	-0.505554	34.6327	40.9198	7.78596	41.7299	9.1677
19.2	30	-0.4	-0.382947	-0.350794	-0.598945	-0.620048	-0.402645	-0.392005	33.4882	39.4777	7.84706	40.2036	9.04493
19.2	35	-0.3	-0.275219	-0.241792	-0.531113	-0.561663	-0.301057	-0.297234	32.3478	38.0382	7.92392	38.6797	8.9468
19.2	40	-0.2	-0.16514	-0.134416	-0.455114	-0.493631	-0.199344	-0.201303	31.2924	36.6762	8.01979	37.239	8.88767
19.2	45	-0.1	-0.0536456	-0.0269914	-0.368482	-0.423032	-0.100912	-0.0963277	30.2678	35.3264	8.12944	35.8128	8.85347
19.2	50	0	0.0573545	0.0764576	-0.264724	-0.337262	0.00556382	-0.00369095	29.2924	34.0239	8.24223	34.4372	8.83622
19.2	55	0.1	0.170354	0.177004	-0.150141	-0.238774	0.101115	0.0942947	28.4203	32.8178	8.37852	33.1627	8.85703
19.2	60	0.2	0.282558	0.272294	-0.0237201	-0.123169	0.200347	0.205027	27.5975	31.6507	8.53118	31.929	8.90326
19.2	65	0.3	0.391559	0.370893	0.11436	-0.00238349	0.299639	0.29506	26.9525	30.6718	8.71461	30.8912	8.99719
19.2	70	0.4	0.497686	0.467255	0.261151	0.132197	0.396737	0.38788	26.4126	29.7865	8.90007	29.9514	9.10465
19.2	75	0.5	0.599448	0.556402	0.404909	0.278057	0.498277	0.512409	26.0325	29.0889	9.10281	29.2066	9.24352
19.2	80	0.6	0.695928	0.644198	0.547064	0.436463	0.603589	0.595949	25.8206	28.5833	9.31265	28.6606	9.40176
19.2	85	0.7	0.78533	0.733216	0.679624	0.589848	0.692661	0.694874	25.8052	28.2994	9.53935	28.3444	9.58904
19.2	90	0.8	0.865933	0.821985	0.801906	0.735046	0.802974	0.796375	25.9756	28.2164	9.76284	28.2385	9.78637
19.3	10	-0.8	-0.798867	-0.791404	-0.839151	-0.840852	-0.79897	-0.799628	38.168	45.2472	7.62438	46.3356	9.66841
19.3	15	-0.7	-0.697545	-0.683886	-0.776635	-0.778103	-0.697551	-0.695753	36.9599	43.7731	7.66987	44.7651	9.47458
19.3	20	-0.6	-0.594143	-0.572503	-0.716549	-0.723834	-0.602518	-0.59933	35.7501	42.2958	7.7238	43.1926	9.30421
19.3	25	-0.5	-0.491045	-0.461544	-0.657826	-0.671172	-0.499	-0.49918	34.5947	40.864	7.78229	41.6723	9.1619
19.3	30	-0.4	-0.382975	-0.350269	-0.599209	-0.617822	-0.396391	-0.398332	33.4403	39.4162	7.84579	40.1388	9.03797
19.3	35	-0.3	-0.275116	-0.240268	-0.531439	-0.564815	-0.301021	-0.294478	32.3366	38.0125	7.91133	38.6542	8.93393
19.3	40	-0.2	-0.165479	-0.132889	-0.457336	-0.493754	-0.199176	-0.208933	31.2687	36.6398	8.00784	37.2026	8.87507
19.3	45	-0.1	-0.0546731	-0.0256463	-0.365708	-0.423493	-0.096116	-0.101988	30.2495	35.3077	8.12428	35.7933	8.84793
19.3	50	0	0.0598744	0.0758942	-0.267696	-0.341566	-0.00740683	0.00998827	29.2376	33.9577	8.22562	34.3699	8.8193
19.3	55	0.1	0.171123	0.176589	-0.150849	-0.238335	0.0961011	0.0953628	28.3863	32.7692	8.37221	33.1132	8.84851
19.3	60	0.2	0.281144	0.277173	-0.022108	-0.12734	0.202599	0.192103	27.6043	31.6539	8.52798	31.9327	8.90082
19.3	65	0.3	0.392003	0.371076	0.113367	-0.00335409	0.300574	0.30366	26.9213	30.628	8.69547	30.8473	8.97761
19.3	70	0.4	0.497592	0.463608	0.258953	0.138713	0.399777	0.399209	26.399	29.7665	8.8993	29.9313	9.10401
19.3	75	0.5	0.5994	0.554726	0.404948	0.284061	0.499686	0.508684	26.006	29.052	9.09568	29.1688	9.23537
19.3	80	0.6	0.695768	0.643179	0.546111	0.439008	0.601559	0.604563	25.8255	28.5644	9.3116	28.6427	9.40164
19.3	85	0.7	0.784734	0.733593	0.681284	0.587167	0.70192	0.699483	25.7843	28.248	9.52442	28.2931	9.57435
19.3	90	0.8	0.865481	0.821219	0.802333	0.735569	0.799323	0.799954	25.9554	28.1691	9.75069	28.1915	9.77433
19.4	10	-0.8	-0.799509	-0.791644	-0.83698	-0.840278	-0.802088	-0.795713	38.1042	45.1646	7.61666	46.2494	9.65448
19.4	15	-0.7	-0.697343	-0.683137	-0.776292	-0.777215	-0.699202	-0.698918	36.9242	43.7333	7.6658	44.7225	9.46549
19.4	20	-0.6	-0.594474	-0.573912	-0.716755	-0.721554	-0.598968	-0.595509	35.743	42.2814	7.7161	43.1783	9.29611
19.4	25	-0.5	-0.490036	-0.462104	-0.660449	-0.671886	-0.497312	-0.496356	34.5746	40.8376	7.76985	41.6458	9.14718
19.4	30	-0.4	-0.384046	-0.350075	-0.597855	-0.621363	-0.400995	-0.400836	33.4045	39.3753	7.83777	40.0957	9.0258
19.4	35	-0.3	-0.275077	-0.241051	-0.530387	-0.558619	-0.303337	-0.304102	32.3112	37.9771	7.91687	38.6165	8.93571
19.4	40	-0.2	-0.165612	-0.132834	-0.455355	-0.497704	-0.197591	-0.20524	31.2254	36.5885	7.99828	37.1491	8.86306
19.4	45	-0.1	-0.0539163	-0.0268589	-0.368865	-0.421433	-0.0978276	-0.102194	30.2297	35.2638	8.12375	35.7491	8.84597
19.4	50	0	0.0586155	0.0749683	-0.265242	-0.334259	0.00447292	-0.00602097	29.2422	33.9533	8.22713	34.3658	8.81967
19.4	55	0.1	0.170926	0.177672	-0.149508	-0.237202	0.0958499	0.0909722	28.3336	32.7062	8.36648	33.0469	8.83906
19.4	60	0.2	0.282151	0.274342	-0.0224773	-0.123014	0.199245	0.199943	27.557	31.5889	8.53108	31.8652	8.9004
19.4	65	0.3	0.391497	0.372309	0.115463	-0.00339885	0.301066	0.299412	26.892	30.587	8.69028	30.8042	8.9702
19.4	70	0.4	0.497293	0.464585	0.260212	0.138751	0.401345	0.397836	26.4	29.7654	8.89013	29.9303	9.09442
19.4	75	0.5	0.599869	0.555974	0.406152	0.281333	0.494739	0.499101	26.0019	29.042	9.08901	29.1589	9.22835
19.4	80	0.6	0.69516	0.644981	0.548085	0.434096	0.600475	0.601795	25.8181	28.5527	9.30287	28.6311	9.39283
19.4	85	0.7	0.784642	0.734809	0.679973	0.583551	0.70414	0.707424	25.7624	28.2278	9.50737	28.2733	9.55771
19.4	90	0.8	0.865938	0.822189	0.802343	0.734992	0.79987	0.789533	25.9304	28.1309	9.74032	28.1529	9.76367
19.5	10	-0.8	-0.799308	-0.791907	-0.836805	-0.83972	-0.803414	-0.801071	38.0598	45.1126	7.60646	46.1949	9.63958
19.5	15	-0.7	-0.697474	-0.683057	-0.774966	-0.775021	-0.701289	-0.705191	36.8776	43.671	7.6552	44.6573	9.44913
19.5	20	-0.6	-0.594523	-0.571671	-0.718008	-0.7251	-0.597927	-0.603417	35.6978	42.2181	7.7045	43.1134	9.28082
19.5	25	-0.5	-0.49035	-0.461066	-0.657699	-0.67164	-0.497746	-0.499506	34.5384	40.7885	7.76404	41.5944	9.13836
19.5	30	-0.4	-0.383976	-0.350604	-0.599171	-0.617129	-0.395814	-0.398172	33.4015	39.3602	7.82594	40.0821	9.01702
19.5	35	-0.3	-0.275036	-0.242751	-0.529185	-0.555541	-0.300479	-0.294899	32.286	37.9521	7.90488	38.5908	8.92299
19.5	40	-0.2	-0.165813	-0.131964	-0.453977	-0.501998	-0.201834	-0.197634	31.2291	36.5817	7.99932	37.1423	8.86277
19.5	45	-0.1	-0.054521	-0.0270828	-0.367773	-0.42515	-0.0982242	-0.0973018	30.1706	35.2069	8.10773	35.689	8.82558
19.5	50	0	0.0580567	0.0754381	-0.265257	-0.332726	-0.00702397	0.00278792	29.203	33.8988	8.21931	34.3086	8.8082
19.5	55	0.1	0.170582	0.176219	-0.150341	-0.240025	0.10146	0.112304	28.3281	32.6979	8.35332	33.0395	8.82682
19.5	60	0.2	0.279904	0.276609	-0.0178374	-0.129549	0.201832	0.192535	27.5676	31.5863	8.52625	31.8637	8.89804
19.5	65	0.3	0.392018	0.370458	0.114296	-0.00432822	0.297389	0.307134	26.8614	30.5424	8.67943	30.7597	8.95906
19.5	70	0.4	0.497974	0.464464	0.25922	0.137485	0.396835	0.397595	26.3662	29.7125	8.88055	29.8775	9.08489
19.5	75	0.5	0.598628	0.55507	0.406612	0.285137	0.498343	0.508125	25.979	28.9952	9.08404	29.1121	9.22381
19.5	80	0.6	0.695663	0.645637	0.547125	0.434819	0.601492	0.608649	25.7981	28.5278	9.29129	28.6059	9.38086
19.5	85	0.7	0.784011	0.733354	0.680773	0.590737	0.70157	0.689213	25.7608	28.2005	9.50558	28.2465	9.55641
19.5	90	0.8	0.864924	0.822327	0.802568	0.735133	0.799174	0.797127	25.9276	28.1261	9.74157	28.1481	9.76481
19.6	10	-0.8	-0.799397	-0.791883	-0.837296	-0.839165	-0.800398	-0.799093	38.0367	45.0889	7.60253	46.1693	9.63172
19.6	15	-0.7	-0.6973	-0.683047	-0.776118	-0.776109	-0.698859	-0.701675	36.8255	43.6093	7.64578	44.5929	9.43436
19.6	20	-0.6	-0.594536	-0.572653	-0.715105	-0.723019	-0.600069	-0.601072	35.6315	42.1471	7.69328	43.0379	9.26215
19.6	25	-0.5	-0.490686	-0.461984	-0.657504	-0.672174	-0.500496	-0.500947	34.4948	40.7284	7.75824	41.5318	9.12783
19.6	30	-0.4	-0.38309	-0.350685	-0.597595	-0.619156	-0.405455	-0.40364	33.3488	39.2966	7.82436	40.0146	9.00837
19.6	35	-0.3	-0.274692	-0.241077	-0.532323	-0.559493	-0.302945	-0.29418	32.2611	37.9132	7.9104	38.5508	8.92723
19.6	40	-0.2	-0.164807	-0.132613	-0.455247	-0.495451	-0.19932	-0.200215	31.1853	36.529	8.00092	37.0864	8.85986
19.6	45	-0.1	-0.0543533	-0.0282026	-0.367236	-0.425931	-0.0962919	-0.0961253	30.1675	35.1898	8.09989	35.6725	8.8178
19.6	50	0	0.0577625	0.0747337	-0.26284	-0.333785	-0.000751343	-0.00922358	29.1653	33.8625	8.215	34.2697	8.80094
19.6	55	0.1	0.169483	0.178035	-0.149032	-0.241156	0.102126	0.0965567	28.3176	32.6755	8.3554	33.0167	8.8292
19.6	60	0.2	0.282618	0.277121	-0.0243273	-0.133862	0.202427	0.2068	27.5331	31.5459	8.50501	31.8236	8.87568
19.6	65	0.3	0.390123	0.371177	0.117822	-0.00112826	0.298598	0.296136	26.8707	30.5517	8.68304	30.7688	8.96303
19.6	70	0.4	0.497063	0.462465	0.260799	0.141024	0.395753	0.400888	26.357	29.6942	8.87994	29.8585	9.08359
19.6	75	0.5	0.59867	0.556644	0.40723	0.281118	0.500796	0.501609	25.9744	28.9912	9.07176	29.1083	9.21129
19.6	80	0.6	0.69486	0.643587	0.548808	0.439672	0.603568	0.586638	25.7653	28.4704	9.29022	28.5468	9.3778
19.6	85	0.7	0.783898	0.733478	0.682517	0.588635	0.697574	0.685559	25.7567	28.195	9.50663	28.2405	9.55681
19.6	90	0.8	0.865348	0.822676	0.802177	0.733324	0.804502	0.798017	25.8998	28.0893	9.71643	28.1114	9.7399
19.7	10	-0.8	-0.799759	-0.791281	-0.837555	-0.841066	-0.800243	-0.798348	38.0045	45.0438	7.59072	46.1227	9.61693
19.7	15	-0.7	-0.697908	-0.681721	-0.775694	-0.779447	-0.697392	-0.700361	36.8087	43.5789	7.64501	44.5622	9.43408
19.7	20	-0.6	-0.594356	-0.573837	-0.717713	-0.72158	-0.599669	-0.59636	35.6177	42.1172	7.69028	43.0075	9.25818
19.7	25	-0.5	-0.489429	-0.460627	-0.660084	-0.67409	-0.499729	-0.497493	34.4836	40.71	7.7528	41.5139	9.12102
19.7	30	-0.4	-0.383235	-0.350768	-0.597247	-0.616954	-0.402168	-0.395041	33.3252	39.2692	7.81986	39.9859	9.00105
19.7	35	-0.3	-0.275928	-0.242633	-0.531679	-0.559635	-0.29728	-0.296863	32.2169	37.8584	7.89282	38.4939	8.90514
19.7	40	-0.2	-0.165781	-0.133941	-0.454588	-0.498407	-0.201742	-0.199973	31.1813	36.5104	7.98935	37.0692	8.84904
19.7	45	-0.1	-0.0547035	-0.0271683	-0.368377	-0.421264	-0.0951369	-0.0988596	30.1162	35.1227	8.08847	35.6032	8.80343
19.7	50	0	0.0572729	0.075792	-0.264036	-0.336737	0.00229724	-0.00879334	29.1806	33.8631	8.21265	34.2722	8.80072
19.7	55	0.1	0.169559	0.176316	-0.149418	-0.23857	0.0993068	0.112578	28.2843	32.6383	8.3376	32.9785	8.80909
19.7	60	0.2	0.281504	0.274659	-0.0206213	-0.12852	0.200982	0.211822	27.5058	31.4942	8.50305	31.7703	8.87113
19.7	65	0.3	0.390394	0.37175	0.116774	-0.00164804	0.300122	0.297212	26.8487	30.5084	8.67245	30.7257	8.95203
19.7	70	0.4	0.497508	0.4632	0.261543	0.140671	0.395529	0.404246	26.3284	29.6624	8.86844	29.8255	9.07109
19.7	75	0.5	0.59882	0.556451	0.406633	0.27865	0.504188	0.500743	25.9539	28.9528	9.05822	29.0702	9.19834
19.7	80	0.6	0.695266	0.64496	0.548284	0.436594	0.598629	0.60042	25.7609	28.4637	9.27318	28.5415	9.36238
19.7	85	0.7	0.784334	0.73536	0.68112	0.582998	0.701627	0.700454	25.7266	28.1412	9.48377	28.1872	9.53449
19.7	90	0.8	0.865606	0.821582	0.802344	0.735103	0.80226	0.799482	25.8878	28.0607	9.70828	28.0833	9.73211
19.8	10	-0.8	-0.799198	-0.792238	-0.838783	-0.839449	-0.798723	-0.796643	37.9678	44.9946	7.58625	46.0713	9.60779
19.8	15	-0.7	-0.697276	-0.68304	-0.776251	-0.777798	-0.700496	-0.698375	36.7542	43.5151	7.63238	44.4947	9.414
19.8	20	-0.6	-0.594779	-0.573001	-0.716354	-0.722603	-0.599949	-0.603432	35.5447	42.0321	7.67245	42.9188	9.23386
19.8	25	-0.5	-0.489644	-0.461771	-0.659283	-0.668774	-0.500661	-0.506025	34.4037	40.6176	7.73565	41.4171	9.09734
19.8	30	-0.4	-0.383013	-0.35318	-0.59865	-0.617582	-0.402875	-0.391502	33.2947	39.2229	7.80957	39.9389	8.98919
19.8	35	-0.3	-0.273997	-0.240722	-0.530414	-0.564856	-0.305442	-0.295927	32.1751	37.8003	7.88507	38.4344	8.89547
19.8	40	-0.2	-0.165526	-0.133892	-0.453716	-0.492941	-0.200323	-0.20138	31.1064	36.4284	7.9784	36.982	8.83066
19.8	45	-0.1	-0.0544908	-0.0253582	-0.36548	-0.4257	-0.0986941	-0.0957223	30.1065	35.1018	8.08117	35.5827	8.79567
19.8	50	0	0.0575604	0.0774557	-0.265464	-0.337675	-0.00376255	-0.000539665	29.1657	33.8347	8.2155	34.2433	8.80185
19.8	55	0.1	0.169201	0.179152	-0.149733	-0.245285	0.106575	0.105622	28.2774	32.6164	8.33181	32.9569	8.80334
19.8	60	0.2	0.281035	0.275173	-0.0205069	-0.125954	0.199028	0.196827	27.4886	31.4815	8.48888	31.7573	8.8577
19.8	65	0.3	0.390807	0.371501	0.117804	-0.00220944	0.298284	0.297514	26.8306	30.4781	8.66159	30.6949	8.94058
19.8	70	0.4	0.496157	0.465219	0.263319	0.133516	0.406043	0.397865	26.3086	29.6273	8.84135	29.7909	9.0444
19.8	75	0.5	0.59851	0.55575	0.40674	0.282918	0.502641	0.505961	25.9515	28.9499	9.05977	29.067	9.19952
19.8	80	0.6	0.6939	0.646107	0.550916	0.433023	0.599046	0.599585	25.7526	28.44	9.26161	28.5176	9.35044
19.8	85	0.7	0.783843	0.735426	0.682905	0.582827	0.702471	0.697044	25.7219	28.1324	9.48842	28.1782	9.53905
19.8	90	0.8	0.865861	0.822188	0.802235	0.733422	0.79823	0.809585	25.8557	28.0026	9.7005	28.0246	9.72393
19.9	10	-0.8	-0.799362	-0.791794	-0.838095	-0.838521	-0.800622	-0.80257	37.9277	44.9518	7.57325	46.0268	9.5909
19.9	15	-0.7	-0.697562	-0.683129	-0.775714	-0.778485	-0.700182	-0.700995	36.7315	43.487	7.62594	44.466	9.40634
19.9	20	-0.6	-0.594284	-0.572561	-0.715806	-0.723202	-0.602197	-0.60128	35.5314	42.0157	7.67652	42.9004	9.23385
19.9	25	-0.5	-0.490451	-0.461049	-0.657169	-0.673023	-0.497918	-0.495228	34.4132	40.6221	7.7458	41.4208	9.10697
19.9	30	-0.4	-0.384537	-0.350089	-0.598894	-0.621238	-0.392966	-0.40281	33.2534	39.1694	7.80574	39.8829	8.98147
19.9	35	-0.3	-0.275951	-0.241867	-0.531522	-0.560813	-0.299654	-0.298519	32.1729	37.7954	7.88698	38.4283	8.89495
19.9	40	-0.2	-0.165482	-0.132967	-0.453929	-0.498704	-0.203784	-0.196529	31.1111	36.4199	7.97099	36.9757	8.82658
19.9	45	-0.1	-0.0547249	-0.0259534	-0.364353	-0.425574	-0.100837	-0.100831	30.0927	35.0878	8.08039	35.5669	8.79279
19.9	50	0	0.0573408	0.0782849	-0.264243	-0.340603	0.00379648	0.00234973	29.1274	33.7884	8.19012	34.1964	8.77548
19.9	55	0.1	0.168983	0.177183	-0.147046	-0.237024	0.100241	0.0959948	28.2702	32.5875	8.33964	32.927	8.81016
19.9	60	0.2	0.281214	0.27544	-0.0226645	-0.123661	0.203059	0.192325	27.4887	31.4765	8.49595	31.7524	8.86342
19.9	65	0.3	0.389358	0.370737	0.120447	0.00220977	0.297129	0.294811	26.8415	30.4815	8.66389	30.6987	8.9433
19.9	70	0.4	0.495411	0.466659	0.26523	0.130506	0.397464	0.399355	26.2993	29.5959	8.85296	29.7589	9.05526
19.9	75	0.5	0.599455	0.556756	0.406106	0.281654	0.503521	0.498863	25.9211	28.9039	9.04783	29.0204	9.18688
19.9	80	0.6	0.695294	0.646282	0.549062	0.434433	0.602072	0.602892	25.7037	28.3742	9.25072	28.4508	9.33857
19.9	85	0.7	0.783645	0.735673	0.682969	0.583552	0.696171	0.691754	25.7094	28.1105	9.47825	28.1564	9.52882
19.9	90	0.8	0.865486	0.820397	0.803139	0.737132	0.796903	0.806405	25.8587	28.0046	9.69616	28.0267	9.71967
20	10	-0.8	-0.79906	-0.791512	-0.837663	-0.839294	-0.799565	-0.799523	37.8468	44.8512	7.56554	45.9208	9.5734
20	15	-0.7	-0.697888	-0.682697	-0.775581	-0.77938	-0.697762	-0.697777	36.6596	43.4061	7.61399	44.38	9.38555
20	20	-0.6	-0.594393	-0.573857	-0.717587	-0.720143	-0.600035	-0.601533	35.502	41.974	7.6659	42.8578	9.22057
20	25	-0.5	-0.490474	-0.46176	-0.660187	-0.672274	-0.497449	-0.502252	34.3421	40.5386	7.72452	41.3347	9.08169
20	30	-0.4	-0.383722	-0.349431	-0.597952	-0.617584	-0.398041	-0.400553	33.2415	39.1548	7.79853	39.8678	8.97292
20	35	-0.3	-0.2758	-0.239781	-0.528804	-0.560543	-0.298263	-0.305747	32.1157	37.7174	7.87345	38.3482	8.87912
20	40	-0.2	-0.165289	-0.131349	-0.453391	-0.496937	-0.198957	-0.206545	31.058	36.3545	7.96311	36.9073	8.81304
20	45	-0.1	-0.0539685	-0.0284342	-0.365484	-0.423946	-0.10542	-0.0882363	30.0487	35.024	8.07284	35.5023	8.78455
20	50	0	0.0562244	0.0771188	-0.261516	-0.338682	0.00283561	0.00982083	29.1066	33.7548	8.18409	34.1615	8.7684
20	55	0.1	0.169902	0.179514	-0.147597	-0.244213	0.0971236	0.100868	28.2409	32.5528	8.31895	32.8929	8.78918
20	60	0.2	0.279729	0.275757	-0.0178255	-0.127109	0.200601	0.20746	27.4622	31.435	8.48462	31.7096	8.85174
20	65	0.3	0.390842	0.370184	0.117705	0.00388855	0.30244	0.293707	26.7924	30.4096	8.65316	30.6258	8.93075
20	70	0.4	0.496173	0.465243	0.262847	0.140584	0.398527	0.390046	26.2974	29.5859	8.84512	29.7499	9.04791
20	75	0.5	0.597959	0.553863	0.409371	0.286918	0.503831	0.500345	25.8931	28.8547	9.03152	28.9704	9.16955
20	80	0.6	0.695709	0.645728	0.549714	0.434543	0.59592	0.595289	25.6919	28.3448	9.24512	28.4219	9.33331
20	85	0.7	0.783505	0.735783	0.682891	0.584052	0.702824	0.701124	25.6781	28.0561	9.46045	28.1016	9.51084
20	90	0.8	0.865599	0.821967	0.803216	0.733841	0.803914	0.80395	25.8219	27.9505	9.67492	27.9724	9.69816
20.1	10	-0.8	-0.799627	-0.792383	-0.839194	-0.840035	-0.797874	-0.798279	37.8276	44.829	7.55685	45.8983	9.56451
20.1	15	-0.7	-0.697914	-0.683446	-0.77691	-0.778178	-0.696463	-0.699659	36.6317	43.3644	7.60268	44.3382	9.37359
20.1	20	-0.6	-0.594532	-0.573377	-0.716233	-0.722957	-0.601794	-0.598497	35.4445	41.9062	7.65604	42.7866	9.20513
20.1	25	-0.5	-0.489986	-0.462674	-0.658654	-0.672127	-0.499866	-0.49748	34.32	40.5063	7.71944	41.301	9.07159
20.1	30	-0.4	-0.383854	-0.352472	-0.59775	-0.616417	-0.401235	-0.395396	33.196	39.0905	7.79154	39.8011	8.96204
20.1	35	-0.3	-0.275447	-0.239854	-0.530773	-0.564165	-0.2996	-0.307649	32.1129	37.7088	7.87232	38.3399	8.87775
20.1	40	-0.2	-0.165261	-0.133911	-0.453652	-0.495233	-0.201924	-0.191204	31.0463	36.3286	7.96147	36.8811	8.81144
20.1	45	-0.1	-0.0548643	-0.026183	-0.363319	-0.425591	-0.10047	-0.101086	30.0405	35.0048	8.05951	35.483	8.76988
20.1	50	0	0.0577952	0.0775519	-0.2628	-0.342718	-0.00233869	0.008175	29.0813	33.7204	8.17717	34.1272	8.76049
20.1	55	0.1	0.16854	0.177837	-0.144697	-0.242036	0.102594	0.104498	28.1975	32.4991	8.31446	32.8357	8.78048
20.1	60	0.2	0.280569	0.273261	-0.0180637	-0.123064	0.198561	0.20874	27.435	31.3845	8.48221	31.6585	8.84837
20.1	65	0.3	0.389923	0.371652	0.119612	2.20075e-05	0.299745	0.302553	26.774	30.3826	8.65321	30.5981	8.93013
20.1	70	0.4	0.4956	0.465375	0.2644	0.133708	0.402343	0.402353	26.2684	29.5445	8.83815	29.7075	9.03976
20.1	75	0.5	0.598267	0.555622	0.408243	0.284847	0.499048	0.492205	25.8825	28.8252	9.02355	28.9418	9.16242
20.1	80	0.6	0.694882	0.647066	0.548831	0.430212	0.601892	0.614299	25.6795	28.3238	9.22809	28.4012	9.31669
20.1	85	0.7	0.783155	0.733537	0.684366	0.586421	0.697121	0.706464	25.6747	28.0376	9.45118	28.0838	9.50214
20.1	90	0.8	0.865105	0.822899	0.803789	0.731269	0.798261	0.80757	25.8239	27.9477	9.67625	27.9697	9.6995
20.2	10	-0.8	-0.799381	-0.792279	-0.836924	-0.840585	-0.801052	-0.792882	37.7714	44.7602	7.54954	45.8255	9.5502
20.2	15	-0.7	-0.697786	-0.685088	-0.77469	-0.775281	-0.698977	-0.696683	36.5767	43.3043	7.59007	44.2741	9.35279
20.2	20	-0.6	-0.594192	-0.572606	-0.716752	-0.722799	-0.603629	-0.597839	35.4462	41.8979	7.65838	42.7785	9.20801
20.2	25	-0.5	-0.490453	-0.461041	-0.658273	-0.674507	-0.498173	-0.49657	34.2924	40.4653	7.70704	41.2593	9.05801
20.2	30	-0.4	-0.383377	-0.351456	-0.598696	-0.619174	-0.400914	-0.394043	33.1595	39.0458	7.77774	39.7557	8.94743
20.2	35	-0.3	-0.275395	-0.240558	-0.529497	-0.559396	-0.296859	-0.307039	32.0662	37.6609	7.8553	38.2894	8.85594
20.2	40	-0.2	-0.166217	-0.133374	-0.451785	-0.499669	-0.197491	-0.201798	31.0266	36.3072	7.95047	36.8592	8.79979
20.2	45	-0.1	-0.0543575	-0.0263944	-0.364154	-0.422802	-0.103321	-0.106092	30.0283	34.9819	8.07074	35.4593	8.7807
20.2	50	0	0.0573052	0.0773864	-0.262229	-0.339307	-0.00194554	0.000951405	29.0682	33.6893	8.18016	34.0949	8.76221
20.2	55	0.1	0.168912	0.17624	-0.1463	-0.239665	0.0999334	0.100104	28.2117	32.5021	8.31135	32.8412	8.78045
20.2	60	0.2	0.279965	0.275903	-0.0181536	-0.12472	0.201993	0.198557	27.4313	31.372	8.46466	31.6472	8.83201
20.2	65	0.3	0.388522	0.372253	0.121598	-0.00798221	0.306239	0.308832	26.767	30.3688	8.63391	30.5847	8.9113
20.2	70	0.4	0.495807	0.46478	0.265886	0.138127	0.399216	0.389878	26.2691	29.5366	8.82845	29.6999	9.02987
20.2	75	0.5	0.59864	0.557584	0.409185	0.279507	0.496333	0.495635	25.874	28.815	9.02189	28.9314	9.16072
20.2	80	0.6	0.693989	0.646131	0.551	0.434619	0.597676	0.603966	25.684	28.3205	9.22979	28.3983	9.31917
20.2	85	0.7	0.784127	0.734355	0.682921	0.587126	0.699066	0.683231	25.6278	27.9852	9.43185	28.0303	9.48148
20.2	90	0.8	0.86458	0.822228	0.804195	0.733646	0.798236	0.80544	25.8081	27.9058	9.66464	27.9282	9.68828
20.3	10	-0.8	-0.799146	-0.792958	-0.838697	-0.83799	-0.800147	-0.79681	37.7293	44.71	7.53415	45.7733	9.52917
20.3	15	-0.7	-0.698149	-0.683918	-0.774181	-0.774673	-0.698328	-0.700626	36.5232	43.2435	7.58323	44.2095	9.33997
20.3	20	-0.6	-0.594731	-0.572404	-0.718554	-0.723413	-0.59627	-0.601071	35.4159	41.861	7.64968	42.7405	9.19697
20.3	25	-0.5	-0.490067	-0.464192	-0.660561	-0.667667	-0.500703	-0.492517	34.2303	40.3891	7.69929	41.1799	9.04585
20.3	30	-0.4	-0.38417	-0.35226	-0.598638	-0.615845	-0.397136	-0.390293	33.1504	39.0346	7.77768	39.7433	8.94477
20.3	35	-0.3	-0.275951	-0.242157	-0.529342	-0.557015	-0.300483	-0.307214	32.0689	37.6438	7.86525	38.2722	8.8669
20.3	40	-0.2	-0.166183	-0.133134	-0.452626	-0.500659	-0.198031	-0.182685	30.993	36.2642	7.95159	36.8136	8.7969
20.3	45	-0.1	-0.0548309	-0.0271283	-0.362355	-0.424408	-0.0993571	-0.098582	29.9587	34.8961	8.04493	35.3707	8.75039
20.3	50	0	0.0571361	0.0786503	-0.262036	-0.339428	0.00206289	-0.0102545	29.0632	33.6817	8.17458	34.0879	8.75671
20.3	55	0.1	0.168247	0.176298	-0.144606	-0.238456	0.10196	0.101824	28.1882	32.461	8.31685	32.7978	8.78328
20.3	60	0.2	0.27996	0.275594	-0.0161043	-0.128386	0.195483	0.199145	27.412	31.3505	8.46759	31.624	8.83214
20.3	65	0.3	0.389699	0.370966	0.12094	-0.00641019	0.294701	0.310952	26.7318	30.33	8.629	30.5444	8.90495
20.3	70	0.4	0.496186	0.464811	0.263749	0.134885	0.402521	0.403776	26.2286	29.4822	8.81727	29.6451	9.01903
20.3	75	0.5	0.597895	0.556197	0.40953	0.282733	0.501954	0.491468	25.8639	28.7883	9.0119	28.9051	9.15099
20.3	80	0.6	0.694068	0.646744	0.551521	0.432018	0.604479	0.588037	25.6615	28.2845	9.21536	28.3621	9.304
20.3	85	0.7	0.783529	0.734013	0.6828	0.587392	0.700501	0.702128	25.6267	27.971	9.43333	28.0165	9.48349
20.3	90	0.8	0.864504	0.822773	0.804034	0.733461	0.79825	0.802306	25.7907	27.8873	9.65794	27.9096	9.68168
20.4	10	-0.8	-0.799326	-0.790578	-0.837962	-0.84209	-0.800194	-0.801918	37.7104	44.6798	7.53969	45.7415	9.53277
20.4	15	-0.7	-0.696422	-0.682717	-0.776894	-0.776444	-0.699687	-0.704319	36.516	43.2136	7.58937	44.1801	9.34527
20.4	20	-0.6	-0.593682	-0.573895	-0.718751	-0.721775	-0.601682	-0.596108	35.3455	41.7746	7.63825	42.6504	9.1784
20.4	25	-0.5	-0.491777	-0.460281	-0.656923	-0.673917	-0.497461	-0.50112	34.2018	40.3628	7.69155	41.1516	9.03462
20.4	30	-0.4	-0.383811	-0.351119	-0.597989	-0.616841	-0.401836	-0.398767	33.117	38.9833	7.77027	39.6902	8.93336
20.4	35	-0.3	-0.276216	-0.240684	-0.529689	-0.561425	-0.299048	-0.31006	32.0245	37.595	7.85278	38.2214	8.84946
20.4	40	-0.2	-0.166382	-0.132612	-0.453924	-0.499543	-0.197853	-0.195581	30.9811	36.2308	7.94719	36.7805	8.79185
20.4	45	-0.1	-0.0553331	-0.0278521	-0.366683	-0.421127	-0.0969766	-0.0937083	29.9643	34.9103	8.04275	35.3848	8.74673
20.4	50	0	0.0567761	0.0773035	-0.263172	-0.341043	0.00424914	0.000973078	29.0172	33.6344	8.1626	34.0381	8.74221
20.4	55	0.1	0.169575	0.179525	-0.146631	-0.242893	0.100133	0.0963191	28.1632	32.4287	8.2992	32.766	8.76516
20.4	60	0.2	0.280122	0.276845	-0.0174795	-0.128878	0.201144	0.200955	27.3797	31.2941	8.44861	31.5676	8.81282
20.4	65	0.3	0.390284	0.369458	0.119823	0.00361097	0.296232	0.304786	26.7442	30.3252	8.61987	30.5412	8.8971
20.4	70	0.4	0.494964	0.46742	0.264839	0.132692	0.405557	0.385861	26.2321	29.4836	8.81217	29.6466	9.01414
20.4	75	0.5	0.597568	0.557324	0.41006	0.280981	0.499694	0.497071	25.8422	28.7712	9.00093	28.887	9.13901
20.4	80	0.6	0.694179	0.646073	0.551345	0.432064	0.604225	0.61171	25.6479	28.2586	9.20753	28.336	9.29652
20.4	85	0.7	0.783397	0.734127	0.683523	0.585794	0.699416	0.696846	25.6056	27.9408	9.42276	27.986	9.47247
20.4	90	0.8	0.864611	0.822107	0.805296	0.733671	0.798541	0.802132	25.7778	27.8439	9.65529	27.8658	9.67853
20.5	10	-0.8	-0.799898	-0.791393	-0.837169	-0.840736	-0.799452	-0.801083	37.6277	44.5913	7.51744	45.6479	9.50119
20.5	15	-0.7	-0.697601	-0.682434	-0.775668	-0.780705	-0.703321	-0.702326	36.4791	43.1733	7.57786	44.1378	9.33054
20.5	20	-0.6	-0.595255	-0.572692	-0.716808	-0.723037	-0.598719	-0.603361	35.3169	41.7465	7.63079	42.6197	9.16772
20.5	25	-0.5	-0.490092	-0.4625	-0.659174	-0.673054	-0.498691	-0.495258	34.1888	40.345	7.6941	41.133	9.03513
20.5	30	-0.4	-0.383113	-0.352778	-0.600305	-0.617185	-0.400137	-0.393769	33.0888	38.9399	7.76876	39.6463	8.93187
20.5	35	-0.3	-0.275776	-0.240213	-0.530752	-0.562585	-0.299086	-0.302082	31.9918	37.5508	7.8378	38.1764	8.83398
20.5	40	-0.2	-0.165298	-0.132284	-0.453615	-0.49716	-0.204453	-0.203515	30.9168	36.1571	7.92474	36.7047	8.76624
20.5	45	-0.1	-0.0554664	-0.0253383	-0.363857	-0.427795	-0.0989794	-0.0998778	29.9423	34.8671	8.0451	35.3413	8.74992
20.5	50	0	0.0563409	0.0751672	-0.261354	-0.336001	0.00058749	0.00114163	28.9695	33.5684	8.14539	33.9699	8.72089
20.5	55	0.1	0.16804	0.17848	-0.145542	-0.238645	0.103142	0.0904464	28.1443	32.4066	8.29726	32.7427	8.76205
20.5	60	0.2	0.280074	0.276899	-0.0174388	-0.13165	0.20062	0.199252	27.375	31.2827	8.44525	31.5571	8.81036
20.5	65	0.3	0.390085	0.370401	0.121555	-0.000672845	0.296117	0.300601	26.7171	30.2868	8.62373	30.5018	8.90025
20.5	70	0.4	0.495024	0.464948	0.267079	0.137494	0.399528	0.395568	26.1954	29.4374	8.79413	29.5993	8.99418
20.5	75	0.5	0.59814	0.55734	0.410364	0.277249	0.500428	0.508974	25.8105	28.711	8.98859	28.8269	9.12668
20.5	80	0.6	0.693834	0.647104	0.55269	0.429829	0.600703	0.598231	25.6345	28.2414	9.19562	28.3187	9.28458
20.5	85	0.7	0.78344	0.735579	0.683126	0.583981	0.700308	0.69592	25.5777	27.8879	9.40461	27.9334	9.45482
20.5	90	0.8	0.864367	0.822998	0.804594	0.73365	0.80213	0.797665	25.7676	27.8341	9.6419	27.8567	9.66587
20.6	10	-0.8	-0.799179	-0.791709	-0.837433	-0.837163	-0.801237	-0.803089	37.5925	44.5421	7.50716	45.598	9.48763
20.6	15	-0.7	-0.698395	-0.682947	-0.776232	-0.777708	-0.698199	-0.701825	36.4389	43.1207	7.57043	44.083	9.32015
20.6	20	-0.6	-0.595097	-0.57235	-0.716011	-0.72376	-0.596538	-0.5977	35.3076	41.7273	7.62643	42.6006	9.16254
20.6	25	-0.5	-0.49086	-0.461517	-0.659638	-0.675031	-0.498221	-0.494751	34.1468	40.282	7.67757	41.0686	9.01608
20.6	30	-0.4	-0.383641	-0.351547	-0.597524	-0.617568	-0.401324	-0.400027	33.0542	38.906	7.75551	39.6102	8.9143
20.6	35	-0.3	-0.274764	-0.241868	-0.533081	-0.562536	-0.304919	-0.301435	31.9559	37.5019	7.83432	38.1265	8.8272
20.6	40	-0.2	-0.165975	-0.133537	-0.451361	-0.49852	-0.200758	-0.198716	30.9179	36.1572	7.92972	36.7036	8.76913
20.6	45	-0.1	-0.0537799	-0.0274825	-0.364432	-0.418196	-0.105686	-0.108186	29.898	34.8161	8.03218	35.2878	8.7325
20.6	50	0	0.0563698	0.0776212	-0.259908	-0.341163	-0.000155673	-0.00281254	28.9928	33.5792	8.15178	33.9822	8.72913
20.6	55	0.1	0.169633	0.177061	-0.146346	-0.241	0.0950456	0.106495	28.1104	32.3496	8.28395	32.6858	8.74818
20.6	60	0.2	0.279894	0.273957	-0.0148633	-0.124437	0.199304	0.197863	27.3435	31.2373	8.43937	31.5095	8.80234
20.6	65	0.3	0.389892	0.371703	0.121321	0.000171965	0.298582	0.302276	26.6738	30.2306	8.60229	30.4442	8.87696
20.6	70	0.4	0.494544	0.465635	0.268046	0.133381	0.398706	0.399045	26.2	29.425	8.79277	29.5882	8.99456
20.6	75	0.5	0.598157	0.556607	0.409112	0.283802	0.502848	0.501808	25.8045	28.7046	8.97849	28.8208	9.11688
20.6	80	0.6	0.692805	0.643957	0.551873	0.439927	0.603144	0.603946	25.621	28.2052	9.20399	28.2818	9.2918
20.6	85	0.7	0.783195	0.734504	0.68407	0.587544	0.699889	0.697018	25.5858	27.8944	9.4163	27.9397	9.46646
20.6	90	0.8	0.864679	0.822651	0.804379	0.733295	0.797577	0.795581	25.7461	27.7932	9.62616	27.816	9.65031
20.7	10	-0.8	-0.799635	-0.791555	-0.838476	-0.839539	-0.799706	-0.800609	37.5631	44.5006	7.51013	45.5542	9.48768
20.7	15	-0.7	-0.697033	-0.6838	-0.776504	-0.777227	-0.701418	-0.696292	36.402	43.0728	7.56998	44.0327	9.3141
20.7	20	-0.6	-0.595165	-0.573525	-0.716472	-0.723926	-0.599568	-0.593505	35.2522	41.6574	7.61302	42.528	9.1437
20.7	25	-0.5	-0.489828	-0.463195	-0.659059	-0.668572	-0.499977	-0.499171	34.1162	40.24	7.67624	41.0244	9.01027
20.7	30	-0.4	-0.383753	-0.351877	-0.59705	-0.616931	-0.402597	-0.401191	33.0113	38.8418	7.75153	39.5435	8.9059
20.7	35	-0.3	-0.275748	-0.240855	-0.529893	-0.560931	-0.299485	-0.300699	31.9558	37.4938	7.83253	38.1176	8.82498
20.7	40	-0.2	-0.167071	-0.134656	-0.453765	-0.493484	-0.19453	-0.203819	30.9018	36.1227	7.91982	36.6693	8.75999
20.7	45	-0.1	-0.0558296	-0.0272453	-0.362295	-0.426819	-0.103867	-0.104143	29.8862	34.7804	8.02707	35.2522	8.72725
20.7	50	0	0.0570442	0.0764256	-0.260539	-0.336902	-0.00180296	-0.00311941	28.9695	33.5488	8.15146	33.9506	8.72582
20.7	55	0.1	0.168818	0.176654	-0.146434	-0.238842	0.101644	0.107875	28.0831	32.3163	8.28095	32.6509	8.74346
20.7	60	0.2	0.279707	0.275421	-0.0133684	-0.127531	0.19905	0.204013	27.3372	31.2262	8.42771	31.4984	8.78946
20.7	65	0.3	0.388494	0.373577	0.123571	-0.00278988	0.300581	0.289826	26.6888	30.2328	8.60266	30.4477	8.87876
20.7	70	0.4	0.49434	0.46502	0.268717	0.138666	0.398297	0.388729	26.1676	29.3811	8.78551	29.5423	8.98485
20.7	75	0.5	0.595887	0.556169	0.414125	0.284705	0.502055	0.493481	25.8246	28.697	8.98249	28.8138	9.12136
20.7	80	0.6	0.693124	0.645959	0.552468	0.433206	0.605455	0.606067	25.592	28.1659	9.17807	28.243	9.26631
20.7	85	0.7	0.783597	0.73477	0.684417	0.586452	0.698588	0.70004	25.5647	27.8543	9.39821	27.8999	9.44863
20.7	90	0.8	0.864781	0.822907	0.804072	0.732984	0.800086	0.791455	25.7111	27.7302	9.61629	27.7524	9.6398
20.8	10	-0.8	-0.800003	-0.791783	-0.838322	-0.841286	-0.798867	-0.796959	37.5124	44.4453	7.49644	45.4955	9.468
20.8	15	-0.7	-0.698477	-0.682182	-0.77455	-0.780416	-0.699453	-0.701827	36.3391	43.0095	7.54756	43.9661	9.28526
20.8	20	-0.6	-0.595123	-0.573132	-0.716782	-0.72464	-0.599369	-0.592265	35.2069	41.6038	7.59871	42.4727	9.12575
20.8	25	-0.5	-0.489937	-0.462539	-0.659512	-0.670176	-0.499569	-0.501843	34.0852	40.1938	7.66498	40.9775	8.99765
20.8	30	-0.4	-0.383881	-0.350468	-0.598444	-0.621502	-0.400715	-0.396228	32.981	38.8106	7.73819	39.5119	8.89176
20.8	35	-0.3	-0.276849	-0.240067	-0.528347	-0.565832	-0.299345	-0.302828	31.8933	37.4164	7.82143	38.0372	8.8095
20.8	40	-0.2	-0.16669	-0.134445	-0.453006	-0.4967	-0.198502	-0.196753	30.8903	36.101	7.91621	36.6476	8.75524
20.8	45	-0.1	-0.0563028	-0.0261308	-0.361533	-0.424412	-0.0968606	-0.109987	29.8862	34.7857	8.01727	35.2582	8.71909
20.8	50	0	0.0563117	0.0771372	-0.261023	-0.343739	0.000986309	0.0127285	28.9307	33.5001	8.12522	33.9017	8.69927
20.8	55	0.1	0.168978	0.178581	-0.143892	-0.24409	0.0985263	0.100857	28.1028	32.3251	8.28011	32.661	8.74337
20.8	60	0.2	0.279001	0.276777	-0.0147233	-0.125747	0.201329	0.202578	27.3405	31.2194	8.43077	31.4922	8.79413
20.8	65	0.3	0.388614	0.371998	0.123708	-0.00220515	0.306549	0.308627	26.6613	30.1997	8.59358	30.4133	8.86806
20.8	70	0.4	0.49461	0.4656	0.268137	0.133785	0.402874	0.39903	26.1679	29.3789	8.78434	29.5409	8.98476
20.8	75	0.5	0.596056	0.556721	0.414647	0.282392	0.496047	0.49874	25.7892	28.6579	8.96648	28.7737	9.10392
20.8	80	0.6	0.693141	0.64642	0.552739	0.434286	0.603795	0.595398	25.5647	28.1236	9.16776	28.2001	9.25534
20.8	85	0.7	0.783024	0.734794	0.684694	0.584422	0.698843	0.70543	25.5452	27.8194	9.38468	27.8649	9.43489
20.8	90	0.8	0.863463	0.823259	0.805771	0.73259	0.802142	0.79298	25.7232	27.7467	9.61766	27.7694	9.64171
20.9	10	-0.8	-0.799518	-0.7911	-0.837782	-0.838648	-0.798889	-0.803901	37.4875	44.4118	7.49295	45.4604	9.46064
20.9	15	-0.7	-0.697295	-0.680315	-0.775915	-0.785375	-0.700663	-0.700784	36.3169	42.9729	7.54688	43.9282	9.28209
20.9	20	-0.6	-0.594703	-0.572586	-0.717417	-0.723438	-0.601522	-0.603754	35.1892	41.5686	7.59799	42.4365	9.1224
20.9	25	-0.5	-0.489935	-0.461365	-0.660736	-0.673009	-0.499096	-0.498509	34.0688	40.17	7.67019	40.952	9.00011
20.9	30	-0.4	-0.383884	-0.351276	-0.600444	-0.618892	-0.398774	-0.399128	32.9572	38.7704	7.7388	39.4697	8.88857
20.9	35	-0.3	-0.276217	-0.241862	-0.530733	-0.558107	-0.297997	-0.306055	31.8934	37.4159	7.81718	38.0366	8.80259
20.9	40	-0.2	-0.166389	-0.132727	-0.453323	-0.499091	-0.199018	-0.195644	30.8494	36.0654	7.90365	36.6098	8.7388
20.9	45	-0.1	-0.0558157	-0.0271065	-0.361686	-0.424268	-0.102248	-0.102189	29.8318	34.7149	8.0054	35.1845	8.70228
20.9	50	0	0.0557442	0.0777337	-0.258619	-0.338899	-0.00176789	-0.00460703	28.9134	33.4596	8.13431	33.8596	8.70655
20.9	55	0.1	0.167874	0.175655	-0.14169	-0.235639	0.0975076	0.0977584	28.0635	32.2711	8.26886	32.605	8.73108
20.9	60	0.2	0.279517	0.277298	-0.0153823	-0.128856	0.200699	0.193119	27.2813	31.1417	8.42055	31.4123	8.78129
20.9	65	0.3	0.387767	0.370989	0.125032	-0.00221308	0.300382	0.300588	26.6405	30.1622	8.58331	30.3754	8.85786
20.9	70	0.4	0.494987	0.465377	0.268769	0.135249	0.395548	0.409272	26.1351	29.3149	8.77162	29.4763	8.97028
20.9	75	0.5	0.597643	0.555992	0.412179	0.281486	0.492895	0.504906	25.7568	28.6059	8.96166	28.7216	9.09888
20.9	80	0.6	0.693486	0.64554	0.552311	0.433319	0.598564	0.608699	25.5599	28.1046	9.15747	28.1821	9.24607
20.9	85	0.7	0.783312	0.736167	0.685226	0.581967	0.694439	0.700978	25.5275	27.7938	9.37282	27.8396	9.42324
20.9	90	0.8	0.863409	0.822461	0.805649	0.734214	0.801828	0.796568	25.6927	27.694	9.60155	27.7164	9.6253
21	10	-0.8	-0.798635	-0.792209	-0.839521	-0.839289	-0.801322	-0.799649	37.4419	44.3552	7.48488	45.4014	9.44732
21	15	-0.7	-0.698085	-0.682466	-0.774134	-0.779382	-0.698558	-0.699875	36.2632	42.9095	7.53004	43.862	9.25936
21	20	-0.6	-0.593978	-0.572343	-0.717653	-0.72236	-0.601625	-0.601952	35.1281	41.5079	7.59316	42.371	9.10967
21	25	-0.5	-0.49031	-0.459653	-0.658458	-0.676178	-0.501994	-0.501891	34.0128	40.0974	7.65601	40.877	8.98168
21	30	-0.4	-0.38341	-0.350736	-0.59851	-0.618244	-0.398272	-0.398457	32.9152	38.7237	7.72603	39.4212	8.87234
21	35	-0.3	-0.276807	-0.23996	-0.528335	-0.561883	-0.30069	-0.309562	31.857	37.3595	7.81181	37.978	8.79413
21	40	-0.2	-0.166463	-0.130831	-0.450239	-0.50152	-0.20029	-0.202336	30.8033	35.9955	7.89479	36.5387	8.72971
21	45	-0.1	-0.0552919	-0.0279177	-0.362002	-0.422716	-0.101583	-0.0903989	29.8374	34.7111	8.0102	35.1808	8.70594
21	50	0	0.0563515	0.0773233	-0.258671	-0.339999	-0.00246887	-0.00129015	28.8997	33.4392	8.13192	33.8389	8.70435
21	55	0.1	0.168164	0.175981	-0.142672	-0.239274	0.101482	0.104121	28.0464	32.2565	8.26415	32.5894	8.72319
21	60	0.2	0.280308	0.274947	-0.0178143	-0.122759	0.202775	0.200711	27.2654	31.1237	8.40642	31.3945	8.76638
21	65	0.3	0.38892	0.37015	0.1239	0.00190529	0.291899	0.305694	26.6345	30.1476	8.5734	30.3617	8.84774
21	70	0.4	0.493912	0.466881	0.269023	0.134912	0.407394	0.392797	26.1122	29.2895	8.75407	29.4508	8.95372
21	75	0.5	0.5965	0.556107	0.413097	0.285021	0.49867	0.502465	25.7674	28.6224	8.95418	28.7387	9.09229
21	80	0.6	0.692092	0.647629	0.555281	0.430091	0.605224	0.602517	25.5588	28.1047	9.16015	28.1814	9.24833
21	85	0.7	0.781753	0.736205	0.687377	0.580293	0.700255	0.694726	25.5313	27.7791	9.37547	27.8252	9.42645
21	90	0.8	0.863458	0.824027	0.805223	0.730678	0.80273	0.797567	25.6856	27.6817	9.59322	27.7045	9.61747
21.1	10	-0.8	-0.799334	-0.791306	-0.837773	-0.838264	-0.800155	-0.803879	37.3872	44.2872	7.47001	45.331	9.42761
21.1	15	-0.7	-0.69786	-0.683996	-0.773751	-0.778353	-0.702564	-0.698868	36.2267	42.8699	7.52219	43.8198	9.24741
21.1	20	-0.6	-0.594243	-0.572445	-0.71788	-0.726101	-0.600439	-0.597593	35.1253	41.4836	7.58911	42.3483	9.10707
21.1	25	-0.5	-0.490603	-0.46127	-0.659087	-0.672906	-0.500158	-0.504767	33.9876	40.0732	7.64928	40.8512	8.97243
21.1	30	-0.4	-0.383746	-0.350767	-0.597896	-0.619058	-0.401224	-0.401362	32.8969	38.6857	7.72367	39.3821	8.86837
21.1	35	-0.3	-0.276415	-0.242065	-0.530018	-0.559907	-0.298326	-0.295091	31.8066	37.2988	7.79784	37.916	8.77851
21.1	40	-0.2	-0.167353	-0.132703	-0.451752	-0.502405	-0.195433	-0.191926	30.7954	35.9852	7.88765	36.528	8.72089
21.1	45	-0.1	-0.0560121	-0.0268203	-0.360467	-0.424948	-0.0992744	-0.0994574	29.7918	34.6505	7.98515	35.1204	8.68189
21.1	50	0	0.0565474	0.0794262	-0.260603	-0.340854	0.00165655	-0.00777815	28.8833	33.4183	8.12287	33.8176	8.6929
21.1	55	0.1	0.168179	0.176082	-0.142111	-0.237157	0.0982858	0.102658	28.0031	32.1977	8.25204	32.5296	8.71038
21.1	60	0.2	0.278216	0.275323	-0.013419	-0.126283	0.198503	0.196427	27.2709	31.1208	8.40016	31.3923	8.7612
21.1	65	0.3	0.38834	0.374157	0.125565	-0.0079063	0.295561	0.301833	26.6558	30.16	8.57715	30.3753	8.85275
21.1	70	0.4	0.494493	0.465593	0.268693	0.136532	0.397945	0.399223	26.0998	29.2658	8.75272	29.4265	8.95062
21.1	75	0.5	0.595999	0.556632	0.413505	0.280912	0.507148	0.507881	25.7306	28.5709	8.93834	28.6865	9.07533
21.1	80	0.6	0.693164	0.647417	0.553461	0.432841	0.600608	0.600876	25.5377	28.0561	9.15777	28.133	9.24561
21.1	85	0.7	0.782238	0.735152	0.685992	0.584131	0.698496	0.703676	25.5003	27.7379	9.35675	27.7836	9.407
21.1	90	0.8	0.864564	0.822152	0.805052	0.733959	0.793851	0.794658	25.66	27.6431	9.57937	27.6656	9.60321
21.2	10	-0.8	-0.799292	-0.791244	-0.838259	-0.839964	-0.799929	-0.802805	37.3437	44.2367	7.46679	45.2768	9.4182
21.2	15	-0.7	-0.697955	-0.682677	-0.7762	-0.779057	-0.698361	-0.700447	36.2025	42.829	7.51798	43.7781	9.24207
21.2	20	-0.6	-0.594947	-0.57358	-0.717044	-0.725091	-0.599584	-0.59613	35.0512	41.4033	7.57525	42.2635	9.08689
21.2	25	-0.5	-0.489844	-0.461118	-0.660336	-0.675047	-0.499797	-0.499879	33.9528	40.0251	7.63921	40.8025	8.9598
21.2	30	-0.4	-0.38396	-0.352059	-0.598482	-0.615606	-0.398245	-0.403701	32.861	38.6435	7.71523	39.3384	8.85778
21.2	35	-0.3	-0.276444	-0.242508	-0.530623	-0.556493	-0.299479	-0.302749	31.8065	37.2792	7.80479	37.8965	8.78558
21.2	40	-0.2	-0.165308	-0.132503	-0.451833	-0.497205	-0.204805	-0.204073	30.7783	35.9506	7.88874	36.4927	8.72005
21.2	45	-0.1	-0.0563554	-0.0247378	-0.36142	-0.428026	-0.10061	-0.102379	29.7941	34.6488	7.99816	35.1176	8.69222
21.2	50	0	0.0556424	0.075785	-0.25726	-0.343514	-0.00211242	0.00882353	28.8512	33.3691	8.10852	33.7677	8.67866
21.2	55	0.1	0.1678	0.17813	-0.142101	-0.239488	0.0999057	0.0981091	27.9896	32.1653	8.25674	32.4964	8.71356
21.2	60	0.2	0.27926	0.277806	-0.0136621	-0.1307	0.204136	0.204258	27.2464	31.0832	8.38259	31.355	8.74404
21.2	65	0.3	0.388047	0.370707	0.125353	-0.00187514	0.297823	0.309208	26.6032	30.098	8.56327	30.3113	8.83674
21.2	70	0.4	0.494826	0.465147	0.267384	0.137319	0.404358	0.395276	26.0806	29.2305	8.73771	29.3923	8.93698
21.2	75	0.5	0.596721	0.558768	0.414009	0.276451	0.501488	0.493098	25.716	28.5393	8.93544	28.6549	9.07295
21.2	80	0.6	0.692986	0.6473	0.553404	0.432254	0.599001	0.599643	25.5106	28.0225	9.13886	28.0997	9.22718
21.2	85	0.7	0.782472	0.735009	0.685234	0.586578	0.702533	0.693612	25.4794	27.7052	9.35512	27.7504	9.40491
21.2	90	0.8	0.864355	0.823386	0.80526	0.731524	0.79958	0.797597	25.636	27.605	9.56976	27.6274	9.59339
21.3	10	-0.8	-0.79945	-0.791675	-0.837559	-0.839479	-0.801122	-0.802577	37.2897	44.1687	7.45476	45.2065	9.4013
21.3	15	-0.7	-0.698488	-0.68276	-0.77553	-0.777293	-0.696892	-0.701115	36.1706	42.7881	7.51299	43.7348	9.2315
21.3	20	-0.6	-0.595155	-0.572099	-0.716761	-0.724227	-0.598633	-0.602312	35.0264	41.3704	7.57125	42.2288	9.08001
21.3	25	-0.5	-0.490216	-0.46178	-0.660075	-0.672287	-0.500421	-0.499655	33.9454	40.0002	7.63902	40.777	8.95886
21.3	30	-0.4	-0.383478	-0.351365	-0.597552	-0.623759	-0.404928	-0.392712	32.8191	38.5908	7.70594	39.2837	8.84328
21.3	35	-0.3	-0.275371	-0.240052	-0.529397	-0.559637	-0.301642	-0.302865	31.7801	37.2645	7.79239	37.8791	8.76713
21.3	40	-0.2	-0.166761	-0.130663	-0.451022	-0.502162	-0.19979	-0.206679	30.7339	35.8924	7.87633	36.4322	8.70355
21.3	45	-0.1	-0.0544842	-0.0284806	-0.361489	-0.421667	-0.106757	-0.0946646	29.7546	34.5928	7.99682	35.0593	8.68763
21.3	50	0	0.0565963	0.0771741	-0.258304	-0.342325	-0.00182659	0.000634327	28.7962	33.3	8.09233	33.6967	8.65894
21.3	55	0.1	0.16781	0.178845	-0.141106	-0.239149	0.101361	0.0904941	27.9873	32.1609	8.24315	32.4928	8.70078
21.3	60	0.2	0.279153	0.274908	-0.0115156	-0.125432	0.1967	0.198337	27.2263	31.0508	8.39214	31.3206	8.75101
21.3	65	0.3	0.388136	0.374152	0.124818	-0.00461407	0.297506	0.294671	26.581	30.0633	8.54924	30.277	8.82329
21.3	70	0.4	0.493557	0.465832	0.270359	0.137337	0.39978	0.405176	26.0822	29.2327	8.74003	29.3934	8.93757
21.3	75	0.5	0.595996	0.55767	0.414653	0.2808	0.50136	0.497187	25.7097	28.5201	8.92824	28.6357	9.06525
21.3	80	0.6	0.692561	0.646368	0.555419	0.433266	0.601882	0.605942	25.513	28.0248	9.13678	28.1016	9.2246
21.3	85	0.7	0.78188	0.735776	0.686893	0.583317	0.696907	0.701564	25.4861	27.703	9.35359	27.7485	9.4037
21.3	90	0.8	0.863788	0.822418	0.804962	0.734277	0.797717	0.794582	25.618	27.5716	9.55415	27.594	9.57788
21.4	10	-0.8	-0.799371	-0.792078	-0.837919	-0.839872	-0.801172	-0.797084	37.2247	44.0925	7.44493	45.1263	9.38529
21.4	15	-0.7	-0.697966	-0.682733	-0.775497	-0.781356	-0.701644	-0.69922	36.1279	42.7333	7.50926	43.6775	9.22364
21.4	20	-0.6	-0.594803	-0.572936	-0.716709	-0.725233	-0.599675	-0.597863	34.979	41.3126	7.5671	42.168	9.06997
21.4	25	-0.5	-0.490411	-0.461518	-0.659435	-0.67461	-0.501945	-0.501317	33.9027	39.9501	7.63803	40.724	8.95293
21.4	30	-0.4	-0.384586	-0.352609	-0.59799	-0.617309	-0.402262	-0.399316	32.7861	38.5416	7.69853	39.2333	8.83466
21.4	35	-0.3	-0.276202	-0.240913	-0.529876	-0.564459	-0.303963	-0.298515	31.7391	37.196	7.79457	37.8099	8.77001
21.4	40	-0.2	-0.167056	-0.131989	-0.4492	-0.495927	-0.196793	-0.206444	30.729	35.8835	7.87172	36.4234	8.69999
21.4	45	-0.1	-0.0548429	-0.0270559	-0.362097	-0.420188	-0.0999159	-0.100354	29.717	34.5454	7.97803	35.0113	8.66825
21.4	50	0	0.0553571	0.0758052	-0.258183	-0.336457	0.00191205	0.00483155	28.8125	33.3253	8.09879	33.7216	8.66538
21.4	55	0.1	0.167664	0.178537	-0.140811	-0.241576	0.0954932	0.0994265	27.9471	32.1022	8.22063	32.4334	8.67718
21.4	60	0.2	0.278373	0.275676	-0.0125127	-0.127293	0.205051	0.202629	27.2009	31.0169	8.37372	31.2862	8.73186
21.4	65	0.3	0.387674	0.373253	0.127494	-0.00421993	0.297921	0.301714	26.5732	30.0398	8.54561	30.2526	8.81766
21.4	70	0.4	0.49359	0.466353	0.271274	0.131439	0.40094	0.41604	26.0565	29.1867	8.73018	29.3476	8.92846
21.4	75	0.5	0.595897	0.557327	0.414271	0.279856	0.5003	0.502229	25.7029	28.5077	8.92893	28.6233	9.06636
21.4	80	0.6	0.692006	0.646929	0.555659	0.430795	0.598707	0.603959	25.4957	27.9843	9.12922	28.0611	9.2167
21.4	85	0.7	0.782223	0.735123	0.686123	0.584712	0.698832	0.699891	25.4622	27.6728	9.33641	27.7183	9.3864
21.4	90	0.8	0.863589	0.823535	0.804588	0.730953	0.798442	0.804556	25.6177	27.5675	9.55695	27.5901	9.58096
21.5	10	-0.8	-0.799458	-0.79207	-0.838169	-0.83721	-0.799335	-0.802831	37.1992	44.0578	7.43934	45.0898	9.37514
21.5	15	-0.7	-0.69863	-0.682486	-0.775042	-0.779303	-0.697349	-0.702839	36.0814	42.6771	7.49514	43.6195	9.20603
21.5	20	-0.6	-0.594466	-0.571562	-0.716774	-0.722658	-0.60072	-0.610488	34.9642	41.2846	7.55582	42.1404	9.05804
21.5	25	-0.5	-0.490998	-0.46464	-0.659696	-0.669393	-0.498848	-0.492962	33.8321	39.8792	7.61725	40.6491	8.92634
21.5	30	-0.4	-0.385091	-0.349882	-0.595401	-0.621772	-0.399433	-0.399995	32.7556	38.516	7.69249	39.2051	8.82524
21.5	35	-0.3	-0.275522	-0.242143	-0.530958	-0.560443	-0.302535	-0.296985	31.7376	37.1816	7.78717	37.7969	8.76394
21.5	40	-0.2	-0.166953	-0.129302	-0.45004	-0.505725	-0.19957	-0.198639	30.6904	35.8382	7.86727	36.3758	8.69202
21.5	45	-0.1	-0.0550137	-0.0260185	-0.360398	-0.423632	-0.101347	-0.103067	29.7168	34.5244	7.97537	34.991	8.66569
21.5	50	0	0.0556714	0.0783788	-0.257535	-0.340908	-0.00180767	-0.0027123	28.784	33.2611	8.09695	33.6572	8.66372
21.5	55	0.1	0.168647	0.178747	-0.140842	-0.239003	0.0961894	0.102887	27.9038	32.0427	8.21731	32.372	8.67103
21.5	60	0.2	0.27943	0.275568	-0.0125787	-0.130058	0.196851	0.205978	27.1915	30.9925	8.37617	31.2624	8.73434
21.5	65	0.3	0.387947	0.373357	0.126384	-0.00421057	0.302262	0.295512	26.5582	30.0244	8.54324	30.237	8.81472
21.5	70	0.4	0.493668	0.464949	0.272941	0.132842	0.397138	0.401366	26.0491	29.1709	8.72002	29.3318	8.91848
21.5	75	0.5	0.59471	0.559384	0.417886	0.276483	0.50389	0.494061	25.6646	28.4496	8.91349	28.5637	9.04912
21.5	80	0.6	0.693283	0.64661	0.555318	0.432363	0.597465	0.603722	25.4574	27.9391	9.11729	28.015	9.20363
21.5	85	0.7	0.781659	0.735492	0.687005	0.583733	0.700686	0.697884	25.4478	27.6365	9.33457	27.682	9.38442
21.5	90	0.8	0.863803	0.822783	0.805819	0.732691	0.799952	0.799584	25.5934	27.5268	9.5407	27.5497	9.56487
21.6	10	-0.8	-0.799643	-0.792874	-0.8385	-0.839503	-0.79765	-0.794137	37.1621	44.012	7.42821	45.0421	9.36027
21.6	15	-0.7	-0.697206	-0.683282	-0.777705	-0.777559	-0.698947	-0.701849	36.0375	42.6228	7.49273	43.5628	9.19928
21.6	20	-0.6	-0.594138	-0.572923	-0.718636	-0.72275	-0.601132	-0.599378	34.9276	41.2312	7.55835	42.0847	9.05678
21.6	25	-0.5	-0.490722	-0.463291	-0.659261	-0.670114	-0.498694	-0.496401	33.8305	39.857	7.6185	40.6274	8.92663
21.6	30	-0.4	-0.383861	-0.351949	-0.597615	-0.620008	-0.400547	-0.388311	32.75	38.4961	7.68967	39.1855	8.82122
21.6	35	-0.3	-0.276162	-0.241126	-0.527961	-0.56421	-0.302666	-0.297539	31.6677	37.105	7.76931	37.7161	8.74018
21.6	40	-0.2	-0.166271	-0.133718	-0.452155	-0.494243	-0.202477	-0.202526	30.6717	35.7987	7.85895	36.3366	8.6824
21.6	45	-0.1	-0.0561902	-0.0261528	-0.360562	-0.426718	-0.0998543	-0.104847	29.6836	34.4936	7.96439	34.9588	8.6541
21.6	50	0	0.0556929	0.078474	-0.257672	-0.338247	0.000133178	-0.00942153	28.7791	33.2541	8.08722	33.6505	8.65329
21.6	55	0.1	0.167386	0.176489	-0.138297	-0.239516	0.0958556	0.0896105	27.9296	32.0583	8.22697	32.3888	8.68245
21.6	60	0.2	0.278842	0.277101	-0.0132079	-0.131577	0.202971	0.208802	27.1677	30.9664	8.37186	31.2349	8.72832
21.6	65	0.3	0.387423	0.373219	0.126834	-0.00482853	0.306523	0.303897	26.5277	29.9783	8.53587	30.1892	8.80551
21.6	70	0.4	0.493659	0.464859	0.271917	0.137826	0.398731	0.400932	26.0138	29.1125	8.71108	29.2725	8.90871
21.6	75	0.5	0.595661	0.558693	0.414797	0.28117	0.502361	0.482269	25.6596	28.4478	8.90741	28.5626	9.04334
21.6	80	0.6	0.690467	0.648059	0.557511	0.429463	0.602441	0.598744	25.4729	27.9363	9.11064	28.0134	9.19839
21.6	85	0.7	0.781708	0.735461	0.687264	0.584801	0.696759	0.696686	25.4303	27.6152	9.32356	27.6605	9.37317
21.6	90	0.8	0.864027	0.822173	0.806018	0.733319	0.798911	0.8	25.5683	27.49	9.52784	27.5124	9.55145
21.7	10	-0.8	-0.799701	-0.791811	-0.837821	-0.83793	-0.799087	-0.802808	37.091	43.9286	7.41518	44.9543	9.33926
21.7	15	-0.7	-0.69813	-0.68363	-0.775864	-0.77912	-0.697723	-0.696869	36.0006	42.5804	7.48731	43.5168	9.18746
21.7	20	-0.6	-0.594178	-0.571618	-0.718116	-0.725657	-0.600858	-0.607377	34.8638	41.1608	7.53682	42.0114	9.02926
21.7	25	-0.5	-0.490629	-0.461603	-0.658491	-0.673571	-0.498865	-0.498658	33.7771	39.7853	7.60349	40.5532	8.90706
21.7	30	-0.4	-0.384397	-0.350357	-0.597196	-0.62115	-0.398822	-0.400229	32.7159	38.4415	7.69198	39.1291	8.82192
21.7	35	-0.3	-0.275574	-0.242179	-0.531515	-0.563767	-0.300287	-0.292026	31.6875	37.1114	7.75855	37.7256	8.73267
21.7	40	-0.2	-0.16712	-0.132024	-0.450057	-0.498068	-0.203348	-0.201745	30.6337	35.7542	7.86081	36.2896	8.68206
21.7	45	-0.1	-0.0568625	-0.0246783	-0.359461	-0.427134	-0.0962713	-0.0967877	29.6921	34.4904	7.96467	34.9561	8.65391
21.7	50	0	0.0551221	0.0775527	-0.255493	-0.340969	-0.000371051	0.00287393	28.7573	33.2166	8.0888	33.6117	8.65359
[truncated: 11,619 more rows]
