# Supplementary material for: Energy efficiency trade-offs drive nucleotide usage in transcribed regions
Source: Nat Commun. 2016 Apr 21;7:11334. doi: 10.1038/ncomms11334 (PMC4844684; doi:10.1038/ncomms11334)
Supplement: Supplementary Data 11 — The trade-off between the cost of nucleotides and encoded amino acids; the simulation was run with AT skews only (GC skews were set to 0). The source code used to generate this data can be obtained from https://github.com/evolgeniusteam/nucleotideSkews/wiki. The amino acid cost data were obtained from PubMed ID: 11904428. [file ncomms11334-s12.xlsx]

## Sheet: S11. tradeoffs ATskews only
Supplementary Data11. The trade-off between the cost of nucleotides and encoded amino acids, AT skews only (GC skews were set to 0). See Methods for details. The source code used to generate this data can be obtained from https://github.com/evolgeniusteam/nucleotideSkews/wiki. The column name "AT1" means AT skews at ns sites. "overallSkews" refers to the overall AT and GC skews in the coding regi…
GC	overallATbias	AT1	GC1	AT2	GC2	AT4	GC4	aaAvgCost	overallATskew
10	45	-0.0442833	0.0684727	-0.392709	-0.329284	-0.0997128	0.0154321	32.5586	-0.1
10	35	-0.269803	0.0681017	-0.540285	-0.310933	-0.298098	0.00581317	35.0631	-0.3
10	55	0.181368	0.0732837	-0.193572	-0.332455	0.0977986	-0.0112324	30.3696	0.1
10	10	-0.79955	0.0427655	-0.843959	-0.15125	-0.797518	0.00200178	42.1455	-0.8
10	50	0.0682659	0.0744839	-0.299865	-0.334035	0.000834167	-0.0109956	31.4439	0
10	25	-0.486959	0.0628761	-0.663428	-0.265799	-0.502146	-0.00403177	37.7589	-0.5
10	15	-0.696977	0.0490772	-0.780287	-0.194233	-0.702442	-0.00287389	40.6326	-0.7
10	20	-0.592752	0.0550128	-0.721822	-0.222784	-0.601334	-0.0132419	39.1908	-0.6
10	40	-0.158204	0.0715628	-0.469552	-0.325439	-0.204817	-0.0121171	33.8018	-0.2
10	30	-0.379651	0.0636207	-0.603414	-0.285368	-0.399187	0.0197994	36.3821	-0.4
10.1	20	-0.593538	0.0555264	-0.719862	-0.228178	-0.601742	-0.0101505	39.1149	-0.6
10	60	0.293351	0.0697322	-0.076121	-0.310281	0.199698	-0.0110354	29.4495	0.2
10.1	15	-0.697543	0.0493441	-0.779702	-0.191629	-0.699151	0.00673703	40.5861	-0.7
10	65	0.402622	0.0625953	0.0566123	-0.290345	0.300242	-0.0001731	28.6479	0.3
10	85	0.790458	0.0408438	0.640764	-0.1508	0.704175	0.0144042	26.9711	0.7
10	70	0.508484	0.0639859	0.199153	-0.267516	0.401558	-0.00478645	27.9635	0.4
10	80	0.702799	0.0488839	0.498698	-0.193831	0.595971	0.00834181	27.1438	0.6
10	90	0.868934	0.0337381	0.776271	-0.114521	0.795159	0.0223776	27.0113	0.8
10.1	10	-0.798642	0.0435937	-0.845391	-0.150702	-0.797829	0.00712485	42.0972	-0.8
10.1	25	-0.487522	0.0606251	-0.663427	-0.265428	-0.496854	0.0065484	37.7381	-0.5
10	75	0.609003	0.0544129	0.347159	-0.226501	0.500129	-0.00922835	27.472	0.5
10.1	30	-0.37922	0.0661928	-0.604483	-0.29454	-0.403016	0.00468557	36.3736	-0.4
10.1	45	-0.0464717	0.0732118	-0.389857	-0.340181	-0.0983298	0.0144726	32.5515	-0.1
10.1	50	0.0681966	0.0717019	-0.299119	-0.331571	-0.0053257	0.00247129	31.4254	0
10.1	35	-0.269718	0.0703194	-0.541084	-0.314219	-0.304385	-0.0051164	35.0276	-0.3
10.1	40	-0.157881	0.0696637	-0.47256	-0.321162	-0.194339	-0.00818554	33.7651	-0.2
10.1	55	0.180407	0.0709785	-0.19297	-0.328217	0.10172	0.00877193	30.3893	0.1
10.1	65	0.402396	0.0656172	0.0584519	-0.290258	0.296036	-0.0226581	28.6092	0.3
10.1	60	0.293153	0.0703902	-0.0736521	-0.312784	0.189841	-0.00180003	29.4374	0.2
10.1	70	0.508345	0.0635668	0.197648	-0.262725	0.407973	0.00338983	27.9589	0.4
10.1	75	0.60754	0.0587613	0.350752	-0.234125	0.50153	-0.0194465	27.4637	0.5
10.1	80	0.703083	0.0478708	0.497497	-0.192566	0.602639	0.00689935	27.1114	0.6
10.1	85	0.790796	0.0413117	0.640161	-0.153036	0.700856	0.00215146	26.955	0.7
10.1	90	0.868871	0.0348329	0.77736	-0.117034	0.798895	0.00115768	27.0026	0.8
10.2	15	-0.696544	0.0475534	-0.78186	-0.184753	-0.700361	-0.00548564	40.5446	-0.7
10.2	10	-0.798667	0.0409936	-0.845609	-0.14773	-0.800383	0.0137276	42.0429	-0.8
10.2	30	-0.379793	0.0653005	-0.603495	-0.29116	-0.397035	0.0189469	36.311	-0.4
10.2	45	-0.0461985	0.0737471	-0.392121	-0.332782	-0.0979505	-0.00483359	32.5489	-0.1
10.2	35	-0.269758	0.066872	-0.541625	-0.31333	-0.301415	0.0117283	35.014	-0.3
10.2	20	-0.593363	0.0549367	-0.72099	-0.226152	-0.600521	0.00518836	39.0771	-0.6
10.2	25	-0.487403	0.0603402	-0.663722	-0.265688	-0.499206	0.000235738	37.6844	-0.5
10.2	40	-0.15691	0.0713975	-0.470817	-0.329433	-0.200372	0.0192462	33.7319	-0.2
10.2	50	0.0674647	0.0720055	-0.299228	-0.335014	0.000798891	-0.00684736	31.4074	0
10.2	55	0.179939	0.0725691	-0.191469	-0.328832	0.0990718	-0.0123936	30.3406	0.1
10.2	60	0.293105	0.0689117	-0.0744742	-0.311929	0.198117	0.0144792	29.4327	0.2
10.2	65	0.402991	0.0654543	0.0559865	-0.283794	0.305331	-0.00695595	28.599	0.3
10.3	15	-0.696746	0.048523	-0.780376	-0.189091	-0.697433	0.00763195	40.4778	-0.7
10.2	70	0.508832	0.0594669	0.19804	-0.260127	0.399824	0.0101754	27.9329	0.4
10.2	85	0.789763	0.0461799	0.641807	-0.165736	0.698341	0.00955617	26.9344	0.7
10.2	75	0.607388	0.0575125	0.35042	-0.235253	0.500496	0.00190331	27.4442	0.5
10.2	90	0.868689	0.0332093	0.776527	-0.115435	0.798734	0.0130454	26.9654	0.8
10.2	80	0.70281	0.0473517	0.496785	-0.190279	0.598687	0.000966931	27.1151	0.6
10.3	20	-0.593308	0.0538134	-0.722363	-0.225731	-0.595871	-0.006765	39.0521	-0.6
10.3	25	-0.4868	0.0621848	-0.664825	-0.266242	-0.501277	-0.00787579	37.6575	-0.5
10.3	10	-0.798405	0.0394753	-0.846342	-0.143972	-0.802327	0.00343428	41.9777	-0.8
10.3	30	-0.3789	0.0636873	-0.602928	-0.280592	-0.406202	-0.0155168	36.2615	-0.4
10.3	40	-0.157647	0.0694485	-0.47099	-0.328273	-0.202118	0.0177378	33.6789	-0.2
10.3	35	-0.268816	0.069896	-0.541943	-0.314682	-0.302479	0.00533036	34.9759	-0.3
10.3	45	-0.0454746	0.0703137	-0.390904	-0.330496	-0.0990011	0.00742779	32.4784	-0.1
10.3	70	0.507354	0.0583178	0.20055	-0.255219	0.400896	0.023471	27.9221	0.4
10.3	50	0.0687894	0.0703313	-0.298684	-0.328104	0.00105186	-0.0172389	31.3496	0
10.3	55	0.182009	0.0714219	-0.194564	-0.326846	0.0983481	-0.000754262	30.3235	0.1
10.3	60	0.292617	0.0688247	-0.0731045	-0.307936	0.197232	-0.0129112	29.4016	0.2
10.3	65	0.402314	0.0672996	0.0566131	-0.291649	0.299593	-0.00616796	28.5619	0.3
10.3	75	0.607751	0.0540782	0.350776	-0.227203	0.505175	0.00439722	27.4293	0.5
10.3	80	0.703492	0.0501591	0.496887	-0.192833	0.594971	-0.0147116	27.0708	0.6
10.3	85	0.789484	0.0419504	0.642444	-0.153859	0.696973	0.0183543	26.9263	0.7
10.4	20	-0.593308	0.0585295	-0.72157	-0.233846	-0.600122	-0.00250791	39.0118	-0.6
10.4	10	-0.798889	0.0405341	-0.84542	-0.147628	-0.80147	0.00840853	41.9264	-0.8
10.4	35	-0.269865	0.071838	-0.541808	-0.314295	-0.295192	-0.0144747	34.9314	-0.3
10.3	90	0.868681	0.0324861	0.777133	-0.110838	0.799012	-0.00782949	26.9552	0.8
10.4	15	-0.696685	0.049714	-0.781803	-0.193211	-0.696768	0.00583183	40.4568	-0.7
10.4	25	-0.48727	0.0614668	-0.664899	-0.261547	-0.50118	-0.00125528	37.6101	-0.5
10.4	45	-0.0457864	0.0717474	-0.391303	-0.336257	-0.0969242	0	32.4826	-0.1
10.4	30	-0.379416	0.0671402	-0.605337	-0.29244	-0.406286	0.0135757	36.248	-0.4
10.4	40	-0.158491	0.0707867	-0.471064	-0.331141	-0.198561	0.00297504	33.7117	-0.2
10.4	50	0.0668613	0.0731087	-0.296385	-0.333888	-0.00870155	-0.00360211	31.3525	0
10.4	55	0.180646	0.0711369	-0.193718	-0.331044	0.0970774	0.0111111	30.2908	0.1
10.4	60	0.291998	0.0710375	-0.0712566	-0.311845	0.202561	0.0112121	29.358	0.2
10.4	75	0.608008	0.0549494	0.351269	-0.228913	0.500176	-0.0167498	27.4	0.5
10.4	70	0.508046	0.0592847	0.200037	-0.254803	0.394178	-0.0215997	27.8834	0.4
10.4	65	0.401197	0.0655841	0.0606048	-0.294267	0.308889	0.0194969	28.5678	0.3
10.4	80	0.702346	0.0489763	0.499617	-0.193297	0.595904	-0.0129721	27.0765	0.6
10.5	15	-0.696236	0.052522	-0.781227	-0.196607	-0.699934	-0.00268928	40.3833	-0.7
10.4	90	0.868272	0.0316015	0.777387	-0.110305	0.801838	0.0147805	26.9383	0.8
10.4	85	0.790468	0.0387027	0.640944	-0.152349	0.704317	-0.0103875	26.8912	0.7
10.5	20	-0.593494	0.0553464	-0.720768	-0.229722	-0.599014	0.0197098	38.9539	-0.6
10.5	10	-0.799806	0.042955	-0.844063	-0.149643	-0.802495	0.00180216	41.8909	-0.8
10.5	25	-0.486149	0.0610188	-0.663773	-0.265599	-0.504549	0.0252006	37.5662	-0.5
10.5	30	-0.379659	0.0676804	-0.603874	-0.295179	-0.399606	0.00252178	36.2199	-0.4
10.5	45	-0.0461752	0.0731623	-0.389821	-0.338613	-0.106253	0.00761523	32.4317	-0.1
10.5	35	-0.270114	0.0675043	-0.540717	-0.313098	-0.300111	0.0206272	34.9167	-0.3
10.5	70	0.50689	0.0606033	0.201506	-0.258446	0.40289	0.0129955	27.9048	0.4
10.5	40	-0.159165	0.072561	-0.469707	-0.325917	-0.203853	-0.0166312	33.6472	-0.2
10.5	75	0.608357	0.0534706	0.349923	-0.227505	0.49556	0.00175809	27.3699	0.5
10.5	60	0.292416	0.069779	-0.0734945	-0.316702	0.20035	0.020634	29.3589	0.2
10.5	50	0.0673764	0.0722901	-0.298311	-0.341029	0.00187119	0.00121082	31.3263	0
10.5	55	0.17996	0.0712719	-0.191916	-0.324333	0.10014	-0.0199688	30.278	0.1
10.5	65	0.401524	0.0665963	0.0603373	-0.294342	0.297605	0.00759572	28.5585	0.3
10.5	80	0.702429	0.0482297	0.498278	-0.192525	0.592534	0.000557103	27.0411	0.6
10.5	90	0.868683	0.0312668	0.777561	-0.112495	0.806762	0.00451516	26.912	0.8
10.5	85	0.78942	0.0437283	0.644464	-0.159963	0.699592	0.0108503	26.8862	0.7
10.6	20	-0.592298	0.0566953	-0.722858	-0.232141	-0.599382	-0.00565919	38.9152	-0.6
10.6	60	0.291753	0.0713152	-0.0726624	-0.312544	0.204673	0.0108874	29.3524	0.2
10.6	10	-0.798859	0.0419829	-0.845811	-0.145949	-0.801155	-0.0182103	41.8374	-0.8
10.6	25	-0.487523	0.0615127	-0.664066	-0.266096	-0.502344	-0.00523104	37.5443	-0.5
10.6	15	-0.697407	0.0500552	-0.781197	-0.19429	-0.699025	-0.016296	40.3524	-0.7
10.6	30	-0.380236	0.0661155	-0.603297	-0.288379	-0.403077	-0.0141812	36.1744	-0.4
10.6	50	0.0665529	0.0709499	-0.297733	-0.33219	0.0044941	-0.00615138	31.2963	0
10.6	40	-0.15957	0.069878	-0.470012	-0.324792	-0.204293	-0.00183936	33.6179	-0.2
10.6	45	-0.0451617	0.0726941	-0.388203	-0.337908	-0.102633	-0.0174987	32.4244	-0.1
10.6	55	0.180366	0.0737008	-0.192146	-0.331956	0.0967005	-0.0158377	30.2581	0.1
10.6	35	-0.269445	0.0713164	-0.541557	-0.316123	-0.299979	-0.00859531	34.8539	-0.3
10.6	70	0.506445	0.0622321	0.203151	-0.263666	0.403931	0.00433874	27.8535	0.4
10.6	75	0.607923	0.0565822	0.349681	-0.233094	0.500725	0.0154746	27.3602	0.5
10.6	65	0.401979	0.0637446	0.0586303	-0.286867	0.298567	0.00914538	28.5001	0.3
10.6	85	0.78983	0.0412052	0.642402	-0.156426	0.696615	-0.00313972	26.8564	0.7
10.6	80	0.702749	0.0514478	0.498212	-0.197412	0.592221	-0.00536143	27.0162	0.6
10.7	10	-0.79829	0.044904	-0.846591	-0.154523	-0.801038	0.00183522	41.8077	-0.8
10.6	90	0.86818	0.0323828	0.775887	-0.110271	0.797628	-0.0174057	26.889	0.8
10.7	15	-0.696817	0.048316	-0.781371	-0.19242	-0.706575	0.00349825	40.2989	-0.7
10.7	25	-0.486771	0.0610265	-0.664762	-0.264122	-0.498297	0.0118816	37.5155	-0.5
10.7	20	-0.593313	0.0552718	-0.720734	-0.230491	-0.603097	-0.00451467	38.8802	-0.6
10.7	40	-0.158511	0.0725969	-0.469945	-0.327871	-0.205547	-0.013185	33.5785	-0.2
10.7	30	-0.3797	0.0676283	-0.604855	-0.297558	-0.400892	0.0104514	36.1524	-0.4
10.7	45	-0.0456643	0.0711417	-0.39039	-0.334984	-0.0965477	0.00483931	32.4089	-0.1
10.7	50	0.0675165	0.0719694	-0.297122	-0.335111	0.00118776	0.0257143	31.2499	0
10.7	35	-0.270487	0.0686513	-0.539903	-0.311229	-0.300121	-0.00566409	34.8438	-0.3
10.7	55	0.180858	0.0706682	-0.191877	-0.325122	0.0997137	0.00299809	30.2358	0.1
10.7	65	0.401504	0.0652195	0.061181	-0.289666	0.297393	0.00853919	28.5084	0.3
10.7	70	0.508148	0.0622759	0.201159	-0.269631	0.398821	0.0241385	27.8183	0.4
10.7	60	0.2916	0.0684276	-0.0710921	-0.3069	0.199207	-0.0118352	29.3132	0.2
10.7	80	0.701794	0.0467179	0.501038	-0.19185	0.600137	-0.00387734	27.017	0.6
10.8	10	-0.799113	0.042688	-0.844693	-0.146503	-0.804213	-0.00700095	41.7341	-0.8
10.7	75	0.607736	0.0543132	0.350067	-0.227297	0.498004	-0.01059	27.3487	0.5
10.7	85	0.788518	0.0405944	0.644907	-0.154547	0.699569	0.00396601	26.8567	0.7
10.7	90	0.868171	0.0344793	0.778376	-0.118454	0.798736	0.000201979	26.8681	0.8
10.8	25	-0.488447	0.0617525	-0.663387	-0.264992	-0.500878	0.00977891	37.4498	-0.5
10.8	15	-0.696926	0.0507734	-0.782133	-0.199876	-0.700683	0.00594021	40.2735	-0.7
10.8	35	-0.270482	0.0707796	-0.539154	-0.319279	-0.297924	0.00906824	34.8121	-0.3
10.8	30	-0.379783	0.0660157	-0.604224	-0.293297	-0.402427	-0.00438982	36.108	-0.4
10.8	20	-0.593055	0.0578928	-0.722504	-0.235534	-0.599807	-0.0214978	38.8633	-0.6
10.8	60	0.292158	0.0696228	-0.0717194	-0.31102	0.196516	-0.016165	29.2944	0.2
10.8	40	-0.158786	0.0675498	-0.470849	-0.321362	-0.203312	0.0158014	33.5702	-0.2
10.8	50	0.0670391	0.0717802	-0.297626	-0.334118	0.000513179	0.0044866	31.2316	0
10.8	45	-0.046439	0.0734076	-0.389424	-0.339983	-0.0964396	-0.000376364	32.3549	-0.1
10.8	55	0.18145	0.0718789	-0.192338	-0.325344	0.097278	-0.0131772	30.1939	0.1
10.8	65	0.401493	0.0643671	0.0607833	-0.284273	0.296354	0.00388292	28.508	0.3
10.8	85	0.789313	0.041072	0.643312	-0.153934	0.698958	0.0177665	26.8319	0.7
10.8	80	0.702636	0.0507556	0.497625	-0.196807	0.604717	-0.00173491	26.9708	0.6
10.8	75	0.607848	0.0568773	0.350824	-0.234597	0.498355	0.00632193	27.3063	0.5
10.8	90	0.868633	0.0307281	0.77658	-0.110144	0.798356	0.0253341	26.8348	0.8
10.8	70	0.506636	0.0599969	0.20195	-0.259441	0.404504	0.001702	27.8155	0.4
10.9	10	-0.799138	0.0419189	-0.845999	-0.150172	-0.799602	0	41.6949	-0.8
10.9	25	-0.486264	0.0618365	-0.663595	-0.267834	-0.497788	0.00961342	37.4061	-0.5
10.9	20	-0.592631	0.0559071	-0.722593	-0.233725	-0.6024	0.0108567	38.7987	-0.6
10.9	15	-0.696961	0.0493468	-0.781103	-0.188412	-0.699063	-0.0110908	40.2187	-0.7
10.9	35	-0.26988	0.0696003	-0.539555	-0.319504	-0.297027	0.0111932	34.779	-0.3
10.9	30	-0.379949	0.0639921	-0.603836	-0.290217	-0.400286	-0.00221917	36.0627	-0.4
10.9	40	-0.159306	0.0677311	-0.468415	-0.322259	-0.200593	0.00748762	33.5222	-0.2
10.9	45	-0.0458293	0.0734157	-0.389878	-0.338359	-0.106698	0.0111444	32.3351	-0.1
10.9	50	0.0675463	0.0709837	-0.297346	-0.338704	0.00301442	0.0288232	31.2152	0
10.9	55	0.180407	0.0730902	-0.19146	-0.329688	0.102107	-0.00292398	30.1865	0.1
10.9	60	0.292048	0.0690678	-0.0699855	-0.308632	0.198044	-0.000139412	29.2589	0.2
10.9	80	0.701279	0.0512964	0.500237	-0.19706	0.603662	-0.00615655	26.9591	0.6
10.9	75	0.606629	0.0532649	0.354043	-0.226281	0.501949	0.00603884	27.3243	0.5
11	15	-0.697141	0.0496038	-0.782114	-0.194038	-0.69809	0.00713347	40.1776	-0.7
10.9	85	0.789328	0.0409392	0.643123	-0.154296	0.700643	-0.00624311	26.8183	0.7
10.9	65	0.400745	0.067169	0.0630881	-0.290995	0.296612	-0.00130492	28.4902	0.3
10.9	90	0.867684	0.0303078	0.778605	-0.109139	0.799051	0.00236873	26.8394	0.8
10.9	70	0.506758	0.061247	0.202577	-0.260602	0.407612	-0.0122212	27.8188	0.4
11	25	-0.487317	0.0584174	-0.663809	-0.262307	-0.500264	0.0108608	37.385	-0.5
11	20	-0.593521	0.0558952	-0.723203	-0.236344	-0.601695	0.0122711	38.7602	-0.6
11	10	-0.798134	0.0434704	-0.846447	-0.149609	-0.802661	-0.00813454	41.6213	-0.8
11	30	-0.379462	0.065877	-0.605076	-0.292995	-0.398456	-0.00483092	36.035	-0.4
11	70	0.506551	0.062336	0.203452	-0.266647	0.394956	-0.0145499	27.7802	0.4
11	35	-0.270121	0.0689353	-0.542794	-0.315015	-0.294554	0.000999445	34.7458	-0.3
11	75	0.607695	0.058583	0.350562	-0.231564	0.501022	-0.0219405	27.2786	0.5
11	50	0.066724	0.0732959	-0.293684	-0.336902	-0.00705696	-0.00112824	31.1835	0
11	55	0.17929	0.0707376	-0.189048	-0.330976	0.101535	-0.00168241	30.1568	0.1
11	60	0.291273	0.0667919	-0.070197	-0.309711	0.198903	-0.00885679	29.272	0.2
11	40	-0.158133	0.0719248	-0.468892	-0.329823	-0.201003	0.0124014	33.4904	-0.2
11	45	-0.0464786	0.0720576	-0.38745	-0.335785	-0.0962756	-0.0011976	32.2975	-0.1
11	65	0.400637	0.062773	0.0623582	-0.282407	0.303588	-0.00184266	28.444	0.3
11	80	0.701092	0.0511455	0.502364	-0.200228	0.592695	0.0193858	26.9556	0.6
11	85	0.788123	0.0437002	0.643799	-0.156885	0.701364	-0.0208558	26.7884	0.7
11	90	0.86787	0.0343467	0.776989	-0.117026	0.796048	0.00924143	26.8025	0.8
11.1	30	-0.379129	0.0690312	-0.604546	-0.299987	-0.399228	-0.0100369	35.9914	-0.4
11.1	35	-0.269422	0.0721429	-0.540514	-0.319021	-0.300387	0.00543478	34.6939	-0.3
11.1	50	0.0659985	0.0728891	-0.293768	-0.340504	-0.00321718	0.00172499	31.1626	0
11.1	15	-0.697457	0.0482605	-0.781793	-0.192071	-0.701439	0.0118059	40.1185	-0.7
11.1	10	-0.79922	0.0434909	-0.845606	-0.150643	-0.799921	-0.00371141	41.5893	-0.8
11.1	45	-0.0457316	0.0751818	-0.387971	-0.341727	-0.0995609	-0.0017315	32.2818	-0.1
11.1	25	-0.487319	0.0638361	-0.663723	-0.271033	-0.504473	-0.00756162	37.3353	-0.5
11.1	70	0.506036	0.0619747	0.205533	-0.26036	0.397095	-0.00826446	27.7934	0.4
11.1	55	0.179995	0.0695642	-0.19214	-0.322571	0.0965508	0.011572	30.1403	0.1
11.1	20	-0.593024	0.0574216	-0.721271	-0.235652	-0.601368	-0.00113895	38.7109	-0.6
11.1	40	-0.159058	0.0722293	-0.470199	-0.327581	-0.199313	0.0175597	33.468	-0.2
11.1	75	0.606266	0.0567577	0.35314	-0.229254	0.499541	0.00470072	27.2894	0.5
11.1	60	0.291312	0.0699333	-0.0695616	-0.312634	0.203773	0.00862534	29.2166	0.2
11.2	10	-0.799314	0.0427176	-0.845075	-0.155396	-0.800555	0.0135383	41.5385	-0.8
11.1	85	0.788563	0.039875	0.64327	-0.148949	0.696364	0.0181628	26.7701	0.7
11.1	65	0.401839	0.0656771	0.0612707	-0.290396	0.294861	-0.00604697	28.4326	0.3
11.1	80	0.701213	0.0502017	0.499997	-0.196745	0.603446	-0.00801336	26.9366	0.6
11.2	30	-0.380323	0.066592	-0.605638	-0.293652	-0.394268	-0.0165298	35.9805	-0.4
11.1	90	0.868093	0.036366	0.777583	-0.121619	0.803098	0.00710582	26.7767	0.8
11.2	25	-0.48708	0.0621387	-0.663484	-0.267584	-0.50244	-0.00209268	37.2889	-0.5
11.2	20	-0.593172	0.0565467	-0.72261	-0.231296	-0.597391	-0.00102717	38.6612	-0.6
11.2	15	-0.69676	0.0512715	-0.782289	-0.195614	-0.702677	-0.00393881	40.0776	-0.7
11.2	35	-0.269956	0.0685589	-0.542345	-0.315116	-0.302064	0.00262412	34.6822	-0.3
11.2	65	0.400964	0.0660224	0.0615034	-0.289701	0.299163	-0.0042978	28.401	0.3
11.2	40	-0.159438	0.0728089	-0.469626	-0.33462	-0.197372	-0.00868991	33.4445	-0.2
11.2	60	0.291985	0.0718379	-0.0686626	-0.319378	0.193581	0.00877078	29.1718	0.2
11.2	50	0.0671061	0.0721408	-0.294334	-0.335404	-0.00431624	-0.00119531	31.1314	0
11.2	45	-0.0467814	0.0747245	-0.386954	-0.33542	-0.100211	-0.00451337	32.259	-0.1
11.2	55	0.179419	0.0704085	-0.187455	-0.32776	0.100225	0.0145257	30.1436	0.1
11.2	75	0.607644	0.0575198	0.350755	-0.234731	0.49967	-0.00091659	27.2459	0.5
11.2	70	0.505519	0.0617192	0.205835	-0.261668	0.396534	-0.00608167	27.7619	0.4
11.2	85	0.788434	0.0409728	0.644131	-0.156086	0.697576	0.0128248	26.7529	0.7
11.2	80	0.700643	0.048452	0.502338	-0.188877	0.601114	-0.00756859	26.9145	0.6
11.2	90	0.86804	0.0322768	0.77631	-0.109679	0.804669	-0.0080964	26.7655	0.8
11.3	10	-0.798609	0.0432831	-0.847492	-0.154649	-0.80013	0.00558854	41.4958	-0.8
11.3	15	-0.696889	0.0512682	-0.781894	-0.192261	-0.69935	-0.0113091	40.0226	-0.7
11.3	30	-0.380026	0.0674557	-0.603147	-0.29723	-0.399111	0.00441566	35.9278	-0.4
11.3	25	-0.48747	0.062142	-0.663682	-0.267866	-0.502824	0.00125422	37.2655	-0.5
11.3	45	-0.0467083	0.0700129	-0.386671	-0.331454	-0.0984841	0.00913499	32.224	-0.1
11.3	20	-0.592826	0.0557378	-0.723816	-0.230472	-0.602347	-0.0109509	38.6396	-0.6
11.3	50	0.0665217	0.0754312	-0.294973	-0.339899	0.00116928	0.00614778	31.1234	0
11.3	60	0.291522	0.0678934	-0.068539	-0.307732	0.196417	0.00835154	29.1887	0.2
11.3	40	-0.158881	0.0742161	-0.46782	-0.335726	-0.202234	0.0187323	33.388	-0.2
11.3	55	0.17887	0.0726158	-0.188508	-0.329226	0.10435	0.0049848	30.1251	0.1
11.3	35	-0.270385	0.0713363	-0.539861	-0.311526	-0.29853	-0.0133883	34.6699	-0.3
11.3	70	0.505811	0.0620013	0.205383	-0.263112	0.398314	-0.0125499	27.7334	0.4
11.3	85	0.788787	0.0399819	0.644442	-0.154783	0.697467	-0.0200858	26.7296	0.7
11.3	80	0.701649	0.0475617	0.500623	-0.193459	0.596191	0.0143828	26.8794	0.6
11.4	15	-0.697192	0.0503338	-0.781718	-0.197011	-0.702178	-0.00279476	40.0056	-0.7
11.3	75	0.606565	0.0545089	0.352553	-0.226468	0.501313	-0.00717667	27.2116	0.5
11.3	65	0.400256	0.063259	0.0646953	-0.283134	0.300145	0.0136911	28.3816	0.3
11.4	25	-0.486697	0.0622596	-0.664678	-0.271341	-0.503631	-0.00790663	37.2097	-0.5
11.4	20	-0.592845	0.057783	-0.723106	-0.237093	-0.60088	0.00719159	38.587	-0.6
11.3	90	0.867341	0.0318977	0.777205	-0.113209	0.801906	0.0377834	26.7453	0.8
11.4	10	-0.799198	0.0416703	-0.846009	-0.151189	-0.799449	0.00171939	41.4288	-0.8
11.4	30	-0.380869	0.0675728	-0.602387	-0.302487	-0.401983	-0.00214174	35.9002	-0.4
11.4	35	-0.270576	0.0715013	-0.540075	-0.317782	-0.302307	0.00213436	34.6217	-0.3
11.4	45	-0.0461483	0.0752943	-0.386103	-0.338706	-0.100464	-0.00592365	32.189	-0.1
11.4	40	-0.158601	0.0707187	-0.470222	-0.329305	-0.199793	0.016755	33.375	-0.2
11.4	55	0.179956	0.0712983	-0.18838	-0.322208	0.100969	0.00551162	30.0787	0.1
11.4	60	0.290614	0.0695824	-0.0694092	-0.310159	0.202313	0.0163118	29.1671	0.2
11.4	50	0.0667134	0.0701458	-0.296016	-0.33302	7.39459e-05	0.00306315	31.0773	0
11.4	75	0.606668	0.0579614	0.35351	-0.232355	0.499227	-0.011873	27.2105	0.5
11.4	65	0.400202	0.0634233	0.0663425	-0.287475	0.293726	0.0133298	28.3716	0.3
11.4	85	0.788724	0.0426709	0.644183	-0.153878	0.693735	-0.0157771	26.712	0.7
11.4	80	0.701132	0.0510844	0.502343	-0.194387	0.599441	-0.0397754	26.8635	0.6
11.4	70	0.504721	0.0615012	0.208253	-0.263765	0.401475	-0.00949412	27.7155	0.4
11.5	10	-0.799149	0.0437653	-0.84574	-0.156914	-0.796255	0.00434928	41.367	-0.8
11.5	15	-0.696588	0.051423	-0.782735	-0.204052	-0.702677	0.00587727	39.9465	-0.7
11.4	90	0.86726	0.0343675	0.778161	-0.116401	0.803173	0.0103313	26.7305	0.8
11.5	25	-0.487825	0.0599019	-0.664207	-0.267585	-0.50068	0.0181887	37.1939	-0.5
11.5	20	-0.592843	0.0538234	-0.723195	-0.227877	-0.603688	0.0057385	38.5424	-0.6
11.5	30	-0.379655	0.068457	-0.605943	-0.296866	-0.400292	0.0204362	35.8566	-0.4
11.5	35	-0.269813	0.0693915	-0.541102	-0.314043	-0.303262	-0.0110672	34.5639	-0.3
11.5	50	0.0657631	0.0735506	-0.292433	-0.333778	0.00195898	-0.0049228	31.0848	0
11.5	40	-0.159116	0.0693196	-0.469174	-0.324516	-0.195697	-0.000718022	33.3348	-0.2
11.5	45	-0.0471828	0.074612	-0.387344	-0.337141	-0.102421	-0.0188187	32.1878	-0.1
11.5	55	0.179275	0.0732084	-0.186705	-0.32442	0.104254	-0.0147147	30.05	0.1
11.5	65	0.400566	0.0645791	0.0639402	-0.287891	0.300373	-0.0017085	28.3386	0.3
11.5	70	0.5054	0.0621575	0.206701	-0.266313	0.398552	-0.0153932	27.697	0.4
11.5	60	0.290918	0.0694943	-0.069377	-0.309661	0.204496	-0.0172242	29.1604	0.2
11.5	80	0.700528	0.0523096	0.502346	-0.198665	0.607594	0.00657071	26.8593	0.6
11.5	75	0.606409	0.0531548	0.352787	-0.224687	0.497355	0.00939878	27.1917	0.5
11.5	90	0.86722	0.0351889	0.778214	-0.117589	0.803808	0.00137221	26.7069	0.8
11.6	15	-0.696934	0.0510504	-0.782028	-0.195727	-0.699964	0.00042269	39.8847	-0.7
11.5	85	0.787978	0.0422868	0.646003	-0.153669	0.701573	-0.00527301	26.6983	0.7
11.6	10	-0.799057	0.0431588	-0.846094	-0.153342	-0.801683	-0.00412609	41.3096	-0.8
11.6	30	-0.380956	0.0699953	-0.603837	-0.299731	-0.39369	-0.00806906	35.8315	-0.4
11.6	20	-0.593254	0.0579431	-0.721081	-0.241049	-0.602439	0.00470629	38.4853	-0.6
11.6	50	0.0665107	0.0718232	-0.294438	-0.331422	-0.00431981	0.0113148	31.0461	0
11.6	25	-0.487756	0.0610863	-0.664653	-0.262126	-0.495966	0.00915768	37.1559	-0.5
11.6	40	-0.158927	0.0698824	-0.4684	-0.32702	-0.197539	0.00466437	33.329	-0.2
11.6	55	0.179094	0.0705631	-0.186917	-0.324769	0.0970944	0.0116414	30.0172	0.1
11.6	35	-0.269623	0.0698443	-0.540474	-0.313098	-0.299944	-0.00193648	34.5507	-0.3
11.6	45	-0.0464584	0.0771677	-0.386395	-0.344257	-0.102279	-0.00481026	32.1369	-0.1
11.6	65	0.400114	0.0663688	0.0632532	-0.290125	0.302729	-0.00875612	28.3217	0.3
11.6	60	0.290815	0.0683906	-0.0682762	-0.308332	0.200772	0.00662577	29.1192	0.2
11.6	70	0.50579	0.0610806	0.205316	-0.25617	0.405586	-0.00094941	27.6792	0.4
11.6	75	0.6062	0.0551446	0.354215	-0.22487	0.492462	-0.00395141	27.1863	0.5
11.6	85	0.787017	0.0409512	0.646353	-0.152459	0.699508	-0.00194426	26.6923	0.7
11.6	80	0.701133	0.0488497	0.501859	-0.19178	0.598175	0.00761499	26.8498	0.6
11.7	35	-0.27038	0.0738613	-0.541252	-0.322383	-0.297383	-0.000969368	34.5352	-0.3
11.7	20	-0.593388	0.0598643	-0.722179	-0.236189	-0.596693	-0.0126694	38.4605	-0.6
11.7	15	-0.696754	0.0522765	-0.784024	-0.2052	-0.696856	0.00175015	39.8656	-0.7
11.7	10	-0.79872	0.0415224	-0.846897	-0.156293	-0.799574	0.0195506	41.2623	-0.8
11.6	90	0.867801	0.0327907	0.777822	-0.116794	0.802668	0.0154374	26.6795	0.8
11.7	40	-0.159182	0.0727023	-0.469444	-0.330719	-0.193223	0.00850425	33.2974	-0.2
11.7	25	-0.487051	0.0635323	-0.66377	-0.268327	-0.504573	-0.0151937	37.0979	-0.5
11.7	30	-0.380335	0.0655227	-0.604055	-0.299053	-0.400447	0.0117713	35.7628	-0.4
11.7	50	0.0658628	0.0756841	-0.292823	-0.341282	-0.00145429	0.00269949	31.0182	0
11.7	70	0.504974	0.0596767	0.208271	-0.260104	0.399911	-0.00117724	27.6684	0.4
11.7	65	0.398833	0.0686034	0.0663811	-0.294262	0.30928	0.0111767	28.3261	0.3
11.7	45	-0.0462764	0.0715645	-0.386383	-0.330436	-0.101166	-0.0146658	32.1017	-0.1
11.7	85	0.787915	0.0407349	0.644807	-0.152979	0.70089	0.00982567	26.6409	0.7
11.7	60	0.290476	0.0666703	-0.066559	-0.305879	0.200279	0.00716454	29.0978	0.2
11.7	80	0.700461	0.048895	0.502867	-0.192443	0.596192	-0.00369004	26.8182	0.6
11.7	55	0.179559	0.0710482	-0.1873	-0.320401	0.0991076	0.00734712	30.0018	0.1
11.7	90	0.866405	0.0344919	0.77959	-0.116395	0.805144	0.00203252	26.6763	0.8
11.8	35	-0.270207	0.0723045	-0.541193	-0.320054	-0.298238	-0.00028656	34.4793	-0.3
11.8	30	-0.380465	0.0660962	-0.604286	-0.294815	-0.397063	-0.0131555	35.7474	-0.4
11.8	25	-0.487244	0.063188	-0.665095	-0.267481	-0.502441	-0.0145255	37.0755	-0.5
11.8	20	-0.593557	0.0550363	-0.722715	-0.232972	-0.602039	0.00416631	38.4179	-0.6
11.7	75	0.606347	0.0575262	0.355291	-0.232015	0.495443	0.00629987	27.1379	0.5
11.8	50	0.0656282	0.0712674	-0.292666	-0.330627	-0.00285842	-0.000214087	30.9863	0
11.8	55	0.179003	0.0714546	-0.186249	-0.326433	0.0998398	0.0167012	29.9978	0.1
11.8	45	-0.0469016	0.0748652	-0.386045	-0.33596	-0.0962465	0.00111257	32.1021	-0.1
11.8	15	-0.696781	0.0493171	-0.783231	-0.197163	-0.699235	0.00788186	39.8031	-0.7
11.8	60	0.290899	0.0704819	-0.0680953	-0.314008	0.203579	-0.00328639	29.0819	0.2
11.8	65	0.399949	0.0678091	0.0647561	-0.29154	0.302047	0.00323786	28.2786	0.3
11.8	10	-0.799191	0.0406869	-0.846982	-0.151925	-0.800646	0.0072324	41.2203	-0.8
11.8	85	0.78805	0.0436016	0.644691	-0.159752	0.696722	0.00227307	26.6406	0.7
11.8	75	0.605794	0.0542208	0.355354	-0.222681	0.49823	-0.0193619	27.1485	0.5
11.8	40	-0.159356	0.0720974	-0.468232	-0.337798	-0.201698	0.0112576	33.2629	-0.2
11.8	70	0.505318	0.0625627	0.207614	-0.266464	0.401107	-0.0185089	27.6309	0.4
11.9	20	-0.593217	0.0579843	-0.722443	-0.237017	-0.597914	-0.00511273	38.3691	-0.6
11.9	15	-0.697726	0.0494415	-0.781684	-0.198274	-0.698804	0.0111506	39.7579	-0.7
11.9	10	-0.798951	0.0434373	-0.847619	-0.152144	-0.797837	-0.00557169	41.1773	-0.8
11.9	25	-0.487231	0.0616616	-0.665246	-0.271541	-0.499134	-0.00121888	37.0145	-0.5
11.8	90	0.866864	0.0359097	0.77931	-0.118027	0.803359	-0.00927152	26.6477	0.8
11.8	80	0.700666	0.0502162	0.502913	-0.195905	0.594122	-0.00756694	26.8089	0.6
11.9	30	-0.380092	0.0674922	-0.603919	-0.299252	-0.399716	0.0052948	35.7104	-0.4
11.9	35	-0.270317	0.070132	-0.539962	-0.31437	-0.301719	-0.0025345	34.4482	-0.3
11.9	40	-0.158735	0.072288	-0.466174	-0.333868	-0.19633	0.00829026	33.2274	-0.2
11.9	75	0.605573	0.0544075	0.355614	-0.225856	0.497919	0.0149416	27.1473	0.5
11.9	70	0.5044	0.0606037	0.210318	-0.260672	0.399903	-0.00956267	27.6208	0.4
11.9	50	0.0665856	0.0728376	-0.29237	-0.33094	-0.00744956	-0.00927097	30.9939	0
11.9	45	-0.0466618	0.0712215	-0.386484	-0.333406	-0.106855	0.00456066	32.0515	-0.1
11.9	80	0.699216	0.0483787	0.505424	-0.19557	0.596903	0.00144802	26.7948	0.6
11.9	65	0.399218	0.0669339	0.0649364	-0.292516	0.303095	0.00666909	28.2827	0.3
11.9	60	0.290493	0.0687322	-0.0656619	-0.312867	0.195182	0.00590209	29.0548	0.2
11.9	85	0.787888	0.0405424	0.645292	-0.15066	0.700198	0.0133908	26.6209	0.7
11.9	55	0.178194	0.0713794	-0.184235	-0.325204	0.0988623	-0.00729121	29.9725	0.1
11.9	90	0.866713	0.0373032	0.779951	-0.118994	0.800554	-0.0235756	26.6357	0.8
12	15	-0.6968	0.0522596	-0.783195	-0.202364	-0.699979	0.00197426	39.7107	-0.7
12	20	-0.593523	0.0587892	-0.723	-0.240364	-0.599241	-0.00690562	38.3454	-0.6
12	10	-0.799095	0.0420148	-0.847431	-0.154942	-0.799161	0.0125504	41.139	-0.8
12	25	-0.487211	0.0636169	-0.665347	-0.27101	-0.501187	0.00724947	36.99	-0.5
12	30	-0.379733	0.0673384	-0.604919	-0.297078	-0.404358	0.00151989	35.6802	-0.4
12	35	-0.270973	0.0696305	-0.538563	-0.320521	-0.296401	0.0147646	34.4114	-0.3
12	45	-0.0479703	0.0730261	-0.386815	-0.337334	-0.0951216	0.00208602	32.0451	-0.1
12	55	0.177604	0.0745335	-0.184785	-0.332593	0.0988841	0.0104735	29.9491	0.1
12	40	-0.157988	0.0720679	-0.469772	-0.330083	-0.198574	0.00171723	33.1906	-0.2
12	50	0.0656896	0.0735227	-0.290841	-0.335417	0.00484041	-0.00514509	30.9343	0
12	70	0.504615	0.0615393	0.209507	-0.262618	0.402872	0.0058435	27.5913	0.4
12	65	0.399174	0.0669837	0.0671942	-0.291991	0.301289	0.00215157	28.257	0.3
12	75	0.60542	0.0535686	0.357053	-0.227279	0.493614	0.0253233	27.1109	0.5
12	60	0.290116	0.0700727	-0.066408	-0.30972	0.20283	-0.00148792	29.0484	0.2
12	80	0.69921	0.045432	0.506086	-0.188327	0.596432	0.0195357	26.7813	0.6
12	85	0.787551	0.0420415	0.646559	-0.152821	0.704254	-0.0125321	26.5962	0.7
12	90	0.866622	0.0328378	0.778339	-0.114283	0.801815	0.0261344	26.6173	0.8
12.1	20	-0.593168	0.0579933	-0.722623	-0.234175	-0.600871	0.0014582	38.283	-0.6
12.1	15	-0.697055	0.0514932	-0.782269	-0.19551	-0.69776	-0.0154326	39.6532	-0.7
12.1	10	-0.79937	0.0449231	-0.847168	-0.160881	-0.799532	0.0104397	41.0938	-0.8
12.1	25	-0.487601	0.0643223	-0.664125	-0.273457	-0.504564	0.0025227	36.9345	-0.5
12.1	30	-0.378638	0.0674369	-0.606298	-0.299678	-0.399707	0.00167062	35.6599	-0.4
12.1	35	-0.270413	0.0707027	-0.538642	-0.315363	-0.303669	0.00557027	34.3682	-0.3
12.1	40	-0.160322	0.0728083	-0.467021	-0.331241	-0.192924	-0.00352549	33.1875	-0.2
12.1	45	-0.0481649	0.0724271	-0.384719	-0.335286	-0.0973681	-0.013063	31.9954	-0.1
12.1	50	0.0653176	0.0713597	-0.291343	-0.33344	0.00184968	-0.0100061	30.9265	0
12.1	55	0.178856	0.0725775	-0.185235	-0.326698	0.095138	-0.0142353	29.9095	0.1
12.1	85	0.787102	0.0445848	0.645728	-0.158886	0.698892	0.0205774	26.5859	0.7
12.1	75	0.604802	0.0549981	0.357401	-0.22815	0.493232	-0.00223185	27.1043	0.5
12.1	60	0.28984	0.0687606	-0.064197	-0.311467	0.202209	-0.00795162	29.0265	0.2
12.1	70	0.504516	0.0611417	0.209455	-0.258264	0.393215	-0.0153539	27.5824	0.4
12.1	80	0.699438	0.0515524	0.50416	-0.19706	0.602426	-0.0143017	26.7347	0.6
12.1	65	0.398747	0.064646	0.0679228	-0.289677	0.304012	0.0241408	28.2526	0.3
12.1	90	0.866653	0.0341709	0.779372	-0.117315	0.80112	0.0172304	26.5809	0.8
12.2	15	-0.696573	0.0512861	-0.782697	-0.20002	-0.699929	-0.00107576	39.6159	-0.7
12.2	10	-0.799218	0.0446306	-0.847487	-0.157388	-0.798769	-0.00305355	41.0375	-0.8
12.2	20	-0.592986	0.0574886	-0.724051	-0.236461	-0.596338	0.00834857	38.2664	-0.6
12.2	25	-0.487424	0.0621765	-0.664629	-0.269715	-0.499805	-0.00447316	36.911	-0.5
12.2	30	-0.379943	0.0670351	-0.602896	-0.293178	-0.39737	0.00307167	35.608	-0.4
12.2	40	-0.158813	0.0722063	-0.466953	-0.334454	-0.206746	0.0103035	33.143	-0.2
12.2	70	0.504905	0.0616207	0.20906	-0.261441	0.393894	-0.00901999	27.5665	0.4
12.2	55	0.178466	0.0728303	-0.18719	-0.331249	0.0984648	-0.00547714	29.907	0.1
12.2	65	0.398423	0.0690584	0.0682814	-0.291571	0.302654	-0.00496823	28.1998	0.3
12.2	35	-0.271724	0.0695377	-0.537236	-0.313308	-0.298826	-0.00683533	34.3323	-0.3
12.2	45	-0.047025	0.0724127	-0.387237	-0.336903	-0.09996	-0.0157611	31.9898	-0.1
12.2	50	0.0652914	0.0726225	-0.292995	-0.334267	0.000840383	-0.00511791	30.8819	0
12.2	60	0.289666	0.0701911	-0.0642682	-0.310562	0.199926	0.00506608	28.9953	0.2
12.2	75	0.605579	0.0526757	0.356488	-0.223837	0.493678	0.0135529	27.0606	0.5
12.2	80	0.70035	0.0513046	0.503464	-0.19494	0.60046	-0.017302	26.713	0.6
12.2	85	0.787039	0.0404628	0.646834	-0.150681	0.70648	-0.00769119	26.5719	0.7
12.2	90	0.867237	0.0348002	0.777817	-0.119668	0.800793	0.0178407	26.5625	0.8
12.3	10	-0.799375	0.0446126	-0.847696	-0.159864	-0.796971	0.00605524	40.9824	-0.8
12.3	55	0.178546	0.0718243	-0.184691	-0.329817	0.101095	0.0145897	29.8594	0.1
12.3	20	-0.593171	0.0554851	-0.724415	-0.23761	-0.599552	0.00810322	38.2097	-0.6
12.3	50	0.0648575	0.0742654	-0.290363	-0.331139	-0.00459879	-0.00690199	30.8967	0
12.3	60	0.289821	0.0715129	-0.0652965	-0.312035	0.197976	-0.00719111	28.9645	0.2
12.3	30	-0.380221	0.0664565	-0.602345	-0.297051	-0.409005	0.0049393	35.5626	-0.4
12.3	45	-0.0469272	0.0696221	-0.384437	-0.329244	-0.103745	0.0107771	31.9634	-0.1
12.3	15	-0.697214	0.052623	-0.783431	-0.202878	-0.701012	-0.00613404	39.5804	-0.7
12.3	65	0.398532	0.0647743	0.0661729	-0.29053	0.301146	0.00960439	28.1862	0.3
12.3	40	-0.158457	0.0718212	-0.468963	-0.329617	-0.194137	0.012467	33.0986	-0.2
12.3	35	-0.270936	0.0692654	-0.538916	-0.315437	-0.300832	0.00457488	34.3009	-0.3
12.3	80	0.699207	0.0500594	0.506288	-0.191783	0.599505	-0.0101356	26.7303	0.6
12.3	70	0.504166	0.0612828	0.209845	-0.26017	0.399709	-0.00351558	27.5513	0.4
12.3	25	-0.487158	0.0649751	-0.664502	-0.272845	-0.496684	0.0110737	36.8558	-0.5
12.3	75	0.604647	0.0536579	0.358049	-0.227937	0.497803	0.0185948	27.0504	0.5
12.3	85	0.787403	0.0413943	0.646228	-0.1542	0.697794	0.0211359	26.5352	0.7
12.4	10	-0.799185	0.0437431	-0.84684	-0.158544	-0.80131	0.00251058	40.9415	-0.8
12.4	20	-0.593457	0.0583869	-0.724371	-0.240034	-0.60139	-0.00160244	38.1638	-0.6
12.4	45	-0.0478549	0.0732078	-0.383458	-0.337173	-0.0994617	0.00828755	31.9165	-0.1
12.4	50	0.0656252	0.0758597	-0.29045	-0.343936	-0.00485316	0.0109825	30.8374	0
12.4	40	-0.159994	0.0738728	-0.464966	-0.330517	-0.202787	-0.0072767	33.0715	-0.2
12.4	55	0.177319	0.0723268	-0.184248	-0.329256	0.108956	-0.00456714	29.8552	0.1
12.3	90	0.866776	0.0353264	0.779625	-0.119622	0.802291	0.0134321	26.5436	0.8
12.4	35	-0.271616	0.0701394	-0.53772	-0.316447	-0.299413	-0.00425606	34.2848	-0.3
12.4	25	-0.488257	0.0594479	-0.664295	-0.261759	-0.502761	0.00541414	36.8388	-0.5
12.4	15	-0.696441	0.0498967	-0.784179	-0.200084	-0.70113	0.0135307	39.5349	-0.7
12.4	30	-0.380994	0.0667105	-0.603549	-0.293402	-0.400609	-0.00607454	35.544	-0.4
12.4	60	0.289679	0.0720941	-0.0639872	-0.308733	0.196022	-0.00686649	28.9641	0.2
12.4	65	0.398071	0.0681225	0.0691529	-0.286685	0.29728	-0.00707786	28.1903	0.3
12.4	70	0.504289	0.0649169	0.209623	-0.26586	0.402348	-0.000235627	27.5338	0.4
12.4	75	0.604767	0.0579817	0.35713	-0.231482	0.508211	-0.00885176	27.034	0.5
12.5	10	-0.79936	0.0464122	-0.847722	-0.163828	-0.797262	0.00758596	40.8939	-0.8
12.4	85	0.786664	0.043933	0.647786	-0.161181	0.702889	-0.0150175	26.5359	0.7
12.4	80	0.698252	0.0506533	0.506586	-0.197113	0.60211	0.00106073	26.7027	0.6
12.5	25	-0.487001	0.0601862	-0.665338	-0.267203	-0.503004	0.00890535	36.7877	-0.5
12.5	15	-0.69663	0.0523585	-0.784566	-0.199165	-0.696133	-0.00701447	39.475	-0.7
12.4	90	0.866384	0.0370477	0.779426	-0.119556	0.802288	0.00712445	26.522	0.8
12.5	20	-0.593743	0.0566092	-0.722802	-0.234007	-0.601201	-0.00792321	38.1059	-0.6
12.5	35	-0.271591	0.0717219	-0.537866	-0.318393	-0.298135	-0.0142196	34.2415	-0.3
12.5	30	-0.38006	0.0682508	-0.604166	-0.301182	-0.3986	0.0103194	35.4949	-0.4
12.5	40	-0.159821	0.0724434	-0.467161	-0.329911	-0.201908	-0.00644038	33.0524	-0.2
12.5	45	-0.0469509	0.0746303	-0.38441	-0.332633	-0.0983607	-0.00752846	31.9086	-0.1
12.5	55	0.177408	0.0742462	-0.181997	-0.331651	0.100851	-0.00765027	29.8291	0.1
12.5	50	0.0663241	0.0714449	-0.2908	-0.333909	-0.0013016	0.00442053	30.8016	0
12.5	60	0.289273	0.0710242	-0.0636843	-0.312812	0.199081	-0.00466176	28.9415	0.2
12.5	90	0.865832	0.0342333	0.779907	-0.115038	0.800375	0.0072759	26.5151	0.8
12.5	65	0.397622	0.0659222	0.0705111	-0.286248	0.298798	-0.00884564	28.172	0.3
12.6	10	-0.799025	0.0453553	-0.848121	-0.160352	-0.802367	-0.000280938	40.846	-0.8
12.5	85	0.785998	0.0406872	0.648247	-0.152104	0.700133	0.00671877	26.5206	0.7
12.5	70	0.503652	0.0631469	0.210939	-0.266305	0.401886	0.0135831	27.5143	0.4
12.5	75	0.604247	0.0572513	0.35778	-0.23215	0.508395	0.000996016	27.0101	0.5
12.5	80	0.698944	0.0509564	0.506138	-0.195792	0.597047	-0.0151593	26.6802	0.6
12.6	15	-0.697043	0.0528768	-0.784481	-0.203874	-0.695522	0.00267476	39.4474	-0.7
12.6	25	-0.488273	0.0649446	-0.663445	-0.273488	-0.498898	0.00797522	36.7699	-0.5
12.6	30	-0.380283	0.0679754	-0.603708	-0.294888	-0.397795	-0.015963	35.4569	-0.4
12.6	20	-0.593679	0.0564395	-0.723199	-0.238111	-0.601376	0.0101116	38.0731	-0.6
12.6	60	0.289522	0.068737	-0.0640013	-0.309749	0.196592	0.00392968	28.8981	0.2
12.6	40	-0.159238	0.0738129	-0.467342	-0.335232	-0.198396	0.00095016	33.0123	-0.2
12.6	75	0.603947	0.0574201	0.358728	-0.228633	0.50748	-0.00598218	26.994	0.5
12.6	50	0.0654375	0.0742713	-0.289981	-0.338216	-0.00122726	0.00406466	30.7932	0
12.6	35	-0.270721	0.0726004	-0.538625	-0.325042	-0.298163	0.0190713	34.2283	-0.3
12.6	55	0.178206	0.0750488	-0.183249	-0.32872	0.102758	-0.0175161	29.8037	0.1
12.6	45	-0.0474834	0.0738281	-0.384054	-0.334495	-0.102396	-0.00190407	31.8756	-0.1
12.6	85	0.787294	0.040945	0.646328	-0.15186	0.696383	-0.00149762	26.4816	0.7
12.6	70	0.503614	0.0610454	0.211592	-0.26311	0.398406	0.0133454	27.5059	0.4
12.6	80	0.698286	0.0493524	0.505991	-0.192855	0.601123	0.00684758	26.6809	0.6
12.6	65	0.398536	0.068293	0.0699741	-0.298271	0.301273	0.00307828	28.1415	0.3
12.7	15	-0.696775	0.049848	-0.783817	-0.201396	-0.704865	0.00889307	39.4022	-0.7
12.7	40	-0.158928	0.0738703	-0.467343	-0.333731	-0.200594	0.00153244	32.9829	-0.2
12.7	10	-0.799163	0.0465955	-0.848104	-0.163829	-0.798094	-0.00879242	40.806	-0.8
12.6	90	0.866047	0.0344069	0.779751	-0.116095	0.796921	0.00798344	26.4808	0.8
12.7	20	-0.593553	0.0576583	-0.722943	-0.23898	-0.597014	0.00659275	38.0397	-0.6
12.7	60	0.288088	0.0702545	-0.0611777	-0.312383	0.201007	-0.00465304	28.8861	0.2
12.7	35	-0.269768	0.0698365	-0.540289	-0.315219	-0.305414	-0.00545635	34.1905	-0.3
12.7	30	-0.380566	0.0684176	-0.604861	-0.299502	-0.398473	-0.00733844	35.4593	-0.4
12.7	25	-0.487293	0.0624965	-0.666186	-0.273099	-0.499338	0.00429249	36.7245	-0.5
12.7	45	-0.0478934	0.0735966	-0.38369	-0.335787	-0.0975195	-0.00169386	31.8436	-0.1
12.7	55	0.177271	0.0739302	-0.181296	-0.327374	0.0961176	-0.00311466	29.7749	0.1
12.7	50	0.0651579	0.072692	-0.29064	-0.333953	0.00137789	-0.0110277	30.7838	0
12.7	65	0.397692	0.0665934	0.0712255	-0.285372	0.299702	0.00202796	28.1123	0.3
12.7	70	0.503727	0.0598994	0.211734	-0.257877	0.397739	-0.0190148	27.4667	0.4
12.7	80	0.698008	0.0501884	0.507351	-0.193538	0.596982	0.00467822	26.6492	0.6
12.7	75	0.603894	0.0575692	0.35989	-0.23403	0.5038	0.00773902	26.9816	0.5
12.7	85	0.786225	0.042987	0.648741	-0.155341	0.69662	-0.00346759	26.4689	0.7
12.8	15	-0.696967	0.0511748	-0.783472	-0.195794	-0.702949	-0.0131248	39.3348	-0.7
12.7	90	0.865856	0.0321878	0.779613	-0.113238	0.798643	-0.00339079	26.4597	0.8
12.8	10	-0.798964	0.0472347	-0.847931	-0.165981	-0.801193	-0.00307981	40.7425	-0.8
12.8	30	-0.380829	0.0680886	-0.603284	-0.300837	-0.399528	0.00560203	35.3851	-0.4
12.8	35	-0.269912	0.0704922	-0.538961	-0.319647	-0.299203	-0.0135213	34.141	-0.3
12.8	20	-0.593055	0.0562347	-0.72294	-0.23665	-0.603178	0.00409453	37.9997	-0.6
12.8	40	-0.160291	0.0729558	-0.465967	-0.331665	-0.196705	-0.00116959	32.9807	-0.2
12.8	25	-0.487772	0.0637978	-0.662414	-0.275012	-0.506657	0.0206512	36.6671	-0.5
12.8	45	-0.0472867	0.0711574	-0.383443	-0.333186	-0.103187	0.00317181	31.812	-0.1
12.8	50	0.0655233	0.0700561	-0.288596	-0.333097	-0.000914913	0.00181291	30.7643	0
12.8	55	0.177868	0.0726281	-0.182802	-0.324289	0.103886	-0.00437346	29.7572	0.1
12.8	60	0.289732	0.0691192	-0.0629307	-0.306023	0.198379	0.00807819	28.8689	0.2
12.8	65	0.397134	0.0666576	0.0723852	-0.292459	0.299891	-0.000832986	28.1071	0.3
12.8	75	0.602219	0.0599039	0.363719	-0.233602	0.494712	-0.00569395	26.9811	0.5
12.8	70	0.503245	0.0637089	0.213095	-0.261936	0.399958	-0.0140596	27.4581	0.4
12.8	85	0.785893	0.0438421	0.649218	-0.158691	0.702606	0.0146199	26.4596	0.7
12.9	10	-0.79974	0.0489112	-0.847645	-0.173022	-0.797648	-0.000268132	40.7129	-0.8
12.8	90	0.865663	0.0331837	0.781083	-0.11023	0.802027	-0.00738059	26.4531	0.8
12.8	80	0.699621	0.0502285	0.505162	-0.194217	0.600734	-0.0112191	26.6124	0.6
12.9	15	-0.696622	0.0519637	-0.784709	-0.200445	-0.701607	-0.00173986	39.2991	-0.7
12.9	35	-0.270473	0.0715951	-0.539406	-0.323361	-0.301419	0.00964328	34.1319	-0.3
12.9	30	-0.380398	0.069208	-0.60333	-0.30015	-0.398258	-0.00377533	35.35	-0.4
12.9	25	-0.48779	0.0622627	-0.663934	-0.269284	-0.500621	0.0133373	36.6493	-0.5
12.9	50	0.0637955	0.0735123	-0.28693	-0.338031	0.007037	-0.00980652	30.7427	0
12.9	65	0.396905	0.0690432	0.0728659	-0.290436	0.298837	0.0184152	28.1079	0.3
12.9	40	-0.159737	0.0710281	-0.466888	-0.328348	-0.202665	-0.000574006	32.9249	-0.2
12.9	20	-0.592739	0.0603938	-0.725565	-0.245348	-0.592104	0.0119488	37.9746	-0.6
12.9	45	-0.0470567	0.0719425	-0.384022	-0.332707	-0.107824	-0.0097439	31.7835	-0.1
12.9	55	0.177545	0.0712986	-0.181869	-0.326529	0.090815	0.015885	29.7413	0.1
12.9	70	0.502488	0.062164	0.213838	-0.261029	0.40053	-0.00595501	27.459	0.4
12.9	60	0.288147	0.0710014	-0.059409	-0.313853	0.198514	-0.00306536	28.8392	0.2
12.9	75	0.603672	0.0565331	0.359555	-0.231154	0.498083	0.0162526	26.9559	0.5
12.9	80	0.69769	0.0504687	0.508311	-0.195835	0.593954	-0.00393604	26.6162	0.6
13	10	-0.799006	0.0465632	-0.84782	-0.163452	-0.803066	-0.00922707	40.6384	-0.8
13	20	-0.593868	0.0597947	-0.723609	-0.242717	-0.601202	0.00844476	37.9141	-0.6
12.9	90	0.865839	0.038755	0.780355	-0.123256	0.799886	0.00238596	26.4137	0.8
13	15	-0.696849	0.0514847	-0.785148	-0.203057	-0.6984	0.0117824	39.2619	-0.7
12.9	85	0.785523	0.0441889	0.649563	-0.158601	0.694198	0.00474298	26.4327	0.7
13	35	-0.271155	0.0706468	-0.538444	-0.316261	-0.297784	-0.0205625	34.0915	-0.3
13	30	-0.379222	0.0677405	-0.605233	-0.298966	-0.404323	-0.00255294	35.3352	-0.4
13	45	-0.0473091	0.0753351	-0.382703	-0.340042	-0.101164	-0.00535869	31.7695	-0.1
13	40	-0.159453	0.0722016	-0.465836	-0.329296	-0.205047	-0.00789863	32.899	-0.2
13	25	-0.487847	0.0623073	-0.664241	-0.269083	-0.499052	0.00329743	36.608	-0.5
13	50	0.0655545	0.0724023	-0.290058	-0.335388	0.00407375	-0.00503326	30.7026	0
13	60	0.288128	0.0677777	-0.0603856	-0.308019	0.198841	0.00579486	28.8372	0.2
13	55	0.176491	0.071028	-0.179096	-0.323651	0.105166	0.0136169	29.7349	0.1
13	70	0.503263	0.0593271	0.213907	-0.255738	0.396152	0.0108188	27.4244	0.4
13	75	0.603553	0.0585684	0.360006	-0.234789	0.498145	-0.00453926	26.9201	0.5
13	65	0.397156	0.0659884	0.0714165	-0.285009	0.307127	0.00726938	28.0761	0.3
13	85	0.785655	0.0425809	0.649034	-0.155321	0.700858	-0.00605449	26.4138	0.7
13	80	0.698054	0.0541505	0.50712	-0.196298	0.602958	-0.028929	26.5943	0.6
13	90	0.86517	0.0343414	0.780521	-0.115135	0.798014	0.00622126	26.4042	0.8
13.1	10	-0.799228	0.0458781	-0.848083	-0.160608	-0.800587	-0.0017094	40.6015	-0.8
13.1	15	-0.697495	0.0536989	-0.782794	-0.200764	-0.699583	-0.00775608	39.2129	-0.7
13.1	20	-0.593439	0.0593299	-0.724127	-0.237729	-0.600222	-0.0130962	37.8729	-0.6
13.1	40	-0.160619	0.0729578	-0.465273	-0.330932	-0.196704	-0.00557858	32.9092	-0.2
13.1	30	-0.380167	0.0670671	-0.603334	-0.296751	-0.397766	0.00426998	35.2861	-0.4
13.1	25	-0.487699	0.0664575	-0.665317	-0.280693	-0.498658	0.00183538	36.5619	-0.5
13.1	35	-0.270935	0.0722002	-0.537587	-0.323924	-0.299055	0.00456409	34.0552	-0.3
13.1	55	0.177527	0.0728554	-0.181742	-0.327432	0.102678	0.0076909	29.7125	0.1
13.1	50	0.0640324	0.0756325	-0.288089	-0.33588	0.00119418	0.00254587	30.6752	0
13.1	70	0.502174	0.0636305	0.214217	-0.26146	0.40402	0.00604646	27.4059	0.4
13.1	45	-0.0487774	0.0749012	-0.382415	-0.342564	-0.0936894	0.000165508	31.7647	-0.1
13.1	65	0.397008	0.0686924	0.0715168	-0.290459	0.308378	-0.00696337	28.0384	0.3
13.1	60	0.287556	0.0707879	-0.0599155	-0.312694	0.205866	0.0106262	28.8462	0.2
13.1	75	0.60412	0.057036	0.358535	-0.231352	0.498342	-0.00563444	26.8952	0.5
13.1	85	0.785315	0.0420316	0.649748	-0.155597	0.698206	0.0107608	26.3978	0.7
13.2	20	-0.593713	0.0588415	-0.724196	-0.243242	-0.598605	0.00644267	37.8289	-0.6
13.1	80	0.697556	0.0496977	0.508601	-0.194293	0.598789	0.000816708	26.5597	0.6
13.1	90	0.865433	0.0328251	0.779832	-0.113683	0.80171	0.0136431	26.3939	0.8
13.2	45	-0.0479872	0.0751513	-0.382222	-0.338716	-0.103555	0.000248406	31.7457	-0.1
13.2	10	-0.799687	0.0452316	-0.847809	-0.166286	-0.798819	0.0121483	40.5543	-0.8
13.2	15	-0.697791	0.0529849	-0.783784	-0.205225	-0.699781	-0.0023113	39.1599	-0.7
13.2	40	-0.160101	0.0709046	-0.465672	-0.327565	-0.196761	0.00669963	32.8522	-0.2
13.2	25	-0.488131	0.0605856	-0.664256	-0.265516	-0.502897	0.00654152	36.5281	-0.5
13.2	30	-0.380146	0.0693167	-0.603837	-0.301676	-0.396735	0.00669543	35.2638	-0.4
13.2	35	-0.270936	0.0717579	-0.537499	-0.31959	-0.301239	0.00455927	34.0423	-0.3
13.2	50	0.0641396	0.0735284	-0.287402	-0.331084	0.00267	-0.00321264	30.6505	0
13.2	55	0.17707	0.0731082	-0.179598	-0.326323	0.105353	-0.0119637	29.6698	0.1
13.2	60	0.288691	0.0699242	-0.0598152	-0.30743	0.196047	0.00713267	28.79	0.2
13.2	65	0.397102	0.0696229	0.070776	-0.294337	0.303608	-0.0116678	28.0361	0.3
13.3	10	-0.798377	0.0441858	-0.850058	-0.159845	-0.799068	-0.000870755	40.4903	-0.8
13.2	75	0.603125	0.0569137	0.361048	-0.23021	0.501536	-0.00848298	26.8782	0.5
13.2	70	0.502381	0.0616984	0.214733	-0.263105	0.404517	0.00450912	27.3865	0.4
13.2	80	0.698231	0.050005	0.506212	-0.194275	0.599718	0.00386462	26.5379	0.6
13.2	90	0.865228	0.0357149	0.781381	-0.11815	0.799488	0.0159315	26.3658	0.8
13.3	15	-0.697186	0.0529052	-0.784294	-0.209313	-0.699446	0.0264779	39.1318	-0.7
13.2	85	0.785484	0.0448415	0.64996	-0.160112	0.698075	-0.00557036	26.3864	0.7
13.3	20	-0.594078	0.0573574	-0.723497	-0.241125	-0.601331	0.00201939	37.7936	-0.6
13.3	30	-0.379377	0.0675033	-0.60286	-0.291495	-0.404091	-0.00887235	35.2238	-0.4
13.3	25	-0.488147	0.065585	-0.663598	-0.274135	-0.498931	-0.00984781	36.4861	-0.5
13.3	40	-0.159686	0.0736479	-0.466299	-0.333839	-0.197336	-0.00117325	32.8082	-0.2
13.3	35	-0.271486	0.0703846	-0.537953	-0.320699	-0.302213	0.00641267	34.0101	-0.3
13.3	45	-0.0474716	0.0757752	-0.38241	-0.342038	-0.0969776	0.00789686	31.702	-0.1
13.3	65	0.39715	0.0645742	0.0720286	-0.288745	0.302115	0.0235579	28.0166	0.3
13.3	70	0.501553	0.0648621	0.216463	-0.263406	0.401614	0.00414336	27.3603	0.4
13.3	60	0.287917	0.0693662	-0.0589965	-0.309414	0.195848	-0.0055135	28.7504	0.2
13.3	50	0.0637726	0.0732922	-0.288128	-0.332966	0.00512741	-0.0179865	30.6231	0
13.3	75	0.602946	0.0558418	0.362606	-0.22737	0.499112	-0.00348653	26.8791	0.5
13.3	80	0.69776	0.0523637	0.508379	-0.201522	0.597534	0.00518015	26.5281	0.6
13.3	55	0.176724	0.0722953	-0.178938	-0.328952	0.0948094	0.00780973	29.6501	0.1
13.4	10	-0.799013	0.043684	-0.848737	-0.161776	-0.797151	0.0118833	40.4514	-0.8
13.3	90	0.865383	0.0360248	0.779623	-0.118932	0.803281	0.0110605	26.3453	0.8
13.3	85	0.785234	0.043492	0.648044	-0.154064	0.701928	0.00241663	26.3565	0.7
13.4	15	-0.697058	0.052915	-0.784167	-0.201078	-0.697905	-0.00762381	39.0628	-0.7
13.4	35	-0.271382	0.0709383	-0.53932	-0.318006	-0.295995	0.000221321	33.9837	-0.3
13.4	50	0.0639112	0.0731384	-0.287127	-0.336034	0.00622549	0.0156159	30.6027	0
13.4	25	-0.487748	0.063176	-0.665526	-0.269438	-0.499123	-0.00612912	36.4671	-0.5
13.4	20	-0.593407	0.0589557	-0.724594	-0.239406	-0.600402	-0.0123707	37.7516	-0.6
13.4	55	0.17713	0.0727123	-0.179527	-0.324398	0.0924338	-0.00484765	29.6404	0.1
13.4	45	-0.048239	0.0752351	-0.382149	-0.338541	-0.0991133	0.00181288	31.6741	-0.1
13.4	30	-0.380444	0.0668791	-0.603723	-0.302246	-0.398391	0.0161048	35.1979	-0.4
13.4	40	-0.16086	0.0717608	-0.462469	-0.33392	-0.205305	0.00413384	32.7865	-0.2
13.4	65	0.396916	0.067033	0.0748391	-0.291992	0.298675	0.00642686	27.9766	0.3
13.4	60	0.287331	0.0706594	-0.0568792	-0.313274	0.200238	-0.0116056	28.77	0.2
13.4	70	0.501977	0.0614368	0.215897	-0.260484	0.401019	0.0179219	27.3441	0.4
13.4	85	0.785404	0.0411177	0.648812	-0.150826	0.699054	0.000118948	26.3324	0.7
13.4	90	0.865034	0.0339704	0.781269	-0.113037	0.803877	-0.0021322	26.3449	0.8
13.4	75	0.602756	0.0593854	0.361898	-0.23647	0.504572	0.00664096	26.8509	0.5
13.4	80	0.697273	0.0494037	0.508618	-0.194948	0.606428	0.0144993	26.5377	0.6
13.5	20	-0.593019	0.058385	-0.725127	-0.241343	-0.602454	0.000261131	37.7103	-0.6
13.5	10	-0.799051	0.0467244	-0.849237	-0.163627	-0.801008	-0.00816402	40.4051	-0.8
13.5	30	-0.38043	0.0672152	-0.606245	-0.297418	-0.398392	0.0042786	35.1531	-0.4
13.5	35	-0.270685	0.0710325	-0.539794	-0.317327	-0.297769	-0.00240648	33.9288	-0.3
13.5	25	-0.488004	0.0647166	-0.664458	-0.276929	-0.499572	-0.00757473	36.3981	-0.5
13.5	15	-0.696701	0.0538501	-0.78525	-0.209943	-0.701295	0.00721863	39.0486	-0.7
13.5	45	-0.047468	0.0741478	-0.384622	-0.33787	-0.0939744	-0.0088371	31.6175	-0.1
13.5	40	-0.160019	0.0728678	-0.465756	-0.329281	-0.196576	0.00759144	32.7558	-0.2
13.5	50	0.0647378	0.0737696	-0.286394	-0.334997	-0.005415	0.00792289	30.5736	0
13.5	55	0.175727	0.071191	-0.178101	-0.323766	0.102516	-0.00120627	29.6144	0.1
13.5	60	0.288088	0.072738	-0.0585966	-0.317381	0.197201	-0.000724375	28.7111	0.2
13.5	65	0.396315	0.0667895	0.07479	-0.287129	0.300729	-0.00509723	27.9776	0.3
13.5	85	0.785406	0.0429577	0.649577	-0.156033	0.699943	-0.00165837	26.325	0.7
13.5	75	0.603093	0.0560967	0.36283	-0.229877	0.496267	-0.00200021	26.8488	0.5
13.5	80	0.697912	0.0504064	0.507738	-0.197319	0.596666	0.020598	26.4915	0.6
13.5	70	0.501869	0.0643871	0.214529	-0.265112	0.403411	-0.00172922	27.3234	0.4
13.6	15	-0.697019	0.0551479	-0.785102	-0.211092	-0.696681	0.00680946	39.0024	-0.7
13.5	90	0.86505	0.0352593	0.780612	-0.116754	0.800165	-0.00432579	26.3094	0.8
13.6	10	-0.799385	0.0459672	-0.848615	-0.165837	-0.801513	0.00437781	40.3584	-0.8
13.6	20	-0.594272	0.0590294	-0.723565	-0.24375	-0.5958	-0.00256641	37.6573	-0.6
13.6	30	-0.380725	0.0685028	-0.605288	-0.300344	-0.395176	-0.00697369	35.1295	-0.4
13.6	25	-0.487581	0.0640721	-0.664822	-0.273378	-0.501722	-0.00418297	36.3691	-0.5
13.6	45	-0.0482597	0.0714818	-0.380914	-0.33406	-0.0983398	0.0133167	31.6029	-0.1
13.6	40	-0.160701	0.0700082	-0.464771	-0.330826	-0.204179	0.00451083	32.7323	-0.2
13.6	35	-0.270604	0.0672803	-0.537292	-0.311273	-0.298072	-0.0119626	33.8716	-0.3
13.6	55	0.177357	0.0724125	-0.17963	-0.32865	0.0996325	0.0002537	29.5713	0.1
13.6	65	0.395823	0.0670325	0.0755656	-0.288712	0.304133	0.00871177	27.9584	0.3
13.6	50	0.0638564	0.0696704	-0.287905	-0.32369	0.00709961	0.00138719	30.5783	0
13.6	60	0.287297	0.0705239	-0.0575494	-0.31187	0.206613	-0.00684262	28.7207	0.2
13.6	75	0.602514	0.0592976	0.362832	-0.238361	0.497707	0.00278379	26.835	0.5
13.6	85	0.784556	0.0421459	0.651136	-0.155424	0.696604	0.00845985	26.3072	0.7
13.6	70	0.501409	0.0632816	0.216975	-0.263771	0.408642	-0.007109	27.3213	0.4
13.6	80	0.698264	0.0505148	0.506959	-0.197438	0.59453	-0.000882029	26.4668	0.6
13.6	90	0.86483	0.0363125	0.7809	-0.11771	0.801133	-0.00223936	26.2941	0.8
13.7	10	-0.799216	0.046598	-0.848884	-0.168661	-0.798272	0.0155261	40.3041	-0.8
13.7	15	-0.696781	0.0545626	-0.784438	-0.209344	-0.701611	-0.000746454	38.9306	-0.7
13.7	30	-0.38052	0.0673081	-0.603991	-0.299482	-0.401278	0.00604351	35.0902	-0.4
13.7	25	-0.487857	0.0640588	-0.665154	-0.271596	-0.500854	-0.00555629	36.3364	-0.5
13.7	20	-0.59374	0.0624777	-0.724574	-0.250533	-0.59681	0.0114054	37.6411	-0.6
13.7	35	-0.270693	0.0718777	-0.53739	-0.321959	-0.30227	0.00468351	33.881	-0.3
13.7	45	-0.0491349	0.0741943	-0.379599	-0.340488	-0.0995478	-0.000607903	31.5945	-0.1
13.7	50	0.0640103	0.072506	-0.286097	-0.335947	-0.00185148	0.0105631	30.5468	0
13.7	40	-0.160218	0.074329	-0.464374	-0.332027	-0.201467	0.00668872	32.725	-0.2
13.7	55	0.175242	0.0725741	-0.175731	-0.325843	0.101485	-0.00731646	29.575	0.1
13.7	60	0.28673	0.0709357	-0.0579881	-0.312808	0.197106	-0.00380632	28.7251	0.2
13.7	65	0.396604	0.0682043	0.0744173	-0.286962	0.300489	0.003688	27.9284	0.3
13.7	75	0.602368	0.0565299	0.362294	-0.226481	0.495581	0.00652917	26.8154	0.5
13.7	70	0.5025	0.061548	0.215077	-0.259723	0.399378	0.00830159	27.2749	0.4
13.7	80	0.697476	0.051539	0.508548	-0.194277	0.596654	-0.000433651	26.4581	0.6
13.7	85	0.784814	0.0442265	0.650643	-0.160007	0.699993	-0.00282965	26.2872	0.7
13.7	90	0.865121	0.0362605	0.780586	-0.117565	0.801033	-0.00337838	26.2672	0.8
13.8	10	-0.798716	0.0482657	-0.849173	-0.171528	-0.799435	0.00636567	40.2672	-0.8
13.8	20	-0.592732	0.0597567	-0.726783	-0.243877	-0.602611	-0.00262205	37.6058	-0.6
13.8	25	-0.488426	0.06476	-0.664366	-0.272651	-0.502377	-0.00166453	36.2986	-0.5
13.8	15	-0.697762	0.0543009	-0.784721	-0.209653	-0.696458	0.00291722	38.9293	-0.7
13.8	35	-0.272205	0.0702817	-0.534717	-0.320555	-0.293505	0.00173792	33.8288	-0.3
13.8	30	-0.380557	0.0679945	-0.603897	-0.297556	-0.398954	0.000873128	35.0491	-0.4
13.8	40	-0.160646	0.0716814	-0.464511	-0.3286	-0.202765	0.00911943	32.674	-0.2
13.8	60	0.28658	0.0700639	-0.0559538	-0.314086	0.200298	0.0133674	28.6671	0.2
13.8	45	-0.0472178	0.0734849	-0.383377	-0.334396	-0.101466	0.00142056	31.5654	-0.1
13.8	55	0.17615	0.0744509	-0.17847	-0.326815	0.101435	-0.00824538	29.5435	0.1
13.8	50	0.0636378	0.0736373	-0.285493	-0.333333	-0.000605418	-0.000875587	30.5361	0
13.8	65	0.395946	0.0692265	0.0759612	-0.287915	0.299751	-0.00459087	27.9102	0.3
13.8	75	0.602232	0.0564368	0.364071	-0.229977	0.495802	0.00419413	26.8014	0.5
13.8	70	0.502133	0.0616972	0.216919	-0.26371	0.394125	0.00874691	27.285	0.4
13.8	80	0.697019	0.0533746	0.509423	-0.197403	0.596814	-0.0052776	26.4451	0.6
13.8	85	0.784552	0.0458989	0.650328	-0.161311	0.699884	0.0125381	26.2609	0.7
13.9	10	-0.798863	0.0454383	-0.849721	-0.16409	-0.798878	-0.00381768	40.1953	-0.8
13.8	90	0.865326	0.0384965	0.780721	-0.122189	0.79939	-0.0169038	26.2313	0.8
13.9	25	-0.487245	0.0630408	-0.666293	-0.269564	-0.499111	-0.000319836	36.2581	-0.5
13.9	30	-0.381252	0.0688101	-0.602378	-0.30305	-0.397929	-0.0026137	35.0172	-0.4
13.9	15	-0.696363	0.0546348	-0.78587	-0.204741	-0.704186	-0.00543186	38.8694	-0.7
13.9	45	-0.0484664	0.0729085	-0.380104	-0.334274	-0.105032	0.00479245	31.5496	-0.1
13.9	20	-0.593224	0.0626636	-0.724668	-0.248889	-0.603177	-0.00129734	37.5388	-0.6
13.9	35	-0.270452	0.0707003	-0.536733	-0.321876	-0.303106	-0.000410903	33.8086	-0.3
13.9	40	-0.160888	0.0746864	-0.464681	-0.335721	-0.198777	-0.0035295	32.6667	-0.2
13.9	55	0.176229	0.0721138	-0.177784	-0.324775	0.0976163	-0.00113324	29.5288	0.1
13.9	50	0.0636189	0.0759071	-0.284949	-0.337771	-0.00286634	-0.0134348	30.4926	0
13.9	65	0.394668	0.0676886	0.0788164	-0.291486	0.303447	0.0113988	27.9156	0.3
13.9	60	0.288328	0.0703432	-0.0590992	-0.30924	0.203574	-0.00306592	28.6544	0.2
13.9	75	0.601715	0.0583002	0.365216	-0.231013	0.50132	-0.00306294	26.7847	0.5
13.9	70	0.500655	0.0622126	0.217814	-0.260478	0.398987	-0.00955385	27.2753	0.4
13.9	85	0.784419	0.0468965	0.650861	-0.160184	0.697844	0.00335196	26.2358	0.7
13.9	80	0.696444	0.0517729	0.510637	-0.196402	0.602364	0.0115212	26.4292	0.6
14	20	-0.592711	0.0597981	-0.72564	-0.240903	-0.597197	-0.00121345	37.4943	-0.6
13.9	90	0.86441	0.0335477	0.782138	-0.113401	0.800734	-0.00710732	26.2371	0.8
14	25	-0.487551	0.0643389	-0.667029	-0.274951	-0.501358	0.00254388	36.2342	-0.5
14	15	-0.696781	0.05454	-0.786172	-0.209199	-0.700072	0.00105621	38.8377	-0.7
14	30	-0.380368	0.0687313	-0.60344	-0.29972	-0.396048	-0.00461069	34.9647	-0.4
14	10	-0.799305	0.0475774	-0.848297	-0.163923	-0.799698	-0.00925397	40.164	-0.8
14	45	-0.0491961	0.0711409	-0.377785	-0.337272	-0.106151	0.00813604	31.49	-0.1
14	50	0.0638877	0.0752535	-0.284179	-0.335621	-0.00245621	-0.0101274	30.4684	0
14	40	-0.160351	0.0701322	-0.464554	-0.326285	-0.20077	0.00843763	32.6067	-0.2
14	35	-0.271297	0.0728099	-0.538198	-0.323356	-0.301883	-0.00696746	33.7826	-0.3
14	55	0.17576	0.0737624	-0.177239	-0.3249	0.101589	-0.00976	29.519	0.1
14	65	0.395814	0.0661161	0.076918	-0.290937	0.300498	0.00506727	27.8702	0.3
14	60	0.286571	0.0708865	-0.0568474	-0.309201	0.199689	-0.0103402	28.6602	0.2
14	70	0.50138	0.062078	0.215951	-0.259528	0.404333	-0.00681797	27.2451	0.4
14	75	0.602165	0.0537677	0.363948	-0.220666	0.501241	-0.00471562	26.7506	0.5
14	80	0.696249	0.0541185	0.511593	-0.199936	0.594755	-0.00217549	26.4045	0.6
14	85	0.784473	0.0419078	0.649649	-0.157309	0.700315	0.0157091	26.2267	0.7
14.1	20	-0.593375	0.0616629	-0.724992	-0.249328	-0.600885	-0.00264646	37.4858	-0.6
14.1	15	-0.697184	0.0547747	-0.785022	-0.210678	-0.69723	-0.00797114	38.7836	-0.7
14	90	0.864781	0.0323759	0.780332	-0.110898	0.803574	0.00453436	26.21	0.8
14.1	10	-0.799011	0.0445757	-0.850037	-0.161732	-0.800757	0.00939808	40.1252	-0.8
14.1	30	-0.379861	0.0683811	-0.603797	-0.296445	-0.403422	-0.00582997	34.9402	-0.4
14.1	25	-0.488111	0.0643681	-0.665269	-0.276036	-0.502461	0.0105408	36.2007	-0.5
14.1	35	-0.270688	0.0737842	-0.538283	-0.326111	-0.301874	0.0014558	33.7486	-0.3
14.1	45	-0.0483661	0.0760151	-0.38192	-0.340695	-0.100979	0.00427162	31.4785	-0.1
14.1	50	0.0641135	0.0754501	-0.285291	-0.337816	-0.000901713	0.00218984	30.4433	0
14.1	40	-0.160814	0.075791	-0.462996	-0.336537	-0.197304	-0.00762939	32.5914	-0.2
14.1	65	0.396631	0.0673178	0.0770453	-0.292455	0.294278	0.00960623	27.8384	0.3
14.1	55	0.17739	0.0728285	-0.17835	-0.322444	0.0934832	-0.00118906	29.4759	0.1
14.1	80	0.696364	0.0513099	0.509499	-0.195118	0.600364	0.0073954	26.4035	0.6
14.1	75	0.601015	0.0575131	0.365843	-0.228598	0.499528	-0.0101338	26.7469	0.5
14.1	60	0.286359	0.0715322	-0.0559581	-0.310685	0.208924	-0.00717053	28.6276	0.2
14.1	85	0.784411	0.0449376	0.651278	-0.159991	0.700074	-0.00667959	26.2102	0.7
14.1	70	0.500768	0.0649205	0.218661	-0.262236	0.398305	-0.00348368	27.2306	0.4
14.2	15	-0.697051	0.0538797	-0.785755	-0.207471	-0.700074	-0.00485045	38.7194	-0.7
14.1	90	0.864776	0.0339039	0.781056	-0.116613	0.799106	0.0118842	26.1886	0.8
14.2	20	-0.592499	0.0613185	-0.725204	-0.245617	-0.599687	-0.0037245	37.4274	-0.6
14.2	10	-0.799248	0.0482103	-0.849868	-0.172195	-0.799567	0.000336474	40.058	-0.8
14.2	25	-0.48773	0.0635157	-0.666216	-0.273178	-0.499391	-0.00601568	36.1443	-0.5
14.2	40	-0.161157	0.0767035	-0.463606	-0.338356	-0.201349	0.00476709	32.5694	-0.2
14.2	30	-0.38117	0.0669998	-0.603299	-0.304007	-0.40505	0.014478	34.9181	-0.4
14.2	35	-0.269391	0.0714959	-0.538783	-0.320475	-0.304366	0.00761943	33.7141	-0.3
14.2	45	-0.048744	0.0769522	-0.379424	-0.342322	-0.0993324	-0.00372974	31.4552	-0.1
14.2	50	0.0639788	0.0745015	-0.283989	-0.332662	0.00292622	0.00221926	30.4243	0
14.2	55	0.175573	0.072539	-0.177187	-0.327507	0.100664	0.0056171	29.4537	0.1
14.2	70	0.500783	0.0627312	0.219556	-0.262111	0.401022	-0.00792873	27.1935	0.4
14.2	65	0.396122	0.066199	0.0758045	-0.286486	0.302072	-0.00913827	27.8246	0.3
14.2	75	0.600898	0.0555889	0.365024	-0.226557	0.501738	-0.00613497	26.7416	0.5
14.2	60	0.286872	0.0712098	-0.0557196	-0.309728	0.202469	-0.00279146	28.5978	0.2
14.2	80	0.696081	0.0502194	0.511838	-0.193012	0.598749	-0.00487611	26.3788	0.6
14.2	85	0.784888	0.043473	0.650637	-0.154424	0.696875	-0.00709677	26.1851	0.7
14.2	90	0.86462	0.0345763	0.780835	-0.115143	0.80062	-0.00489248	26.1653	0.8
14.3	10	-0.799592	0.0470373	-0.849595	-0.167985	-0.798496	0.000387061	40.021	-0.8
14.3	20	-0.592836	0.0592593	-0.726494	-0.245147	-0.597519	0.00388789	37.3857	-0.6
14.3	15	-0.697637	0.0568399	-0.784577	-0.216042	-0.700687	0.00338715	38.6763	-0.7
14.3	25	-0.487868	0.065883	-0.667108	-0.281266	-0.498739	-0.00972881	36.1316	-0.5
14.3	35	-0.271865	0.0715183	-0.535734	-0.322519	-0.299736	-0.00368146	33.7001	-0.3
14.3	30	-0.381171	0.0703797	-0.602021	-0.305653	-0.398572	0.00189849	34.8786	-0.4
14.3	45	-0.0482933	0.0743262	-0.381772	-0.339114	-0.0997447	0.000844238	31.4368	-0.1
14.3	50	0.0633512	0.0741107	-0.282689	-0.342706	-0.00221	0.0072015	30.4155	0
14.3	40	-0.161169	0.073832	-0.46352	-0.331234	-0.192989	-0.00449836	32.5254	-0.2
14.3	55	0.176399	0.0716568	-0.176184	-0.326699	0.0985353	0.00291322	29.4325	0.1
14.3	60	0.285887	0.0700754	-0.0543739	-0.309696	0.203063	-0.00827367	28.5967	0.2
14.3	75	0.601959	0.0572758	0.364372	-0.227792	0.497098	-0.0060275	26.6895	0.5
14.3	90	0.864628	0.0351493	0.781447	-0.115689	0.800721	-0.0246569	26.146	0.8
14.3	65	0.394192	0.0683547	0.0800985	-0.290269	0.299293	-0.0102378	27.8361	0.3
14.3	80	0.695312	0.0511999	0.512804	-0.195615	0.602035	0.00236827	26.3651	0.6
14.3	70	0.500345	0.0628107	0.219091	-0.262043	0.403423	0.0125619	27.2049	0.4
14.3	85	0.78406	0.0434811	0.652568	-0.158922	0.698216	0.00207727	26.1829	0.7
14.4	10	-0.798809	0.0482036	-0.850855	-0.169114	-0.800034	-0.00477431	39.9885	-0.8
14.4	15	-0.697278	0.0555567	-0.785668	-0.213453	-0.699615	0.00398944	38.6468	-0.7
14.4	25	-0.487236	0.06406	-0.666078	-0.275466	-0.497944	0.00568488	36.079	-0.5
14.4	20	-0.593146	0.0600475	-0.725464	-0.244156	-0.601274	-0.00183192	37.3436	-0.6
14.4	30	-0.381496	0.0676187	-0.603211	-0.299299	-0.39958	-0.0109767	34.8397	-0.4
14.4	45	-0.0493722	0.0738514	-0.379027	-0.341419	-0.100014	0.0107781	31.4298	-0.1
14.4	35	-0.272598	0.0760438	-0.537357	-0.329624	-0.300808	-0.00438166	33.6668	-0.3
14.4	60	0.286016	0.0714946	-0.0510478	-0.314184	0.191625	-0.0244292	28.5703	0.2
14.4	40	-0.160462	0.0718185	-0.462871	-0.331569	-0.203957	0.0104138	32.5157	-0.2
14.4	50	0.0638811	0.0754489	-0.285182	-0.339686	-0.00159637	-0.0117749	30.3881	0
14.4	55	0.174858	0.0732874	-0.173916	-0.324761	0.104766	-0.000760688	29.4057	0.1
14.4	65	0.39509	0.0654389	0.078813	-0.291558	0.301844	0.0236667	27.7903	0.3
14.4	75	0.600513	0.0579124	0.366753	-0.228421	0.496007	-0.0107389	26.6904	0.5
14.4	90	0.86418	0.0340848	0.781836	-0.112555	0.801218	-0.00694215	26.1415	0.8
14.4	70	0.501312	0.0659814	0.217952	-0.26552	0.403555	-0.0169903	27.177	0.4
14.4	85	0.783507	0.0431369	0.652154	-0.159059	0.704162	0.0215054	26.177	0.7
14.4	80	0.695407	0.0507384	0.51246	-0.19396	0.602175	-0.00294811	26.336	0.6
14.5	10	-0.799474	0.0481646	-0.849695	-0.167574	-0.797214	-0.00402116	39.9252	-0.8
14.5	25	-0.488051	0.0653118	-0.66365	-0.281571	-0.499696	0.0059062	36.0108	-0.5
14.5	15	-0.696591	0.0542978	-0.786303	-0.209765	-0.702344	0.00225684	38.5854	-0.7
14.5	35	-0.272265	0.0720894	-0.535488	-0.322838	-0.30023	-0.00200955	33.6348	-0.3
14.5	20	-0.593411	0.0589184	-0.725186	-0.239846	-0.597746	-0.0120482	37.2732	-0.6
14.5	55	0.175353	0.0715298	-0.17332	-0.325364	0.0930548	0.00052064	29.384	0.1
14.5	30	-0.380959	0.0674394	-0.603306	-0.304422	-0.403003	0.010903	34.831	-0.4
14.5	45	-0.0487986	0.073967	-0.378486	-0.340253	-0.104406	0.00353405	31.3895	-0.1
14.5	40	-0.160459	0.0745962	-0.465284	-0.337219	-0.202177	0	32.4744	-0.2
14.5	50	0.063704	0.0767873	-0.285352	-0.338904	0.000834957	-0.0159537	30.3512	0
14.5	60	0.286543	0.0701065	-0.0542848	-0.306692	0.201875	-0.00326087	28.527	0.2
14.5	80	0.696037	0.0510246	0.510693	-0.194363	0.601798	0.00482439	26.3207	0.6
14.5	65	0.395807	0.0652483	0.0779965	-0.288049	0.300795	0.00198577	27.785	0.3
14.5	75	0.601179	0.0562898	0.364746	-0.231505	0.501473	0.0283707	26.6598	0.5
14.5	70	0.500203	0.0616006	0.221148	-0.256633	0.399424	-0.0160171	27.1646	0.4
14.5	90	0.864602	0.0338087	0.780986	-0.111206	0.795061	-0.0104121	26.1068	0.8
14.6	10	-0.799455	0.0474002	-0.850474	-0.171438	-0.799299	0.00370004	39.8847	-0.8
14.5	85	0.783723	0.0444437	0.652069	-0.15715	0.701088	-0.0035153	26.1388	0.7
14.6	20	-0.594196	0.0584866	-0.724555	-0.248759	-0.598583	0.00440529	37.2691	-0.6
14.6	35	-0.271529	0.0726083	-0.535926	-0.323359	-0.30132	-0.00251604	33.5929	-0.3
14.6	30	-0.381883	0.0681393	-0.603606	-0.302112	-0.401188	0.0025874	34.7618	-0.4
14.6	15	-0.697092	0.0537899	-0.785036	-0.212726	-0.699233	0.0101633	38.5578	-0.7
14.6	25	-0.487818	0.0646333	-0.665388	-0.277226	-0.507664	-0.00883117	36.0114	-0.5
14.6	50	0.0638892	0.0763028	-0.284739	-0.339596	0.00569242	-0.0013338	30.3238	0
14.6	45	-0.0486154	0.0748628	-0.377982	-0.338839	-0.10259	0.0032036	31.3501	-0.1
14.6	40	-0.159971	0.0746535	-0.464356	-0.335882	-0.196891	0.00609157	32.425	-0.2
14.6	60	0.285225	0.0739045	-0.0523312	-0.317645	0.202221	-0.00602915	28.5145	0.2
14.6	70	0.500243	0.0620314	0.221001	-0.261659	0.398754	-0.0028581	27.1435	0.4
14.6	55	0.17568	0.0738065	-0.173751	-0.327416	0.0981603	0.0017508	29.3742	0.1
14.7	15	-0.697014	0.0521998	-0.785846	-0.206648	-0.70646	0.00795613	38.4959	-0.7
14.6	65	0.395246	0.0644241	0.0784062	-0.283114	0.299093	-0.0118123	27.7536	0.3
14.6	85	0.783788	0.0467029	0.651339	-0.160852	0.704671	-0.00990099	26.1178	0.7
14.6	75	0.600872	0.058003	0.367873	-0.231509	0.49547	0.000812935	26.6441	0.5
14.6	90	0.863931	0.039291	0.783515	-0.126486	0.802563	-0.00106315	26.0995	0.8
14.6	80	0.695201	0.0514121	0.511687	-0.196878	0.597744	0.010036	26.3075	0.6
14.7	10	-0.79886	0.0489512	-0.850621	-0.172743	-0.799698	-0.000879325	39.8368	-0.8
14.7	20	-0.593179	0.0625446	-0.726851	-0.250935	-0.597182	0.00116414	37.2436	-0.6
14.7	25	-0.488201	0.065633	-0.664681	-0.276806	-0.497849	0.00809209	35.9509	-0.5
14.7	35	-0.271373	0.0711952	-0.537859	-0.321717	-0.295664	-0.00490918	33.5851	-0.3
14.7	30	-0.381321	0.06757	-0.602972	-0.303583	-0.397838	0.0159924	34.7347	-0.4
14.7	40	-0.160957	0.072942	-0.46384	-0.335668	-0.201486	0.00556962	32.4062	-0.2
14.7	60	0.285365	0.0724696	-0.0523133	-0.312693	0.205561	-0.00229008	28.521	0.2
14.7	45	-0.0492349	0.0757751	-0.377504	-0.340928	-0.103335	0.00290276	31.3078	-0.1
14.7	50	0.0634268	0.0744057	-0.283879	-0.336326	0.000203551	-0.00601535	30.2993	0
14.7	65	0.394677	0.068902	0.0811809	-0.292028	0.302043	0.00183868	27.7635	0.3
14.7	55	0.174461	0.0748512	-0.173492	-0.328952	0.108955	-0.00547006	29.3668	0.1
14.7	75	0.600189	0.05668	0.368584	-0.231826	0.495482	0.0044522	26.6377	0.5
14.7	70	0.499979	0.0621723	0.221251	-0.261557	0.398352	0.0149279	27.1159	0.4
14.7	80	0.6947	0.0521228	0.512987	-0.198537	0.603103	-0.00761657	26.2902	0.6
14.7	85	0.784199	0.0438363	0.650849	-0.156927	0.700951	0.00584564	26.0953	0.7
14.7	90	0.863574	0.0375163	0.782706	-0.123594	0.801158	0.017801	26.0737	0.8
14.8	10	-0.798264	0.0484906	-0.851017	-0.17669	-0.800165	0.00793731	39.7974	-0.8
14.8	20	-0.593805	0.0639539	-0.724504	-0.252294	-0.597751	0.00200206	37.1828	-0.6
14.8	15	-0.697547	0.0556251	-0.785599	-0.216589	-0.700925	0.00509176	38.4687	-0.7
14.8	35	-0.270984	0.0690239	-0.53796	-0.317362	-0.299529	0.000972644	33.5463	-0.3
14.8	25	-0.487287	0.0652227	-0.667173	-0.278015	-0.501965	0.00343101	35.9175	-0.5
14.8	30	-0.380644	0.0680371	-0.604404	-0.301266	-0.403455	-0.00419923	34.7144	-0.4
14.8	45	-0.0493025	0.0761939	-0.377306	-0.339632	-0.105425	-0.0140233	31.3272	-0.1
14.8	55	0.175417	0.0748648	-0.175181	-0.329714	0.100744	0.000797275	29.3225	0.1
14.8	40	-0.160837	0.0739672	-0.463809	-0.333254	-0.196847	0.00162317	32.3979	-0.2
14.8	60	0.285892	0.0699483	-0.0523942	-0.308386	0.200984	0.00968978	28.4998	0.2
14.8	50	0.062924	0.0729607	-0.282142	-0.333009	-0.00578076	-0.000274839	30.269	0
14.8	75	0.600324	0.0583335	0.367606	-0.232508	0.499216	-0.0103943	26.624	0.5
14.8	80	0.694958	0.0481255	0.513082	-0.188747	0.598953	0.0202952	26.2855	0.6
14.8	70	0.499688	0.0619079	0.222301	-0.262483	0.40137	0.006477	27.1079	0.4
14.8	65	0.394437	0.0677273	0.0829544	-0.292203	0.291486	0.0132935	27.7233	0.3
14.9	10	-0.799413	0.0511305	-0.849766	-0.176209	-0.79947	-0.00601857	39.7418	-0.8
14.8	85	0.783543	0.0453204	0.652023	-0.158794	0.701685	-0.00371529	26.0933	0.7
14.9	20	-0.594136	0.0599785	-0.724784	-0.245427	-0.59965	-0.00908163	37.1345	-0.6
14.9	15	-0.69694	0.0549322	-0.787154	-0.211912	-0.700751	0.00488362	38.429	-0.7
14.9	25	-0.488297	0.0665059	-0.667117	-0.278833	-0.501833	-0.0082654	35.9039	-0.5
14.9	30	-0.380371	0.0689346	-0.606092	-0.304464	-0.396422	-0.00103567	34.6751	-0.4
14.8	90	0.864012	0.0334956	0.78189	-0.112845	0.80095	-0.000104417	26.0574	0.8
14.9	45	-0.0491513	0.0719028	-0.377233	-0.340358	-0.100965	0.0150546	31.2653	-0.1
14.9	35	-0.272087	0.0726563	-0.53696	-0.323374	-0.294393	-0.0079741	33.5035	-0.3
14.9	60	0.28585	0.0689377	-0.0521706	-0.310963	0.203077	0.0140657	28.4177	0.2
14.9	55	0.174313	0.0723787	-0.173143	-0.324615	0.102704	0.00469617	29.2982	0.1
14.9	40	-0.161546	0.0755706	-0.462261	-0.337579	-0.19979	-0.00637337	32.3649	-0.2
14.9	70	0.500347	0.0630925	0.220704	-0.257034	0.40038	-0.0130645	27.0656	0.4
14.9	50	0.0632527	0.0733048	-0.282573	-0.336462	2.36351e-05	0.00182199	30.2484	0
14.9	65	0.394396	0.0676931	0.0814069	-0.289479	0.297913	0.0101088	27.7067	0.3
14.9	85	0.783115	0.0438622	0.65214	-0.156863	0.702332	-0.00195046	26.0774	0.7
14.9	75	0.599661	0.0573	0.369171	-0.231283	0.501866	0.0180375	26.6152	0.5
14.9	80	0.69423	0.0485446	0.514952	-0.189703	0.598163	0.00656253	26.2648	0.6
14.9	90	0.863903	0.0346115	0.782722	-0.116125	0.799834	0.00133759	26.0406	0.8
15	10	-0.799517	0.0496836	-0.850696	-0.176758	-0.802531	0.00954939	39.7093	-0.8
15	15	-0.696856	0.0554039	-0.786978	-0.213143	-0.700215	-0.00262656	38.383	-0.7
15	25	-0.488219	0.0625088	-0.665562	-0.270442	-0.495274	-0.00707573	35.817	-0.5
15	35	-0.271751	0.0727042	-0.536122	-0.323709	-0.29742	0.00272673	33.4661	-0.3
15	20	-0.593398	0.0600421	-0.726591	-0.241962	-0.601062	-0.00806753	37.0953	-0.6
15	30	-0.380985	0.069625	-0.60294	-0.305183	-0.396864	-0.00787491	34.6526	-0.4
15	55	0.17456	0.0744084	-0.172147	-0.325385	0.0967218	-0.00159911	29.2882	0.1
15	50	0.0634007	0.0746944	-0.281351	-0.336549	-0.0045912	0.00381807	30.2387	0
15	45	-0.0494739	0.0772883	-0.377009	-0.344321	-0.10322	-0.00223742	31.2641	-0.1
15	40	-0.161539	0.0742645	-0.461727	-0.333667	-0.201798	0.00237298	32.3135	-0.2
15	60	0.285749	0.0712335	-0.0515612	-0.316311	0.203197	0.0126656	28.4393	0.2
15	70	0.499867	0.0626334	0.221618	-0.260171	0.398379	0.00624848	27.075	0.4
15	65	0.394817	0.0678942	0.0792013	-0.287722	0.298332	-0.00981063	27.709	0.3
15	80	0.694838	0.0516816	0.512911	-0.197774	0.603526	0.00566904	26.2368	0.6
15	90	0.863844	0.0355171	0.783131	-0.118659	0.797882	0.0110932	26.016	0.8
15.1	10	-0.79941	0.0497024	-0.850399	-0.17081	-0.796223	-0.00467221	39.6207	-0.8
15	75	0.600183	0.0574875	0.368425	-0.230525	0.500201	-0.0100754	26.5794	0.5
15	85	0.782975	0.0451569	0.653297	-0.163639	0.702341	0.00647948	26.0466	0.7
15.1	25	-0.487795	0.0618013	-0.666151	-0.274435	-0.499416	0.00889854	35.8205	-0.5
15.1	15	-0.697687	0.0575772	-0.786621	-0.216321	-0.696981	-0.0127108	38.3538	-0.7
15.1	20	-0.594547	0.0614414	-0.725865	-0.253176	-0.598597	0.0130904	37.0761	-0.6
15.1	40	-0.160456	0.0768168	-0.461743	-0.342257	-0.201845	-0.00194222	32.3418	-0.2
15.1	45	-0.0490448	0.0743382	-0.377598	-0.334211	-0.0983511	-0.00636702	31.2024	-0.1
15.1	35	-0.271847	0.0726948	-0.536489	-0.32316	-0.300425	-0.00104993	33.4588	-0.3
15.1	50	0.0637498	0.0750904	-0.282121	-0.334525	-0.00154857	-0.00100301	30.2068	0
15.1	30	-0.381668	0.0684348	-0.602416	-0.303813	-0.397523	-0.00055841	34.6055	-0.4
15.1	55	0.175033	0.0721873	-0.17353	-0.322467	0.0981642	-0.000135906	29.2541	0.1
15.1	60	0.285369	0.0722633	-0.0487337	-0.314207	0.198753	0.0177717	28.4064	0.2
15.1	70	0.499576	0.0651096	0.222555	-0.263297	0.397119	-0.00486948	27.0447	0.4
15.1	75	0.600396	0.0579347	0.366609	-0.230521	0.50701	-0.00770261	26.561	0.5
15.1	80	0.695034	0.0496928	0.512993	-0.196428	0.602885	0.0111131	26.2091	0.6
15.1	65	0.394101	0.0689203	0.0819884	-0.292079	0.297401	0.0237175	27.6681	0.3
15.1	85	0.782997	0.0447517	0.652557	-0.158221	0.703231	-0.012663	26.0415	0.7
15.1	90	0.863559	0.0351304	0.782987	-0.120423	0.800948	0.0174147	25.9973	0.8
15.2	10	-0.798705	0.0481859	-0.851183	-0.171538	-0.801908	0.00214613	39.6015	-0.8
15.2	20	-0.594152	0.0655595	-0.725124	-0.258778	-0.596727	0.00906656	37.0444	-0.6
15.2	15	-0.697109	0.053982	-0.786294	-0.211022	-0.701509	-0.000649513	38.2967	-0.7
15.2	25	-0.487814	0.0675169	-0.666517	-0.281936	-0.503584	-0.00969626	35.794	-0.5
15.2	35	-0.271678	0.0704956	-0.536714	-0.322655	-0.30123	0.00348791	33.3923	-0.3
15.2	40	-0.16185	0.074242	-0.460748	-0.331697	-0.199621	-0.0103203	32.2867	-0.2
15.2	50	0.0633075	0.0734066	-0.280223	-0.332719	-0.00358607	0.000577256	30.1755	0
15.2	30	-0.38152	0.0708333	-0.603693	-0.304229	-0.400637	0.000276901	34.6094	-0.4
15.2	60	0.2858	0.0710681	-0.0502074	-0.308148	0.192922	-0.00552883	28.3911	0.2
15.2	65	0.392983	0.0684088	0.0839798	-0.28878	0.303652	0.00344105	27.6741	0.3
15.2	55	0.174688	0.0751182	-0.173238	-0.328704	0.10235	-0.00565819	29.2518	0.1
15.2	45	-0.0506123	0.0732888	-0.375292	-0.337126	-0.101314	0.00907283	31.2189	-0.1
15.2	70	0.498804	0.0637376	0.223133	-0.261904	0.40219	-0.00265045	27.0343	0.4
15.2	75	0.600249	0.0569345	0.369002	-0.230471	0.494476	0.0131796	26.5578	0.5
15.2	85	0.783248	0.0437291	0.652869	-0.157635	0.700211	0.00772059	26.0144	0.7
15.2	90	0.863101	0.0373108	0.78373	-0.118812	0.800511	-0.0110465	25.998	0.8
15.2	80	0.694301	0.0526126	0.513623	-0.19693	0.604146	0.00321432	26.2023	0.6
15.3	20	-0.594066	0.0600704	-0.726207	-0.245567	-0.598597	0.00431231	36.9801	-0.6
15.3	10	-0.799921	0.047047	-0.849523	-0.171092	-0.800288	-0.0032062	39.537	-0.8
15.3	15	-0.696844	0.0550905	-0.787533	-0.212754	-0.700689	-0.00242995	38.2512	-0.7
15.3	30	-0.381554	0.0689671	-0.603038	-0.305218	-0.400474	-0.00794877	34.5596	-0.4
15.3	25	-0.487831	0.0639857	-0.665502	-0.273272	-0.502783	0.00755985	35.7149	-0.5
15.3	40	-0.162012	0.0758665	-0.461657	-0.337292	-0.196937	0.0115484	32.2576	-0.2
15.3	35	-0.27165	0.0717586	-0.536487	-0.326914	-0.2959	0.00813841	33.3506	-0.3
15.3	55	0.173909	0.0722721	-0.170108	-0.325406	0.0986955	0.0117105	29.2529	0.1
15.3	50	0.0634107	0.0745906	-0.282093	-0.332914	-0.00229056	-0.00310382	30.1956	0
15.3	45	-0.0499485	0.0753378	-0.377351	-0.339364	-0.100292	0.00497698	31.1864	-0.1
15.3	85	0.782034	0.0447118	0.654203	-0.160477	0.696304	0.0207545	26.0054	0.7
15.3	65	0.394257	0.0668002	0.0818284	-0.285025	0.29289	-0.00144425	27.5968	0.3
15.3	60	0.285061	0.0728494	-0.0476795	-0.31321	0.192633	-0.00173455	28.3841	0.2
15.3	70	0.499913	0.0614699	0.223159	-0.261157	0.393656	0.00845158	27.0104	0.4
15.4	15	-0.696897	0.0568737	-0.787721	-0.215921	-0.699656	-0.00800469	38.2172	-0.7
15.3	75	0.599861	0.0575153	0.370156	-0.229822	0.498497	-0.00776197	26.5377	0.5
15.3	80	0.694416	0.0496899	0.514103	-0.187057	0.601425	-0.0101759	26.181	0.6
15.4	25	-0.487771	0.0664771	-0.666378	-0.284979	-0.501873	0.0046002	35.717	-0.5
15.3	90	0.863229	0.0346663	0.782765	-0.115832	0.803744	0.0153101	25.9751	0.8
15.4	20	-0.593232	0.0633341	-0.726032	-0.255499	-0.601724	-0.00252857	36.9469	-0.6
15.4	10	-0.799379	0.0497804	-0.851142	-0.176616	-0.800982	-0.00341297	39.5113	-0.8
15.4	40	-0.162083	0.0748912	-0.462376	-0.334222	-0.194954	-0.000650541	32.2205	-0.2
15.4	30	-0.380325	0.071164	-0.603136	-0.306449	-0.401101	0.010415	34.5076	-0.4
15.4	35	-0.271272	0.0731523	-0.537128	-0.325699	-0.300851	0.00705961	33.3652	-0.3
15.4	45	-0.0507748	0.0758709	-0.375289	-0.342455	-0.0952939	-0.00222423	31.1601	-0.1
15.4	75	0.599341	0.059025	0.370115	-0.231347	0.497982	-0.01786	26.5308	0.5
15.4	50	0.0626205	0.0745358	-0.281127	-0.340804	4.61436e-05	0.0185893	30.1315	0
15.4	60	0.284862	0.0707137	-0.048133	-0.31377	0.200085	-0.000960879	28.3478	0.2
15.4	65	0.393822	0.065512	0.0825945	-0.290523	0.298816	0.0234708	27.6227	0.3
15.4	55	0.174216	0.073303	-0.171755	-0.329343	0.0988771	0.00805174	29.2118	0.1
15.4	70	0.499374	0.0632691	0.22317	-0.261716	0.39959	0.00405106	26.9904	0.4
15.4	80	0.694213	0.0517635	0.51484	-0.197545	0.599148	-0.00144767	26.1564	0.6
15.4	85	0.783163	0.0456749	0.651905	-0.160095	0.699408	0.00240878	25.9742	0.7
15.5	10	-0.798768	0.0493855	-0.851379	-0.173736	-0.800114	-0.00205742	39.4708	-0.8
15.4	90	0.863263	0.0372582	0.782909	-0.121382	0.79773	-0.00816094	25.9388	0.8
15.5	15	-0.696554	0.055842	-0.786562	-0.214203	-0.700096	0.00828756	38.1641	-0.7
15.5	20	-0.593674	0.0611101	-0.726558	-0.250128	-0.59819	0.00707453	36.91	-0.6
15.5	25	-0.487698	0.0648769	-0.666883	-0.278591	-0.50087	0.00373638	35.6823	-0.5
15.5	30	-0.380492	0.0699856	-0.603779	-0.306523	-0.401763	0.00483143	34.4768	-0.4
15.5	70	0.498735	0.0645329	0.224929	-0.264992	0.400343	-0.00572031	26.9778	0.4
15.5	35	-0.271621	0.0715269	-0.5373	-0.326221	-0.300056	0.000109902	33.312	-0.3
15.5	45	-0.0490995	0.075553	-0.376797	-0.33986	-0.10678	-0.000664452	31.1092	-0.1
15.5	40	-0.161914	0.0761168	-0.460497	-0.338918	-0.194434	-0.00813101	32.2156	-0.2
15.5	55	0.17515	0.0744609	-0.170393	-0.332933	0.095773	-0.00222892	29.1821	0.1
15.5	50	0.0623526	0.0760113	-0.279142	-0.336442	-0.0033073	0.00327788	30.1049	0
15.5	65	0.393426	0.0682525	0.0840661	-0.292334	0.300871	0.00995411	27.5857	0.3
15.5	75	0.599192	0.056335	0.369751	-0.230271	0.505531	0.0134074	26.507	0.5
15.5	60	0.284684	0.0698065	-0.0497345	-0.308943	0.200922	-0.00361602	28.3458	0.2
15.5	85	0.782702	0.0438373	0.653976	-0.157797	0.697333	0.0127629	25.9507	0.7
15.5	80	0.693957	0.0540257	0.515024	-0.20045	0.600161	-0.0139982	26.1533	0.6
15.5	90	0.862701	0.0370622	0.783993	-0.120267	0.800093	0.00285117	25.9184	0.8
15.6	10	-0.799639	0.0471146	-0.850742	-0.172043	-0.79972	0.00366029	39.4043	-0.8
15.6	20	-0.593763	0.0616168	-0.726645	-0.249433	-0.597242	-0.00104379	36.8642	-0.6
15.6	35	-0.271607	0.0718892	-0.536079	-0.32073	-0.302658	-0.00131492	33.2804	-0.3
15.6	15	-0.69716	0.0597408	-0.786442	-0.223089	-0.697281	-4.7735e-05	38.1179	-0.7
15.6	25	-0.488166	0.0658534	-0.666397	-0.282106	-0.503487	-0.0134245	35.645	-0.5
15.6	55	0.173582	0.0700042	-0.167749	-0.322694	0.0989295	0.0152539	29.1532	0.1
15.6	30	-0.381789	0.0698549	-0.602044	-0.306939	-0.397338	0.00397989	34.4496	-0.4
15.6	60	0.283996	0.0699246	-0.0485004	-0.307487	0.198915	0.00588235	28.3299	0.2
15.6	50	0.062343	0.0772774	-0.282404	-0.337861	0.00261298	-0.00405768	30.1003	0
15.6	45	-0.0497405	0.0745166	-0.375634	-0.340008	-0.0975359	0.00500238	31.0948	-0.1
15.6	40	-0.161161	0.0746405	-0.460729	-0.333797	-0.200151	-0.00559808	32.1703	-0.2
15.6	65	0.393049	0.0675839	0.0858592	-0.290496	0.295919	0.000992767	27.5909	0.3
15.6	70	0.496712	0.0664061	0.227352	-0.266438	0.404847	-0.0133077	26.9797	0.4
15.6	75	0.598803	0.0581484	0.371346	-0.225725	0.49736	-0.00580483	26.4778	0.5
15.6	90	0.863479	0.0371999	0.783096	-0.120465	0.797513	-0.00354478	25.9028	0.8
15.6	85	0.781758	0.0433715	0.655379	-0.154875	0.700111	-0.00177179	25.9465	0.7
15.6	80	0.693333	0.0535377	0.515923	-0.195873	0.599957	-0.00470092	26.136	0.6
15.7	20	-0.593461	0.0611777	-0.726647	-0.249976	-0.598581	-0.00198846	36.8303	-0.6
15.7	10	-0.800012	0.0483831	-0.849625	-0.175134	-0.799732	-0.0011943	39.3523	-0.8
15.7	15	-0.696754	0.0560571	-0.789164	-0.215014	-0.697566	-0.00880456	38.1029	-0.7
15.7	30	-0.381728	0.0703647	-0.602746	-0.307122	-0.399904	0.00709812	34.3868	-0.4
15.7	40	-0.161298	0.0728661	-0.460583	-0.331728	-0.202727	0.00410782	32.1398	-0.2
15.7	25	-0.488102	0.0661555	-0.667161	-0.280965	-0.496797	-0.0060299	35.6272	-0.5
15.7	35	-0.271607	0.0735192	-0.535237	-0.32482	-0.300873	0.00663765	33.2639	-0.3
15.7	50	0.0624294	0.0742973	-0.280192	-0.341316	-0.00196592	0.0214508	30.0456	0
15.7	55	0.173015	0.0751045	-0.169402	-0.327093	0.102377	-0.00147426	29.1197	0.1
15.7	45	-0.0499598	0.0767796	-0.377054	-0.342245	-0.0983273	0.00619087	31.0772	-0.1
15.7	65	0.393589	0.0669502	0.0825828	-0.284634	0.298983	-0.00501602	27.5621	0.3
15.7	75	0.598657	0.0581799	0.370302	-0.228264	0.501067	-0.00498287	26.4514	0.5
15.7	60	0.28492	0.0718761	-0.0492852	-0.311611	0.196451	0.00205312	28.3081	0.2
15.7	70	0.498557	0.0625352	0.225701	-0.259609	0.39798	0.00559976	26.9333	0.4
15.7	85	0.781779	0.0446531	0.654315	-0.158379	0.70076	0.0067311	25.9186	0.7
15.7	80	0.69332	0.0518289	0.516511	-0.194287	0.600467	-0.00626133	26.1351	0.6
15.7	90	0.863095	0.0368288	0.78353	-0.120849	0.797743	0.0160037	25.8828	0.8
15.8	15	-0.696878	0.0577296	-0.787728	-0.216053	-0.703717	-0.00736009	38.0411	-0.7
15.8	10	-0.799528	0.0525588	-0.849302	-0.181556	-0.801643	-0.00512221	39.2967	-0.8
15.8	40	-0.161815	0.0759528	-0.460219	-0.345	-0.203618	-0.00553576	32.1304	-0.2
15.8	50	0.0627019	0.0738984	-0.27909	-0.334889	-0.0038712	0.00507554	30.027	0
15.8	20	-0.593605	0.0643698	-0.727136	-0.255898	-0.602327	-0.00389367	36.8107	-0.6
15.8	25	-0.488148	0.0672516	-0.665718	-0.280514	-0.503842	-0.0113386	35.5604	-0.5
15.8	35	-0.271677	0.0723414	-0.53723	-0.326311	-0.296473	0.0153083	33.2189	-0.3
15.8	55	0.173307	0.0730698	-0.168273	-0.328151	0.101142	0.00690427	29.127	0.1
15.8	45	-0.049634	0.0745962	-0.376381	-0.341039	-0.0963897	0.00467748	31.0467	-0.1
15.8	30	-0.381227	0.068641	-0.602879	-0.306119	-0.39994	-0.000458645	34.3765	-0.4
15.8	65	0.392486	0.0690267	0.0867452	-0.291999	0.300345	0.00157502	27.5556	0.3
15.8	80	0.6933	0.0525578	0.515869	-0.197682	0.604876	0.0215123	26.1157	0.6
15.8	75	0.598933	0.0563562	0.371759	-0.229784	0.499385	0.00617284	26.4404	0.5
15.8	60	0.285637	0.0734999	-0.0477804	-0.313349	0.193798	-0.0045674	28.2665	0.2
15.8	70	0.497945	0.0646326	0.22579	-0.262582	0.397907	-0.0018654	26.9273	0.4
15.8	90	0.863029	0.0355734	0.783079	-0.117054	0.799493	0.0097804	25.8645	0.8
15.9	15	-0.697805	0.0540979	-0.787727	-0.214888	-0.69862	0.0104488	37.9977	-0.7
15.9	35	-0.27369	0.0751801	-0.534059	-0.327187	-0.295601	-0.00733652	33.2266	-0.3
15.9	20	-0.593032	0.06222	-0.727422	-0.252269	-0.600032	-0.00100005	36.7466	-0.6
15.8	85	0.781396	0.0471831	0.654433	-0.162604	0.705234	-0.00239275	25.8911	0.7
15.9	40	-0.162144	0.0757187	-0.461151	-0.335777	-0.198386	-0.0125041	32.0882	-0.2
15.9	25	-0.487456	0.0652595	-0.666289	-0.28074	-0.505189	-0.00146714	35.525	-0.5
15.9	10	-0.799634	0.0501342	-0.85087	-0.179348	-0.801511	-0.00594635	39.2797	-0.8
15.9	30	-0.38229	0.0677131	-0.603747	-0.304361	-0.396341	0.00936179	34.3325	-0.4
15.9	45	-0.0503734	0.0772078	-0.375394	-0.34456	-0.0988771	-0.0118222	31.0113	-0.1
15.9	50	0.0614775	0.0769139	-0.276641	-0.339616	-0.000337185	-0.00738887	30.0299	0
15.9	65	0.392438	0.0713139	0.0853472	-0.29198	0.304182	-0.0144628	27.5346	0.3
15.9	85	0.781818	0.0468497	0.655448	-0.163952	0.697459	0.00985927	25.8779	0.7
15.9	80	0.693338	0.0510405	0.517534	-0.192689	0.595889	-0.0132472	26.0935	0.6
15.9	75	0.598264	0.0567749	0.37208	-0.228743	0.497446	0.0069616	26.4334	0.5
15.9	60	0.283935	0.0728413	-0.0451641	-0.31357	0.202268	-0.0127721	28.2659	0.2
15.9	70	0.497657	0.0634944	0.228171	-0.25971	0.3951	0.0138929	26.9298	0.4
15.9	90	0.862705	0.038603	0.783854	-0.118958	0.799262	-0.00599237	25.8469	0.8
15.9	55	0.173725	0.0729994	-0.169157	-0.324645	0.0969922	0.00466945	29.1092	0.1
16	10	-0.799351	0.0488109	-0.850675	-0.174712	-0.801266	0.00386779	39.222	-0.8
16	20	-0.59381	0.0608321	-0.72693	-0.252851	-0.602704	0.00584409	36.7176	-0.6
16	15	-0.697581	0.0577148	-0.787442	-0.214456	-0.699581	-0.00399927	37.9594	-0.7
16	25	-0.488094	0.0671954	-0.665971	-0.287312	-0.502694	-0.00135567	35.5202	-0.5
16	35	-0.272329	0.0743825	-0.53442	-0.329278	-0.294321	0.00384256	33.1576	-0.3
16	30	-0.380992	0.0712731	-0.602448	-0.304017	-0.401631	-0.00531755	34.3262	-0.4
16	45	-0.0512441	0.0732409	-0.37376	-0.335765	-0.0999225	-0.00231966	31.0333	-0.1
16	40	-0.162343	0.0714575	-0.460497	-0.33258	-0.196097	0.00908749	32.0842	-0.2
16	75	0.598051	0.0582111	0.372081	-0.23127	0.501981	-0.00575701	26.409	0.5
16	65	0.392735	0.0669291	0.0867127	-0.288526	0.297431	0.0188929	27.5137	0.3
16	60	0.284143	0.0718496	-0.047227	-0.309887	0.203772	-0.00231154	28.2477	0.2
16	50	0.0609353	0.0766924	-0.275842	-0.335301	0.00229087	-0.01036	30.0018	0
16	55	0.172841	0.0740761	-0.167662	-0.327437	0.106596	0.00122175	29.0845	0.1
16	70	0.496985	0.0657878	0.228693	-0.267653	0.401828	-0.00314151	26.8858	0.4
16	85	0.781653	0.0452193	0.654535	-0.158342	0.69815	0.00264507	25.8761	0.7
16	80	0.693266	0.0522377	0.517746	-0.198047	0.594535	0.0115824	26.0631	0.6
16.1	10	-0.798503	0.0491893	-0.852728	-0.178701	-0.800901	-0.00338072	39.1807	-0.8
16.1	40	-0.16181	0.075201	-0.458205	-0.332957	-0.202692	-0.000370155	32.0197	-0.2
16	90	0.862515	0.037073	0.783179	-0.119443	0.800229	-0.00643926	25.8339	0.8
16.1	60	0.283203	0.0726037	-0.0462	-0.316	0.204115	0.00608982	28.2462	0.2
16.1	15	-0.697478	0.0577517	-0.786318	-0.222696	-0.702912	-0.00223254	37.91	-0.7
16.1	20	-0.593736	0.0609535	-0.727126	-0.255156	-0.601922	0.00207919	36.6642	-0.6
16.1	70	0.497045	0.0625205	0.228627	-0.263102	0.403696	-0.00111545	26.87	0.4
16.1	35	-0.271924	0.0725491	-0.536162	-0.324466	-0.293733	-0.000974109	33.141	-0.3
16.1	30	-0.381161	0.0712916	-0.60373	-0.312485	-0.392397	0.00488913	34.2915	-0.4
16.1	25	-0.488836	0.0677892	-0.666671	-0.285668	-0.495606	0.00152759	35.4734	-0.5
16.1	45	-0.0505529	0.0772561	-0.374616	-0.344192	-0.0925871	-0.00656697	30.9553	-0.1
16.1	50	0.0613312	0.0747826	-0.278078	-0.335106	0.00551678	-0.00582368	29.9829	0
16.1	55	0.173958	0.0725832	-0.171101	-0.323342	0.0989568	-0.00290451	29.0651	0.1
16.1	65	0.392668	0.0680961	0.086491	-0.292583	0.298333	0.00911252	27.4628	0.3
16.1	75	0.597836	0.0595194	0.372932	-0.230321	0.501648	0.00520872	26.3921	0.5
16.1	80	0.692696	0.0531839	0.516113	-0.193942	0.599608	-0.0104303	26.0435	0.6
16.2	10	-0.799567	0.0535637	-0.851413	-0.185839	-0.798719	-0.00502341	39.1481	-0.8
16.1	85	0.781428	0.0428143	0.655442	-0.155281	0.704435	-0.00876546	25.866	0.7
16.1	90	0.862226	0.0375858	0.784484	-0.12043	0.796793	0.00574813	25.813	0.8
16.2	15	-0.697021	0.0585691	-0.78824	-0.224638	-0.701683	-0.002386	37.8941	-0.7
16.2	20	-0.593311	0.0639651	-0.726869	-0.260115	-0.599398	0.0020532	36.6383	-0.6
16.2	35	-0.271744	0.0725838	-0.536025	-0.324185	-0.295577	0.00571254	33.1042	-0.3
16.2	40	-0.160274	0.0711753	-0.462058	-0.327262	-0.204518	0.0126636	31.9844	-0.2
16.2	30	-0.38133	0.0701607	-0.602985	-0.307562	-0.395682	-0.00651953	34.2452	-0.4
16.2	25	-0.488924	0.0661286	-0.665645	-0.284922	-0.500027	0.00671961	35.4475	-0.5
16.2	45	-0.0498362	0.0745743	-0.375952	-0.340123	-0.0991222	0.00655022	30.952	-0.1
16.2	50	0.0614186	0.0751996	-0.277167	-0.335421	0.000860756	0.0118893	29.9451	0
16.2	55	0.172994	0.0715613	-0.165324	-0.322078	0.0953523	0.00373289	29.0452	0.1
16.2	70	0.497036	0.0645451	0.228585	-0.261235	0.401472	-0.00163577	26.8843	0.4
16.2	80	0.692108	0.0567188	0.518066	-0.204759	0.600219	0.0026687	26.0402	0.6
16.2	60	0.283887	0.0709267	-0.0444859	-0.308139	0.198033	-0.0158064	28.2049	0.2
16.2	65	0.390622	0.0671275	0.0910662	-0.284423	0.299882	-0.00544013	27.4824	0.3
16.2	85	0.780814	0.0478592	0.655996	-0.163097	0.702824	-0.00931853	25.8446	0.7
16.2	75	0.597913	0.0586931	0.373751	-0.236553	0.496931	-0.0013672	26.386	0.5
16.2	90	0.862505	0.0366306	0.784446	-0.119816	0.800609	0.00783972	25.7956	0.8
16.3	10	-0.799168	0.0532818	-0.851627	-0.182185	-0.79885	-0.00751372	39.0993	-0.8
16.3	20	-0.593933	0.0606547	-0.726457	-0.253401	-0.599377	0.00116352	36.6019	-0.6
16.3	15	-0.697811	0.0563818	-0.787568	-0.223521	-0.696265	0.0112769	37.8371	-0.7
16.3	25	-0.488125	0.0688388	-0.667285	-0.288976	-0.501757	-0.00816212	35.4006	-0.5
16.3	45	-0.0514541	0.0736553	-0.37331	-0.3367	-0.099097	0.00750013	30.9313	-0.1
16.3	30	-0.381243	0.0717629	-0.601571	-0.310684	-0.404639	-0.00614994	34.1914	-0.4
16.3	55	0.17406	0.0756444	-0.168441	-0.33275	0.0981898	0.000414618	29.0161	0.1
16.3	35	-0.272265	0.0738317	-0.536079	-0.327581	-0.297158	-0.00400641	33.0734	-0.3
16.3	65	0.392651	0.0665497	0.0877532	-0.286177	0.296045	0.00346337	27.4348	0.3
16.3	40	-0.161409	0.0778354	-0.461715	-0.34131	-0.20028	0.00649182	31.9945	-0.2
16.3	50	0.0608949	0.0752927	-0.27767	-0.337904	0.00491692	-0.00238772	29.93	0
16.3	60	0.28303	0.0734491	-0.0457241	-0.311072	0.204575	-0.00215743	28.1945	0.2
16.3	75	0.597624	0.0596433	0.374083	-0.233761	0.500809	0.000142248	26.3642	0.5
16.3	70	0.49737	0.0612863	0.228697	-0.259153	0.40379	-0.00259032	26.8193	0.4
16.3	85	0.781055	0.0440161	0.656231	-0.155454	0.701532	0.00535272	25.8222	0.7
16.3	80	0.692193	0.0523414	0.517904	-0.198146	0.603131	0.00527426	26.0205	0.6
16.3	90	0.862239	0.0387022	0.785437	-0.122472	0.803458	-0.00516468	25.7854	0.8
16.4	15	-0.697502	0.0588357	-0.787324	-0.22518	-0.697696	-0.00376841	37.7865	-0.7
16.4	10	-0.799426	0.0511788	-0.851368	-0.182829	-0.798344	0.00800678	39.0285	-0.8
16.4	25	-0.487792	0.068866	-0.666769	-0.288659	-0.501303	4.63585e-05	35.3632	-0.5
16.4	30	-0.380756	0.0718519	-0.604841	-0.308801	-0.399002	-0.00325234	34.217	-0.4
16.4	20	-0.593481	0.0639736	-0.726429	-0.257504	-0.601089	-0.00801996	36.5536	-0.6
16.4	45	-0.0516502	0.0786729	-0.371341	-0.346182	-0.0983875	0.00229664	30.9101	-0.1
16.4	55	0.173291	0.072856	-0.168085	-0.325485	0.106161	0.00515554	28.9925	0.1
16.4	50	0.0614509	0.0763012	-0.276105	-0.337402	0.00122915	0.00477725	29.9182	0
16.4	40	-0.161186	0.0768556	-0.461068	-0.34067	-0.200498	-0.00211853	31.9694	-0.2
16.4	35	-0.272177	0.0730536	-0.536129	-0.325389	-0.299858	0.00520034	33.0673	-0.3
16.4	65	0.391978	0.0661379	0.0887394	-0.283199	0.29451	0.00653003	27.4403	0.3
16.4	60	0.282872	0.071849	-0.0437977	-0.312447	0.198443	0.00741731	28.1754	0.2
16.4	70	0.497073	0.0658479	0.229272	-0.267419	0.400089	0.000404149	26.8156	0.4
16.4	75	0.598065	0.0590153	0.37371	-0.234866	0.496829	-0.011198	26.3442	0.5
16.4	80	0.692477	0.0541187	0.518347	-0.201051	0.603931	-0.00720612	26.0124	0.6
16.5	15	-0.697295	0.0579719	-0.787553	-0.22275	-0.696312	-0.00825033	37.7208	-0.7
16.4	90	0.862424	0.0392592	0.783694	-0.124457	0.8015	0.0033151	25.7463	0.8
16.4	85	0.780911	0.0443481	0.656858	-0.156638	0.698165	0.0160089	25.7915	0.7
16.5	20	-0.593869	0.0628248	-0.727064	-0.256431	-0.60101	0.00592243	36.5123	-0.6
16.5	10	-0.799508	0.0492345	-0.851999	-0.178096	-0.799081	0.00657183	38.9876	-0.8
16.5	30	-0.381134	0.0708934	-0.604335	-0.306892	-0.396829	-0.00487028	34.1455	-0.4
16.5	45	-0.0507211	0.0767997	-0.374076	-0.341829	-0.0969668	0.00174909	30.8747	-0.1
16.5	25	-0.487675	0.0688859	-0.667652	-0.285942	-0.502115	-0.0112534	35.3222	-0.5
16.5	35	-0.272124	0.0735147	-0.534816	-0.325595	-0.300481	-0.00568983	33.0032	-0.3
16.5	40	-0.161723	0.077141	-0.458574	-0.339182	-0.20068	-0.0134369	31.9213	-0.2
16.5	50	0.0609191	0.075068	-0.276029	-0.334707	0.00372088	0.00243902	29.9027	0
16.5	55	0.172907	0.0730749	-0.166634	-0.323329	0.100268	-0.0010817	28.9754	0.1
16.5	65	0.392183	0.0677074	0.0881179	-0.283094	0.298673	0.00346326	27.4159	0.3
16.5	75	0.596788	0.0568806	0.374978	-0.227714	0.503465	0.00167645	26.3363	0.5
16.5	80	0.691998	0.0533998	0.519267	-0.19702	0.60151	-0.00177462	25.9888	0.6
16.5	60	0.282223	0.0707816	-0.0429822	-0.311261	0.202098	0.00369944	28.1552	0.2
16.5	70	0.496469	0.0645092	0.230855	-0.26185	0.398004	0.00106256	26.8238	0.4
16.5	90	0.861926	0.0367869	0.7828	-0.116818	0.799819	-0.00608153	25.7499	0.8
16.5	85	0.780971	0.0482501	0.655361	-0.161473	0.699659	-0.00402165	25.806	0.7
16.6	10	-0.799543	0.0505526	-0.852216	-0.182041	-0.800356	0.000979752	38.9457	-0.8
16.6	15	-0.697213	0.0573189	-0.788817	-0.2236	-0.700691	0.00638189	37.7234	-0.7
16.6	20	-0.593387	0.0650689	-0.727841	-0.259305	-0.60115	-0.00828103	36.4712	-0.6
16.6	25	-0.487348	0.0676244	-0.666698	-0.284518	-0.503785	-0.00232371	35.2823	-0.5
16.6	30	-0.381057	0.0716794	-0.604695	-0.309046	-0.395949	-0.00456363	34.128	-0.4
16.6	40	-0.162386	0.0753011	-0.458599	-0.33726	-0.197589	-0.00580896	31.911	-0.2
16.6	35	-0.272428	0.073768	-0.534349	-0.323617	-0.300579	-0.00754368	32.9754	-0.3
16.6	45	-0.0509312	0.0757761	-0.373639	-0.337523	-0.103386	-0.00689151	30.8397	-0.1
16.6	55	0.173231	0.074147	-0.165536	-0.327096	0.0955889	-0.000968606	28.9463	0.1
16.6	50	0.0611181	0.077445	-0.27352	-0.336389	-0.00304639	-0.0239791	29.8752	0
16.6	70	0.495959	0.0655471	0.228444	-0.262995	0.406117	-0.0112507	26.8037	0.4
16.6	60	0.282892	0.0696101	-0.044276	-0.310039	0.206398	0.00904268	28.1237	0.2
16.6	65	0.390566	0.0684277	0.0902303	-0.289042	0.302128	0.0130494	27.4091	0.3
16.6	75	0.597054	0.0569502	0.375278	-0.226739	0.496765	-0.000481067	26.3264	0.5
16.6	85	0.780118	0.0464936	0.657355	-0.162503	0.700528	0.00926139	25.7667	0.7
16.7	20	-0.593898	0.0643674	-0.727232	-0.257215	-0.599044	-0.00901675	36.426	-0.6
16.6	80	0.692216	0.0521247	0.519322	-0.195489	0.598614	-0.00188433	25.9517	0.6
16.7	40	-0.162506	0.0749962	-0.459516	-0.338871	-0.196925	0.00673801	31.8799	-0.2
16.7	10	-0.799017	0.0519139	-0.852741	-0.181984	-0.803283	-0.00887586	38.9061	-0.8
16.6	90	0.861398	0.0367801	0.78495	-0.120041	0.80387	0.0069735	25.7243	0.8
16.7	15	-0.69754	0.057324	-0.78858	-0.220853	-0.698204	0.000586953	37.6515	-0.7
16.7	25	-0.488213	0.0674272	-0.666722	-0.285135	-0.49858	0.00448311	35.2695	-0.5
16.7	45	-0.0506351	0.0764268	-0.373121	-0.342005	-0.100829	0.000206016	30.8163	-0.1
16.7	30	-0.381053	0.0709485	-0.602577	-0.308942	-0.396813	-0.00168527	34.065	-0.4
16.7	35	-0.272631	0.0732909	-0.532449	-0.32608	-0.306513	-0.00964109	32.9361	-0.3
16.7	50	0.0612344	0.0731601	-0.275642	-0.336275	0.00104717	0.0132553	29.8414	0
16.7	60	0.282838	0.0732594	-0.0443506	-0.313113	0.203778	-0.0029722	28.1046	0.2
16.7	55	0.173469	0.0744557	-0.167548	-0.32445	0.101302	-0.00787138	28.9189	0.1
16.7	65	0.390833	0.0667779	0.0892329	-0.286343	0.303207	0.00779059	27.3863	0.3
16.7	70	0.496158	0.0646786	0.23128	-0.261777	0.398338	0.000908737	26.7836	0.4
16.7	80	0.692442	0.0507647	0.51839	-0.192526	0.598179	-0.00714741	25.9465	0.6
16.8	10	-0.799246	0.0505916	-0.852452	-0.184696	-0.803288	0.00454563	38.8737	-0.8
16.7	75	0.597845	0.0556541	0.373932	-0.226618	0.499048	0.0139855	26.2837	0.5
16.7	85	0.781086	0.0449421	0.656305	-0.157284	0.693806	-0.00980836	25.7479	0.7
16.7	90	0.86147	0.0369992	0.786081	-0.119704	0.80269	-0.00910043	25.6995	0.8
16.8	15	-0.696612	0.0576014	-0.78949	-0.219174	-0.702829	-0.00916451	37.6176	-0.7
16.8	20	-0.593136	0.064038	-0.726968	-0.255931	-0.601557	-0.00204831	36.3955	-0.6
16.8	30	-0.380732	0.0700491	-0.602701	-0.305243	-0.401824	-0.00847031	34.0331	-0.4
16.8	25	-0.488493	0.0655751	-0.666708	-0.282885	-0.501494	0.00623882	35.2132	-0.5
16.8	35	-0.273137	0.0744684	-0.535229	-0.329379	-0.299436	0.00213159	32.9429	-0.3
16.8	45	-0.051359	0.076194	-0.370399	-0.340715	-0.101774	0.0173328	30.7927	-0.1
16.8	40	-0.162608	0.0775842	-0.458521	-0.344531	-0.197587	0.00487329	31.8329	-0.2
16.8	50	0.06104	0.0754441	-0.273163	-0.337771	-0.00900689	-0.00196276	29.7998	0
16.8	65	0.39231	0.0690898	0.0884303	-0.289633	0.29973	-0.00968289	27.372	0.3
16.8	55	0.172391	0.0740115	-0.165977	-0.328246	0.0998987	-0.000440966	28.9233	0.1
16.8	70	0.495855	0.0642725	0.23103	-0.263304	0.404742	-0.00158962	26.7772	0.4
16.8	80	0.692323	0.0519387	0.518845	-0.196218	0.597214	0.0119636	25.9209	0.6
16.8	75	0.596253	0.0599189	0.376533	-0.232846	0.50185	0.0046287	26.3016	0.5
16.8	60	0.28411	0.0720461	-0.044286	-0.307076	0.195632	-0.00628272	28.0908	0.2
16.9	10	-0.799239	0.0519248	-0.852373	-0.18748	-0.799042	0.00613934	38.8165	-0.8
16.8	85	0.78028	0.0461611	0.657517	-0.159796	0.700231	-0.00179185	25.7468	0.7
16.9	15	-0.69728	0.055846	-0.787991	-0.223217	-0.703472	0.0108762	37.5669	-0.7
16.8	90	0.861481	0.0343666	0.784895	-0.114103	0.80323	0.000711406	25.6826	0.8
16.9	35	-0.273172	0.0742362	-0.534082	-0.324365	-0.300129	-0.00554095	32.8908	-0.3
16.9	20	-0.594293	0.0633241	-0.726855	-0.258526	-0.600864	-0.00676613	36.3617	-0.6
16.9	45	-0.0514887	0.0764881	-0.373599	-0.340808	-0.0984681	0.00680203	30.7818	-0.1
16.9	25	-0.48911	0.0652395	-0.666453	-0.280348	-0.500434	-0.0112865	35.1741	-0.5
16.9	65	0.39115	0.0676571	0.0902012	-0.286052	0.298119	0.00722109	27.3589	0.3
16.9	40	-0.162631	0.0749391	-0.457229	-0.33541	-0.203141	-0.00158784	31.8114	-0.2
16.9	30	-0.381311	0.0736283	-0.603382	-0.313219	-0.400464	-0.00535578	34.0413	-0.4
16.9	50	0.0602987	0.0780405	-0.273043	-0.346726	0.00330266	0.0115741	29.7897	0
16.9	55	0.171856	0.072084	-0.16359	-0.325426	0.0964084	0.0182331	28.8968	0.1
16.9	60	0.282948	0.0733837	-0.0433165	-0.310327	0.202789	-0.00522668	28.0624	0.2
16.9	80	0.692368	0.0529945	0.519121	-0.194368	0.598769	-0.0168293	25.9031	0.6
16.9	75	0.597002	0.0590623	0.374049	-0.231985	0.50461	0.00828857	26.2574	0.5
16.9	70	0.495885	0.0655162	0.230927	-0.264283	0.40377	-0.00376601	26.7529	0.4
16.9	90	0.861501	0.0394522	0.785449	-0.124435	0.804335	-0.0115271	25.6764	0.8
16.9	85	0.780248	0.047373	0.658084	-0.160861	0.698326	-0.0208955	25.7087	0.7
17	20	-0.593401	0.0624283	-0.728492	-0.253464	-0.599267	-0.00138231	36.3232	-0.6
17	15	-0.696987	0.0595106	-0.78798	-0.22957	-0.703159	-0.00496051	37.5379	-0.7
17	10	-0.799358	0.0540779	-0.852031	-0.1878	-0.798524	-0.00779221	38.7631	-0.8
17	30	-0.382132	0.0699543	-0.603631	-0.306445	-0.399116	0.00322148	33.9765	-0.4
17	25	-0.489115	0.0677324	-0.664941	-0.288104	-0.497896	-0.00565216	35.137	-0.5
17	35	-0.272667	0.073119	-0.531827	-0.323541	-0.302653	-0.00147874	32.8662	-0.3
17	40	-0.163166	0.0761446	-0.457817	-0.338572	-0.196592	-0.00176552	31.7627	-0.2
17	45	-0.0515912	0.0765131	-0.372581	-0.342917	-0.0994669	0.00451367	30.7632	-0.1
17	55	0.172408	0.0746464	-0.162405	-0.327296	0.0952544	0.000595206	28.8586	0.1
17	70	0.495515	0.0643173	0.233425	-0.259817	0.398199	-0.0200149	26.738	0.4
17	50	0.0616022	0.0735348	-0.273937	-0.337068	-0.00579296	0.011395	29.7597	0
17	65	0.390663	0.0692608	0.0917174	-0.292969	0.296521	0.0034963	27.3265	0.3
17	60	0.283065	0.0699948	-0.0423478	-0.307024	0.196097	0.00947733	28.0511	0.2
17	75	0.596604	0.0577862	0.375822	-0.229135	0.500705	0.0020372	26.2397	0.5
17	80	0.692494	0.0498108	0.518364	-0.195213	0.596489	0.0200458	25.901	0.6
17	90	0.860956	0.0364438	0.785366	-0.118065	0.80259	-0.00381854	25.6591	0.8
17	85	0.779864	0.0472436	0.658973	-0.163737	0.699809	-0.00146028	25.7077	0.7
17.1	15	-0.697141	0.0574235	-0.788544	-0.221536	-0.700426	0.00448215	37.4686	-0.7
17.1	20	-0.593402	0.0630663	-0.729007	-0.256897	-0.599591	0.000784379	36.2721	-0.6
17.1	30	-0.381345	0.0714459	-0.603342	-0.310838	-0.402015	-0.0048832	33.9445	-0.4
17.1	10	-0.799302	0.0515941	-0.85262	-0.184377	-0.80234	-0.00207198	38.721	-0.8
17.1	25	-0.488381	0.0671648	-0.66718	-0.288855	-0.499633	0.0104211	35.0941	-0.5
17.1	40	-0.163548	0.0758119	-0.458465	-0.336788	-0.195163	0.00388847	31.7686	-0.2
17.1	35	-0.272521	0.0725223	-0.535958	-0.326113	-0.302407	0.002912	32.8431	-0.3
17.1	50	0.0602521	0.0781827	-0.272767	-0.341748	0.00016923	5.12847e-05	29.7654	0
17.1	60	0.28245	0.0722921	-0.0421512	-0.31257	0.206151	-0.00322855	28.0215	0.2
17.1	45	-0.0508085	0.0734162	-0.37277	-0.337316	-0.0996195	0.00680742	30.7074	-0.1
17.1	75	0.596663	0.0578431	0.375196	-0.228605	0.499512	0.00501608	26.2227	0.5
17.1	70	0.495421	0.0647012	0.232195	-0.261973	0.398208	-0.00322797	26.7224	0.4
17.1	85	0.780331	0.045152	0.657345	-0.157916	0.696008	0.00121698	25.6904	0.7
17.1	90	0.861286	0.0387122	0.78582	-0.124269	0.798418	-0.00316529	25.6362	0.8
17.1	55	0.171874	0.0758693	-0.1654	-0.330752	0.103278	0.00117046	28.8515	0.1
17.1	80	0.69153	0.0519606	0.520312	-0.195151	0.596615	0.00237143	25.891	0.6
17.1	65	0.3902	0.0705204	0.0933492	-0.293557	0.303342	0.00340736	27.3149	0.3
17.2	15	-0.698132	0.0586674	-0.787708	-0.223796	-0.700002	-0.00498339	37.4552	-0.7
17.2	10	-0.799614	0.0508799	-0.852508	-0.180867	-0.799822	-0.00281048	38.685	-0.8
17.2	25	-0.488653	0.0695929	-0.669342	-0.288416	-0.497843	-0.00684353	35.093	-0.5
17.2	35	-0.27242	0.0764827	-0.533097	-0.332967	-0.299529	-0.00580271	32.788	-0.3
17.2	30	-0.381196	0.071211	-0.603365	-0.312192	-0.398953	0.00211892	33.9273	-0.4
17.2	20	-0.593699	0.0610982	-0.728215	-0.250409	-0.601059	0.00210885	36.2414	-0.6
17.2	40	-0.161962	0.0728487	-0.456804	-0.331297	-0.204216	-0.00351436	31.7029	-0.2
17.2	45	-0.051355	0.0753228	-0.371395	-0.341845	-0.100736	-0.00406126	30.6996	-0.1
17.2	50	0.0604732	0.076341	-0.273985	-0.337724	0.00493141	-0.00178544	29.7452	0
17.2	55	0.17187	0.0745994	-0.163639	-0.330697	0.0995176	0.00968217	28.8296	0.1
17.2	60	0.282098	0.072427	-0.0411034	-0.306544	0.200601	-0.0168021	28.013	0.2
17.2	65	0.390556	0.0683296	0.0917837	-0.28699	0.301594	-0.00603067	27.2942	0.3
17.2	70	0.495897	0.0628075	0.231422	-0.260525	0.399066	0.0138344	26.6949	0.4
17.2	90	0.860857	0.0375349	0.786462	-0.122339	0.799997	0.00642558	25.614	0.8
17.2	75	0.596176	0.0600386	0.374539	-0.231825	0.507188	-0.00356981	26.2131	0.5
17.2	80	0.690711	0.0530493	0.521994	-0.198432	0.599042	-0.000334829	25.8699	0.6
17.3	15	-0.697289	0.0578914	-0.788711	-0.227155	-0.704032	0.00155497	37.4091	-0.7
17.3	10	-0.798737	0.0520448	-0.853863	-0.187768	-0.801394	0.00391301	38.6143	-0.8
17.3	30	-0.382795	0.0739907	-0.601025	-0.315566	-0.403094	-0.00740677	33.8989	-0.4
17.3	20	-0.593624	0.0629868	-0.728791	-0.260417	-0.597398	-0.00317133	36.1962	-0.6
17.2	85	0.779937	0.0450364	0.657934	-0.156466	0.697932	-0.0185039	25.6851	0.7
17.3	25	-0.489098	0.0663207	-0.664882	-0.287107	-0.504706	0.000946541	34.999	-0.5
17.3	65	0.390182	0.0670324	0.094248	-0.286715	0.299136	0.00440324	27.2805	0.3
17.3	35	-0.27268	0.0734544	-0.533018	-0.328884	-0.305578	0.0152176	32.7716	-0.3
17.3	40	-0.162568	0.0748221	-0.457983	-0.339666	-0.201353	0.00529001	31.7128	-0.2
17.3	55	0.171726	0.0733991	-0.164435	-0.32242	0.099539	-0.00247747	28.8335	0.1
17.3	50	0.06103	0.0744699	-0.271005	-0.335667	-0.00290408	-0.00154083	29.7065	0
17.3	45	-0.0519836	0.0767253	-0.370491	-0.345291	-0.0972058	-0.0125563	30.6707	-0.1
17.3	70	0.494754	0.0651308	0.233724	-0.264739	0.402742	0.00479318	26.6717	0.4
17.3	60	0.28186	0.0721523	-0.0404854	-0.310614	0.202668	0.000715662	28.004	0.2
17.3	80	0.691582	0.0550794	0.521016	-0.204565	0.598137	0.00446756	25.8622	0.6
17.3	75	0.595936	0.0596151	0.377707	-0.231853	0.500841	0.00296026	26.1814	0.5
17.3	85	0.779798	0.0451104	0.659307	-0.158185	0.695059	0.00426603	25.6665	0.7
17.3	90	0.861155	0.0389894	0.784702	-0.122899	0.800317	-0.000902935	25.5998	0.8
17.4	15	-0.697282	0.0576545	-0.788502	-0.218874	-0.701667	-0.00529755	37.3531	-0.7
17.4	20	-0.594285	0.0618309	-0.727762	-0.262085	-0.599625	0.0236164	36.1891	-0.6
17.4	30	-0.381169	0.0718277	-0.602437	-0.31432	-0.400935	-0.00247494	33.8442	-0.4
17.4	10	-0.79964	0.0540765	-0.852979	-0.189778	-0.798443	-0.00569429	38.5985	-0.8
17.4	35	-0.271542	0.0735207	-0.535463	-0.32485	-0.301488	-0.00867727	32.7456	-0.3
17.4	40	-0.162245	0.0741042	-0.45794	-0.331309	-0.204889	-0.0031592	31.6971	-0.2
17.4	25	-0.48831	0.0679406	-0.666872	-0.29075	-0.506148	0.0080502	34.9912	-0.5
17.4	45	-0.0523737	0.0769553	-0.370023	-0.343747	-0.0981014	0.00971336	30.6686	-0.1
17.4	50	0.0608665	0.0745932	-0.274439	-0.339637	-0.00379777	0.000991375	29.6621	0
17.4	55	0.170914	0.074991	-0.159639	-0.329969	0.104143	0.0113607	28.8	0.1
17.4	60	0.281479	0.0713335	-0.0384603	-0.312867	0.201412	0.0298369	27.9712	0.2
17.4	65	0.390671	0.0680683	0.0928003	-0.28853	0.294547	0.00330588	27.2529	0.3
17.4	70	0.49496	0.0647008	0.234506	-0.261784	0.398912	-0.00310968	26.6627	0.4
17.4	80	0.690258	0.0531391	0.52241	-0.196875	0.598177	-0.00589545	25.858	0.6
17.4	85	0.780331	0.0454651	0.65892	-0.161619	0.698311	-0.00350336	25.6302	0.7
17.4	75	0.595443	0.0567129	0.376674	-0.22613	0.505348	0.0045645	26.1997	0.5
17.5	20	-0.593872	0.064537	-0.727583	-0.262697	-0.60382	0.000549494	36.1234	-0.6
17.5	10	-0.799251	0.0505804	-0.853426	-0.186007	-0.799049	0.00852493	38.5345	-0.8
17.4	90	0.860437	0.0375766	0.786569	-0.120412	0.801928	-0.00478328	25.5805	0.8
17.5	15	-0.697098	0.0599277	-0.789057	-0.228566	-0.698836	0.00615501	37.3393	-0.7
17.5	30	-0.380816	0.0703822	-0.602776	-0.309709	-0.405331	0.00607141	33.8003	-0.4
17.5	25	-0.488312	0.0682985	-0.668907	-0.284704	-0.501178	-0.00367317	34.967	-0.5
17.5	35	-0.273542	0.0750952	-0.531319	-0.332793	-0.300836	0.0086169	32.7285	-0.3
17.5	40	-0.163127	0.075633	-0.457158	-0.338684	-0.198136	4.4837e-05	31.6576	-0.2
17.5	65	0.389833	0.0705125	0.0934754	-0.293969	0.296267	-0.00281436	27.2402	0.3
17.5	50	0.0609427	0.074422	-0.273791	-0.333359	-0.0035843	-0.00381679	29.6677	0
17.5	45	-0.0525336	0.0764005	-0.370343	-0.339751	-0.100335	-0.00297296	30.6303	-0.1
17.5	55	0.170788	0.07334	-0.163216	-0.323484	0.101708	0.00112451	28.7822	0.1
17.5	60	0.282394	0.0710164	-0.0404055	-0.307293	0.197877	0.00207945	27.9456	0.2
17.5	70	0.495524	0.0652479	0.23331	-0.266373	0.393721	0.00698398	26.6455	0.4
17.5	80	0.690842	0.0535732	0.520876	-0.197804	0.600088	0.0104322	25.8353	0.6
17.5	90	0.861169	0.0378754	0.78661	-0.122871	0.797398	0.00685331	25.5451	0.8
17.5	75	0.595252	0.058324	0.377893	-0.230399	0.510254	-0.0116679	26.1676	0.5
17.5	85	0.778369	0.0453633	0.659991	-0.159997	0.699231	0.00697007	25.6316	0.7
17.6	15	-0.696864	0.059041	-0.789571	-0.225746	-0.702258	-0.0056527	37.2831	-0.7
17.6	30	-0.381543	0.0707943	-0.602162	-0.308082	-0.405693	-0.00542254	33.8031	-0.4
17.6	25	-0.488256	0.0663714	-0.666911	-0.286561	-0.499289	0.0150036	34.9322	-0.5
17.6	10	-0.799734	0.0516805	-0.85231	-0.184481	-0.800636	-0.00394276	38.4739	-0.8
17.6	35	-0.272527	0.0746979	-0.534887	-0.325186	-0.302699	-0.0114992	32.6758	-0.3
17.6	40	-0.162477	0.075533	-0.456781	-0.338153	-0.201088	0.000488043	31.6056	-0.2
17.6	45	-0.0508978	0.0777359	-0.370668	-0.347273	-0.101806	-0.00135508	30.5855	-0.1
17.6	60	0.281462	0.0730868	-0.0375767	-0.309869	0.199484	0.00737024	27.955	0.2
17.6	20	-0.594127	0.0634366	-0.726985	-0.258563	-0.598445	-0.00287602	36.075	-0.6
17.6	50	0.060815	0.076759	-0.272119	-0.338944	-0.00188332	-0.00043926	29.6229	0
17.6	70	0.49523	0.0675317	0.23476	-0.26691	0.398979	-0.00645682	26.6166	0.4
17.6	55	0.171092	0.0769875	-0.160258	-0.331841	0.106591	-0.0102546	28.7678	0.1
17.6	65	0.390333	0.069058	0.0926888	-0.290136	0.303734	0.00132013	27.2307	0.3
17.6	80	0.689492	0.0529905	0.523175	-0.193883	0.599252	-0.0062885	25.8144	0.6
17.6	75	0.59449	0.0585144	0.378893	-0.228406	0.499662	-0.0032963	26.1429	0.5
17.6	90	0.861146	0.0394865	0.785705	-0.125432	0.799254	0.00629391	25.5344	0.8
17.7	10	-0.799128	0.0525666	-0.853684	-0.187691	-0.800597	-0.00386798	38.4423	-0.8
17.6	85	0.779742	0.0467355	0.659223	-0.158533	0.69321	-0.0195602	25.602	0.7
17.7	20	-0.594082	0.0647877	-0.728259	-0.264168	-0.598884	-0.00470813	36.0694	-0.6
17.7	25	-0.489034	0.0664341	-0.667105	-0.283318	-0.497262	-0.00692344	34.9088	-0.5
17.7	30	-0.38154	0.0711425	-0.602846	-0.309328	-0.399966	-0.00139745	33.7528	-0.4
17.7	15	-0.697507	0.0590488	-0.790081	-0.226151	-0.6981	-0.00476423	37.2553	-0.7
17.7	40	-0.162553	0.0762715	-0.458426	-0.338595	-0.199531	0.000265557	31.5855	-0.2
17.7	50	0.0595048	0.0755979	-0.271864	-0.339603	0.0031615	0.0118131	29.6232	0
17.7	35	-0.273926	0.0740904	-0.532144	-0.329066	-0.300949	0.0112159	32.6716	-0.3
17.7	45	-0.050727	0.0769546	-0.370987	-0.344988	-0.103298	-0.00562575	30.5874	-0.1
17.7	55	0.171268	0.0748143	-0.162161	-0.327382	0.102036	-0.00134764	28.7533	0.1
17.7	60	0.281815	0.071555	-0.0391248	-0.311087	0.201978	-0.00440711	27.9013	0.2
17.7	65	0.390408	0.0677045	0.0932248	-0.284417	0.29869	-5.41859e-05	27.2017	0.3
17.7	70	0.495324	0.0644681	0.233499	-0.262132	0.402714	-0.00323962	26.6123	0.4
17.7	75	0.595434	0.0591928	0.377995	-0.234514	0.502338	0.0048025	26.1251	0.5
17.7	85	0.779926	0.0477266	0.657659	-0.166018	0.698842	0.0137078	25.5648	0.7
17.7	90	0.860366	0.0389693	0.786208	-0.121976	0.796672	-0.0133925	25.5087	0.8
17.7	80	0.690253	0.0535633	0.522069	-0.197198	0.598122	-0.00695286	25.7976	0.6
17.8	15	-0.69785	0.057496	-0.789267	-0.223381	-0.699525	-0.0126312	37.187	-0.7
17.8	10	-0.799545	0.0506004	-0.853645	-0.185214	-0.799216	-0.00131341	38.3792	-0.8
17.8	20	-0.594098	0.0635764	-0.729003	-0.263962	-0.601328	0.0110225	36.0239	-0.6
17.8	35	-0.273389	0.073231	-0.531918	-0.331473	-0.301349	0.0119649	32.6029	-0.3
17.8	25	-0.488423	0.0668391	-0.667956	-0.286829	-0.499067	0.00637537	34.8689	-0.5
17.8	50	0.0590954	0.0764528	-0.270877	-0.342143	0.00160432	0.00643635	29.6066	0
17.8	40	-0.162458	0.0749003	-0.457387	-0.333839	-0.201179	-0.01087	31.5722	-0.2
17.8	30	-0.381507	0.0729156	-0.603022	-0.313417	-0.404192	-0.0086573	33.7496	-0.4
17.8	45	-0.0516535	0.0763278	-0.369348	-0.343671	-0.101146	0.00281895	30.5503	-0.1
17.8	55	0.171431	0.0748098	-0.159449	-0.330563	0.0987242	0.0140023	28.715	0.1
17.8	60	0.281365	0.071513	-0.0368784	-0.311433	0.197967	-0.0133719	27.8803	0.2
17.8	70	0.495155	0.0623526	0.233964	-0.258546	0.400025	-0.00904159	26.5848	0.4
17.8	65	0.389998	0.068556	0.09469	-0.287617	0.295043	0.00592481	27.1863	0.3
17.8	75	0.594674	0.0612548	0.380344	-0.232454	0.497707	-0.00868004	26.1279	0.5
17.8	90	0.860848	0.0417797	0.786554	-0.130401	0.794841	0.00287376	25.4889	0.8
17.8	80	0.690602	0.0551831	0.52087	-0.200507	0.601348	-0.00912581	25.7736	0.6
17.9	10	-0.799283	0.051891	-0.853116	-0.185393	-0.800368	0.00339031	38.3498	-0.8
17.8	85	0.779775	0.0464995	0.658282	-0.159944	0.701575	0.00762236	25.545	0.7
17.9	20	-0.594077	0.0660585	-0.729137	-0.26606	-0.596014	0.00506425	35.9858	-0.6
17.9	25	-0.488372	0.0694193	-0.667436	-0.291567	-0.499363	0.0012029	34.8511	-0.5
17.9	15	-0.697679	0.0572605	-0.788614	-0.223506	-0.699324	0.000908331	37.1397	-0.7
17.9	35	-0.273076	0.0746727	-0.535178	-0.328301	-0.298045	0.00398846	32.5842	-0.3
17.9	30	-0.381906	0.0728524	-0.60178	-0.312612	-0.397234	-0.00591953	33.7106	-0.4
17.9	40	-0.163422	0.0735087	-0.455294	-0.333477	-0.201413	-0.000868282	31.5168	-0.2
17.9	50	0.0584751	0.076053	-0.269523	-0.339802	0.00116075	-0.00172117	29.5554	0
17.9	60	0.281055	0.0702505	-0.0386868	-0.31171	0.204403	0.00956548	27.8812	0.2
17.9	65	0.389375	0.0671157	0.0954575	-0.283771	0.302559	-0.0102809	27.1739	0.3
17.9	55	0.171647	0.0759454	-0.161375	-0.327115	0.10197	-0.0107693	28.6939	0.1
17.9	45	-0.0518056	0.0754516	-0.369515	-0.338057	-0.101099	0.00165201	30.5435	-0.1
17.9	70	0.49442	0.0651713	0.234844	-0.266309	0.406487	0.0159604	26.5759	0.4
17.9	75	0.594211	0.0584278	0.380927	-0.22641	0.501565	-0.00860265	26.093	0.5
17.9	80	0.689785	0.0539357	0.522718	-0.199156	0.603426	0.0100922	25.7579	0.6
17.9	85	0.77899	0.0471546	0.659514	-0.161196	0.700401	-0.00152997	25.5348	0.7
17.9	90	0.860716	0.0400483	0.787983	-0.123914	0.80035	-0.0134654	25.4846	0.8
18	10	-0.800226	0.0537985	-0.85237	-0.192833	-0.798591	-0.00199573	38.3265	-0.8
18	45	-0.0522851	0.075757	-0.370799	-0.338291	-0.097483	0.000801782	30.5285	-0.1
18	40	-0.163272	0.0767548	-0.455913	-0.339249	-0.201814	-0.00745437	31.5134	-0.2
18	20	-0.594492	0.0624863	-0.727905	-0.259749	-0.599274	-0.00240411	35.9314	-0.6
18	15	-0.697536	0.0593104	-0.790054	-0.227745	-0.699523	-0.00711525	37.122	-0.7
18	30	-0.381533	0.0706398	-0.601743	-0.311931	-0.400699	0.00842013	33.6606	-0.4
18	50	0.0586949	0.0770362	-0.269011	-0.337347	0.00361393	-0.00383851	29.5635	0
18	25	-0.488764	0.0672178	-0.667608	-0.289249	-0.497439	0.00676119	34.8038	-0.5
18	35	-0.273039	0.0774169	-0.533155	-0.333367	-0.29704	-0.0154949	32.5638	-0.3
18	55	0.170943	0.0733617	-0.15755	-0.324511	0.0978783	-0.00277884	28.6704	0.1
18	60	0.28034	0.0719486	-0.037154	-0.309257	0.201714	-0.00755515	27.8737	0.2
18	65	0.389275	0.0688053	0.0964196	-0.288025	0.302782	0.0150547	27.1538	0.3
18	70	0.494641	0.063195	0.233958	-0.26178	0.40637	0.0119447	26.5748	0.4
18	80	0.68969	0.0543603	0.523879	-0.201067	0.600616	-0.00999081	25.7368	0.6
18	90	0.859852	0.0377372	0.787714	-0.119528	0.801352	-0.00268244	25.4822	0.8
18	75	0.593962	0.0590106	0.381836	-0.232663	0.503555	-0.000291155	26.1175	0.5
18	85	0.778618	0.043349	0.659076	-0.155599	0.70084	0.00457858	25.5462	0.7
18.1	10	-0.799474	0.0538983	-0.853231	-0.190071	-0.801952	-0.00862276	38.2821	-0.8
18.1	30	-0.38208	0.0716405	-0.602761	-0.31031	-0.400246	-3.97978e-05	33.6379	-0.4
18.1	15	-0.697867	0.0586814	-0.790336	-0.227905	-0.6977	0.00286021	37.0723	-0.7
18.1	20	-0.593389	0.0644748	-0.729258	-0.263607	-0.601657	0.00447369	35.9203	-0.6
18.1	25	-0.488596	0.0674844	-0.668445	-0.287893	-0.498516	-0.00372633	34.733	-0.5
18.1	35	-0.273353	0.074455	-0.533271	-0.327448	-0.298883	-0.00464132	32.5262	-0.3
18.1	45	-0.052088	0.0758427	-0.368327	-0.338655	-0.104407	0.00256421	30.485	-0.1
18.1	50	0.0609068	0.0769703	-0.273656	-0.336456	-0.000792506	0.000180881	29.5162	0
18.1	40	-0.163201	0.0753532	-0.454373	-0.337617	-0.199215	-0.00416915	31.4796	-0.2
18.1	55	0.17194	0.072821	-0.160682	-0.325095	0.101478	0.00690654	28.6345	0.1
18.1	60	0.281272	0.0736446	-0.0367981	-0.311482	0.204144	-0.00184972	27.8349	0.2
18.1	75	0.593638	0.0580784	0.383303	-0.233195	0.502341	0.00184651	26.0951	0.5
18.1	80	0.689333	0.0540829	0.523911	-0.201126	0.602863	0.00610161	25.7202	0.6
18.1	65	0.388692	0.0704531	0.0972028	-0.29631	0.301916	0.0118954	27.1487	0.3
18.1	70	0.494222	0.0668155	0.236093	-0.264965	0.40033	-0.00639589	26.5601	0.4
18.2	15	-0.697154	0.0593069	-0.789583	-0.226489	-0.702393	-0.00252632	37.0052	-0.7
18.1	85	0.778511	0.0459396	0.660963	-0.158676	0.700036	0.00207523	25.5217	0.7
18.2	20	-0.593404	0.0656919	-0.728627	-0.265587	-0.602558	0	35.8884	-0.6
18.2	25	-0.489202	0.0706359	-0.667234	-0.293341	-0.498639	-0.0101972	34.7259	-0.5
18.1	90	0.860607	0.0386367	0.785308	-0.123401	0.798462	-0.000478829	25.4383	0.8
18.2	35	-0.273589	0.0754587	-0.534368	-0.333891	-0.295992	0.0102069	32.5143	-0.3
18.2	45	-0.0513149	0.0755577	-0.369053	-0.338629	-0.104817	-0.00104348	30.4463	-0.1
18.2	50	0.0612685	0.0772224	-0.270884	-0.342534	-0.00681713	0.000547146	29.4832	0
18.2	40	-0.163087	0.0761252	-0.456052	-0.338897	-0.200831	-0.000457514	31.4576	-0.2
18.2	30	-0.383002	0.0720889	-0.601081	-0.311822	-0.39904	-0.00694713	33.5884	-0.4
18.2	10	-0.799442	0.0534698	-0.854675	-0.192353	-0.799293	-0.000337177	38.2609	-0.8
18.2	55	0.170741	0.0738848	-0.160434	-0.327412	0.102933	-0.00736335	28.6093	0.1
18.2	60	0.281678	0.0712426	-0.0384436	-0.309848	0.202937	-0.00425658	27.816	0.2
18.2	75	0.593632	0.0582529	0.380761	-0.227218	0.500696	0.000227661	26.0508	0.5
18.2	70	0.494538	0.0643201	0.235289	-0.262574	0.401289	0.000598965	26.5141	0.4
18.2	65	0.388347	0.0689079	0.0968383	-0.287351	0.30602	0.0065868	27.124	0.3
18.2	80	0.689482	0.0542718	0.522617	-0.200154	0.603862	0.0122133	25.6958	0.6
18.3	15	-0.697118	0.0586496	-0.791096	-0.230469	-0.699484	0.0057995	37.0003	-0.7
18.2	90	0.859951	0.0381158	0.788218	-0.122947	0.798879	0.0150521	25.4448	0.8
18.2	85	0.778052	0.0483383	0.661399	-0.164114	0.702478	-0.000890812	25.506	0.7
18.3	10	-0.799481	0.0551979	-0.852823	-0.194826	-0.800027	-0.000236879	38.2048	-0.8
18.3	20	-0.594093	0.0639717	-0.728613	-0.262873	-0.60402	0.00588362	35.8261	-0.6
18.3	30	-0.380999	0.0708978	-0.603528	-0.310966	-0.401565	0.00430141	33.5478	-0.4
18.3	25	-0.488829	0.0701902	-0.667232	-0.29491	-0.502322	-0.000783845	34.7022	-0.5
18.3	40	-0.163004	0.0766802	-0.456283	-0.342303	-0.201904	-0.00736717	31.4381	-0.2
18.3	45	-0.0522651	0.0747739	-0.367596	-0.345232	-0.104912	0.00851027	30.4037	-0.1
18.3	35	-0.272238	0.0738557	-0.532581	-0.325919	-0.30323	-0.000962464	32.4886	-0.3
18.3	55	0.170878	0.0731219	-0.159348	-0.327738	0.0975533	0.0053132	28.5858	0.1
18.3	50	0.0589654	0.0752489	-0.268901	-0.334118	-0.00273284	-0.0101254	29.4554	0
18.3	60	0.280447	0.0739348	-0.0365759	-0.316403	0.196087	-0.000344234	27.804	0.2
18.3	70	0.492664	0.0672971	0.238767	-0.268207	0.395995	0.0175986	26.5216	0.4
18.3	75	0.59413	0.0582263	0.381568	-0.225934	0.501201	-0.0065389	26.0198	0.5
18.3	65	0.389001	0.0688807	0.0962235	-0.287915	0.303533	0.00844206	27.1008	0.3
18.3	80	0.689045	0.0540585	0.523966	-0.198482	0.603149	0.00217047	25.6956	0.6
18.3	90	0.860173	0.0390815	0.787231	-0.121945	0.798691	-0.0103825	25.4153	0.8
18.4	25	-0.489305	0.0703698	-0.666074	-0.29872	-0.502186	0.00350161	34.6532	-0.5
18.4	10	-0.799163	0.0549859	-0.854412	-0.194763	-0.801235	3.36462e-05	38.143	-0.8
18.3	85	0.778545	0.0457034	0.659573	-0.159818	0.698195	-0.00547273	25.4863	0.7
18.4	15	-0.697499	0.0591356	-0.79058	-0.230183	-0.702611	0.00556969	36.9669	-0.7
18.4	30	-0.382212	0.0729966	-0.60194	-0.31143	-0.399102	-0.010303	33.5352	-0.4
18.4	20	-0.594761	0.0632101	-0.728763	-0.261214	-0.596252	0.00327962	35.8128	-0.6
18.4	35	-0.273333	0.0723188	-0.532775	-0.33096	-0.298297	0.00631447	32.436	-0.3
18.4	45	-0.0526458	0.075674	-0.366598	-0.33999	-0.10318	-0.0157162	30.3976	-0.1
18.4	40	-0.162903	0.0759948	-0.455197	-0.342079	-0.201743	0.00791107	31.388	-0.2
18.4	60	0.281085	0.0720816	-0.0341726	-0.30919	0.1898	0.00948639	27.7914	0.2
18.4	50	0.0588593	0.0769921	-0.26808	-0.336301	0.000669712	-0.00258579	29.4496	0
18.4	55	0.170608	0.072473	-0.158069	-0.324203	0.0986133	-0.000832408	28.5975	0.1
18.4	65	0.388051	0.0702761	0.0978624	-0.290878	0.302628	0.00547168	27.093	0.3
18.4	70	0.493817	0.0637484	0.236994	-0.255371	0.396277	-0.00218283	26.4712	0.4
18.4	80	0.689222	0.0523954	0.523601	-0.194701	0.600783	5.8682e-05	25.6723	0.6
18.4	85	0.778469	0.0477698	0.661067	-0.161858	0.698071	-0.0168375	25.4582	0.7
18.4	75	0.59412	0.0584527	0.38213	-0.233663	0.493543	0.0132995	26.0044	0.5
18.4	90	0.859374	0.0380965	0.786819	-0.12304	0.80358	0.00615747	25.4128	0.8
18.5	10	-0.799429	0.0571144	-0.853882	-0.199314	-0.798719	-0.00406652	38.0983	-0.8
18.5	30	-0.381096	0.0699759	-0.604916	-0.31488	-0.403537	0.00544248	33.4944	-0.4
18.5	25	-0.489128	0.0696654	-0.666413	-0.299204	-0.501986	0.00314613	34.6353	-0.5
18.5	55	0.169887	0.0734932	-0.157924	-0.325506	0.100867	0.00517034	28.5705	0.1
18.5	15	-0.697867	0.0602554	-0.790112	-0.233442	-0.700173	0.00411635	36.9319	-0.7
18.5	45	-0.0522515	0.0765053	-0.366352	-0.342542	-0.10052	0.00155234	30.3607	-0.1
18.5	35	-0.27222	0.0730982	-0.533741	-0.328838	-0.303883	-0.000746943	32.4131	-0.3
18.5	40	-0.162697	0.0761062	-0.456757	-0.338966	-0.202558	-0.00417383	31.368	-0.2
18.5	50	0.0595052	0.0760731	-0.27059	-0.341817	0.000728201	-0.00013192	29.4528	0
18.5	20	-0.594171	0.0652064	-0.728364	-0.264222	-0.602636	-0.00286371	35.734	-0.6
18.5	60	0.279705	0.0701691	-0.0330132	-0.305629	0.198467	0.00365917	27.7782	0.2
18.5	70	0.492998	0.0656034	0.239358	-0.260372	0.400071	0.000841485	26.4492	0.4
18.5	85	0.777761	0.046995	0.661276	-0.161239	0.697688	-0.0113114	25.4322	0.7
18.5	75	0.594109	0.0584254	0.382684	-0.231681	0.4983	-0.000385994	25.9818	0.5
18.5	65	0.389263	0.0672471	0.0974127	-0.282809	0.296783	0.00564746	27.0498	0.3
18.5	80	0.689358	0.0557492	0.523613	-0.201602	0.603402	-0.00949939	25.6438	0.6
18.6	15	-0.697113	0.0583583	-0.791235	-0.229284	-0.700328	0.00242408	36.8715	-0.7
18.5	90	0.859463	0.0416106	0.788573	-0.127176	0.804958	-0.00659743	25.3883	0.8
18.6	10	-0.799389	0.0544998	-0.854263	-0.195148	-0.800408	0.00182935	38.0555	-0.8
18.6	25	-0.489146	0.0674953	-0.666315	-0.291183	-0.500901	-0.00101383	34.5599	-0.5
18.6	20	-0.593462	0.0656809	-0.729081	-0.263362	-0.602085	-0.00793539	35.7153	-0.6
18.6	30	-0.382356	0.0729498	-0.60207	-0.315515	-0.402016	-0.0071567	33.4707	-0.4
18.6	45	-0.0533319	0.0767164	-0.368516	-0.338741	-0.0903507	-0.00744832	30.3567	-0.1
18.6	40	-0.163932	0.0763418	-0.454941	-0.339516	-0.194878	-0.00410364	31.3488	-0.2
18.6	35	-0.272965	0.0752399	-0.531662	-0.330454	-0.301972	-0.00104171	32.3787	-0.3
18.6	55	0.170176	0.0769959	-0.158066	-0.329885	0.100241	-0.00508029	28.5433	0.1
18.6	65	0.388193	0.0686942	0.0980514	-0.290386	0.304185	0.00697778	27.0566	0.3
18.6	50	0.0587453	0.0760198	-0.268046	-0.340601	-0.000771758	0.00331825	29.4134	0
18.6	60	0.280295	0.0727521	-0.0359704	-0.312931	0.202621	0.00574249	27.7497	0.2
18.6	75	0.594241	0.0584613	0.381496	-0.232217	0.504382	0.00244605	25.9745	0.5
18.6	70	0.493551	0.0653376	0.237587	-0.262685	0.402505	0.00319654	26.4719	0.4
18.6	80	0.688862	0.0528083	0.524236	-0.197416	0.600915	0.00154066	25.6326	0.6
18.6	85	0.778969	0.0468364	0.659713	-0.165671	0.697626	0.00231312	25.3962	0.7
18.7	15	-0.69791	0.0588851	-0.78993	-0.228919	-0.697614	-0.00279107	36.8418	-0.7
18.7	25	-0.489117	0.0675517	-0.667861	-0.290839	-0.497933	-0.00291504	34.5445	-0.5
18.7	10	-0.800001	0.0568789	-0.853315	-0.197043	-0.80026	-0.015033	38.0099	-0.8
18.6	90	0.859384	0.039584	0.788332	-0.124445	0.798065	6.4813e-05	25.3568	0.8
18.7	20	-0.593515	0.0640889	-0.730277	-0.265715	-0.598814	0.00114009	35.6666	-0.6
18.7	45	-0.0524876	0.0750099	-0.36664	-0.337624	-0.0974692	0.00199005	30.3267	-0.1
18.7	30	-0.382789	0.0715662	-0.603534	-0.310688	-0.402649	-0.00436746	33.4584	-0.4
18.7	35	-0.273892	0.0756676	-0.53114	-0.335542	-0.29912	0.00252661	32.3415	-0.3
18.7	70	0.493097	0.0642072	0.23966	-0.261574	0.399694	0.00386965	26.4449	0.4
18.7	40	-0.163289	0.0804459	-0.45396	-0.348948	-0.200592	-0.00320384	31.3492	-0.2
18.7	50	0.058911	0.0759048	-0.267949	-0.341411	-0.00307492	0.00676138	29.3993	0
18.7	55	0.169457	0.0760633	-0.157607	-0.328695	0.106649	-0.010988	28.5307	0.1
18.7	60	0.280662	0.0722267	-0.0330132	-0.310101	0.195435	0.00196427	27.7486	0.2
18.7	65	0.388935	0.0660951	0.0987934	-0.281476	0.299393	0.00437731	27.0042	0.3
18.7	75	0.592556	0.0604282	0.384774	-0.230665	0.502445	0.0117711	25.9908	0.5
18.7	85	0.777967	0.0472123	0.66145	-0.160599	0.696465	-0.00212615	25.4155	0.7
18.7	80	0.688458	0.0547293	0.526469	-0.200894	0.598948	0.00501041	25.6266	0.6
18.8	10	-0.799593	0.0553411	-0.854192	-0.197812	-0.800975	-0.00210714	37.9729	-0.8
18.7	90	0.85898	0.0386966	0.788744	-0.121909	0.800208	-0.00341556	25.3448	0.8
18.8	20	-0.593151	0.0634363	-0.73002	-0.260357	-0.602494	0.00280745	35.6441	-0.6
18.8	35	-0.273309	0.0747074	-0.534042	-0.332872	-0.297507	-0.00150739	32.3521	-0.3
18.8	30	-0.382659	0.0725891	-0.603307	-0.314625	-0.396972	-0.00246296	33.4328	-0.4
18.8	40	-0.163636	0.0749277	-0.454862	-0.340062	-0.203187	0.0113942	31.2934	-0.2
18.8	15	-0.696868	0.0593896	-0.791137	-0.229263	-0.701646	-0.0062669	36.7787	-0.7
18.8	25	-0.489654	0.0685023	-0.667407	-0.290951	-0.49834	-0.00853188	34.5144	-0.5
18.8	45	-0.0528027	0.0769864	-0.367367	-0.342845	-0.100822	0.00343306	30.3209	-0.1
18.8	55	0.169377	0.0772382	-0.155934	-0.328974	0.100079	0.00238516	28.495	0.1
18.8	60	0.279802	0.0725329	-0.0326643	-0.3119	0.200081	-0.00821968	27.714	0.2
18.8	50	0.0579647	0.0754819	-0.266447	-0.338438	-0.000176731	-0.0042604	29.3855	0
18.8	80	0.6877	0.0538682	0.52656	-0.198138	0.602878	-0.00138958	25.6062	0.6
18.8	65	0.388584	0.0667105	0.099343	-0.286144	0.294423	-0.00784219	27.0114	0.3
18.8	85	0.777202	0.0477618	0.662265	-0.16123	0.698531	-0.0141697	25.4027	0.7
18.8	70	0.492965	0.0659604	0.239956	-0.264464	0.400103	-0.0045565	26.4109	0.4
18.8	90	0.85992	0.0393553	0.786376	-0.124867	0.798472	0.00615521	25.3135	0.8
18.8	75	0.593535	0.0592152	0.382017	-0.229003	0.499705	0.00808941	25.9584	0.5
18.9	15	-0.69733	0.058283	-0.790866	-0.231788	-0.701663	0.00594927	36.7418	-0.7
18.9	10	-0.800007	0.0546519	-0.854386	-0.196179	-0.800013	-0.00105079	37.9374	-0.8
18.9	20	-0.593983	0.0664844	-0.730633	-0.267519	-0.59756	0.00166006	35.625	-0.6
18.9	25	-0.489179	0.0692103	-0.667405	-0.296277	-0.496251	0.00514148	34.4826	-0.5
18.9	30	-0.382318	0.075089	-0.602576	-0.320105	-0.401233	-0.00580509	33.4279	-0.4
18.9	35	-0.273862	0.0740381	-0.530112	-0.328874	-0.296956	0.00442412	32.2988	-0.3
18.9	40	-0.164036	0.0741088	-0.453943	-0.339873	-0.198351	0.00646972	31.2623	-0.2
18.9	45	-0.052074	0.0747851	-0.367361	-0.338903	-0.104086	0.00318253	30.2729	-0.1
18.9	55	0.169436	0.0754112	-0.154488	-0.329225	0.101142	0.000217855	28.4797	0.1
18.9	50	0.0593692	0.0753836	-0.268612	-0.335986	0.000540929	-0.00380833	29.3499	0
18.9	60	0.280561	0.07239	-0.0340781	-0.314374	0.202406	0.00260167	27.7089	0.2
18.9	65	0.387688	0.0707137	0.101097	-0.290397	0.298691	0.000336749	27.0085	0.3
18.9	70	0.493027	0.0662192	0.240313	-0.262645	0.393364	-0.00158755	26.398	0.4
18.9	75	0.593563	0.0582677	0.385147	-0.228965	0.49528	0.00327108	25.9422	0.5
18.9	80	0.68938	0.0558763	0.52363	-0.199566	0.602832	-0.0149337	25.5842	0.6
18.9	90	0.858587	0.0395813	0.789483	-0.121645	0.799719	-0.00893522	25.3275	0.8
19	15	-0.696968	0.060315	-0.791447	-0.232901	-0.703779	-0.00303363	36.7099	-0.7
19	25	-0.489372	0.070442	-0.666964	-0.293038	-0.497197	-0.00610408	34.426	-0.5
19	10	-0.800032	0.0534903	-0.854644	-0.194342	-0.796119	0.00115955	37.8942	-0.8
18.9	85	0.777346	0.0489176	0.661638	-0.165868	0.698694	0.00529225	25.3816	0.7
19	45	-0.0537295	0.0760857	-0.365866	-0.343771	-0.100213	0.0111151	30.262	-0.1
19	40	-0.163308	0.077883	-0.455338	-0.341008	-0.202216	0.00519891	31.2688	-0.2
19	30	-0.381569	0.0720801	-0.603806	-0.317762	-0.397098	0.00381733	33.3444	-0.4
19	20	-0.594088	0.0642595	-0.728828	-0.267981	-0.600535	0.00693603	35.5474	-0.6
19	35	-0.273213	0.0735029	-0.53113	-0.328868	-0.299369	0.000370535	32.2736	-0.3
19	50	0.0588909	0.0757198	-0.268617	-0.340996	0.00172336	0.00747012	29.3335	0
19	55	0.168964	0.076982	-0.154305	-0.328855	0.0996551	-0.00200856	28.474	0.1
19	60	0.279401	0.070945	-0.0330138	-0.309301	0.202792	-0.00344226	27.6827	0.2
19	65	0.386991	0.0689298	0.102762	-0.289562	0.296281	-0.00524246	26.976	0.3
19	85	0.77694	0.0489489	0.662105	-0.163009	0.701543	-0.00386281	25.3573	0.7
19.1	15	-0.697378	0.0593006	-0.790594	-0.229803	-0.701329	3.20626e-05	36.6759	-0.7
19.1	30	-0.382302	0.0727317	-0.602712	-0.317227	-0.395523	0.00142531	33.3023	-0.4
19	75	0.59364	0.0589459	0.38335	-0.22925	0.496364	-0.00459782	25.9192	0.5
19.1	20	-0.594089	0.0653754	-0.72963	-0.267643	-0.597173	0.00185357	35.5146	-0.6
19	70	0.492235	0.0661911	0.240066	-0.263065	0.402808	0.00623252	26.3818	0.4
19.1	40	-0.164172	0.0758705	-0.45312	-0.340837	-0.205028	-0.00421401	31.198	-0.2
19.1	25	-0.48991	0.0678535	-0.666243	-0.290488	-0.498667	-0.000482592	34.4132	-0.5
19	80	0.688575	0.0532274	0.525573	-0.196798	0.599421	0.00395344	25.5863	0.6
19	90	0.859292	0.0403599	0.788035	-0.126952	0.798892	0.00988649	25.2918	0.8
19.1	10	-0.799323	0.0528452	-0.855044	-0.194941	-0.801035	0.00423343	37.8054	-0.8
19.1	50	0.0588805	0.0758872	-0.264654	-0.332428	-0.00265789	-0.00502348	29.3062	0
19.1	35	-0.273836	0.0757412	-0.531411	-0.332613	-0.303874	-0.00715349	32.2494	-0.3
19.1	45	-0.0526812	0.07784	-0.365768	-0.342466	-0.0997143	0.00217572	30.2456	-0.1
19.1	55	0.169365	0.0718877	-0.155253	-0.323371	0.0983997	0.0119542	28.4411	0.1
19.1	65	0.38637	0.0691072	0.103816	-0.28733	0.303151	-0.00897599	26.9673	0.3
19.1	60	0.279461	0.0728364	-0.0307781	-0.31393	0.197444	0.0109114	27.6519	0.2
19.1	70	0.492229	0.064538	0.242344	-0.262589	0.393451	0.0187689	26.3998	0.4
19.1	85	0.776469	0.0476701	0.66269	-0.162269	0.696587	-0.000173661	25.3568	0.7
19.1	75	0.592511	0.0587311	0.384425	-0.228696	0.498296	0.00414207	25.9131	0.5
19.1	90	0.859315	0.0398465	0.787167	-0.127655	0.802556	0.00604728	25.2648	0.8
19.1	80	0.687544	0.0535265	0.526124	-0.196689	0.603726	0.00687398	25.5717	0.6
19.2	15	-0.698953	0.0600036	-0.789728	-0.233322	-0.699789	-0.000700682	36.6092	-0.7
19.2	30	-0.382853	0.0715749	-0.602313	-0.312983	-0.398013	-0.00596463	33.2741	-0.4
19.2	20	-0.593672	0.0653795	-0.731175	-0.268771	-0.599329	-0.00267118	35.503	-0.6
19.2	10	-0.799965	0.0541615	-0.854536	-0.196217	-0.799474	-0.00225163	37.7926	-0.8
19.2	25	-0.488542	0.0687	-0.668109	-0.292532	-0.501946	0.00357023	34.3854	-0.5
19.2	35	-0.273491	0.0747104	-0.532858	-0.329107	-0.300629	0.0033109	32.2193	-0.3
19.2	50	0.0586721	0.0753719	-0.266561	-0.333732	-0.00310086	-0.00610103	29.2837	0
19.2	55	0.168303	0.0746347	-0.15291	-0.329178	0.0969244	0.00736976	28.4585	0.1
19.2	60	0.279522	0.0743604	-0.0321333	-0.310454	0.198546	-0.00464586	27.6513	0.2
19.2	70	0.492425	0.0639347	0.240328	-0.259043	0.402275	0.00378081	26.3688	0.4
19.2	45	-0.0532028	0.0756495	-0.366633	-0.338376	-0.0960147	-0.00498714	30.2571	-0.1
19.2	40	-0.163177	0.0743244	-0.453913	-0.336494	-0.207513	0.00414559	31.2209	-0.2
19.2	65	0.387549	0.0671502	0.10306	-0.284762	0.294854	0.00725073	26.9407	0.3
19.2	90	0.858977	0.0390646	0.788554	-0.122846	0.802168	-0.00366653	25.2616	0.8
19.2	75	0.591903	0.0605138	0.38645	-0.229401	0.494944	-0.0124262	25.9026	0.5
19.2	85	0.777671	0.0468726	0.661893	-0.162105	0.693944	-0.00266934	25.3357	0.7
19.2	80	0.688127	0.0541161	0.526985	-0.198282	0.594473	0.00596652	25.5454	0.6
19.3	15	-0.697389	0.0612645	-0.789884	-0.235352	-0.700619	-0.00137862	36.566	-0.7
19.3	10	-0.799344	0.0547632	-0.854909	-0.197567	-0.799258	-0.000946478	37.7233	-0.8
19.3	20	-0.594405	0.0651951	-0.729457	-0.268586	-0.597396	-0.00264995	35.4405	-0.6
19.3	35	-0.274708	0.0746388	-0.530737	-0.333182	-0.302556	-0.00186648	32.2087	-0.3
19.3	30	-0.38188	0.072957	-0.602553	-0.315913	-0.40232	0.000207727	33.2518	-0.4
19.3	25	-0.488452	0.0679989	-0.667559	-0.289321	-0.504408	-0.00618336	34.3449	-0.5
19.3	40	-0.164029	0.0763262	-0.453414	-0.342526	-0.204551	0.00196682	31.1544	-0.2
19.3	45	-0.0534236	0.0742406	-0.364364	-0.341545	-0.100952	0.0075339	30.1879	-0.1
19.3	55	0.169202	0.0718295	-0.154918	-0.321479	0.09979	0.0135456	28.3796	0.1
19.3	60	0.279429	0.0735999	-0.0309415	-0.312705	0.199601	-0.0020425	27.6385	0.2
19.3	50	0.056821	0.076004	-0.26391	-0.338087	0.00282949	0.000322971	29.2769	0
19.3	70	0.491638	0.0640457	0.242048	-0.26376	0.400913	0.0107619	26.3304	0.4
19.3	65	0.386573	0.06803	0.10157	-0.285261	0.307601	-0.00212334	26.9357	0.3
19.3	90	0.858876	0.0384497	0.789192	-0.123109	0.800682	0.00268962	25.2554	0.8
19.4	10	-0.799138	0.0524973	-0.854868	-0.191546	-0.801085	0.000870113	37.6765	-0.8
19.3	85	0.776379	0.0484949	0.663784	-0.165352	0.702305	0.004262	25.3254	0.7
19.3	80	0.687406	0.0549772	0.528272	-0.198333	0.603113	-0.00410952	25.5287	0.6
19.3	75	0.592088	0.0588605	0.386117	-0.230366	0.50457	-0.0021692	25.8769	0.5
19.4	20	-0.594101	0.0653687	-0.728792	-0.26546	-0.598576	-0.00180785	35.4139	-0.6
19.4	15	-0.698256	0.0597191	-0.790477	-0.232687	-0.700114	0.00313266	36.5493	-0.7
19.4	25	-0.488942	0.0696883	-0.6678	-0.297494	-0.502234	0.0193169	34.3109	-0.5
19.4	30	-0.382713	0.0720404	-0.601701	-0.314197	-0.400521	0.00966724	33.2105	-0.4
19.4	35	-0.274688	0.0766909	-0.530014	-0.336067	-0.298884	0.00163806	32.1792	-0.3
19.4	45	-0.0530972	0.0782537	-0.363785	-0.34496	-0.108703	-0.00566616	30.1489	-0.1
19.4	40	-0.163954	0.0748659	-0.453105	-0.340917	-0.198145	0.011559	31.1335	-0.2
19.4	55	0.168928	0.0764959	-0.153958	-0.330395	0.0993098	-0.00149303	28.413	0.1
19.4	70	0.490661	0.0691393	0.243312	-0.268576	0.402767	0.00692797	26.3303	0.4
19.4	60	0.27889	0.0733581	-0.0308717	-0.315819	0.1993	0.00572917	27.6108	0.2
19.4	50	0.0587629	0.073592	-0.263747	-0.331155	-0.00756937	-0.00175958	29.2177	0
19.4	65	0.386964	0.0703802	0.102449	-0.290714	0.300081	0.00253784	26.9549	0.3
19.4	75	0.591783	0.0582586	0.386912	-0.2309	0.495311	0.0108782	25.854	0.5
19.4	85	0.777516	0.0479607	0.661289	-0.162712	0.701267	-0.00328124	25.279	0.7
19.4	80	0.686617	0.0573968	0.527838	-0.207461	0.605893	0.00862115	25.5196	0.6
19.4	90	0.859001	0.0408786	0.788087	-0.126298	0.803178	-0.007666	25.2254	0.8
19.5	15	-0.698335	0.061043	-0.79158	-0.235522	-0.698098	-0.00848448	36.4972	-0.7
19.5	10	-0.799904	0.0558734	-0.855376	-0.199854	-0.796479	-0.00327791	37.6718	-0.8
19.5	20	-0.594864	0.0635504	-0.729354	-0.26577	-0.597781	0.00266955	35.3907	-0.6
19.5	25	-0.489785	0.0680384	-0.667403	-0.301138	-0.500951	0.0188889	34.2742	-0.5
19.5	40	-0.163392	0.0769917	-0.452606	-0.340265	-0.207895	-0.00869057	31.107	-0.2
19.5	30	-0.38186	0.071044	-0.603281	-0.312674	-0.402616	0.0027375	33.1919	-0.4
19.5	35	-0.273818	0.0757972	-0.53286	-0.332979	-0.303063	-0.00587676	32.1442	-0.3
19.5	55	0.168733	0.0755135	-0.15231	-0.330312	0.0991806	0.00929429	28.3589	0.1
19.5	45	-0.0528981	0.0780167	-0.365559	-0.347645	-0.100115	0.00727037	30.1396	-0.1
19.5	50	0.0578232	0.0771935	-0.263026	-0.338303	0.000439334	-0.00373354	29.224	0
19.5	60	0.278497	0.0718398	-0.031823	-0.307491	0.203932	-0.00308642	27.5865	0.2
19.5	65	0.387194	0.0675057	0.102627	-0.2826	0.292934	0.0062329	26.8955	0.3
19.5	70	0.490859	0.064995	0.242944	-0.257923	0.399653	-0.00468823	26.3026	0.4
19.5	75	0.591615	0.060434	0.386707	-0.229027	0.499994	-0.00934302	25.8446	0.5
19.5	80	0.687288	0.0552996	0.527199	-0.201621	0.602834	-0.0069466	25.5081	0.6
19.6	15	-0.69722	0.0618316	-0.791709	-0.235092	-0.70007	-0.0105384	36.4744	-0.7
19.6	20	-0.594148	0.0668973	-0.729424	-0.268077	-0.600826	-0.0008863	35.3434	-0.6
19.5	90	0.859715	0.0391686	0.787605	-0.12578	0.800707	0.00751358	25.1911	0.8
19.5	85	0.776363	0.0483857	0.662839	-0.163657	0.698713	0.00103944	25.2794	0.7
19.6	10	-0.799406	0.0556114	-0.854802	-0.197781	-0.800009	-0.00356459	37.5968	-0.8
19.6	25	-0.489951	0.0705641	-0.667206	-0.29788	-0.496121	-0.0128892	34.249	-0.5
19.6	30	-0.381915	0.0736456	-0.604851	-0.319674	-0.398567	-0.00306986	33.171	-0.4
19.6	45	-0.0539499	0.0775852	-0.362469	-0.343346	-0.101889	0.00149925	30.1215	-0.1
19.6	35	-0.274275	0.0751744	-0.531257	-0.33487	-0.299585	-0.000174429	32.0926	-0.3
19.6	40	-0.163605	0.0770584	-0.45458	-0.337436	-0.201515	-0.0118198	31.0547	-0.2
19.6	60	0.27831	0.070981	-0.0305181	-0.30829	0.203633	0.011973	27.566	0.2
19.6	55	0.168834	0.0747656	-0.153063	-0.328919	0.101783	-0.000689571	28.3368	0.1
19.6	50	0.0574958	0.0744757	-0.263835	-0.334132	-0.00200408	0.00131508	29.1938	0
19.6	70	0.491564	0.0661793	0.242963	-0.262181	0.399793	-0.00628813	26.3004	0.4
19.6	75	0.591507	0.0617176	0.386888	-0.234572	0.49862	-0.00981397	25.826	0.5
19.6	65	0.387027	0.0694027	0.103259	-0.28966	0.297951	-0.000309995	26.8758	0.3
19.6	80	0.68776	0.0552572	0.527512	-0.198879	0.595122	-0.00210526	25.4738	0.6
19.6	90	0.858872	0.0406832	0.788362	-0.126754	0.800571	-0.000864404	25.1915	0.8
19.6	85	0.776564	0.0475157	0.663221	-0.165234	0.699338	0.0079222	25.275	0.7
19.7	25	-0.48943	0.0708056	-0.665772	-0.299281	-0.50157	0.0039815	34.1858	-0.5
19.7	15	-0.697616	0.060652	-0.790217	-0.238242	-0.700538	0.00247346	36.4057	-0.7
19.7	10	-0.799615	0.0556392	-0.854403	-0.198497	-0.801781	-0.00277818	37.5331	-0.8
19.7	20	-0.594548	0.0668234	-0.729573	-0.269472	-0.597594	0.00314671	35.2972	-0.6
19.7	35	-0.273701	0.0751748	-0.532421	-0.334089	-0.296276	-0.000861742	32.0575	-0.3
19.7	30	-0.382721	0.0743331	-0.602863	-0.320497	-0.401517	-0.000503103	33.1627	-0.4
19.7	45	-0.0532775	0.077297	-0.364983	-0.344329	-0.0982069	-0.00236513	30.0999	-0.1
19.7	40	-0.164362	0.0771282	-0.453773	-0.344402	-0.199852	-0.00114115	31.0511	-0.2
19.7	60	0.278875	0.0716777	-0.028993	-0.308848	0.195658	-0.00012512	27.5591	0.2
19.7	50	0.0576761	0.0755366	-0.266471	-0.336882	0.00355475	-0.0031416	29.1941	0
19.7	55	0.167516	0.0735942	-0.150916	-0.326391	0.104673	0.00847116	28.3456	0.1
19.7	80	0.686727	0.0553798	0.529141	-0.200631	0.600476	0.00188171	25.4746	0.6
19.8	10	-0.799643	0.0550695	-0.854755	-0.20228	-0.801095	0.00204534	37.5044	-0.8
19.7	70	0.492466	0.0639222	0.241984	-0.257505	0.398284	-0.0108221	26.2467	0.4
19.7	65	0.385868	0.0700567	0.103777	-0.290863	0.302822	0.000220099	26.8684	0.3
19.7	75	0.591891	0.0613605	0.386965	-0.232904	0.498468	-0.0153266	25.809	0.5
19.7	85	0.776889	0.0481149	0.663279	-0.160428	0.69351	-0.0188862	25.2463	0.7
19.7	90	0.858658	0.0420939	0.789951	-0.128888	0.800036	-0.00445358	25.1767	0.8
19.8	15	-0.697471	0.0616869	-0.791944	-0.238467	-0.701075	-0.00627915	36.3872	-0.7
19.8	40	-0.163771	0.0774487	-0.453484	-0.339983	-0.203659	-0.00447388	31.0507	-0.2
19.8	20	-0.594037	0.0663201	-0.730085	-0.270295	-0.600505	0.00435199	35.2599	-0.6
19.8	25	-0.489228	0.0690324	-0.667587	-0.295596	-0.502716	-0.000127624	34.1708	-0.5
19.8	50	0.0574312	0.0785641	-0.262631	-0.341153	0.000462364	-0.00528778	29.165	0
19.8	35	-0.274339	0.0773558	-0.530206	-0.336667	-0.301089	0.000986026	32.0355	-0.3
19.8	65	0.386011	0.0689091	0.104425	-0.28722	0.301147	0.00226244	26.8443	0.3
19.8	60	0.27845	0.073513	-0.0305428	-0.309142	0.199063	-0.00730353	27.5394	0.2
19.8	30	-0.382078	0.0703957	-0.603331	-0.312728	-0.40611	-0.00559874	33.1001	-0.4
19.8	45	-0.0538292	0.0766348	-0.363697	-0.341308	-0.0994535	-0.00492611	30.0603	-0.1
19.8	70	0.490658	0.0658472	0.244201	-0.263395	0.403121	-0.00875926	26.2572	0.4
19.8	55	0.169185	0.0752191	-0.152351	-0.328647	0.0963578	-0.000760213	28.2979	0.1
19.8	80	0.686565	0.0561753	0.528631	-0.19882	0.597921	-0.00855131	25.4425	0.6
19.8	85	0.775665	0.0468136	0.663742	-0.159902	0.702151	-0.00242392	25.2536	0.7
19.9	20	-0.593974	0.0644368	-0.730407	-0.26441	-0.599779	-0.00512039	35.2029	-0.6
19.9	25	-0.489303	0.0699073	-0.667117	-0.297602	-0.499145	-0.00212921	34.1259	-0.5
19.8	75	0.591394	0.0634031	0.386496	-0.235533	0.498694	0.00303721	25.7809	0.5
19.9	15	-0.696882	0.0626232	-0.79186	-0.239521	-0.702492	0.00207863	36.3481	-0.7
19.9	30	-0.382072	0.0741245	-0.602125	-0.320122	-0.399979	9.79016e-05	33.0714	-0.4
19.9	10	-0.799765	0.0550843	-0.855818	-0.1985	-0.80183	-0.00527402	37.4788	-0.8
19.9	50	0.0575247	0.0765393	-0.26199	-0.338938	-0.00459456	-0.00190375	29.1293	0
19.9	35	-0.274279	0.0758395	-0.532019	-0.332496	-0.299807	-0.00581003	32.0227	-0.3
19.9	40	-0.16331	0.0778789	-0.454212	-0.348297	-0.200673	-0.00305875	31.0122	-0.2
19.8	90	0.857709	0.0406309	0.789615	-0.127219	0.801323	0.00597236	25.1642	0.8
19.9	45	-0.0542327	0.0755541	-0.364555	-0.340963	-0.0925607	0.00270709	30.065	-0.1
19.9	55	0.168626	0.0742082	-0.150566	-0.325565	0.0974945	0.00279495	28.2939	0.1
19.9	60	0.27801	0.0711341	-0.0288827	-0.307388	0.201121	0.0038553	27.5182	0.2
19.9	65	0.386087	0.0691039	0.105045	-0.287374	0.298277	0.00873886	26.8534	0.3
19.9	75	0.591491	0.0618927	0.387598	-0.235526	0.499568	0.000140654	25.7714	0.5
19.9	70	0.491415	0.0655234	0.243114	-0.260797	0.401026	-0.0093719	26.2358	0.4
19.9	85	0.776142	0.0461016	0.664238	-0.159324	0.698985	-0.00258235	25.2151	0.7
20	10	-0.799335	0.0553799	-0.855582	-0.200169	-0.800184	0.00876498	37.4265	-0.8
19.9	80	0.686558	0.0547902	0.528268	-0.202153	0.59952	0.0147475	25.4257	0.6
20	15	-0.697953	0.0603297	-0.791342	-0.234864	-0.701113	-8.79018e-05	36.2943	-0.7
19.9	90	0.858214	0.0424332	0.789975	-0.130381	0.800163	-0.00850492	25.1348	0.8
20	20	-0.593933	0.0659169	-0.730829	-0.269106	-0.599695	-0.00108702	35.1939	-0.6
20	25	-0.489265	0.071231	-0.668952	-0.299787	-0.500094	0.00322026	34.1178	-0.5
20	45	-0.0540927	0.0782458	-0.360575	-0.345486	-0.10453	-0.00820887	30.0307	-0.1
20	30	-0.382236	0.0745025	-0.602427	-0.319494	-0.397989	0.00104079	33.0447	-0.4
20	65	0.385231	0.0695542	0.10739	-0.290076	0.2989	0.00700786	26.8124	0.3
20	55	0.168864	0.0761209	-0.151577	-0.327304	0.0975545	0.00654155	28.2772	0.1
20	50	0.0579858	0.0777235	-0.26116	-0.338291	-0.00366403	-0.00918744	29.0974	0
20	60	0.277785	0.0731297	-0.0272382	-0.308889	0.19967	-0.0136403	27.4995	0.2
20	35	-0.274455	0.0758372	-0.53314	-0.329576	-0.293344	-0.00053376	32.0154	-0.3
20	40	-0.165456	0.0785619	-0.451841	-0.349878	-0.194039	0.0083212	30.9921	-0.2
20	75	0.59133	0.0613088	0.386957	-0.23148	0.505868	-0.00790643	25.7551	0.5
20	70	0.490232	0.0659569	0.245985	-0.259808	0.403811	-0.00848323	26.2175	0.4
20	85	0.775734	0.0481172	0.663782	-0.163766	0.701421	0.00714586	25.1956	0.7
20	80	0.686158	0.0563098	0.529462	-0.201216	0.601677	-0.00705372	25.4224	0.6
20.1	20	-0.594166	0.0670779	-0.730567	-0.276465	-0.601283	0.00297128	35.1548	-0.6
20.1	10	-0.798867	0.0555754	-0.855818	-0.197899	-0.804549	-0.00178607	37.4088	-0.8
20	90	0.857926	0.0425847	0.789919	-0.129374	0.798058	-0.00321578	25.1293	0.8
20.1	35	-0.274446	0.0739379	-0.530951	-0.332499	-0.300158	0.00423813	31.9567	-0.3
20.1	15	-0.697064	0.0590478	-0.791697	-0.236647	-0.703341	0.0135506	36.2499	-0.7
20.1	25	-0.489316	0.0723334	-0.667856	-0.301524	-0.495744	-0.00451845	34.059	-0.5
20.1	50	0.0569136	0.0787889	-0.263928	-0.344288	0.00272948	0.00456316	29.0803	0
20.1	30	-0.383678	0.0725387	-0.602105	-0.317087	-0.399264	0.00142962	33.0256	-0.4
20.1	45	-0.0547782	0.0755139	-0.362363	-0.344514	-0.0962433	0.00661967	30.0014	-0.1
20.1	40	-0.164574	0.0759034	-0.451532	-0.341962	-0.203423	0.00750999	30.9537	-0.2
20.1	55	0.168207	0.0747923	-0.150349	-0.32692	0.100472	-0.00504083	28.2331	0.1
20.1	65	0.385911	0.0689382	0.10674	-0.284505	0.300216	0.000884024	26.8108	0.3
20.1	60	0.278203	0.0720962	-0.0283978	-0.310194	0.198055	0.0027683	27.488	0.2
20.1	85	0.776739	0.0475628	0.663225	-0.163356	0.697818	-0.0017644	25.1826	0.7
20.1	70	0.490907	0.066785	0.244386	-0.266595	0.394918	-0.000886054	26.2257	0.4
20.2	10	-0.799704	0.0561617	-0.854864	-0.204497	-0.798974	0.00482176	37.3488	-0.8
20.1	80	0.686518	0.0520862	0.528824	-0.195047	0.601351	0.0110282	25.392	0.6
20.1	75	0.590441	0.0620292	0.388606	-0.232473	0.499942	0.00512152	25.746	0.5
20.2	20	-0.594621	0.0663459	-0.729782	-0.270237	-0.597491	-0.00597704	35.1187	-0.6
20.2	25	-0.489166	0.071	-0.668736	-0.298007	-0.497934	-0.00417999	34.022	-0.5
20.1	90	0.858313	0.0414802	0.790373	-0.128467	0.797598	-0.00929297	25.094	0.8
20.2	30	-0.3824	0.0712188	-0.603154	-0.314613	-0.397056	-0.00721895	32.9953	-0.4
20.2	15	-0.697415	0.0608298	-0.79307	-0.236817	-0.700082	-0.00114903	36.2097	-0.7
20.2	35	-0.274582	0.0748621	-0.529546	-0.331873	-0.302965	-0.0111126	31.9227	-0.3
20.2	45	-0.0535907	0.076881	-0.363869	-0.342551	-0.100361	-0.00860913	29.9523	-0.1
20.2	40	-0.164963	0.0763392	-0.451756	-0.335729	-0.199276	-0.00112794	30.9399	-0.2
20.2	55	0.167239	0.0762088	-0.151018	-0.329657	0.102246	0.000688969	28.2028	0.1
20.2	60	0.27911	0.0719635	-0.0281028	-0.310523	0.198301	0.00505875	27.429	0.2
20.2	70	0.490892	0.0666667	0.244462	-0.263793	0.401722	0.0081444	26.1768	0.4
20.2	50	0.057166	0.0741795	-0.262376	-0.334769	-0.00208028	0.000769936	29.0416	0
20.2	65	0.385758	0.0689578	0.104338	-0.289721	0.301104	0.0113208	26.787	0.3
20.2	85	0.776431	0.0471253	0.663728	-0.160934	0.695386	0.000411946	25.1546	0.7
20.2	75	0.590538	0.0593492	0.388647	-0.230716	0.498767	-0.00151801	25.716	0.5
20.2	80	0.686023	0.0544767	0.530412	-0.195946	0.598461	-0.00221644	25.3919	0.6
20.3	10	-0.799606	0.0561807	-0.85521	-0.206922	-0.804895	0.00673178	37.2925	-0.8
20.2	90	0.858954	0.0390752	0.788155	-0.124389	0.796388	-0.00220822	25.0895	0.8
20.3	15	-0.69783	0.0627325	-0.791431	-0.240363	-0.698905	-0.00267837	36.1864	-0.7
20.3	20	-0.593788	0.0655488	-0.730772	-0.270571	-0.600374	0.0143731	35.0771	-0.6
20.3	30	-0.382943	0.0730367	-0.601404	-0.319471	-0.397707	0.00138828	32.9331	-0.4
20.3	25	-0.490107	0.0730751	-0.666376	-0.305056	-0.496762	-0.00779946	34.0134	-0.5
20.3	50	0.056864	0.0761035	-0.259895	-0.338013	-0.00140495	0.0127326	29.0646	0
20.3	40	-0.163742	0.0792361	-0.453858	-0.341128	-0.199279	0.00247031	30.9218	-0.2
20.3	35	-0.274109	0.0775893	-0.531988	-0.334781	-0.295947	-0.0152885	31.9341	-0.3
20.3	60	0.276715	0.073815	-0.0249522	-0.310131	0.20257	-0.00535433	27.4546	0.2
20.3	45	-0.0533623	0.0765076	-0.363907	-0.341293	-0.0966704	0.00136254	29.9266	-0.1
20.3	55	0.168035	0.0742267	-0.151689	-0.326903	0.0984003	0.00595957	28.2109	0.1
20.3	65	0.384559	0.0691296	0.108729	-0.28545	0.298017	-0.00608721	26.7952	0.3
20.3	70	0.490601	0.0649546	0.247306	-0.262037	0.401074	0.000130599	26.1779	0.4
20.3	80	0.686446	0.0540338	0.529311	-0.194098	0.596456	-0.0127197	25.358	0.6
20.3	75	0.589996	0.0622196	0.389712	-0.23324	0.503149	0.000228258	25.7018	0.5
20.3	90	0.857554	0.0423221	0.790097	-0.129706	0.803438	0.00300494	25.0781	0.8
20.3	85	0.775181	0.0484077	0.664389	-0.165294	0.700705	-0.000608026	25.144	0.7
20.4	10	-0.799915	0.0566231	-0.855636	-0.205775	-0.798768	-0.00198612	37.2448	-0.8
20.4	25	-0.489359	0.0676583	-0.667523	-0.292417	-0.502397	0.00388098	33.9508	-0.5
20.4	20	-0.594243	0.066394	-0.730055	-0.273387	-0.602921	-0.00446781	35.0424	-0.6
20.4	15	-0.697541	0.0622275	-0.792947	-0.240588	-0.696539	-0.00297156	36.1295	-0.7
20.4	50	0.0569012	0.0762937	-0.261475	-0.335238	-0.00209176	0.000872981	29.0339	0
20.4	35	-0.274556	0.075783	-0.532925	-0.337193	-0.298314	0.00766443	31.8696	-0.3
20.4	30	-0.383181	0.0722259	-0.603314	-0.316355	-0.397479	-0.00293292	32.9137	-0.4
20.4	40	-0.165346	0.0778334	-0.453207	-0.343337	-0.192847	-0.00107231	30.8962	-0.2
20.4	45	-0.0538173	0.078853	-0.36343	-0.346396	-0.0980312	-0.00811423	29.9144	-0.1
20.4	75	0.590974	0.0624225	0.38964	-0.236184	0.496831	-0.000134535	25.6915	0.5
20.4	55	0.168318	0.0760111	-0.151241	-0.326177	0.0997784	-0.00688617	28.1903	0.1
20.4	70	0.490252	0.0639083	0.244959	-0.262007	0.404389	0.000472895	26.1783	0.4
20.4	65	0.385456	0.0686729	0.107615	-0.290263	0.298081	0.00389105	26.7344	0.3
20.4	60	0.278407	0.0732286	-0.0247248	-0.312855	0.191501	0.00383142	27.4188	0.2
20.4	85	0.775255	0.0480553	0.665088	-0.163958	0.700678	-0.00164695	25.126	0.7
20.4	80	0.685457	0.0536891	0.531498	-0.197802	0.59859	0.00253819	25.3733	0.6
20.5	15	-0.697495	0.0597162	-0.792086	-0.236685	-0.69946	0.00260264	36.0883	-0.7
20.4	90	0.857986	0.0408242	0.789552	-0.128936	0.79772	0.00325562	25.038	0.8
20.5	10	-0.799165	0.0558228	-0.856734	-0.20202	-0.802538	-0.00531726	37.2145	-0.8
20.5	25	-0.488237	0.0704878	-0.669196	-0.298634	-0.502083	0.00322973	33.935	-0.5
20.5	45	-0.0542446	0.076967	-0.360244	-0.341771	-0.104042	-0.00649105	29.9178	-0.1
20.5	30	-0.382122	0.0728233	-0.601689	-0.325172	-0.399275	0.00916254	32.8639	-0.4
20.5	20	-0.59497	0.067478	-0.729803	-0.273109	-0.60072	-0.00618154	34.9976	-0.6
20.5	35	-0.274331	0.0747251	-0.530806	-0.334353	-0.303587	-6.38407e-05	31.8441	-0.3
20.5	40	-0.164858	0.0790077	-0.452084	-0.34236	-0.199511	-0.0108563	30.8757	-0.2
20.5	50	0.0572034	0.0760671	-0.262974	-0.337428	0.00303974	-0.00755255	28.9867	0
20.5	70	0.489026	0.0659984	0.249744	-0.259729	0.398989	-0.00756637	26.1626	0.4
20.5	60	0.278222	0.0722656	-0.0263896	-0.311273	0.20166	0.00604042	27.4056	0.2
20.5	65	0.383957	0.0713311	0.108462	-0.291431	0.305371	-0.00672344	26.7148	0.3
20.5	55	0.167574	0.0775334	-0.14931	-0.330767	0.0960696	-0.00484243	28.1806	0.1
20.5	75	0.590363	0.060909	0.389613	-0.229397	0.498894	-0.0117384	25.6894	0.5
20.5	90	0.857718	0.0399308	0.789911	-0.126198	0.802414	0.0100841	25.0255	0.8
20.5	80	0.686201	0.0547074	0.530507	-0.199247	0.595977	0.00532064	25.3534	0.6
20.6	15	-0.696815	0.0613863	-0.793789	-0.240301	-0.701532	0.00149237	36.0607	-0.7
20.6	10	-0.79966	0.0545807	-0.854863	-0.198537	-0.799272	0.00173338	37.1704	-0.8
20.5	85	0.775047	0.0479401	0.666271	-0.166008	0.702475	0.00540165	25.1122	0.7
20.6	30	-0.381222	0.0745581	-0.605267	-0.321302	-0.40023	-0.00556891	32.8297	-0.4
20.6	25	-0.488684	0.0703468	-0.668917	-0.296681	-0.500425	-0.00396954	33.8824	-0.5
20.6	35	-0.275367	0.076152	-0.529484	-0.336284	-0.300406	0.00421433	31.8255	-0.3
20.6	20	-0.59494	0.066126	-0.728748	-0.27175	-0.600033	0.00176226	34.9586	-0.6
20.6	45	-0.0532044	0.076778	-0.362581	-0.338301	-0.0990569	-0.00534027	29.8735	-0.1
20.6	40	-0.164678	0.0773165	-0.450773	-0.339324	-0.199653	-0.0114928	30.8483	-0.2
20.6	50	0.0559097	0.0761166	-0.261772	-0.340363	0.00869389	0.00637255	28.9744	0
20.6	55	0.168087	0.0744437	-0.149176	-0.324653	0.0990085	-0.0021999	28.155	0.1
20.6	75	0.589735	0.0617258	0.39093	-0.234635	0.49905	-0.00302592	25.675	0.5
20.6	60	0.277143	0.0742098	-0.0248281	-0.313342	0.201392	0.00110903	27.3932	0.2
20.6	70	0.48903	0.0670109	0.249082	-0.264626	0.401258	0.000423549	26.1473	0.4
20.7	10	-0.799588	0.0568862	-0.855732	-0.200967	-0.799439	-0.00738694	37.1338	-0.8
20.6	65	0.384676	0.0704563	0.107929	-0.291282	0.304339	-0.000718104	26.7189	0.3
20.7	15	-0.698087	0.0625858	-0.791862	-0.240616	-0.698557	0.000328821	36.0292	-0.7
20.6	85	0.775769	0.047284	0.665476	-0.161868	0.697004	-0.00306704	25.0893	0.7
20.6	80	0.685664	0.055645	0.531578	-0.201049	0.595206	-0.00391098	25.3002	0.6
20.7	20	-0.594055	0.0686338	-0.731185	-0.276617	-0.600212	-0.00861825	34.9223	-0.6
20.6	90	0.857528	0.042611	0.790164	-0.131239	0.798095	0.00426406	25.0159	0.8
20.7	25	-0.489304	0.0708101	-0.668858	-0.301842	-0.501828	0.0065008	33.8654	-0.5
20.7	45	-0.0546782	0.0772909	-0.363015	-0.343202	-0.0981818	-0.00264029	29.8497	-0.1
20.7	30	-0.382895	0.0739444	-0.604453	-0.320981	-0.395759	-0.00176927	32.8086	-0.4
20.7	35	-0.275041	0.0778713	-0.532019	-0.34049	-0.294619	-3.15428e-05	31.8003	-0.3
20.7	55	0.167913	0.0753941	-0.146608	-0.329093	0.0951804	0.00528638	28.1306	0.1
20.7	50	0.0570762	0.0774505	-0.259828	-0.344303	-0.00336442	0.000454371	28.9705	0
20.7	40	-0.165172	0.0769166	-0.450622	-0.34447	-0.197663	0.00339773	30.819	-0.2
20.7	60	0.276892	0.0728556	-0.0228909	-0.310131	0.199607	0.00168286	27.3829	0.2
20.7	65	0.384556	0.0691338	0.108658	-0.289739	0.298797	0.00130203	26.6828	0.3
20.7	80	0.684472	0.0557967	0.533052	-0.201352	0.602045	0.0025436	25.3158	0.6
20.7	70	0.489555	0.0665207	0.247367	-0.262708	0.40278	-0.00640173	26.1136	0.4
20.7	75	0.589402	0.0605458	0.391923	-0.230061	0.502192	0.00535182	25.6764	0.5
20.8	15	-0.697765	0.0623324	-0.791986	-0.243734	-0.699414	0.00169733	35.9792	-0.7
20.7	90	0.857722	0.0414399	0.78955	-0.128495	0.803456	-0.00249199	24.9902	0.8
20.7	85	0.774712	0.048866	0.666029	-0.166391	0.70419	0.00433526	25.0676	0.7
20.8	10	-0.799845	0.0576929	-0.856334	-0.208079	-0.800888	-0.0024428	37.1039	-0.8
20.8	20	-0.594358	0.0663909	-0.733227	-0.274854	-0.597881	0.00196906	34.9139	-0.6
20.8	25	-0.489887	0.0723215	-0.668898	-0.306024	-0.498274	-0.00159749	33.851	-0.5
20.8	40	-0.164732	0.0785127	-0.452095	-0.346685	-0.202244	0.00282015	30.7998	-0.2
20.8	35	-0.274255	0.0764787	-0.530289	-0.336845	-0.299928	-0.00148717	31.7592	-0.3
20.8	30	-0.383725	0.0721417	-0.600929	-0.317056	-0.395069	0.00512882	32.7926	-0.4
20.8	50	0.0554586	0.078952	-0.258594	-0.344225	0.00103156	0.00964967	28.9413	0
20.8	55	0.166044	0.077097	-0.146636	-0.32846	0.100258	0.0050831	28.1193	0.1
20.8	45	-0.053901	0.0753063	-0.362769	-0.336455	-0.103746	-0.000397825	29.8158	-0.1
20.8	75	0.590463	0.058954	0.388485	-0.226702	0.497899	-0.000260824	25.6271	0.5
20.8	65	0.384934	0.0684162	0.108782	-0.286872	0.297134	0.00413933	26.676	0.3
20.8	60	0.277164	0.0725523	-0.0250617	-0.307185	0.200353	0.001205	27.36	0.2
20.8	70	0.48846	0.06475	0.249329	-0.262354	0.403923	0.00582301	26.1013	0.4
20.8	90	0.857375	0.0385941	0.789596	-0.122757	0.803036	0.0107374	24.9778	0.8
20.8	80	0.684454	0.0564628	0.531375	-0.201117	0.601155	-0.00260262	25.2937	0.6
20.9	10	-0.799711	0.0576023	-0.856927	-0.209026	-0.798496	7.86225e-05	37.0361	-0.8
20.8	85	0.774931	0.0469021	0.665389	-0.163015	0.698981	0.00982695	25.0603	0.7
20.9	15	-0.697802	0.0626123	-0.793114	-0.242356	-0.696779	0.00185489	35.9467	-0.7
20.9	20	-0.594829	0.0686303	-0.730503	-0.280483	-0.599071	-0.00276503	34.8489	-0.6
20.9	25	-0.490085	0.0713783	-0.667225	-0.303755	-0.49907	-0.00482981	33.7984	-0.5
20.9	30	-0.383411	0.0728431	-0.601038	-0.320247	-0.398276	0.0124595	32.742	-0.4
20.9	35	-0.274276	0.0768692	-0.532301	-0.337473	-0.294926	-0.00202865	31.7335	-0.3
20.9	40	-0.165296	0.0775052	-0.45108	-0.34571	-0.201287	0.00881508	30.7504	-0.2
20.9	50	0.0566222	0.077263	-0.259675	-0.336655	-0.000959502	-0.0154921	28.9089	0
20.9	45	-0.0541919	0.0775647	-0.359774	-0.344653	-0.0993275	0.000855151	29.8233	-0.1
20.9	55	0.166838	0.0750611	-0.14659	-0.329241	0.1	-0.000789209	28.0878	0.1
20.9	60	0.276377	0.0717088	-0.0212892	-0.309943	0.19862	0.000743716	27.3524	0.2
20.9	65	0.383558	0.0696272	0.110755	-0.284557	0.300791	-0.00385679	26.673	0.3
20.9	75	0.589567	0.062322	0.390487	-0.235197	0.502314	-0.00501111	25.6233	0.5
20.9	70	0.4887	0.0660418	0.249902	-0.263514	0.39961	0.0036036	26.0958	0.4
20.9	80	0.685296	0.0557995	0.530633	-0.2	0.602078	-0.00469018	25.291	0.6
20.9	90	0.857157	0.0411997	0.791438	-0.130104	0.8023	0.0103217	24.9707	0.8
20.9	85	0.77456	0.0482896	0.666233	-0.164423	0.70009	-0.00153198	25.0637	0.7
21	10	-0.800077	0.0578088	-0.854788	-0.208619	-0.798714	0.00123775	37.0074	-0.8
21	15	-0.696802	0.061272	-0.793727	-0.243014	-0.701425	0.00246503	35.8999	-0.7
21	20	-0.593923	0.067815	-0.731699	-0.2795	-0.599473	0.00394276	34.8075	-0.6
21	50	0.0565046	0.0785004	-0.259408	-0.338906	0.00183639	-0.00943811	28.9099	0
21	35	-0.273825	0.0762695	-0.53	-0.333577	-0.300916	-0.00584437	31.7046	-0.3
21	25	-0.489012	0.0696194	-0.668831	-0.299223	-0.498849	0.00826918	33.7592	-0.5
21	30	-0.383159	0.0756327	-0.602043	-0.323864	-0.399595	0.000409213	32.7309	-0.4
21	45	-0.0551497	0.0764278	-0.361109	-0.343799	-0.100348	0.00318886	29.7577	-0.1
21	65	0.384111	0.070591	0.112094	-0.288291	0.297197	-0.00498012	26.6592	0.3
21	40	-0.164664	0.0797369	-0.449921	-0.348318	-0.204903	-0.00295728	30.718	-0.2
21	55	0.166053	0.0782018	-0.14509	-0.332124	0.100737	-0.00383959	28.0685	0.1
21	60	0.276559	0.0717368	-0.0209553	-0.309328	0.195834	0.00488665	27.3142	0.2
21	85	0.773794	0.0503869	0.667594	-0.167859	0.702176	-0.00123281	25.0482	0.7
21	70	0.488516	0.06481	0.252049	-0.260484	0.398082	0.00146258	26.0814	0.4
21	90	0.856977	0.039915	0.790516	-0.125494	0.801903	0.0101827	24.9335	0.8
21	80	0.684616	0.0564522	0.531601	-0.201866	0.604355	-0.000361174	25.2589	0.6
21	75	0.589072	0.0591767	0.391298	-0.229574	0.50266	0.000985644	25.6078	0.5
21.1	20	-0.593994	0.067924	-0.731217	-0.274198	-0.601022	-0.00583066	34.8008	-0.6
21.1	15	-0.697883	0.0618655	-0.793166	-0.244803	-0.699363	0.00476278	35.8746	-0.7
21.1	25	-0.489855	0.0730294	-0.668528	-0.301473	-0.498422	-0.00598264	33.7227	-0.5
21.1	10	-0.799164	0.0580557	-0.857239	-0.211346	-0.80154	0.00401668	36.9744	-0.8
21.1	30	-0.382922	0.0755512	-0.6035	-0.326492	-0.397176	0.00020472	32.6968	-0.4
21.1	45	-0.0547438	0.0786446	-0.360555	-0.34466	-0.100592	-0.00839953	29.7602	-0.1
21.1	55	0.166863	0.0741167	-0.147253	-0.326917	0.0995178	0.00982071	28.0526	0.1
21.1	50	0.055576	0.0776793	-0.258433	-0.342606	0.000622042	0.00712958	28.8908	0
21.1	35	-0.274957	0.0745737	-0.527532	-0.333333	-0.305044	-0.00327219	31.6745	-0.3
21.1	60	0.277034	0.0741442	-0.0233234	-0.309191	0.198442	-0.000292291	27.2992	0.2
21.1	40	-0.165498	0.0774435	-0.450709	-0.343531	-0.200073	-9.44079e-05	30.7105	-0.2
21.1	65	0.384737	0.0711189	0.109118	-0.288021	0.296945	-0.00959957	26.6198	0.3
21.1	70	0.48824	0.0646579	0.250936	-0.260407	0.40246	-0.000836687	26.057	0.4
21.1	75	0.588992	0.0609103	0.392896	-0.231409	0.498809	0.00465936	25.5898	0.5
21.1	80	0.68459	0.0553162	0.532217	-0.200778	0.605437	-0.000485501	25.2406	0.6
21.1	85	0.774285	0.047823	0.667686	-0.164449	0.695537	0.00390516	25.0259	0.7
21.1	90	0.856209	0.0408905	0.791455	-0.125956	0.802512	0.00544824	24.9353	0.8
21.2	20	-0.594221	0.0683435	-0.732271	-0.276365	-0.598367	-0.0042648	34.7646	-0.6
21.2	30	-0.382977	0.0762222	-0.602132	-0.322237	-0.398617	-0.00283893	32.6647	-0.4
21.2	40	-0.164679	0.0779251	-0.450429	-0.341714	-0.201093	-0.00295886	30.6847	-0.2
21.2	10	-0.799922	0.0586921	-0.855948	-0.207815	-0.800783	-0.00780294	36.9113	-0.8
21.2	15	-0.698234	0.0616615	-0.792622	-0.241822	-0.701148	-0.0118583	35.8072	-0.7
21.2	25	-0.488548	0.0729372	-0.669571	-0.300851	-0.499291	-0.00788101	33.692	-0.5
21.2	45	-0.0556819	0.0774087	-0.358782	-0.343097	-0.10182	-0.00491134	29.7275	-0.1
21.2	35	-0.273838	0.0755478	-0.531694	-0.330207	-0.297569	-0.00943963	31.6435	-0.3
21.2	50	0.0555277	0.0778308	-0.257975	-0.340473	0.000421566	-0.00649415	28.8637	0
21.2	55	0.167067	0.0741192	-0.145778	-0.32536	0.0957571	0.00499722	28.0203	0.1
21.2	80	0.683375	0.0568526	0.532907	-0.200138	0.611345	-0.00860826	25.2375	0.6
21.2	60	0.276353	0.0739712	-0.0222495	-0.310081	0.201582	-0.00232693	27.2649	0.2
21.3	20	-0.595016	0.0678415	-0.730853	-0.275061	-0.596725	0.000267551	34.7236	-0.6
21.2	70	0.487028	0.0664877	0.251792	-0.258159	0.401992	-0.00387117	26.0669	0.4
21.2	85	0.773201	0.0493905	0.66817	-0.165746	0.701997	0.00262612	25.0184	0.7
21.2	75	0.589063	0.0621327	0.393199	-0.23356	0.496272	-0.00159089	25.559	0.5
21.2	65	0.384208	0.0697172	0.110669	-0.290225	0.297942	0.00366412	26.5989	0.3
21.3	10	-0.799606	0.0574177	-0.856322	-0.209499	-0.800535	0.00199591	36.8701	-0.8
21.3	15	-0.697883	0.064413	-0.793102	-0.250452	-0.700686	-0.00131535	35.8122	-0.7
21.2	90	0.857542	0.0404671	0.789654	-0.126221	0.800342	0.00318687	24.9005	0.8
21.3	45	-0.0539046	0.0773032	-0.359854	-0.343246	-0.106273	0.00440166	29.7354	-0.1
21.3	30	-0.383109	0.0737433	-0.603033	-0.32107	-0.399325	0.0017484	32.631	-0.4
21.3	25	-0.489349	0.0728987	-0.668322	-0.303161	-0.50379	-0.00141631	33.6689	-0.5
21.3	40	-0.165317	0.0793342	-0.449323	-0.344047	-0.201853	-0.0104636	30.6509	-0.2
21.3	60	0.275172	0.0744965	-0.0209341	-0.313896	0.205288	0.0057463	27.2705	0.2
21.3	50	0.055481	0.0758944	-0.257752	-0.340355	0.000769093	-0.00934455	28.8507	0
21.3	35	-0.274584	0.0774917	-0.528874	-0.338017	-0.298818	-0.00947306	31.6086	-0.3
21.3	65	0.383566	0.0689733	0.114055	-0.284657	0.296485	-0.00190918	26.5967	0.3
21.3	55	0.166335	0.075774	-0.144489	-0.330209	0.101256	0.0131292	28.0217	0.1
21.3	70	0.487781	0.0651197	0.252543	-0.260648	0.39552	-0.00522906	26.011	0.4
21.3	75	0.58911	0.0609772	0.392132	-0.232302	0.498936	-0.00497636	25.549	0.5
21.3	80	0.683468	0.0569551	0.533267	-0.199521	0.602175	-0.00935718	25.2032	0.6
21.3	85	0.774226	0.0488474	0.665134	-0.164098	0.702492	4.53494e-05	24.9986	0.7
21.4	20	-0.595361	0.0686089	-0.731068	-0.278155	-0.598104	-0.000105787	34.7001	-0.6
21.4	15	-0.696821	0.0623763	-0.792928	-0.244652	-0.703562	0.0046741	35.7423	-0.7
21.3	90	0.857528	0.0415682	0.791008	-0.12925	0.795463	0.00459759	24.8815	0.8
21.4	10	-0.799693	0.0586364	-0.857175	-0.213351	-0.800818	0.00190019	36.8275	-0.8
21.4	25	-0.489402	0.0715417	-0.667756	-0.302316	-0.498699	-0.00235578	33.6271	-0.5
21.4	30	-0.383564	0.0714988	-0.600754	-0.317251	-0.397866	0.00401993	32.6097	-0.4
21.4	35	-0.275089	0.0774558	-0.530077	-0.338268	-0.299959	-2.90858e-05	31.5782	-0.3
21.4	50	0.0557781	0.0746271	-0.258495	-0.335947	0.00232151	0.0112109	28.799	0
21.4	60	0.275768	0.0710685	-0.0194031	-0.306034	0.195921	0.00272769	27.2184	0.2
21.4	55	0.166001	0.0763736	-0.145619	-0.328679	0.102016	-0.00209572	28.0164	0.1
21.4	40	-0.165638	0.0768806	-0.44975	-0.341276	-0.194937	-0.00714655	30.6306	-0.2
21.4	45	-0.0553125	0.078476	-0.357601	-0.347225	-0.102234	0.0091172	29.7052	-0.1
21.4	65	0.38305	0.0723747	0.113823	-0.294386	0.29839	-0.000629746	26.5902	0.3
21.4	70	0.487756	0.0669175	0.250314	-0.261262	0.405885	-0.00941149	26.0066	0.4
21.4	75	0.588596	0.0615813	0.393466	-0.230875	0.498913	-0.00351681	25.5574	0.5
21.4	80	0.68464	0.0556084	0.53248	-0.198392	0.603645	-0.0096369	25.1882	0.6
21.4	85	0.774102	0.0498528	0.667782	-0.164481	0.69718	-0.0141432	24.9803	0.7
21.5	20	-0.594595	0.0679605	-0.731031	-0.278287	-0.598677	0.000552704	34.6319	-0.6
21.4	90	0.856659	0.040777	0.791088	-0.127473	0.801579	0.00328775	24.8768	0.8
21.5	10	-0.799491	0.0565057	-0.856623	-0.207548	-0.800182	0.00547423	36.7652	-0.8
21.5	35	-0.276124	0.0749952	-0.528834	-0.333908	-0.29817	-0.0066524	31.561	-0.3
21.5	30	-0.382824	0.0756035	-0.600945	-0.323425	-0.401186	-0.00820835	32.5501	-0.4
21.5	15	-0.697806	0.063615	-0.793752	-0.246166	-0.69881	-0.0030293	35.7082	-0.7
21.5	25	-0.489345	0.0704539	-0.667526	-0.301831	-0.503904	-0.00158064	33.5739	-0.5
21.5	40	-0.166018	0.076988	-0.448455	-0.341577	-0.195214	-0.00113698	30.5798	-0.2
21.5	45	-0.0547647	0.078689	-0.360693	-0.345491	-0.0964194	0.00353733	29.7059	-0.1
21.5	50	0.0557911	0.0768788	-0.258835	-0.339744	0.00374378	0.00186435	28.792	0
21.5	55	0.166946	0.0755935	-0.14666	-0.323569	0.100457	-0.0032778	27.9822	0.1
21.5	65	0.382881	0.0716772	0.112795	-0.294069	0.295646	-0.0014503	26.5527	0.3
21.5	70	0.488494	0.0673846	0.249147	-0.26318	0.404115	-0.00580836	25.978	0.4
21.5	80	0.683932	0.0540052	0.5326	-0.196919	0.602089	0.00211202	25.1777	0.6
21.5	60	0.274669	0.0752148	-0.0170025	-0.315157	0.199039	0.00544271	27.2494	0.2
21.5	85	0.773697	0.0489327	0.666746	-0.166829	0.700265	0.0104068	24.9417	0.7
21.5	75	0.588819	0.0610176	0.393633	-0.235092	0.49852	0.00684571	25.5168	0.5
21.5	90	0.856931	0.0408583	0.790714	-0.126298	0.798512	-0.000188573	24.8584	0.8
21.6	10	-0.799757	0.0584305	-0.857715	-0.215612	-0.798651	0.00600871	36.7452	-0.8
21.6	20	-0.594586	0.0682402	-0.730223	-0.276501	-0.596972	-0.000759182	34.5955	-0.6
21.6	15	-0.698208	0.0605742	-0.793006	-0.240178	-0.69899	0.00123647	35.6496	-0.7
21.6	25	-0.489837	0.0711261	-0.667307	-0.305705	-0.501264	0.00249752	33.542	-0.5
21.6	30	-0.382629	0.0747758	-0.601538	-0.322084	-0.40149	-0.0076968	32.5563	-0.4
21.6	55	0.166774	0.0764817	-0.144308	-0.330578	0.0955192	0.000736426	27.966	0.1
21.6	50	0.0554062	0.0749009	-0.256146	-0.338224	-0.000608096	0.00326449	28.767	0
21.6	40	-0.165503	0.0765519	-0.449072	-0.346277	-0.197712	0.00457326	30.5767	-0.2
21.6	60	0.274708	0.0737436	-0.0212756	-0.31289	0.212298	0.0152382	27.2017	0.2
21.6	35	-0.274426	0.0759918	-0.530204	-0.33426	-0.298597	0.0011532	31.5424	-0.3
21.6	70	0.487567	0.0654475	0.253631	-0.260236	0.398199	0	25.9882	0.4
21.6	85	0.773913	0.0472998	0.66772	-0.159862	0.697075	-0.00885188	24.9473	0.7
21.6	45	-0.0549231	0.0787108	-0.358621	-0.34474	-0.102467	-0.00961419	29.6471	-0.1
21.6	65	0.383701	0.0698598	0.111119	-0.290736	0.301474	-0.00382639	26.5468	0.3
21.6	80	0.683992	0.0564109	0.533184	-0.200425	0.601008	-0.0079533	25.1771	0.6
21.6	75	0.588761	0.0592311	0.393733	-0.229811	0.499286	0.00390579	25.4859	0.5
21.7	15	-0.698154	0.0629749	-0.793312	-0.24582	-0.698406	0.00578966	35.6431	-0.7
21.7	20	-0.594911	0.0685675	-0.730237	-0.278117	-0.599963	0.000747519	34.5629	-0.6
21.7	10	-0.800255	0.0570773	-0.856113	-0.210467	-0.799897	0.00888349	36.6948	-0.8
21.6	90	0.856617	0.0438742	0.791404	-0.132623	0.800484	-0.000517574	24.8466	0.8
21.7	25	-0.490096	0.0730637	-0.669488	-0.307534	-0.495424	-0.0034428	33.5307	-0.5
21.7	30	-0.383813	0.0737016	-0.60094	-0.323591	-0.399385	0.00717053	32.5185	-0.4
21.7	50	0.0556628	0.0775244	-0.258591	-0.341274	0.000829129	0.00621158	28.7439	0
21.7	35	-0.274606	0.0772725	-0.529725	-0.33581	-0.29644	-0.00988125	31.5242	-0.3
21.7	40	-0.166257	0.076177	-0.447179	-0.34148	-0.200697	-0.00589206	30.5433	-0.2
21.7	45	-0.0551796	0.0782469	-0.358404	-0.344844	-0.100158	0.00363435	29.6348	-0.1
[truncated: 11,481 more rows]
