# Supplementary material for: Energy efficiency trade-offs drive nucleotide usage in transcribed regions
Source: Nat Commun. 2016 Apr 21;7:11334. doi: 10.1038/ncomms11334 (PMC4844684; doi:10.1038/ncomms11334)
Supplement: Supplementary Data 12 — The trade-off between the cost of nucleotides and encoded amino acids; the simulation was run with GC skews only (AT skews were set to 0). The source code used to generate this data can be obtained from https://github.com/evolgeniusteam/nucleotideSkews/wiki. The amino acid cost data were obtained from PubMed ID: 11904428. [file ncomms11334-s13.xlsx]

## Sheet: S12 tradeoffs GC skews only
Supplementary Data12. The trade-off between the cost of nucleotides and encoded amino acids, GC skews only (AT skews were set to 0). See Methods for details. The source code used to generate this data can be obtained from https://github.com/evolgeniusteam/nucleotideSkews/wiki. The column name "AT1" means AT skews at ns sites. "overallSkews" refers to the overall AT and GC skews in the coding regi…
GC	overallGCbiase	AT1	GC1	AT2	GC2	AT4	GC4	aaAvgCost	overallGCskew
10	35	0.0651036	-0.23954	-0.301909	-0.567488	0.00306622	-0.292344	31.5183	-0.3
10	55	0.0690669	0.175496	-0.297515	-0.249973	0.00163076	0.0823416	31.4176	0.1
10	25	0.0645905	-0.453186	-0.305667	-0.705059	-0.0003267	-0.517057	31.5668	-0.5
10	45	0.0668628	-0.0332562	-0.301413	-0.416831	0.00271357	-0.0951283	31.4431	-0.1
10	10	0.0611602	-0.778223	-0.30832	-0.889771	2.45176e-05	-0.805771	31.6665	-0.8
10	30	0.064687	-0.343309	-0.304654	-0.64243	-0.00163233	-0.389209	31.5467	-0.4
10	50	0.0680497	0.0706762	-0.298924	-0.332713	0.00252226	0.015024	31.4523	0
10	40	0.0661988	-0.132942	-0.301642	-0.501852	-0.000959795	-0.200278	31.502	-0.2
10	15	0.0625316	-0.66828	-0.307324	-0.831218	-0.000697996	-0.722643	31.6427	-0.7
10	20	0.0631591	-0.561286	-0.307536	-0.770372	0.00121937	-0.60216	31.6112	-0.6
10	60	0.0697271	0.275336	-0.296962	-0.154034	0.00617974	0.17671	31.4012	0.2
10	65	0.0700785	0.370046	-0.294054	-0.0470995	0.00160655	0.292772	31.3562	0.3
10	90	0.0741702	0.828776	-0.288973	0.626253	-0.0063468	0.799859	31.3194	0.8
10	75	0.0717886	0.559446	-0.294871	0.184196	0.00717063	0.495468	31.3344	0.5
10.1	10	0.0619591	-0.776572	-0.309985	-0.893224	0.000474447	-0.807805	31.6506	-0.8
10	80	0.072387	0.653035	-0.291981	0.31337	0.00381026	0.595003	31.3359	0.6
10.1	15	0.0619372	-0.667626	-0.305891	-0.832819	-0.00491019	-0.703312	31.6348	-0.7
10.1	25	0.0636713	-0.452178	-0.30557	-0.708435	-0.0008524	-0.505101	31.5309	-0.5
10	85	0.0729198	0.742885	-0.290345	0.455655	0.000268679	0.702156	31.3331	0.7
10.1	20	0.0625913	-0.559172	-0.304832	-0.771037	0.00349586	-0.594072	31.6028	-0.6
10	70	0.0707027	0.461355	-0.294367	0.075068	-0.00315457	0.398798	31.366	0.4
10.1	30	0.0638324	-0.345872	-0.304619	-0.635923	0.00237143	-0.405767	31.5061	-0.4
10.1	50	0.0670816	0.0738711	-0.296371	-0.341416	0.000612613	0.0074989	31.4057	0
10.1	55	0.0685613	0.174306	-0.298176	-0.254104	0.00383327	0.105061	31.4125	0.1
10.1	40	0.0664275	-0.132836	-0.301169	-0.500801	-0.00145644	-0.186	31.4733	-0.2
10.1	45	0.0665683	-0.0292487	-0.299095	-0.420275	-9.52562e-05	-0.0968834	31.4597	-0.1
10.1	60	0.069564	0.272052	-0.296371	-0.152057	0.000454818	0.211065	31.3711	0.2
10.1	65	0.0694184	0.371117	-0.295669	-0.0482035	0	0.299443	31.3593	0.3
10.1	70	0.0707066	0.465518	-0.294526	0.0613355	-0.00534132	0.4113	31.3362	0.4
10.1	80	0.0731401	0.652289	-0.291022	0.312593	0.00140411	0.589465	31.3104	0.6
10.1	35	0.0662814	-0.239456	-0.304688	-0.56949	5.83839e-05	-0.294148	31.509	-0.3
10.1	75	0.0722341	0.558996	-0.293384	0.18497	0.00371637	0.502758	31.3137	0.5
10.1	85	0.0733751	0.741256	-0.291322	0.463217	-0.00180902	0.714407	31.2856	0.7
10.2	20	0.0628657	-0.560411	-0.306258	-0.769016	-1.29037e-05	-0.602538	31.5622	-0.6
10.2	15	0.0623858	-0.668274	-0.307434	-0.832174	0.000659737	-0.697583	31.6012	-0.7
10.1	90	0.0738394	0.828763	-0.288129	0.623715	-0.00656117	0.800413	31.2834	0.8
10.2	35	0.0656588	-0.23801	-0.30274	-0.573471	-0.00473453	-0.315594	31.4716	-0.3
10.2	10	0.0610473	-0.778009	-0.307626	-0.889458	0.00105566	-0.80023	31.6611	-0.8
10.2	55	0.0678895	0.17397	-0.296898	-0.251485	0.00291206	0.110704	31.3914	0.1
10.2	40	0.0662364	-0.13287	-0.301382	-0.497899	-0.00473962	-0.195983	31.4393	-0.2
10.2	25	0.0627781	-0.453207	-0.303312	-0.705126	0.000787475	-0.490479	31.5301	-0.5
10.2	50	0.0667234	0.0714854	-0.297456	-0.332162	-0.00111472	-0.0188514	31.4091	0
10.2	45	0.0668566	-0.0308517	-0.300258	-0.416537	0.00621391	-0.104465	31.4073	-0.1
10.2	30	0.0650587	-0.346925	-0.302889	-0.640684	-0.000305938	-0.384559	31.5019	-0.4
10.2	65	0.0684671	0.368694	-0.292231	-0.0458336	0.0046041	0.294196	31.3276	0.3
10.2	60	0.0681091	0.272801	-0.294961	-0.147221	-0.00724246	0.203247	31.361	0.2
10.2	70	0.0714759	0.466218	-0.293495	0.0623125	-0.00303478	0.392205	31.3193	0.4
10.2	85	0.0733083	0.742731	-0.291995	0.462113	0.00693095	0.68863	31.2754	0.7
10.3	35	0.0642854	-0.239969	-0.299534	-0.569667	-0.000744261	-0.29303	31.4633	-0.3
10.3	10	0.061232	-0.779057	-0.308393	-0.89167	-0.00517762	-0.793147	31.6097	-0.8
10.3	30	0.0642448	-0.34212	-0.304581	-0.647063	-0.000549466	-0.396431	31.4652	-0.4
10.2	75	0.0734543	0.561345	-0.293074	0.184837	-0.00610118	0.482476	31.2843	0.5
10.2	80	0.0732387	0.652019	-0.291626	0.316769	0.00640332	0.606719	31.2869	0.6
10.3	40	0.0658627	-0.133429	-0.300489	-0.494046	-0.00539885	-0.204982	31.4236	-0.2
10.3	20	0.0636102	-0.558256	-0.307731	-0.77004	-0.00559575	-0.601501	31.5392	-0.6
10.3	15	0.061968	-0.666885	-0.307137	-0.833411	-0.004372	-0.703312	31.5903	-0.7
10.2	90	0.0735505	0.828529	-0.286646	0.627214	-0.00305638	0.815672	31.2785	0.8
10.3	45	0.0667589	-0.03012	-0.299071	-0.414387	0.00631494	-0.0833891	31.382	-0.1
10.3	25	0.0638164	-0.450947	-0.306749	-0.707963	0.00462512	-0.506902	31.5159	-0.5
10.3	55	0.069558	0.176376	-0.298711	-0.249826	0.000408413	0.0768778	31.32	0.1
10.3	65	0.0699608	0.368981	-0.294723	-0.045306	0.00191532	0.310722	31.286	0.3
10.3	75	0.0713908	0.55851	-0.290227	0.183579	-0.00679308	0.500448	31.2642	0.5
10.3	50	0.0676433	0.0742729	-0.297514	-0.336363	-0.0012807	-0.00244288	31.3734	0
10.3	90	0.073544	0.830535	-0.288535	0.620447	0.0105461	0.801456	31.2213	0.8
10.3	85	0.0738211	0.742457	-0.289411	0.460994	-0.000189412	0.694936	31.2427	0.7
10.3	60	0.0684839	0.274105	-0.294855	-0.150322	-0.00819203	0.21659	31.3291	0.2
10.3	80	0.0725068	0.64921	-0.289566	0.322523	-0.00820982	0.608338	31.2409	0.6
10.4	25	0.063324	-0.452348	-0.303711	-0.70592	0.000354698	-0.505552	31.4682	-0.5
10.4	15	0.0620146	-0.668733	-0.307181	-0.833079	-0.000405799	-0.704764	31.5609	-0.7
10.4	10	0.0604853	-0.778974	-0.306483	-0.891016	-0.00178781	-0.799105	31.5875	-0.8
10.3	70	0.0706619	0.464621	-0.292989	0.065921	-0.00375984	0.420235	31.2785	0.4
10.4	30	0.0638765	-0.344616	-0.302246	-0.63927	-0.000395975	-0.415651	31.4899	-0.4
10.4	35	0.0643667	-0.241245	-0.300669	-0.567228	-0.00349134	-0.292375	31.4159	-0.3
10.4	20	0.062323	-0.557871	-0.304729	-0.775388	0.000747905	-0.604692	31.5006	-0.6
10.4	60	0.0688354	0.272936	-0.293607	-0.153777	-0.000195496	0.194093	31.3164	0.2
10.4	40	0.0653433	-0.132244	-0.299212	-0.500553	0.00079936	-0.19708	31.3869	-0.2
10.4	45	0.0671339	-0.0298055	-0.300299	-0.417391	0.00186737	-0.0959194	31.3731	-0.1
10.4	55	0.0671575	0.173213	-0.294293	-0.24704	0.00487168	0.0863944	31.304	0.1
10.4	50	0.0685831	0.070192	-0.298694	-0.32611	-0.0048018	-0.0137602	31.3422	0
10.4	85	0.0729951	0.740224	-0.288215	0.468631	-0.00923077	0.705534	31.2125	0.7
10.4	70	0.0708763	0.465667	-0.292402	0.0639077	0.0045104	0.37706	31.2449	0.4
10.4	65	0.0702605	0.370594	-0.294471	-0.0452664	-0.00262986	0.298049	31.2879	0.3
10.4	75	0.0716763	0.558047	-0.292756	0.190018	-0.00330706	0.510703	31.2589	0.5
10.4	90	0.0736955	0.829734	-0.287259	0.625396	-0.00370259	0.807976	31.2052	0.8
10.5	25	0.0626737	-0.449551	-0.302211	-0.708884	-0.00400583	-0.508364	31.4733	-0.5
10.4	80	0.0707282	0.649977	-0.288197	0.323858	-0.00351249	0.586322	31.243	0.6
10.5	10	0.060613	-0.777504	-0.308295	-0.88952	0.00730874	-0.80101	31.5932	-0.8
10.5	15	0.061153	-0.670069	-0.306416	-0.829498	0.00340726	-0.704694	31.5384	-0.7
10.5	30	0.0643238	-0.346294	-0.304393	-0.644262	0.000759013	-0.394728	31.4157	-0.4
10.5	20	0.0621141	-0.561866	-0.305387	-0.766619	-0.00113402	-0.60418	31.5091	-0.6
10.5	35	0.0652121	-0.238565	-0.303392	-0.573439	-0.0016079	-0.306609	31.4156	-0.3
10.5	40	0.0663092	-0.133518	-0.300068	-0.504036	-0.00481583	-0.193777	31.3498	-0.2
10.5	45	0.0667335	-0.0274686	-0.299166	-0.42289	0.00731618	-0.0902461	31.3253	-0.1
10.5	75	0.0715431	0.559406	-0.291707	0.189545	-0.00763045	0.509714	31.221	0.5
10.5	55	0.0681581	0.172853	-0.295404	-0.242238	-0.00510484	0.0932983	31.2679	0.1
10.5	85	0.0724267	0.741847	-0.287515	0.463602	0.000537572	0.697077	31.2168	0.7
10.5	50	0.067413	0.0730675	-0.296766	-0.336837	0.00250267	0.008381	31.3124	0
10.5	70	0.0691621	0.463964	-0.289278	0.0640206	0.00106513	0.406681	31.2277	0.4
10.5	60	0.0687406	0.272307	-0.294439	-0.155426	1.74243e-05	0.205262	31.2644	0.2
10.5	80	0.0719863	0.652454	-0.289283	0.318694	0.00317113	0.60188	31.2111	0.6
10.5	65	0.0696267	0.37032	-0.294233	-0.0527265	-0.00925054	0.322485	31.2488	0.3
10.5	90	0.0739959	0.83067	-0.285794	0.622115	0.00485207	0.807661	31.1664	0.8
10.6	10	0.0600624	-0.779549	-0.305628	-0.888282	0.00339559	-0.809779	31.5424	-0.8
10.6	15	0.0619609	-0.670672	-0.306586	-0.829559	-9.68898e-05	-0.698417	31.5037	-0.7
10.6	30	0.0646867	-0.34431	-0.301211	-0.640302	0.00130571	-0.411239	31.3975	-0.4
10.6	20	0.0621247	-0.560009	-0.30406	-0.774471	8.75427e-05	-0.579554	31.4748	-0.6
10.6	55	0.0676784	0.173301	-0.295686	-0.245258	-0.00154007	0.0974559	31.2699	0.1
10.6	65	0.0694244	0.36848	-0.293168	-0.0449066	0.00274163	0.307955	31.2363	0.3
10.6	25	0.0628195	-0.452041	-0.304114	-0.707731	-0.00191508	-0.504895	31.4635	-0.5
10.6	60	0.068517	0.270326	-0.295759	-0.150957	0.00295982	0.199827	31.2525	0.2
10.6	70	0.0704704	0.469406	-0.291784	0.0555195	-0.00109952	0.407299	31.2235	0.4
10.6	50	0.0667767	0.0730125	-0.296899	-0.335451	0.00795764	-0.0134566	31.2829	0
10.6	40	0.0652718	-0.132917	-0.300149	-0.497545	0.00721974	-0.191216	31.3681	-0.2
10.6	35	0.0654496	-0.23578	-0.302239	-0.573374	0.000252306	-0.296685	31.3753	-0.3
10.6	45	0.0668731	-0.030473	-0.298736	-0.420161	0.00227135	-0.0802414	31.3275	-0.1
10.6	75	0.0710567	0.560056	-0.289484	0.186289	-0.00641104	0.49524	31.2008	0.5
10.6	85	0.0727522	0.742662	-0.286981	0.462307	0.00649381	0.698473	31.1826	0.7
10.6	80	0.0722572	0.650643	-0.288406	0.324307	-0.00737482	0.585003	31.1895	0.6
10.6	90	0.07399	0.829662	-0.285472	0.623995	-0.00749662	0.796872	31.1404	0.8
10.7	25	0.0622585	-0.450348	-0.304021	-0.71006	0.0067102	-0.50627	31.4211	-0.5
10.7	10	0.0605969	-0.779396	-0.307227	-0.891112	0.000184745	-0.799478	31.5027	-0.8
10.7	15	0.0609503	-0.667066	-0.304476	-0.834771	-0.00419654	-0.696769	31.4601	-0.7
10.7	20	0.0628661	-0.559419	-0.305727	-0.770654	-0.000988606	-0.613554	31.4438	-0.6
10.7	40	0.0655451	-0.136917	-0.298639	-0.494042	0.00227988	-0.195023	31.3028	-0.2
10.7	35	0.0657472	-0.235897	-0.302156	-0.572861	-0.00243153	-0.307781	31.3384	-0.3
10.7	45	0.0659094	-0.0275305	-0.299092	-0.42039	0.00226737	-0.113879	31.2933	-0.1
10.7	30	0.0639814	-0.343446	-0.301124	-0.644977	-0.00199004	-0.395803	31.3621	-0.4
10.7	50	0.0677639	0.0722413	-0.299333	-0.333931	0.00118735	-0.012805	31.2495	0
10.7	55	0.0682402	0.173373	-0.295363	-0.249515	-0.00150197	0.0930169	31.2468	0.1
10.7	65	0.0695903	0.369198	-0.292533	-0.0484237	0.00212398	0.308291	31.1817	0.3
10.7	70	0.0698957	0.467423	-0.291036	0.0626904	0.00159593	0.407745	31.1924	0.4
10.7	60	0.0692754	0.270411	-0.293778	-0.142983	-0.00476882	0.192063	31.2279	0.2
10.7	75	0.0704326	0.556709	-0.288259	0.193614	0.000908009	0.509688	31.1751	0.5
10.7	85	0.0724237	0.741685	-0.287423	0.461272	-0.00737873	0.713453	31.1411	0.7
10.7	80	0.0720305	0.650373	-0.28735	0.320376	-0.000728332	0.567066	31.149	0.6
10.7	90	0.0728243	0.83126	-0.283929	0.620713	0.010281	0.79054	31.1401	0.8
10.8	20	0.0626925	-0.561178	-0.304372	-0.769885	-0.00320155	-0.604062	31.4273	-0.6
10.8	10	0.0597045	-0.777749	-0.30515	-0.889949	0.00291914	-0.808267	31.5202	-0.8
10.8	30	0.0637066	-0.344424	-0.300877	-0.639958	0.000105594	-0.399914	31.3372	-0.4
10.8	15	0.0612174	-0.66648	-0.306267	-0.833976	0.00363645	-0.694798	31.4531	-0.7
10.8	35	0.0643929	-0.23848	-0.3008	-0.570109	-0.000110232	-0.301534	31.311	-0.3
10.8	25	0.0622813	-0.450261	-0.302548	-0.713324	0.00256582	-0.498294	31.3758	-0.5
10.8	50	0.0677427	0.0710061	-0.298158	-0.330162	-0.00549193	0.0113493	31.2435	0
10.8	45	0.0677247	-0.0277209	-0.29941	-0.413895	-0.00262741	-0.112288	31.2608	-0.1
10.8	40	0.0658388	-0.133486	-0.299882	-0.500405	-0.00101625	-0.19381	31.2752	-0.2
10.8	70	0.0700819	0.464323	-0.290806	0.071681	0.000284473	0.399689	31.1336	0.4
10.8	55	0.0675736	0.177754	-0.295341	-0.253716	0.00557712	0.0926153	31.2015	0.1
10.8	65	0.0693838	0.370034	-0.29126	-0.0422132	0.00340314	0.272484	31.175	0.3
10.8	80	0.0725084	0.653179	-0.28891	0.316347	-0.000637701	0.584839	31.1445	0.6
10.8	75	0.0707512	0.557716	-0.28894	0.187904	-0.00844034	0.490261	31.1485	0.5
10.8	60	0.0690692	0.27078	-0.294738	-0.147331	-0.000836677	0.196238	31.1828	0.2
10.8	85	0.0734709	0.741172	-0.286205	0.467013	-0.0059432	0.688488	31.0997	0.7
10.8	90	0.0736827	0.830757	-0.285645	0.620824	-0.000508044	0.806231	31.1132	0.8
10.9	40	0.0659615	-0.134229	-0.300809	-0.497096	0.000442143	-0.184424	31.2818	-0.2
10.9	15	0.0621238	-0.669173	-0.306848	-0.832161	-0.000540452	-0.700953	31.4285	-0.7
10.9	20	0.0610474	-0.559319	-0.303661	-0.771783	0.00312279	-0.599323	31.4068	-0.6
10.9	10	0.0593403	-0.780109	-0.307315	-0.890344	0.00844647	-0.792699	31.4974	-0.8
10.9	25	0.0624658	-0.452654	-0.302691	-0.707635	0.00425694	-0.48231	31.3744	-0.5
10.9	60	0.0677443	0.27245	-0.291385	-0.15383	0.00115375	0.198115	31.1599	0.2
10.9	35	0.0636398	-0.237695	-0.299789	-0.573537	-0.00206634	-0.301591	31.2984	-0.3
10.9	50	0.0668837	0.0717784	-0.296899	-0.331158	0.00140248	0.00506457	31.2244	0
10.9	45	0.0664745	-0.0284386	-0.29789	-0.420246	-0.00296481	-0.0990075	31.2593	-0.1
10.9	30	0.0638337	-0.34346	-0.301354	-0.644721	-0.00587316	-0.398165	31.3413	-0.4
10.9	70	0.0701302	0.466074	-0.288821	0.0636089	0.0046841	0.39789	31.143	0.4
10.9	65	0.0688372	0.370448	-0.291002	-0.0510533	-0.000178699	0.309871	31.1527	0.3
10.9	75	0.0712447	0.561684	-0.289592	0.18097	-0.00315634	0.499346	31.1261	0.5
10.9	55	0.0676326	0.172654	-0.293577	-0.249834	-0.00108511	0.118876	31.192	0.1
11	15	0.0612739	-0.670382	-0.30647	-0.833169	0.00225665	-0.695471	31.405	-0.7
10.9	80	0.071185	0.650462	-0.287408	0.321137	0.000732969	0.59368	31.1112	0.6
11	25	0.0620347	-0.450455	-0.302815	-0.709739	-0.00360451	-0.510725	31.3351	-0.5
10.9	85	0.0724973	0.74315	-0.286862	0.460812	0.00446308	0.706361	31.1057	0.7
11	10	0.0593557	-0.779005	-0.305849	-0.889728	-0.00278879	-0.805494	31.4705	-0.8
11	20	0.0617083	-0.558236	-0.304085	-0.773235	0.000554177	-0.607136	31.3918	-0.6
10.9	90	0.0727944	0.830841	-0.283829	0.621624	-0.000572574	0.801972	31.0888	0.8
11	30	0.0625521	-0.345051	-0.301761	-0.63871	0.0057514	-0.409518	31.3172	-0.4
11	35	0.0637264	-0.23988	-0.29879	-0.573271	0.00140735	-0.30194	31.281	-0.3
11	45	0.0659637	-0.0280385	-0.295864	-0.427412	0.00218357	-0.0731124	31.2128	-0.1
11	60	0.0681519	0.272938	-0.293487	-0.152698	0.000624926	0.210962	31.1606	0.2
11	40	0.0652709	-0.134899	-0.297808	-0.496061	-0.00479941	-0.185399	31.2235	-0.2
11	55	0.0672148	0.172957	-0.294103	-0.240014	0.00430558	0.0721011	31.1734	0.1
11	50	0.0668752	0.072904	-0.296445	-0.335831	0.00550048	0.00696171	31.1845	0
11.1	10	0.0595386	-0.779427	-0.305244	-0.888307	0.00281084	-0.805777	31.4181	-0.8
11	65	0.0692071	0.37009	-0.290692	-0.0446904	0.000319319	0.302173	31.1463	0.3
11	80	0.0714878	0.653797	-0.286469	0.312526	0.0050331	0.602085	31.0746	0.6
11	90	0.0724316	0.831382	-0.283466	0.620387	0.00257131	0.7953	31.0778	0.8
11	75	0.0712684	0.561666	-0.289166	0.180499	0.000197988	0.502652	31.0908	0.5
11.1	20	0.0612987	-0.561026	-0.301509	-0.768814	0.00269813	-0.608267	31.3461	-0.6
11.1	30	0.0634955	-0.345004	-0.302226	-0.637467	-0.00201358	-0.4007	31.2836	-0.4
11	85	0.0718982	0.742298	-0.28509	0.457192	-0.00563568	0.702635	31.0948	0.7
11	70	0.0704545	0.465157	-0.290062	0.0665042	-0.00356976	0.403374	31.1246	0.4
11.1	35	0.0646178	-0.238708	-0.299971	-0.569466	0.000374572	-0.299197	31.2677	-0.3
11.1	15	0.0604681	-0.668163	-0.304214	-0.831586	-0.00136986	-0.696217	31.407	-0.7
11.1	40	0.0654352	-0.133051	-0.298834	-0.494062	-0.00353615	-0.201664	31.2261	-0.2
11.1	60	0.0686943	0.273575	-0.292366	-0.148934	-0.00135368	0.199082	31.1062	0.2
11.1	25	0.0628503	-0.452819	-0.302269	-0.707651	-0.00546883	-0.501458	31.3256	-0.5
11.1	90	0.0740416	0.830375	-0.285844	0.623014	0.00494806	0.799418	31.0196	0.8
11.1	45	0.0661382	-0.0294995	-0.297242	-0.419581	0.000986937	-0.0906164	31.1836	-0.1
11.1	50	0.0659399	0.074899	-0.292195	-0.333767	-0.00469341	-0.0139535	31.173	0
11.1	65	0.069462	0.370565	-0.292252	-0.0466282	0.00112458	0.293781	31.1109	0.3
11.1	55	0.067264	0.170884	-0.294122	-0.243188	0.00355861	0.104707	31.1638	0.1
11.1	80	0.0714898	0.652002	-0.2864	0.317823	0.000784702	0.595566	31.0458	0.6
11.1	70	0.0698302	0.464975	-0.288155	0.0598243	-0.00420005	0.417188	31.071	0.4
11.1	75	0.0710424	0.560603	-0.287586	0.18385	0.00518825	0.504994	31.0483	0.5
11.1	85	0.072075	0.741649	-0.284151	0.462738	-0.000842273	0.705481	31.0518	0.7
11.2	15	0.0600393	-0.669476	-0.303553	-0.83234	0.00219922	-0.698937	31.3655	-0.7
11.2	10	0.0596858	-0.778931	-0.306935	-0.891207	-0.00157484	-0.797377	31.4061	-0.8
11.2	30	0.0631941	-0.345643	-0.299446	-0.63666	-8.95794e-05	-0.412205	31.2801	-0.4
11.2	35	0.0641196	-0.236485	-0.301185	-0.571675	0.00181053	-0.301511	31.2284	-0.3
11.2	45	0.065938	-0.0309078	-0.296832	-0.415103	-0.00223273	-0.109677	31.1784	-0.1
11.2	40	0.0649257	-0.132967	-0.297033	-0.500461	-0.00282588	-0.205326	31.1924	-0.2
11.2	60	0.0684218	0.272887	-0.292678	-0.152314	0.00450764	0.193788	31.0655	0.2
11.2	70	0.0693869	0.466637	-0.28939	0.0600183	-0.00158762	0.412321	31.0591	0.4
11.2	75	0.070552	0.56045	-0.286869	0.183016	0.00382829	0.492897	31.0395	0.5
11.2	50	0.0665267	0.0743036	-0.295882	-0.338251	0.00120857	0.00465005	31.1673	0
11.2	80	0.0718791	0.651471	-0.286501	0.321798	-0.00905451	0.60548	31.0283	0.6
11.2	25	0.061726	-0.452604	-0.300849	-0.705209	0.00513288	-0.504405	31.2935	-0.5
11.2	20	0.0620528	-0.559174	-0.304351	-0.771307	0.000825882	-0.600377	31.325	-0.6
11.2	55	0.0677029	0.173926	-0.293334	-0.244693	0.00191174	0.0889495	31.1156	0.1
11.2	85	0.0715336	0.741923	-0.28533	0.466166	0.00105249	0.695782	31.0338	0.7
11.2	90	0.0731	0.829755	-0.281827	0.623079	0.00409788	0.800038	30.9915	0.8
11.3	10	0.0592949	-0.779346	-0.305071	-0.889499	0.00558341	-0.797051	31.378	-0.8
11.2	65	0.0691625	0.373655	-0.291298	-0.0525017	0.00515179	0.289771	31.076	0.3
11.3	15	0.060165	-0.668507	-0.301666	-0.831775	-0.00651137	-0.709579	31.3453	-0.7
11.3	20	0.061526	-0.559628	-0.304922	-0.772437	-0.0031858	-0.608209	31.3024	-0.6
11.3	45	0.0661695	-0.0297409	-0.296818	-0.419619	-0.00316766	-0.0906821	31.1632	-0.1
11.3	25	0.0617081	-0.450854	-0.299111	-0.708249	-0.00219921	-0.495827	31.2751	-0.5
11.3	50	0.0663068	0.0745333	-0.29375	-0.335726	-0.00223707	-0.00868558	31.1234	0
11.3	55	0.0678748	0.173447	-0.294677	-0.246097	0.00335813	0.0983284	31.1012	0.1
11.3	70	0.0704803	0.466356	-0.288734	0.0584027	-0.00628109	0.412268	31.0148	0.4
11.3	80	0.071694	0.65167	-0.285619	0.319644	-0.00414213	0.595915	30.9671	0.6
11.3	65	0.0695159	0.370623	-0.289259	-0.0464417	-0.00816923	0.288803	31.0318	0.3
11.3	75	0.0708814	0.55943	-0.287607	0.185847	0.00208567	0.511009	31.011	0.5
11.4	10	0.0596071	-0.780742	-0.304595	-0.885431	-0.00225937	-0.804936	31.367	-0.8
11.3	85	0.0716522	0.743837	-0.283505	0.457842	0.00607744	0.706093	30.9841	0.7
11.3	90	0.073	0.830601	-0.282075	0.622036	0.00222027	0.781765	30.9845	0.8
11.3	40	0.0645653	-0.134144	-0.297905	-0.49637	-1.36936e-05	-0.209247	31.1423	-0.2
11.3	60	0.0682636	0.273858	-0.292791	-0.152101	0.00110377	0.187662	31.0744	0.2
11.3	30	0.0635416	-0.344537	-0.299806	-0.638857	-0.00369907	-0.418544	31.2432	-0.4
11.3	35	0.0642975	-0.239534	-0.299104	-0.569667	-0.000610403	-0.31292	31.232	-0.3
11.4	15	0.0605846	-0.670164	-0.305082	-0.833492	-0.00566014	-0.704477	31.3053	-0.7
11.4	20	0.0604889	-0.561229	-0.301611	-0.773051	0.00360074	-0.590637	31.2649	-0.6
11.4	25	0.0614322	-0.453387	-0.29924	-0.707933	-0.00265504	-0.50033	31.259	-0.5
11.4	30	0.0629997	-0.345951	-0.299996	-0.642991	0.00218862	-0.379236	31.1967	-0.4
11.4	55	0.0668877	0.17533	-0.292374	-0.251951	-0.00166059	0.0912382	31.0633	0.1
11.4	65	0.0693933	0.36983	-0.290234	-0.0432182	0.000171969	0.303688	31.0203	0.3
11.4	80	0.0713773	0.653574	-0.285326	0.314649	-0.00301053	0.6073	30.9806	0.6
11.4	35	0.0633572	-0.239407	-0.29676	-0.570387	0.00279863	-0.291821	31.1749	-0.3
11.4	40	0.0646547	-0.133836	-0.298039	-0.494992	0.000682277	-0.206193	31.1653	-0.2
11.4	50	0.0653653	0.0755215	-0.293542	-0.334951	0.00518931	-0.00764597	31.1016	0
11.4	70	0.0704718	0.465725	-0.289777	0.0671659	-0.00159833	0.404984	30.9996	0.4
11.4	75	0.0716043	0.558424	-0.286467	0.195708	-0.0029414	0.496637	30.9947	0.5
11.4	45	0.0645837	-0.0312078	-0.293942	-0.412656	0.0087959	-0.0843667	31.1307	-0.1
11.4	60	0.0680787	0.274078	-0.292065	-0.148628	0.00123879	0.189306	31.039	0.2
11.5	20	0.0615967	-0.56081	-0.302267	-0.771029	-0.00601914	-0.603388	31.2475	-0.6
11.4	85	0.072106	0.743271	-0.283311	0.464208	0.0011652	0.680399	30.9768	0.7
11.4	90	0.0740254	0.83122	-0.283645	0.622954	0.007457	0.799747	30.9542	0.8
11.5	25	0.0623351	-0.453199	-0.301165	-0.708974	0.00631158	-0.492114	31.1924	-0.5
11.5	15	0.0599813	-0.668563	-0.304248	-0.831476	0.00534783	-0.697828	31.2855	-0.7
11.5	40	0.0656302	-0.13192	-0.297295	-0.494667	-0.00162712	-0.211608	31.1419	-0.2
11.5	10	0.0595663	-0.779408	-0.3044	-0.892296	0.00123682	-0.788515	31.3257	-0.8
11.5	35	0.0633577	-0.237675	-0.297369	-0.568781	0.00653323	-0.305188	31.1566	-0.3
11.5	45	0.0654561	-0.0297201	-0.293572	-0.414882	-0.00312151	-0.102253	31.0861	-0.1
11.5	55	0.067509	0.173274	-0.291829	-0.242905	-0.0029649	0.115007	31.0418	0.1
11.5	30	0.0637812	-0.347306	-0.301489	-0.634535	0.00141588	-0.399425	31.1729	-0.4
11.5	50	0.0652168	0.0724111	-0.291863	-0.331605	-0.00305639	0.00100279	31.0804	0
11.5	60	0.0686105	0.272686	-0.292286	-0.149366	0.00962581	0.206289	31.016	0.2
11.5	65	0.0692379	0.369817	-0.288835	-0.0397454	0.00121415	0.293643	30.998	0.3
11.5	75	0.0700526	0.560241	-0.286389	0.191367	0.00745591	0.482649	30.9637	0.5
11.5	85	0.0719866	0.742156	-0.283324	0.461785	-0.00529573	0.7098	30.9528	0.7
11.5	90	0.0734248	0.831431	-0.283339	0.617108	-0.00189641	0.798334	30.9302	0.8
11.6	10	0.0593456	-0.778668	-0.305372	-0.891882	-0.000682564	-0.804826	31.3205	-0.8
11.6	20	0.0619314	-0.558653	-0.303088	-0.769187	0.00127082	-0.600599	31.2339	-0.6
11.6	15	0.0603887	-0.670043	-0.30364	-0.832456	-0.0031334	-0.698583	31.2805	-0.7
11.5	70	0.0706568	0.467007	-0.289125	0.0687483	-0.00473798	0.392329	30.9748	0.4
11.5	80	0.070808	0.652751	-0.285106	0.311397	0.00137102	0.605432	30.9516	0.6
11.6	35	0.0635477	-0.23767	-0.298056	-0.571424	0.00159366	-0.290537	31.1297	-0.3
11.6	40	0.064758	-0.132567	-0.297014	-0.49941	-0.00316142	-0.186534	31.0915	-0.2
11.6	30	0.0628346	-0.342095	-0.298547	-0.645005	0.00229759	-0.4204	31.1737	-0.4
11.6	25	0.0610696	-0.45199	-0.298649	-0.705953	0.00883073	-0.506809	31.196	-0.5
11.6	45	0.0658018	-0.0315221	-0.294694	-0.416894	-0.00593688	-0.0856345	31.0526	-0.1
11.6	50	0.0662519	0.0719698	-0.294509	-0.332674	-0.00296346	0.00898901	31.0522	0
11.6	55	0.0670796	0.172865	-0.291175	-0.241766	-0.00139389	0.0845318	31.0239	0.1
11.6	60	0.0674756	0.272835	-0.289713	-0.145678	3.19754e-05	0.192421	30.9989	0.2
11.6	70	0.0691774	0.468763	-0.286454	0.0551096	-0.00701142	0.391468	30.987	0.4
11.6	75	0.0704997	0.559698	-0.285115	0.186202	0.00293564	0.502375	30.9332	0.5
11.6	85	0.0729267	0.742181	-0.284397	0.465324	0.000845666	0.701055	30.9327	0.7
11.7	15	0.0609671	-0.670628	-0.303452	-0.830922	-0.0033872	-0.696298	31.2601	-0.7
11.6	65	0.0682022	0.371048	-0.287163	-0.0525621	-0.00443608	0.305956	30.9614	0.3
11.6	80	0.0711997	0.652093	-0.284479	0.318939	-0.00431517	0.602363	30.9398	0.6
11.7	35	0.0639188	-0.236754	-0.299465	-0.573604	0.00331895	-0.299104	31.1132	-0.3
11.7	10	0.0587306	-0.780142	-0.30273	-0.887634	0.00329679	-0.788143	31.2984	-0.8
11.6	90	0.0727121	0.832011	-0.281085	0.617202	-0.000791086	0.789838	30.9228	0.8
11.7	20	0.0610447	-0.562325	-0.302222	-0.7653	-0.00580226	-0.60873	31.2023	-0.6
11.7	25	0.0615843	-0.454275	-0.300308	-0.707759	0.00122393	-0.498648	31.1774	-0.5
11.7	45	0.0647102	-0.028571	-0.293407	-0.419709	0.000791766	-0.113546	31.0389	-0.1
11.7	50	0.0660489	0.0727432	-0.294054	-0.339603	0.00152517	0.020386	31.0064	0
11.7	60	0.0675951	0.273442	-0.288545	-0.152513	6.41087e-05	0.202653	30.9751	0.2
11.7	55	0.0664454	0.176103	-0.289423	-0.246969	0.000892438	0.0741861	31.0046	0.1
11.7	80	0.0707389	0.654567	-0.283376	0.312421	-0.00548058	0.600954	30.8824	0.6
11.7	30	0.0630639	-0.345726	-0.299706	-0.639409	0.00564805	-0.397762	31.1278	-0.4
11.7	75	0.0698805	0.560121	-0.283778	0.184573	-0.0023532	0.492086	30.9151	0.5
11.7	65	0.0682243	0.374825	-0.288375	-0.0541281	0.000553515	0.29244	30.979	0.3
11.7	40	0.0651739	-0.134902	-0.298303	-0.497244	0.00149103	-0.184269	31.0619	-0.2
11.8	20	0.0613498	-0.5615	-0.301222	-0.772038	-0.00718358	-0.610244	31.1649	-0.6
11.8	15	0.0595987	-0.67053	-0.302511	-0.832805	0.0013379	-0.699523	31.2266	-0.7
11.7	90	0.0725373	0.831099	-0.28188	0.621399	0.00319041	0.809588	30.9082	0.8
11.7	85	0.0714437	0.744928	-0.282142	0.458559	0.00350995	0.699267	30.8859	0.7
11.8	45	0.0658476	-0.0298576	-0.295254	-0.414199	-0.00681115	-0.109215	31.0494	-0.1
11.7	70	0.0693753	0.467173	-0.287586	0.0621211	0.00461772	0.392761	30.934	0.4
11.8	30	0.0636358	-0.345489	-0.299408	-0.644739	-0.00194412	-0.392818	31.0839	-0.4
11.8	35	0.0635108	-0.236608	-0.297508	-0.569794	0.00114808	-0.296836	31.0781	-0.3
11.8	10	0.0596167	-0.779934	-0.305395	-0.888615	0.00356199	-0.791405	31.2798	-0.8
11.8	25	0.0607091	-0.452111	-0.299702	-0.706861	0.00449544	-0.497616	31.1712	-0.5
11.8	40	0.0639569	-0.132032	-0.296028	-0.503448	0.0064049	-0.197599	31.0454	-0.2
11.8	65	0.0683192	0.372546	-0.287102	-0.049195	0.0025345	0.305452	30.922	0.3
11.8	55	0.0673187	0.172929	-0.292712	-0.246819	0.00111251	0.111959	30.9616	0.1
11.8	50	0.0665472	0.0728106	-0.291524	-0.33458	-0.00437299	-0.00375255	30.9954	0
11.8	80	0.0722043	0.653024	-0.287261	0.315184	-0.00214876	0.600961	30.8708	0.6
11.8	75	0.0705232	0.561697	-0.285016	0.186789	-0.00393102	0.465488	30.8977	0.5
11.8	60	0.0679154	0.27312	-0.290764	-0.146457	-0.00178772	0.198095	30.9292	0.2
11.8	70	0.0681266	0.466428	-0.283806	0.0603817	0.00704755	0.424511	30.9102	0.4
11.9	10	0.058731	-0.779801	-0.30242	-0.887614	-0.00465924	-0.805157	31.2481	-0.8
11.8	90	0.0740256	0.832302	-0.281273	0.620354	-0.00734949	0.797586	30.85	0.8
11.8	85	0.0719198	0.742688	-0.280246	0.461155	-0.00581868	0.711464	30.8663	0.7
11.9	20	0.0603414	-0.560597	-0.301314	-0.772424	0.00213046	-0.596559	31.174	-0.6
11.9	50	0.0652291	0.0726781	-0.28963	-0.339862	-0.00133614	-0.0120047	30.9728	0
11.9	55	0.0663939	0.174083	-0.289729	-0.243129	0.00129717	0.10708	30.9359	0.1
11.9	45	0.0647753	-0.0266364	-0.292343	-0.421253	0.000507245	-0.0861156	31.0053	-0.1
11.9	40	0.0647132	-0.13203	-0.295004	-0.495848	-0.00215721	-0.195667	31.0277	-0.2
11.9	35	0.0627322	-0.237538	-0.296306	-0.571409	0.00193009	-0.285554	31.0607	-0.3
11.9	30	0.0634599	-0.344987	-0.298265	-0.643691	0.00143997	-0.391864	31.1158	-0.4
11.9	25	0.0617931	-0.451645	-0.300558	-0.712558	-0.00467	-0.493917	31.1388	-0.5
11.9	70	0.0697796	0.465161	-0.286609	0.0696714	-0.00679421	0.401417	30.8791	0.4
11.9	15	0.060337	-0.66874	-0.303415	-0.834757	0.000328127	-0.694329	31.1962	-0.7
11.9	60	0.0678067	0.270531	-0.29128	-0.147416	-0.00399718	0.19963	30.9265	0.2
11.9	65	0.0689277	0.37212	-0.288218	-0.0479134	-0.00262294	0.281747	30.9128	0.3
11.9	75	0.0705065	0.561805	-0.285479	0.184706	0.00163974	0.494674	30.8829	0.5
11.9	90	0.072342	0.83168	-0.27944	0.622077	0.000492501	0.784336	30.8598	0.8
12	25	0.0615038	-0.451833	-0.299334	-0.705358	-0.00480007	-0.500774	31.1166	-0.5
12	15	0.0595014	-0.672315	-0.301746	-0.827841	0.00520373	-0.699446	31.1932	-0.7
11.9	80	0.0703838	0.653096	-0.282934	0.314671	-0.002359	0.595873	30.868	0.6
12	30	0.062474	-0.346826	-0.296902	-0.63989	-0.00211813	-0.405266	31.0414	-0.4
11.9	85	0.0721055	0.74257	-0.281686	0.461171	-0.00251401	0.706374	30.8672	0.7
12	35	0.0624309	-0.237837	-0.295841	-0.566696	-3.74967e-05	-0.309345	31.0372	-0.3
12	10	0.0591596	-0.778797	-0.305163	-0.891163	-0.000914855	-0.794967	31.2317	-0.8
12	40	0.0641265	-0.133289	-0.293375	-0.494679	0.00271003	-0.179275	30.9956	-0.2
12	45	0.065425	-0.0307708	-0.292781	-0.415307	-0.00299352	-0.115228	30.9713	-0.1
12	20	0.0602106	-0.561095	-0.298252	-0.772238	-0.000416737	-0.595888	31.1643	-0.6
12	50	0.0654369	0.0732654	-0.291365	-0.337166	0.000709844	0.00010457	30.9555	0
12	55	0.0685077	0.17378	-0.292256	-0.24658	0.00077227	0.0966268	30.884	0.1
12	85	0.0731979	0.744427	-0.281313	0.453683	-0.0119844	0.69084	30.7961	0.7
12	65	0.0684878	0.370939	-0.288382	-0.0467369	0.000965046	0.286824	30.883	0.3
12	75	0.07011	0.562416	-0.285739	0.178969	0.00516124	0.487586	30.8275	0.5
12	90	0.0725066	0.831193	-0.279191	0.619219	0.00331438	0.803743	30.8411	0.8
12	60	0.0670918	0.277611	-0.288204	-0.160738	0.00472969	0.220771	30.9061	0.2
12.1	25	0.0622114	-0.451838	-0.300463	-0.711166	-0.000717211	-0.494574	31.0677	-0.5
12.1	15	0.0601039	-0.670574	-0.301447	-0.831135	0.000366206	-0.702016	31.1517	-0.7
12	70	0.0695034	0.467497	-0.283995	0.0573117	-0.0107088	0.401161	30.875	0.4
12.1	40	0.0651664	-0.131957	-0.296069	-0.499171	-0.00633545	-0.20596	30.9936	-0.2
12.1	20	0.0601225	-0.560826	-0.29944	-0.771442	0.00826593	-0.607114	31.1016	-0.6
12	80	0.0711613	0.651981	-0.282622	0.312372	0.000618214	0.615362	30.8286	0.6
12.1	50	0.0649677	0.0765485	-0.289812	-0.338883	-0.00194877	-0.00689797	30.9397	0
12.1	35	0.0643803	-0.238753	-0.295917	-0.570376	-0.00787225	-0.298589	31.0122	-0.3
12.1	10	0.0581366	-0.779034	-0.304274	-0.889228	0.000919809	-0.797152	31.2151	-0.8
12.1	30	0.0615888	-0.3448	-0.295908	-0.637887	0.00244634	-0.398007	31.0408	-0.4
12.1	55	0.0665947	0.173625	-0.288944	-0.246467	-0.00164116	0.0984054	30.8723	0.1
12.1	45	0.0647017	-0.0267855	-0.292206	-0.420029	0.0037693	-0.109769	30.9521	-0.1
12.1	80	0.0701719	0.652553	-0.282486	0.318493	-0.00140754	0.603747	30.7952	0.6
12.1	60	0.0674505	0.274112	-0.288916	-0.14855	0.00151806	0.181666	30.8715	0.2
12.1	65	0.0675328	0.371009	-0.284889	-0.0543797	-0.00968507	0.304491	30.8456	0.3
12.1	70	0.0696705	0.468912	-0.285594	0.0604204	-0.00180267	0.390453	30.8295	0.4
12.2	10	0.0581246	-0.779641	-0.300367	-0.890573	-0.00387196	-0.798426	31.1667	-0.8
12.1	75	0.0702935	0.559716	-0.283772	0.187833	-0.00301493	0.502561	30.8337	0.5
12.2	30	0.0617233	-0.347091	-0.296462	-0.637896	-0.000391111	-0.39276	31.0271	-0.4
12.1	85	0.0719097	0.742856	-0.279582	0.464579	-0.00409132	0.687741	30.785	0.7
12.2	20	0.060064	-0.560099	-0.300531	-0.771117	0.000752762	-0.596539	31.1218	-0.6
12.1	90	0.0725576	0.831181	-0.278982	0.61998	0.00162573	0.800487	30.7962	0.8
12.2	15	0.0584729	-0.670171	-0.29965	-0.830726	0.00311128	-0.702862	31.1355	-0.7
12.2	35	0.0634259	-0.23611	-0.29748	-0.573939	0.00405359	-0.307416	30.9793	-0.3
12.2	25	0.0615467	-0.452735	-0.299477	-0.704117	-0.000321329	-0.507347	31.0361	-0.5
12.2	40	0.0647495	-0.134182	-0.295308	-0.493361	-0.00687449	-0.193456	30.9615	-0.2
12.2	80	0.0703176	0.652223	-0.280391	0.317807	0.00719095	0.58783	30.7796	0.6
12.2	45	0.0652897	-0.0295582	-0.293574	-0.416624	0.00101768	-0.103228	30.9211	-0.1
12.2	60	0.068282	0.270228	-0.290498	-0.141441	0.00122041	0.197823	30.7979	0.2
12.3	10	0.0582942	-0.779162	-0.302093	-0.891181	-0.0023822	-0.801829	31.1695	-0.8
12.2	70	0.0687237	0.466261	-0.286241	0.0596424	0.0068485	0.416309	30.8091	0.4
12.2	65	0.0685119	0.371986	-0.288092	-0.0444187	-0.00382437	0.306171	30.8331	0.3
12.2	55	0.0669772	0.174122	-0.29319	-0.246005	8.82119e-05	0.103492	30.8707	0.1
12.2	50	0.0651983	0.0748877	-0.290632	-0.336854	0.00106332	-0.000706286	30.9107	0
12.2	85	0.0717156	0.742431	-0.280041	0.462547	-0.00595996	0.697294	30.7933	0.7
12.2	75	0.0696279	0.562259	-0.283598	0.176385	-0.00370709	0.490862	30.7714	0.5
12.2	90	0.0720741	0.830703	-0.278717	0.619189	0.00190278	0.801098	30.7703	0.8
12.3	15	0.0585798	-0.670036	-0.300413	-0.830179	-0.00427678	-0.701216	31.1227	-0.7
12.3	25	0.061961	-0.454637	-0.300261	-0.707007	-0.000479244	-0.488228	31.0348	-0.5
12.3	70	0.0693846	0.466142	-0.284601	0.0596992	0.00306614	0.404508	30.7875	0.4
12.3	20	0.0599456	-0.559927	-0.301338	-0.76756	0.0029717	-0.609903	31.0602	-0.6
12.3	50	0.0662023	0.0719702	-0.291701	-0.33331	0.000997755	-0.00681751	30.8609	0
12.3	55	0.0665124	0.175129	-0.288152	-0.245651	-0.00363636	0.0968703	30.8438	0.1
12.3	35	0.0626198	-0.237368	-0.295488	-0.571228	0.000221877	-0.297378	30.9705	-0.3
12.3	65	0.0690116	0.369305	-0.287435	-0.043842	-0.00065818	0.296908	30.7941	0.3
12.3	45	0.0646295	-0.0295698	-0.291155	-0.420737	-0.00226811	-0.0981494	30.8999	-0.1
12.3	75	0.0697473	0.561599	-0.283702	0.179056	-0.00024888	0.519655	30.7526	0.5
12.3	60	0.0681284	0.275989	-0.2892	-0.153721	-0.000184134	0.199347	30.8181	0.2
12.3	40	0.0633153	-0.131454	-0.292545	-0.500142	-0.00135612	-0.194884	30.931	-0.2
12.3	30	0.0616621	-0.344289	-0.297573	-0.643724	-0.000484697	-0.406737	30.9902	-0.4
12.3	80	0.0707021	0.654205	-0.281063	0.315101	-0.00075726	0.587458	30.7517	0.6
12.3	85	0.0716563	0.743929	-0.279825	0.458169	0.00461014	0.699529	30.7601	0.7
12.4	10	0.0580603	-0.779757	-0.303031	-0.888534	-0.0021758	-0.801443	31.1472	-0.8
12.4	35	0.0619195	-0.238993	-0.295453	-0.569614	0.00490328	-0.302874	30.9742	-0.3
12.3	90	0.072592	0.831953	-0.277928	0.618863	-0.00321821	0.811384	30.7357	0.8
12.4	50	0.0655785	0.0715666	-0.292654	-0.330643	0.001291	0.00536115	30.8265	0
12.4	60	0.0676539	0.27572	-0.288345	-0.152212	0.00249883	0.204745	30.7835	0.2
12.4	40	0.0640556	-0.133971	-0.293807	-0.500799	-0.00357941	-0.183305	30.8906	-0.2
12.4	15	0.0584006	-0.66842	-0.300785	-0.831476	0.00379754	-0.710341	31.0987	-0.7
12.4	20	0.0603108	-0.561979	-0.299224	-0.771441	-0.000943438	-0.597929	31.0638	-0.6
12.4	45	0.0642605	-0.0305548	-0.293528	-0.416699	0.00304466	-0.099833	30.8824	-0.1
12.4	30	0.0622814	-0.346478	-0.296999	-0.639942	-0.000129243	-0.403185	30.9946	-0.4
12.4	25	0.0610397	-0.451972	-0.297902	-0.705751	-0.00243712	-0.501565	31.0152	-0.5
12.4	65	0.0674723	0.371924	-0.285353	-0.0480969	0.00440794	0.278182	30.7946	0.3
12.4	55	0.0658903	0.174998	-0.289326	-0.246145	-0.000811829	0.094656	30.8242	0.1
12.4	75	0.0695391	0.560208	-0.281588	0.188773	0.000318776	0.509263	30.755	0.5
12.4	90	0.072306	0.830372	-0.277365	0.623883	-0.00573139	0.79979	30.7235	0.8
12.4	70	0.0689732	0.467364	-0.284248	0.0634154	0.0011042	0.41526	30.752	0.4
12.4	85	0.0708487	0.743448	-0.277879	0.457272	0.00555247	0.691937	30.7408	0.7
12.5	15	0.0593152	-0.670286	-0.301438	-0.830011	-0.00319469	-0.70156	31.1054	-0.7
12.5	10	0.0578501	-0.779307	-0.301857	-0.887852	-0.00286101	-0.797504	31.1195	-0.8
12.4	80	0.0704556	0.654638	-0.279082	0.308985	-0.00282597	0.609198	30.7456	0.6
12.5	25	0.0605639	-0.452213	-0.299217	-0.7028	0	-0.512288	30.9954	-0.5
12.5	30	0.0615485	-0.3434	-0.294897	-0.640198	-0.00161113	-0.391545	30.9618	-0.4
12.5	40	0.0637428	-0.133009	-0.294097	-0.498557	-0.000339413	-0.182096	30.8889	-0.2
12.5	45	0.063996	-0.0277221	-0.290632	-0.418357	0.00309939	-0.116712	30.8675	-0.1
12.5	20	0.0601231	-0.561523	-0.299156	-0.7704	-0.000216788	-0.59927	31.0389	-0.6
12.5	55	0.0674361	0.173187	-0.289293	-0.240878	0.000887743	0.0989657	30.7999	0.1
12.5	35	0.061812	-0.23914	-0.29526	-0.57139	0.00253214	-0.289842	30.9417	-0.3
12.5	50	0.0654418	0.0746512	-0.290131	-0.332064	-0.00236367	-0.0215002	30.8395	0
12.5	85	0.0700574	0.744349	-0.277259	0.459742	0.00185962	0.697209	30.6986	0.7
12.5	60	0.0669872	0.274003	-0.288907	-0.152776	-0.00288788	0.195686	30.7785	0.2
12.5	75	0.0694902	0.563059	-0.282056	0.17953	-0.00362625	0.492169	30.7278	0.5
12.5	65	0.0683746	0.370843	-0.285377	-0.0446035	0.00191951	0.285855	30.7545	0.3
12.6	35	0.062878	-0.240234	-0.295405	-0.566103	0.00142712	-0.302486	30.9163	-0.3
12.5	80	0.0696401	0.653362	-0.280016	0.313873	0.00334523	0.595471	30.718	0.6
12.6	25	0.0615211	-0.453352	-0.29925	-0.709032	0.00191904	-0.494542	30.9682	-0.5
12.6	10	0.0580856	-0.779981	-0.303407	-0.891866	0.00420134	-0.794818	31.1169	-0.8
12.5	70	0.0679259	0.467513	-0.283147	0.0580154	0.00542689	0.410463	30.75	0.4
12.6	15	0.0591933	-0.670594	-0.300125	-0.831095	-0.00386108	-0.694426	31.0503	-0.7
12.5	90	0.0720992	0.831437	-0.276962	0.617713	0.00490383	0.795616	30.7284	0.8
12.6	20	0.0602681	-0.557606	-0.300463	-0.774594	0.000885281	-0.602737	31.0275	-0.6
12.6	30	0.0613314	-0.344641	-0.295762	-0.640859	-0.00360333	-0.400128	30.9142	-0.4
12.6	40	0.0641893	-0.13189	-0.293972	-0.492276	-0.00446289	-0.201993	30.8656	-0.2
12.6	45	0.0642504	-0.0303015	-0.292284	-0.415102	0.0030041	-0.0920212	30.8207	-0.1
12.6	60	0.0670684	0.274525	-0.287906	-0.152139	0.00292227	0.2051	30.7759	0.2
12.6	55	0.0667663	0.177092	-0.289923	-0.25134	0.00330052	0.0952759	30.7685	0.1
12.6	50	0.0651892	0.0721045	-0.290211	-0.335349	-0.00148052	0.00683678	30.8078	0
12.6	70	0.0680897	0.468605	-0.282217	0.0592576	-0.00187698	0.402196	30.7317	0.4
12.6	65	0.0679785	0.369324	-0.285822	-0.0418174	0.00295458	0.299053	30.7526	0.3
12.6	85	0.0709812	0.7435	-0.278098	0.457896	0.00213345	0.698679	30.6854	0.7
12.6	80	0.0698186	0.654137	-0.279972	0.317198	0.00660121	0.585375	30.6962	0.6
12.6	75	0.069888	0.562006	-0.281711	0.181504	-0.00223277	0.497798	30.6885	0.5
12.7	10	0.0581111	-0.778593	-0.30118	-0.89057	-0.00125315	-0.801705	31.0843	-0.8
12.6	90	0.0727586	0.832313	-0.277597	0.620452	0.00220041	0.792137	30.6886	0.8
12.7	15	0.0587049	-0.66954	-0.300933	-0.830046	0.00284782	-0.698381	31.0478	-0.7
12.7	30	0.0609713	-0.342454	-0.297046	-0.641882	0.00462968	-0.416699	30.9278	-0.4
12.7	45	0.064163	-0.0289269	-0.291284	-0.41576	0.0010624	-0.107098	30.8032	-0.1
12.7	35	0.0623102	-0.240468	-0.292647	-0.569121	-0.00494766	-0.284151	30.8798	-0.3
12.7	40	0.0628062	-0.134237	-0.293273	-0.501429	0.00567436	-0.179708	30.8283	-0.2
12.7	55	0.0663146	0.172494	-0.289476	-0.244429	0.00306154	0.125787	30.7377	0.1
12.7	25	0.0604362	-0.45412	-0.298874	-0.704861	0.00770612	-0.497901	30.9758	-0.5
12.7	20	0.059653	-0.561604	-0.299509	-0.767894	-0.00159544	-0.596284	30.9871	-0.6
12.7	70	0.067951	0.467817	-0.282033	0.0620173	0.00452062	0.395203	30.6779	0.4
12.7	65	0.0675997	0.373423	-0.285057	-0.0576102	0.00371055	0.311632	30.6936	0.3
12.7	50	0.0660726	0.073178	-0.290633	-0.330741	-0.00119296	-0.00240296	30.7777	0
12.7	60	0.066981	0.274955	-0.287127	-0.154308	0.00180277	0.199103	30.7326	0.2
12.7	90	0.0709347	0.832649	-0.274611	0.618051	0.00383189	0.796639	30.6274	0.8
12.7	75	0.0695507	0.561322	-0.281837	0.188318	-0.00271143	0.500414	30.6581	0.5
12.7	80	0.0702187	0.654432	-0.280464	0.312529	0.000311658	0.605306	30.6641	0.6
12.8	15	0.0588616	-0.668125	-0.299508	-0.830343	-0.0023729	-0.708812	31.0131	-0.7
12.8	10	0.057504	-0.77845	-0.299286	-0.890467	-0.00397676	-0.804535	31.0471	-0.8
12.7	85	0.0710963	0.743792	-0.27623	0.455886	-0.00296273	0.705481	30.6579	0.7
12.8	25	0.060208	-0.452725	-0.297297	-0.705651	0.00120204	-0.497111	30.8971	-0.5
12.8	20	0.0601195	-0.561865	-0.297698	-0.770329	-0.00524708	-0.593761	30.9363	-0.6
12.8	30	0.0607573	-0.343869	-0.294179	-0.644959	0.00492003	-0.391304	30.8791	-0.4
12.8	35	0.061249	-0.237509	-0.291702	-0.571036	0.00353911	-0.301434	30.8731	-0.3
12.8	40	0.0637596	-0.132626	-0.295352	-0.500564	0.00473153	-0.196651	30.7974	-0.2
12.8	55	0.0656073	0.174074	-0.285813	-0.246361	0.000182926	0.0910818	30.7037	0.1
12.8	45	0.0638399	-0.0284935	-0.290289	-0.418775	0.00821748	-0.0942111	30.8017	-0.1
12.8	50	0.0652341	0.0750562	-0.289651	-0.338955	0.00447707	0.00193174	30.7636	0
12.8	60	0.0664099	0.276456	-0.286171	-0.156021	0.00467702	0.208568	30.7105	0.2
12.8	65	0.0681648	0.371959	-0.28515	-0.0493601	-0.00455226	0.304302	30.6789	0.3
12.8	70	0.0690535	0.46934	-0.280396	0.0581115	-0.00576411	0.409457	30.6663	0.4
12.8	90	0.0718502	0.831969	-0.275716	0.617583	0.0010832	0.799914	30.6011	0.8
12.8	80	0.0693782	0.654104	-0.278076	0.312981	0.0071186	0.604224	30.6425	0.6
12.8	75	0.0686049	0.561121	-0.280153	0.183574	0.000206505	0.507203	30.6502	0.5
12.8	85	0.0698595	0.743968	-0.275427	0.455684	-0.00409899	0.700434	30.6439	0.7
12.9	10	0.057041	-0.778661	-0.302236	-0.890838	0.00112227	-0.796738	31.0461	-0.8
12.9	15	0.0579376	-0.671201	-0.298661	-0.830804	0.00108404	-0.692286	31.0167	-0.7
12.9	35	0.0621092	-0.239164	-0.29386	-0.565314	0.0040661	-0.309325	30.8386	-0.3
12.9	25	0.0610941	-0.451718	-0.29845	-0.706218	0.000733676	-0.506825	30.8899	-0.5
12.9	20	0.0604891	-0.559835	-0.300744	-0.7701	0.00253444	-0.603871	30.9338	-0.6
12.9	30	0.0618489	-0.346566	-0.294363	-0.637832	0.00279225	-0.398711	30.8657	-0.4
12.9	50	0.0644887	0.0730177	-0.288209	-0.332206	0.00288369	0.00581239	30.7357	0
12.9	60	0.0661033	0.274005	-0.28368	-0.144983	0.00378727	0.206178	30.689	0.2
12.9	45	0.0635292	-0.0301836	-0.291915	-0.417798	0.00373669	-0.0893624	30.763	-0.1
12.9	55	0.0656466	0.177004	-0.287216	-0.250634	0.00161853	0.108103	30.6953	0.1
12.9	40	0.0636615	-0.133928	-0.292859	-0.497557	0.00185716	-0.201188	30.7988	-0.2
12.9	65	0.0672731	0.373918	-0.283337	-0.0586024	-0.00546213	0.292054	30.661	0.3
12.9	70	0.0684692	0.466947	-0.282841	0.0655366	0.00161197	0.400871	30.6413	0.4
13	25	0.0599085	-0.452916	-0.295213	-0.705893	-0.000315488	-0.500256	30.8669	-0.5
12.9	75	0.0692901	0.563393	-0.279853	0.176233	0.000171168	0.517619	30.6301	0.5
12.9	85	0.0701479	0.744827	-0.275549	0.45506	-0.00156872	0.705464	30.6183	0.7
13	15	0.0585051	-0.669861	-0.299205	-0.834464	0.00175263	-0.694276	30.9714	-0.7
13	10	0.057366	-0.779359	-0.30105	-0.889899	0.00542478	-0.800357	30.9983	-0.8
13	40	0.0637134	-0.137522	-0.293505	-0.490337	-0.00264521	-0.202566	30.742	-0.2
12.9	90	0.0716005	0.831481	-0.273523	0.61941	-0.00120721	0.787479	30.6004	0.8
12.9	80	0.069089	0.655078	-0.277906	0.313114	0.00345684	0.59703	30.6245	0.6
13	20	0.0598817	-0.56297	-0.298733	-0.767466	-0.00353409	-0.60098	30.9002	-0.6
13	35	0.0624768	-0.241657	-0.292964	-0.567726	-0.00257998	-0.293244	30.8136	-0.3
13	30	0.0602326	-0.344601	-0.29521	-0.641345	0.00174236	-0.39557	30.8595	-0.4
13	50	0.0651914	0.0755061	-0.288056	-0.337895	0.000306393	0.00893639	30.6984	0
13	45	0.0646595	-0.0324673	-0.29085	-0.409739	-0.00503683	-0.100302	30.7193	-0.1
13	65	0.0678649	0.37207	-0.283316	-0.0465534	0.000381953	0.287366	30.6371	0.3
13.1	10	0.0576755	-0.780235	-0.301675	-0.889772	0.0016936	-0.809276	30.9823	-0.8
13	55	0.0646521	0.177171	-0.28609	-0.251206	-0.00443213	0.0959596	30.694	0.1
13	85	0.0702811	0.745265	-0.275562	0.454679	0.000968937	0.695142	30.6	0.7
13	80	0.0687362	0.654728	-0.276521	0.311096	-0.00355948	0.603403	30.5834	0.6
13.1	20	0.0601617	-0.563455	-0.298466	-0.769332	-0.00162326	-0.600829	30.8894	-0.6
13	60	0.0669864	0.274878	-0.287742	-0.152745	0.00396416	0.197774	30.663	0.2
13	75	0.0694437	0.559933	-0.280605	0.187685	0.00292149	0.499428	30.6075	0.5
13	70	0.0684437	0.469652	-0.280548	0.0574857	0.00330298	0.404469	30.6153	0.4
13	90	0.0705827	0.831836	-0.274822	0.617305	0.00297348	0.799344	30.5852	0.8
13.1	15	0.0582187	-0.668856	-0.299712	-0.83444	0.00346582	-0.69432	30.9456	-0.7
13.1	25	0.0599559	-0.453896	-0.296892	-0.704476	0.0024874	-0.493819	30.8639	-0.5
13.1	30	0.0612656	-0.346146	-0.295697	-0.640285	-0.00105497	-0.393638	30.8273	-0.4
13.1	75	0.0692702	0.560508	-0.279637	0.187206	-0.00673315	0.489161	30.5594	0.5
13.1	65	0.0676064	0.373537	-0.283858	-0.0504433	0.00367464	0.297281	30.6417	0.3
13.1	45	0.0636468	-0.0300407	-0.290227	-0.414146	-1.26181e-05	-0.104406	30.6922	-0.1
13.1	85	0.069981	0.745522	-0.274731	0.453867	0.00242408	0.69422	30.5915	0.7
13.1	35	0.0619851	-0.237325	-0.292681	-0.570743	0.00482281	-0.300959	30.7749	-0.3
13.1	60	0.0667076	0.273551	-0.285104	-0.149136	-0.00217651	0.219031	30.6418	0.2
13.1	55	0.0661292	0.176124	-0.287415	-0.245996	0.00154636	0.0953306	30.6632	0.1
13.1	80	0.0696643	0.654896	-0.277919	0.310668	-0.00298444	0.610617	30.566	0.6
13.1	70	0.0672288	0.466671	-0.27996	0.0664737	-0.0030548	0.386704	30.6054	0.4
13.1	40	0.0631398	-0.133074	-0.293922	-0.497138	0.00297727	-0.199133	30.7276	-0.2
13.1	50	0.064323	0.0715761	-0.28716	-0.332465	-0.000540548	0.00252988	30.6865	0
13.1	90	0.0707855	0.831127	-0.273443	0.618221	0.00519177	0.80213	30.5569	0.8
13.2	20	0.0597973	-0.561068	-0.29999	-0.770926	0.000353019	-0.596372	30.8819	-0.6
13.2	15	0.0571541	-0.668511	-0.296788	-0.833982	-0.00070129	-0.696837	30.9321	-0.7
13.2	60	0.0664496	0.273615	-0.285229	-0.147905	0.00243365	0.188054	30.6037	0.2
13.2	40	0.0611585	-0.133229	-0.290435	-0.494635	0.00518035	-0.205098	30.7431	-0.2
13.2	35	0.0621255	-0.237521	-0.294617	-0.569287	0.00409552	-0.298031	30.7453	-0.3
13.2	45	0.0637023	-0.0285271	-0.289164	-0.422488	0.00287824	-0.0747349	30.6988	-0.1
13.2	55	0.0661625	0.174578	-0.287818	-0.246481	0.00140341	0.102179	30.6487	0.1
13.2	65	0.0685627	0.376044	-0.281941	-0.055995	-0.00331482	0.295997	30.5827	0.3
13.2	70	0.0679365	0.469927	-0.280215	0.0584951	0.000567985	0.394409	30.5606	0.4
13.2	10	0.0571494	-0.779783	-0.299653	-0.888855	-0.00159251	-0.79961	30.9477	-0.8
13.2	30	0.0602206	-0.344782	-0.293784	-0.642887	-0.0019332	-0.389068	30.7956	-0.4
13.2	80	0.0696546	0.65616	-0.276134	0.305479	-0.00161036	0.603186	30.5582	0.6
13.2	25	0.0595763	-0.45327	-0.297366	-0.705681	0.00771335	-0.496372	30.8385	-0.5
13.2	50	0.065425	0.0726683	-0.289697	-0.338255	0.000729737	0.013274	30.6477	0
13.2	75	0.0692012	0.563592	-0.280506	0.175805	0.00105582	0.497135	30.5654	0.5
13.2	90	0.071843	0.831245	-0.272828	0.619961	0.00105093	0.802895	30.5259	0.8
13.2	85	0.0715052	0.746646	-0.275878	0.454652	0.000376223	0.686974	30.5121	0.7
13.3	10	0.0567295	-0.779544	-0.299067	-0.889905	-0.00546027	-0.798859	30.9577	-0.8
13.3	15	0.0580261	-0.66781	-0.29711	-0.835668	3.99584e-05	-0.710194	30.9006	-0.7
13.3	20	0.0581058	-0.560615	-0.296309	-0.768188	0.00248446	-0.597524	30.8571	-0.6
13.3	30	0.0611497	-0.346223	-0.293788	-0.640122	-0.00499995	-0.401773	30.7589	-0.4
13.3	25	0.0598037	-0.452039	-0.296752	-0.705955	0.000949465	-0.504083	30.7785	-0.5
13.3	35	0.0620327	-0.237772	-0.290889	-0.574081	-0.00419398	-0.28616	30.7384	-0.3
13.3	40	0.0627242	-0.132819	-0.290517	-0.489853	-0.00308364	-0.220197	30.6896	-0.2
13.3	60	0.0652729	0.276122	-0.28373	-0.159206	0.00439797	0.208842	30.6193	0.2
13.3	50	0.0647813	0.0728055	-0.287566	-0.332717	-0.00100285	-0.00144546	30.6497	0
13.3	45	0.0631422	-0.0297122	-0.289481	-0.417995	-0.000627022	-0.104453	30.6776	-0.1
13.3	55	0.0655792	0.172864	-0.285121	-0.246632	0.00159597	0.0968365	30.5776	0.1
13.3	65	0.066519	0.371452	-0.281134	-0.0457829	0.0026112	0.294465	30.5453	0.3
13.3	70	0.0687758	0.466915	-0.282711	0.0684445	0.000694357	0.412806	30.5394	0.4
13.4	15	0.0576025	-0.67111	-0.29853	-0.832484	-0.00551414	-0.696745	30.8591	-0.7
13.4	20	0.0582691	-0.560856	-0.294758	-0.77046	-0.000699013	-0.59483	30.8269	-0.6
13.3	85	0.0708535	0.743517	-0.275467	0.458711	-0.00380776	0.691823	30.494	0.7
13.3	80	0.0691674	0.655428	-0.275491	0.308093	0.00108795	0.607721	30.5296	0.6
13.3	90	0.07167	0.831924	-0.27329	0.619852	0.000258085	0.790368	30.5039	0.8
13.3	75	0.06919	0.561578	-0.278545	0.182028	0.00147349	0.497664	30.5378	0.5
13.4	25	0.0590254	-0.453418	-0.29618	-0.704661	0.00315377	-0.504214	30.7736	-0.5
13.4	10	0.0566347	-0.777957	-0.300507	-0.889918	0.00118497	-0.805129	30.9138	-0.8
13.4	45	0.0635025	-0.0327354	-0.288199	-0.410492	0.00144575	-0.0995528	30.622	-0.1
13.4	30	0.0618626	-0.345912	-0.29446	-0.64137	-0.00544048	-0.398814	30.7311	-0.4
13.4	55	0.0650321	0.175231	-0.285567	-0.246303	0.00316179	0.103654	30.5785	0.1
13.4	40	0.0632052	-0.133496	-0.28949	-0.49339	-0.00380916	-0.202281	30.6804	-0.2
13.4	35	0.0618037	-0.241494	-0.291982	-0.564275	0.00132453	-0.290738	30.725	-0.3
13.4	80	0.069479	0.653666	-0.276063	0.311488	0.00376189	0.609257	30.4855	0.6
13.4	90	0.071191	0.831746	-0.272836	0.616357	0.00664452	0.807189	30.4949	0.8
13.4	50	0.0643674	0.074892	-0.286494	-0.338476	-0.00098242	-0.0183684	30.5901	0
13.4	65	0.0673778	0.372947	-0.281708	-0.051683	0.000372517	0.295728	30.5307	0.3
13.4	60	0.0666935	0.277306	-0.28481	-0.154457	7.13073e-05	0.182106	30.5735	0.2
13.5	20	0.0584795	-0.559684	-0.298299	-0.770758	0.00135588	-0.612435	30.8185	-0.6
13.5	25	0.0596593	-0.452911	-0.297009	-0.704243	0.00319875	-0.49946	30.7847	-0.5
13.4	70	0.0669459	0.470437	-0.277554	0.056968	0.00280428	0.39659	30.5021	0.4
13.5	10	0.0554771	-0.779945	-0.296695	-0.887636	0.000932161	-0.80498	30.8955	-0.8
13.4	85	0.0701773	0.74461	-0.273299	0.457818	-0.00420238	0.692618	30.47	0.7
13.4	75	0.0681495	0.56386	-0.277263	0.182588	0.00164318	0.482409	30.5258	0.5
13.5	15	0.0567905	-0.668879	-0.296569	-0.831902	0.00122064	-0.693078	30.8557	-0.7
13.5	35	0.0623697	-0.240393	-0.293334	-0.565216	-0.000713242	-0.295916	30.6521	-0.3
13.5	40	0.0620567	-0.133059	-0.289986	-0.499569	0.00175801	-0.204161	30.6534	-0.2
13.5	55	0.064627	0.174509	-0.284603	-0.245644	0.00098912	0.0948313	30.556	0.1
13.5	50	0.0633416	0.0739427	-0.285601	-0.334726	0.00195297	-0.00504557	30.5882	0
13.5	30	0.060245	-0.344711	-0.29403	-0.642176	0.00120606	-0.402201	30.7472	-0.4
13.5	75	0.0681689	0.560318	-0.276911	0.186299	-0.00273055	0.496839	30.4759	0.5
13.5	60	0.0653839	0.276106	-0.282607	-0.15374	0.000843028	0.206633	30.5489	0.2
13.5	45	0.0633433	-0.0331987	-0.287237	-0.408162	-0.00371473	-0.105465	30.6013	-0.1
13.5	65	0.067202	0.375258	-0.281513	-0.0599061	0.00165245	0.291242	30.5399	0.3
13.5	70	0.0680855	0.469874	-0.279933	0.0625716	-0.00336763	0.388006	30.5107	0.4
13.5	80	0.0697595	0.656226	-0.275415	0.311018	-0.00216439	0.59281	30.4776	0.6
13.5	90	0.071378	0.832505	-0.271256	0.615124	0.0104574	0.802117	30.466	0.8
13.6	15	0.0584266	-0.670228	-0.297529	-0.830335	-0.000843716	-0.699663	30.8163	-0.7
13.5	85	0.0703087	0.745414	-0.272666	0.452662	-0.000666815	0.705714	30.4705	0.7
13.6	10	0.0562964	-0.780128	-0.297921	-0.886944	-0.00432524	-0.79785	30.8806	-0.8
13.6	20	0.0585438	-0.561604	-0.294675	-0.768658	0.00253668	-0.603583	30.7648	-0.6
13.6	40	0.062013	-0.131745	-0.288707	-0.500183	0.00173721	-0.217964	30.6395	-0.2
13.6	45	0.0632734	-0.0272318	-0.287788	-0.423831	-0.000233487	-0.106433	30.5722	-0.1
13.6	25	0.0586042	-0.451881	-0.293502	-0.70931	-8.40442e-05	-0.494696	30.7575	-0.5
13.6	30	0.0608764	-0.345663	-0.293786	-0.641743	-0.00447836	-0.40285	30.6875	-0.4
13.6	35	0.0616092	-0.236981	-0.291715	-0.573632	0.00103906	-0.290645	30.6753	-0.3
13.6	65	0.0670887	0.371837	-0.281419	-0.0482333	0.00212134	0.307953	30.4933	0.3
13.7	10	0.0558839	-0.781382	-0.298355	-0.887368	-0.000766835	-0.801781	30.8742	-0.8
13.6	70	0.0680592	0.468807	-0.278923	0.0625507	-0.000817283	0.390876	30.4669	0.4
13.6	50	0.0634348	0.0728413	-0.287343	-0.330913	0.00243962	-0.000720981	30.5618	0
13.6	60	0.0656051	0.27605	-0.281044	-0.151588	0.00422083	0.201516	30.5304	0.2
13.6	55	0.0652488	0.176696	-0.2839	-0.246913	-0.00377348	0.11207	30.5293	0.1
13.6	75	0.0680659	0.562673	-0.277366	0.184214	0.00488771	0.491995	30.4637	0.5
13.7	20	0.0579485	-0.563367	-0.296186	-0.769768	0.00331552	-0.586561	30.7506	-0.6
13.6	80	0.0699041	0.654767	-0.274753	0.312293	0.00566592	0.586925	30.4544	0.6
13.6	90	0.0710996	0.832322	-0.270544	0.619554	-0.00182586	0.792116	30.453	0.8
13.7	25	0.0594166	-0.455206	-0.29444	-0.705597	-0.00197525	-0.497622	30.7348	-0.5
13.7	45	0.0632909	-0.0294626	-0.290339	-0.41595	0.00438048	-0.103507	30.5695	-0.1
13.7	15	0.0575316	-0.66859	-0.297774	-0.834215	-0.00013642	-0.69042	30.8371	-0.7
13.6	85	0.0703792	0.745135	-0.273882	0.45556	0.000697478	0.694609	30.4505	0.7
13.7	35	0.060975	-0.237269	-0.290342	-0.567627	-0.00104866	-0.315417	30.6713	-0.3
13.7	30	0.06045	-0.345033	-0.292601	-0.639337	0.0023251	-0.40566	30.6565	-0.4
13.7	40	0.0624346	-0.134254	-0.291242	-0.49035	-0.00301395	-0.210205	30.591	-0.2
13.7	50	0.0646307	0.0751752	-0.282938	-0.339408	-0.00462175	0.00129849	30.528	0
13.7	70	0.0670455	0.46786	-0.277637	0.0612424	0.00413491	0.401791	30.4481	0.4
13.7	60	0.0660076	0.276075	-0.283726	-0.149183	0.00284505	0.174985	30.4668	0.2
13.7	55	0.0643848	0.176654	-0.281403	-0.251179	-0.000874589	0.0951272	30.4992	0.1
13.7	65	0.0665184	0.372272	-0.279621	-0.0457137	-0.00674269	0.300323	30.4766	0.3
13.7	85	0.0703136	0.744247	-0.273908	0.456391	0.0082944	0.710342	30.395	0.7
13.7	75	0.0690158	0.564995	-0.277663	0.177296	0.00165606	0.499849	30.4328	0.5
13.7	80	0.0698981	0.655105	-0.275628	0.31236	-0.00309174	0.609173	30.3923	0.6
13.8	20	0.0581597	-0.56131	-0.294751	-0.76773	0.000592197	-0.602844	30.7399	-0.6
13.7	90	0.0701383	0.832967	-0.27074	0.616646	0.00404575	0.793397	30.4206	0.8
13.8	10	0.0556074	-0.778719	-0.299331	-0.889647	0.00520282	-0.804333	30.8576	-0.8
13.8	35	0.0608337	-0.234463	-0.291209	-0.57745	0.0043383	-0.303026	30.6221	-0.3
13.8	45	0.0621814	-0.0297959	-0.285985	-0.413168	0.00150957	-0.101051	30.5566	-0.1
13.8	15	0.0566802	-0.67079	-0.296785	-0.833639	0.00920639	-0.698197	30.8103	-0.7
13.8	70	0.0678313	0.470047	-0.278524	0.0590069	0.000274541	0.397052	30.435	0.4
13.8	25	0.0600817	-0.452714	-0.295646	-0.707698	-0.00316005	-0.495894	30.6933	-0.5
13.8	55	0.0637389	0.173931	-0.282194	-0.248049	0.00322373	0.102034	30.4678	0.1
13.8	40	0.0625476	-0.13395	-0.289	-0.496471	-0.00501172	-0.196366	30.5752	-0.2
13.8	30	0.0604704	-0.345303	-0.293429	-0.641499	-0.0019681	-0.389557	30.6662	-0.4
13.8	50	0.0639115	0.0741486	-0.28387	-0.334159	-0.00191311	-0.00820652	30.5212	0
13.8	60	0.0649931	0.277418	-0.282232	-0.160882	0.0051031	0.20755	30.4824	0.2
13.8	80	0.0698825	0.653579	-0.276881	0.315214	0.00361755	0.597361	30.3881	0.6
13.8	75	0.0685829	0.563017	-0.27714	0.184311	0.00308358	0.496869	30.4381	0.5
13.8	65	0.0658409	0.373454	-0.28005	-0.0507912	0.00130484	0.311186	30.4632	0.3
13.8	90	0.0705422	0.831935	-0.269823	0.619593	0.00457851	0.796269	30.4103	0.8
13.8	85	0.0710288	0.744829	-0.272632	0.456211	-3.61259e-05	0.707202	30.4029	0.7
13.9	15	0.0568297	-0.673194	-0.297419	-0.826129	0.00151558	-0.690724	30.7701	-0.7
13.9	50	0.0632014	0.0727406	-0.285365	-0.33697	0.00820977	-0.0194041	30.526	0
13.9	30	0.0597769	-0.344382	-0.293315	-0.639005	-0.00350659	-0.396969	30.6285	-0.4
13.9	25	0.0587735	-0.452856	-0.294456	-0.710148	0.00275567	-0.49695	30.6908	-0.5
13.9	10	0.0565094	-0.77913	-0.299934	-0.891521	-0.00182272	-0.792295	30.8417	-0.8
13.9	35	0.0612949	-0.239984	-0.291671	-0.568414	0.00488096	-0.284536	30.5857	-0.3
13.9	45	0.0631153	-0.0274368	-0.288079	-0.41632	0.00687417	-0.108924	30.5193	-0.1
13.9	40	0.0619518	-0.132341	-0.289495	-0.498547	0.00159092	-0.193697	30.5463	-0.2
13.9	20	0.0581981	-0.55959	-0.296688	-0.770766	-0.0001001	-0.609507	30.7301	-0.6
13.9	55	0.0642332	0.174488	-0.284123	-0.249502	0.00563716	0.0965017	30.4562	0.1
13.9	65	0.0666259	0.373007	-0.280924	-0.0481335	-0.00228278	0.29265	30.4595	0.3
14	20	0.0575404	-0.561979	-0.295781	-0.768153	0.00423201	-0.589725	30.7412	-0.6
13.9	75	0.0695791	0.562354	-0.278085	0.181751	-0.00662399	0.492369	30.3481	0.5
13.9	60	0.0664476	0.274509	-0.283607	-0.149783	-0.00034279	0.185415	30.4374	0.2
13.9	85	0.070252	0.744246	-0.273447	0.454898	0.00427873	0.707166	30.3792	0.7
13.9	90	0.0710145	0.831986	-0.269767	0.61943	-0.00366343	0.799556	30.3834	0.8
13.9	70	0.0675717	0.470196	-0.278006	0.0580491	-0.00148882	0.395757	30.407	0.4
13.9	80	0.0688431	0.654861	-0.274263	0.314179	0.00044026	0.600715	30.3977	0.6
14	15	0.0569033	-0.669326	-0.293369	-0.832963	-0.00585108	-0.700875	30.731	-0.7
14	10	0.0558212	-0.779724	-0.297397	-0.890376	0.0043129	-0.795816	30.7871	-0.8
14	30	0.0604773	-0.345611	-0.292942	-0.634473	0.00405117	-0.407998	30.6219	-0.4
14	35	0.0616245	-0.239111	-0.290595	-0.569232	-0.00315263	-0.308622	30.5455	-0.3
14	25	0.0590689	-0.453994	-0.293653	-0.704463	0.000677243	-0.501669	30.6601	-0.5
14	50	0.0647487	0.0751188	-0.285905	-0.336258	-0.00699283	0.011117	30.4572	0
14	45	0.0638579	-0.0315812	-0.288066	-0.417127	-0.00378362	-0.087024	30.5004	-0.1
14	60	0.0661937	0.274903	-0.282773	-0.150343	-0.00203066	0.208401	30.4174	0.2
14	55	0.065389	0.176042	-0.283567	-0.245555	-0.00288987	0.0831446	30.4302	0.1
14	40	0.0624717	-0.133769	-0.289171	-0.495704	-0.00285399	-0.20712	30.5205	-0.2
14	65	0.0663725	0.375065	-0.279069	-0.0586304	-0.00439029	0.29806	30.3947	0.3
14	70	0.0676115	0.46809	-0.2765	0.061517	-0.0040157	0.411092	30.3953	0.4
14	80	0.0682371	0.654693	-0.273152	0.312331	0.00340022	0.601416	30.3864	0.6
14	75	0.0674579	0.563523	-0.273915	0.179234	-0.00214364	0.500972	30.3703	0.5
14.1	15	0.0565078	-0.668533	-0.294978	-0.831869	0.000333502	-0.703571	30.7156	-0.7
14	90	0.071143	0.83275	-0.270495	0.614051	0.00701081	0.807048	30.3376	0.8
14.1	10	0.0556822	-0.780959	-0.299103	-0.88844	-0.00234071	-0.800124	30.7982	-0.8
14.1	40	0.0616583	-0.133741	-0.289732	-0.498404	0.0015518	-0.178965	30.505	-0.2
14.1	30	0.0601038	-0.3464	-0.291619	-0.641346	0.000242685	-0.395999	30.5969	-0.4
14.1	35	0.0615632	-0.236246	-0.291692	-0.573302	-0.00456062	-0.299361	30.5423	-0.3
14	85	0.06936	0.745847	-0.26985	0.453683	0.00123014	0.702619	30.3414	0.7
14.1	25	0.0584005	-0.452965	-0.292665	-0.706913	0.00189544	-0.502461	30.6552	-0.5
14.1	50	0.0633064	0.0738362	-0.284	-0.334239	0.00728591	-0.00686326	30.423	0
14.1	65	0.067063	0.372874	-0.277436	-0.0499005	-0.00532829	0.293525	30.3583	0.3
14.1	45	0.0630169	-0.0295281	-0.285754	-0.419508	0.0012772	-0.0977918	30.5096	-0.1
14.1	20	0.0586883	-0.561307	-0.29318	-0.771056	-0.00838847	-0.588901	30.6616	-0.6
14.1	55	0.0648879	0.175501	-0.282269	-0.250607	-0.00491897	0.107576	30.404	0.1
14.2	10	0.0545866	-0.779235	-0.296423	-0.890027	0.00277018	-0.810025	30.7463	-0.8
14.1	60	0.0655064	0.273939	-0.28095	-0.150864	0.00249471	0.198591	30.3843	0.2
14.1	75	0.0678939	0.561588	-0.274275	0.187615	-0.00132794	0.492146	30.344	0.5
14.1	70	0.0670854	0.471166	-0.27693	0.0581991	0.000179614	0.407833	30.355	0.4
14.1	80	0.0678383	0.655442	-0.270422	0.31605	0.00410123	0.59408	30.3301	0.6
14.2	30	0.0595535	-0.346811	-0.29243	-0.639684	0.00416071	-0.396523	30.5613	-0.4
14.1	85	0.0690113	0.746092	-0.269259	0.456146	3.5397e-05	0.694926	30.3136	0.7
14.1	90	0.0699794	0.832075	-0.267221	0.61988	-0.0017531	0.798377	30.294	0.8
14.2	15	0.0561443	-0.671546	-0.295612	-0.831074	0.0010596	-0.696627	30.7034	-0.7
14.2	20	0.0583007	-0.560543	-0.296799	-0.77137	-0.00361499	-0.60066	30.6391	-0.6
14.2	25	0.0589816	-0.452954	-0.295813	-0.705871	0.000517635	-0.501097	30.6009	-0.5
14.2	35	0.0607106	-0.237157	-0.288881	-0.568925	-0.00451105	-0.30596	30.5045	-0.3
14.2	45	0.0625841	-0.0295173	-0.285889	-0.412634	-0.000319296	-0.104467	30.4442	-0.1
14.2	50	0.0631928	0.0762298	-0.285663	-0.339112	0.00465776	-0.00128022	30.4103	0
14.2	40	0.0620638	-0.132777	-0.289739	-0.498003	-0.00314977	-0.197077	30.5098	-0.2
14.2	55	0.0644312	0.177438	-0.280354	-0.249391	-0.00212402	0.0998752	30.372	0.1
14.2	70	0.0674119	0.466198	-0.276781	0.0651371	-0.00635029	0.409783	30.324	0.4
14.2	60	0.0654187	0.275486	-0.28227	-0.156064	0.000618978	0.208562	30.3752	0.2
14.2	80	0.0685496	0.655124	-0.272055	0.314088	-0.000796443	0.600322	30.3184	0.6
14.2	75	0.0681604	0.565891	-0.274565	0.171837	-0.00588042	0.515529	30.3403	0.5
14.2	65	0.0670033	0.372717	-0.279126	-0.0511839	0.000284285	0.310929	30.3539	0.3
14.2	85	0.0691941	0.745568	-0.269329	0.456797	-0.00254999	0.690304	30.3224	0.7
14.2	90	0.0695059	0.83179	-0.267606	0.620613	0.00337391	0.798888	30.2944	0.8
14.3	10	0.0561412	-0.780633	-0.297428	-0.88599	-0.00205413	-0.801814	30.7299	-0.8
14.3	15	0.0575692	-0.670608	-0.295911	-0.830312	-0.00208603	-0.693006	30.692	-0.7
14.3	20	0.0574668	-0.562284	-0.294924	-0.766976	-0.00303045	-0.603291	30.6383	-0.6
14.3	25	0.0579881	-0.453104	-0.293142	-0.710862	0.00365477	-0.48552	30.5777	-0.5
14.3	35	0.0602248	-0.238191	-0.289011	-0.568393	0.00478376	-0.300504	30.482	-0.3
14.3	30	0.05983	-0.346712	-0.291593	-0.63763	-0.00156455	-0.399228	30.5561	-0.4
14.3	45	0.0629165	-0.0306709	-0.284674	-0.421145	0.000328415	-0.0941176	30.4061	-0.1
14.3	55	0.0637327	0.177018	-0.281667	-0.247074	-0.00145456	0.0848624	30.3869	0.1
14.3	65	0.0661974	0.375486	-0.277839	-0.0549108	0.0028199	0.28957	30.3139	0.3
14.3	50	0.0641202	0.0749781	-0.283523	-0.333182	-0.00582933	-0.0101942	30.3946	0
14.3	40	0.0615857	-0.132336	-0.287864	-0.497252	0.000652345	-0.199563	30.4469	-0.2
14.3	70	0.0668244	0.469264	-0.275485	0.0564968	0.00438111	0.406163	30.3237	0.4
14.3	75	0.0675295	0.564379	-0.274387	0.176832	0.00357048	0.501599	30.2953	0.5
14.3	60	0.0643415	0.276873	-0.278486	-0.155368	0.00640665	0.210259	30.3441	0.2
14.3	80	0.0684846	0.656546	-0.271525	0.31176	-0.00206937	0.60163	30.2856	0.6
14.3	85	0.0685385	0.745293	-0.269962	0.454467	0.0104163	0.706334	30.2581	0.7
14.3	90	0.0702601	0.833034	-0.268095	0.615653	0.00592202	0.797411	30.2875	0.8
14.4	20	0.0570128	-0.561618	-0.294941	-0.769697	0.00586766	-0.594168	30.6096	-0.6
14.4	15	0.0560755	-0.672435	-0.293127	-0.826341	0.00127773	-0.701479	30.6343	-0.7
14.4	10	0.054806	-0.781111	-0.298144	-0.884483	0.00213755	-0.801252	30.7182	-0.8
14.4	35	0.0606222	-0.238671	-0.290094	-0.568622	0.00151846	-0.302122	30.4867	-0.3
14.4	30	0.0598095	-0.347839	-0.290253	-0.636391	0.00411566	-0.386668	30.537	-0.4
14.4	60	0.0651364	0.276275	-0.279128	-0.161052	-0.00134629	0.207321	30.3143	0.2
14.4	50	0.0632889	0.0742761	-0.284158	-0.336054	-0.00108019	0.00438565	30.3609	0
14.4	40	0.0621587	-0.132648	-0.286574	-0.497067	-0.00320932	-0.201302	30.4192	-0.2
14.4	55	0.0646407	0.174653	-0.281896	-0.245142	-0.00789371	0.0926431	30.3338	0.1
14.4	25	0.0586195	-0.454729	-0.292482	-0.702777	0.00347678	-0.496381	30.5511	-0.5
14.4	75	0.0694724	0.562855	-0.276822	0.177537	-0.00243669	0.501427	30.2303	0.5
14.4	65	0.0660625	0.373866	-0.276396	-0.052425	-0.00725478	0.287215	30.3073	0.3
14.4	85	0.069811	0.745872	-0.270596	0.451713	0.00144688	0.696846	30.2585	0.7
14.4	45	0.0627148	-0.0291643	-0.286786	-0.421052	0.00394889	-0.101479	30.3938	-0.1
14.4	80	0.0692165	0.65525	-0.271092	0.313098	-0.00342195	0.599495	30.2544	0.6
14.4	70	0.0669489	0.469141	-0.274399	0.0587959	-0.00348217	0.407497	30.285	0.4
14.5	10	0.0554977	-0.779604	-0.295132	-0.887764	-0.00669068	-0.799713	30.7269	-0.8
14.4	90	0.0700737	0.833517	-0.265772	0.614671	-0.00642477	0.788748	30.2447	0.8
14.5	20	0.0575885	-0.561467	-0.292558	-0.76761	-0.00968691	-0.602033	30.5546	-0.6
14.5	25	0.0589269	-0.452772	-0.294431	-0.705536	-0.000773549	-0.504878	30.5193	-0.5
14.5	15	0.0561543	-0.66886	-0.293218	-0.831468	-0.00481487	-0.702302	30.63	-0.7
14.5	45	0.061782	-0.0268066	-0.284842	-0.419938	0.00515859	-0.108357	30.3648	-0.1
14.5	30	0.0603527	-0.346751	-0.291768	-0.637959	-0.00256392	-0.395854	30.5157	-0.4
14.5	40	0.0617437	-0.133781	-0.287766	-0.49766	-0.0029072	-0.204441	30.4157	-0.2
14.5	35	0.05955	-0.238406	-0.287474	-0.568997	0.00497247	-0.304243	30.4535	-0.3
14.5	60	0.0648648	0.27688	-0.278667	-0.157842	0.00170497	0.200532	30.3071	0.2
14.5	50	0.0638719	0.0738553	-0.283757	-0.334103	0.00708083	0.00777056	30.3438	0
14.5	55	0.0643072	0.175279	-0.280037	-0.243475	0.00336139	0.0908819	30.339	0.1
14.5	65	0.0661396	0.372853	-0.276256	-0.054599	-0.00256905	0.300057	30.2715	0.3
14.5	70	0.0682648	0.469603	-0.277616	0.0598152	0.000512213	0.386939	30.2472	0.4
14.5	75	0.0681468	0.563327	-0.273507	0.177841	-0.00315038	0.515347	30.2674	0.5
14.5	80	0.0678037	0.655672	-0.27125	0.31141	0.00459398	0.601528	30.2413	0.6
14.5	85	0.0691142	0.743475	-0.266617	0.461019	-0.00205183	0.697902	30.2002	0.7
14.6	10	0.0541737	-0.780079	-0.293975	-0.891534	-0.0019979	-0.800597	30.6737	-0.8
14.6	15	0.0561339	-0.671538	-0.293493	-0.829708	-0.00410613	-0.698569	30.6294	-0.7
14.5	90	0.0704117	0.83309	-0.267451	0.612916	-0.00518495	0.802458	30.199	0.8
14.6	20	0.057113	-0.561974	-0.292777	-0.767793	-0.00248811	-0.602601	30.5819	-0.6
14.6	30	0.0598932	-0.346217	-0.291191	-0.641259	-0.00184373	-0.394258	30.4658	-0.4
14.6	40	0.0615422	-0.133722	-0.286925	-0.49631	0.000422457	-0.19093	30.3973	-0.2
14.6	25	0.058233	-0.452533	-0.290737	-0.705289	-0.00084256	-0.50525	30.5324	-0.5
14.6	35	0.0604429	-0.238733	-0.288488	-0.567103	-0.000791816	-0.315516	30.4395	-0.3
14.6	70	0.0666354	0.469812	-0.27506	0.0614881	0.00270916	0.410677	30.218	0.4
14.6	50	0.0640388	0.0745178	-0.285416	-0.336588	0.00339285	0.0023056	30.3231	0
14.6	45	0.0624371	-0.0293544	-0.284298	-0.414818	-0.000138064	-0.107791	30.3378	-0.1
14.6	55	0.0636924	0.179288	-0.280381	-0.252203	0.00819081	0.0876115	30.31	0.1
14.6	90	0.0705739	0.83456	-0.265318	0.613176	-0.00562722	0.791604	30.205	0.8
14.6	75	0.0679022	0.56432	-0.273956	0.178393	0.00195814	0.501651	30.232	0.5
14.6	60	0.0646984	0.275785	-0.279522	-0.154817	-0.00159747	0.20206	30.284	0.2
14.6	80	0.0671531	0.655295	-0.270181	0.309789	0.00625605	0.607518	30.2276	0.6
14.6	65	0.0649739	0.376126	-0.277579	-0.0535239	0.00803832	0.292908	30.2519	0.3
14.7	30	0.0595272	-0.345934	-0.289624	-0.63783	-0.00198052	-0.403737	30.4614	-0.4
14.7	10	0.0542469	-0.779586	-0.296335	-0.890674	-0.00242001	-0.798661	30.6783	-0.8
14.6	85	0.0690676	0.747564	-0.267371	0.447223	-0.00214008	0.691771	30.2081	0.7
14.7	15	0.0563362	-0.670128	-0.294602	-0.83037	0.00173984	-0.703657	30.6156	-0.7
14.7	35	0.0604868	-0.238337	-0.288227	-0.570442	-0.000603168	-0.295253	30.4212	-0.3
14.7	45	0.0613278	-0.0273911	-0.284774	-0.423014	0.00303464	-0.0979312	30.3354	-0.1
14.7	20	0.0568509	-0.562112	-0.292389	-0.766883	0.000827382	-0.601988	30.5361	-0.6
14.7	25	0.0582751	-0.453012	-0.292501	-0.706914	-0.00638235	-0.497478	30.4848	-0.5
14.7	75	0.0670347	0.565104	-0.273484	0.172416	0.00723379	0.498533	30.1757	0.5
14.7	55	0.0636781	0.178306	-0.279361	-0.255077	-0.00470768	0.100777	30.3023	0.1
14.7	50	0.0633602	0.0740003	-0.283985	-0.340585	-0.00086077	0.00231955	30.2925	0
14.7	70	0.067683	0.466848	-0.274746	0.0633163	-0.00148421	0.401365	30.2153	0.4
14.7	40	0.0615113	-0.133009	-0.287439	-0.497273	3.30568e-05	-0.196333	30.3612	-0.2
14.7	60	0.0647753	0.273557	-0.276592	-0.152776	-0.00479177	0.200243	30.2533	0.2
14.7	80	0.0681783	0.658039	-0.269211	0.305864	0.00218685	0.584738	30.1974	0.6
14.8	30	0.0594896	-0.347132	-0.28867	-0.633737	-0.00697791	-0.417444	30.4375	-0.4
14.8	15	0.0553444	-0.668174	-0.294935	-0.830364	0.00266603	-0.704632	30.5878	-0.7
14.7	65	0.0654924	0.374253	-0.276528	-0.0572142	0.00846968	0.305692	30.24	0.3
14.8	40	0.0616656	-0.133428	-0.28651	-0.49531	-0.000251473	-0.197248	30.3213	-0.2
14.8	25	0.0581775	-0.454206	-0.290226	-0.706211	-0.00482921	-0.497581	30.4662	-0.5
14.7	85	0.0679609	0.745699	-0.267386	0.452999	3.40356e-05	0.693733	30.2022	0.7
14.8	10	0.0545661	-0.779506	-0.295689	-0.888995	-0.00107472	-0.803131	30.6378	-0.8
14.8	35	0.0595696	-0.239351	-0.287933	-0.567485	0.00421353	-0.292808	30.383	-0.3
14.8	45	0.0619137	-0.0286746	-0.282705	-0.42319	-0.000604161	-0.083525	30.3073	-0.1
14.8	20	0.0575658	-0.561067	-0.295015	-0.770487	-0.00151067	-0.592188	30.5226	-0.6
14.7	90	0.0706505	0.833051	-0.265095	0.618529	-0.00343368	0.801118	30.194	0.8
14.8	85	0.0694031	0.742922	-0.267858	0.459079	0.00343828	0.70421	30.1397	0.7
14.8	65	0.0654128	0.375006	-0.275477	-0.0543487	0.0021547	0.307879	30.2145	0.3
14.8	55	0.0627131	0.175101	-0.280189	-0.24588	0.00675961	0.104953	30.2679	0.1
14.8	50	0.0638827	0.0765513	-0.282858	-0.344116	0.00110805	0.00205818	30.2645	0
14.8	70	0.0663122	0.470703	-0.272882	0.0570809	-0.000358449	0.397012	30.1833	0.4
14.8	60	0.0648131	0.27468	-0.278668	-0.152863	0.00262679	0.208595	30.2241	0.2
14.8	75	0.066425	0.563526	-0.270733	0.177328	0.000588724	0.513709	30.2002	0.5
14.9	10	0.0547259	-0.781219	-0.297287	-0.886368	0.0043313	-0.800736	30.6159	-0.8
14.8	80	0.0695781	0.655024	-0.269351	0.310742	-0.00176152	0.609462	30.1249	0.6
14.8	90	0.0706041	0.832886	-0.265681	0.614218	-0.00298572	0.803581	30.1619	0.8
14.9	15	0.0559715	-0.671358	-0.293378	-0.82977	-0.0052717	-0.692508	30.5757	-0.7
14.9	20	0.0576246	-0.561172	-0.293844	-0.772615	-0.00248531	-0.593178	30.4944	-0.6
14.9	40	0.0608017	-0.132349	-0.286732	-0.495457	0.00541613	-0.196643	30.3188	-0.2
14.9	25	0.0580649	-0.455069	-0.291983	-0.706431	-0.00115979	-0.488034	30.4536	-0.5
14.9	30	0.0592105	-0.347042	-0.288335	-0.637956	-0.00302835	-0.402942	30.4149	-0.4
14.9	35	0.0599769	-0.237834	-0.286945	-0.568615	0.00218759	-0.311654	30.3807	-0.3
14.9	45	0.0607436	-0.0272796	-0.283436	-0.416505	0.003073	-0.0986926	30.2871	-0.1
14.9	50	0.0615477	0.074053	-0.281077	-0.335836	0.0031	0.0112177	30.2636	0
14.9	55	0.0646923	0.17696	-0.279094	-0.248127	-0.00584578	0.0823713	30.2214	0.1
14.9	60	0.064774	0.274785	-0.279241	-0.151164	-0.00150678	0.20191	30.2051	0.2
14.9	65	0.0659288	0.373384	-0.276321	-0.0562032	0.000783911	0.318082	30.1738	0.3
14.9	70	0.0669761	0.473238	-0.273394	0.0499799	-0.00176554	0.400599	30.1942	0.4
14.9	80	0.0675442	0.655429	-0.267501	0.311251	-0.00347019	0.601345	30.1382	0.6
14.9	75	0.0674401	0.566723	-0.269483	0.173431	-0.00377632	0.501205	30.1587	0.5
14.9	85	0.0687306	0.745613	-0.265808	0.454679	-0.0023055	0.70294	30.1406	0.7
14.9	90	0.0700199	0.833462	-0.264622	0.612286	0.00587519	0.79499	30.1484	0.8
15	10	0.0553852	-0.782266	-0.29741	-0.885657	-0.000854046	-0.794887	30.5954	-0.8
15	15	0.0560929	-0.671536	-0.294352	-0.828541	-0.00260799	-0.694432	30.501	-0.7
15	20	0.0567586	-0.560274	-0.292776	-0.771435	0.000458351	-0.599829	30.4554	-0.6
15	25	0.0573737	-0.452402	-0.290686	-0.70587	0.00119384	-0.501842	30.4384	-0.5
15	30	0.0592559	-0.345473	-0.288009	-0.640058	0.000903469	-0.394789	30.3668	-0.4
15	40	0.0615535	-0.133034	-0.284331	-0.497259	-0.00315574	-0.196863	30.2946	-0.2
15	35	0.0599893	-0.237898	-0.288961	-0.56786	0.0032957	-0.304932	30.3334	-0.3
15	45	0.0627491	-0.0266341	-0.285488	-0.422117	0.00421027	-0.091932	30.264	-0.1
15	60	0.0643492	0.274916	-0.276963	-0.151891	-0.000964543	0.188508	30.1735	0.2
15	50	0.0635446	0.0746755	-0.281023	-0.337046	-0.0036096	-0.0115985	30.2283	0
15.1	15	0.0561518	-0.67187	-0.293447	-0.825891	-0.00391144	-0.702183	30.5016	-0.7
15	75	0.0676387	0.563051	-0.270452	0.179057	0.000923966	0.498771	30.1304	0.5
15	80	0.0683181	0.658276	-0.26997	0.305285	0.00328087	0.604476	30.133	0.6
15	55	0.0636512	0.175991	-0.280108	-0.247801	0.000934671	0.0871433	30.1835	0.1
15	65	0.064837	0.374012	-0.272711	-0.05671	-0.000121083	0.306801	30.1588	0.3
15	70	0.0653105	0.470056	-0.271658	0.0561373	0.0016535	0.406753	30.1331	0.4
15	90	0.0695816	0.834787	-0.263764	0.609058	0.00238451	0.807943	30.1073	0.8
15	85	0.0704876	0.746072	-0.269298	0.456568	-0.00292673	0.709684	30.1127	0.7
15.1	10	0.0543953	-0.780634	-0.296149	-0.886726	-0.00193893	-0.804414	30.5687	-0.8
15.1	20	0.0572707	-0.561079	-0.293422	-0.769104	0.000859347	-0.590073	30.4463	-0.6
15.1	25	0.0580634	-0.452095	-0.291763	-0.707694	-0.00120942	-0.495737	30.4103	-0.5
15.1	40	0.0603259	-0.133593	-0.283833	-0.497759	0.00137608	-0.183105	30.2708	-0.2
15.1	30	0.0592653	-0.342815	-0.287971	-0.64158	0.000818755	-0.392761	30.3459	-0.4
15.1	35	0.0606183	-0.239343	-0.287205	-0.565476	-0.00516734	-0.305439	30.3017	-0.3
15.1	50	0.0625361	0.0771586	-0.282601	-0.339567	0.00639323	-0.0192119	30.2205	0
15.1	55	0.0641481	0.174655	-0.278949	-0.248737	-0.00307383	0.118418	30.1584	0.1
15.1	45	0.0615924	-0.0278138	-0.283139	-0.421957	-0.00024703	-0.0981163	30.2236	-0.1
15.1	70	0.0664776	0.468738	-0.273241	0.0648555	0.000778739	0.397429	30.1338	0.4
15.1	65	0.0652013	0.375317	-0.2763	-0.0523577	-0.0037038	0.291648	30.1311	0.3
15.1	60	0.0643692	0.277835	-0.277037	-0.154673	-0.00401699	0.197606	30.1733	0.2
15.2	10	0.0540233	-0.781064	-0.295011	-0.887556	0.000529445	-0.799623	30.5496	-0.8
15.1	75	0.0667595	0.56486	-0.268962	0.176897	0.00608102	0.506924	30.1135	0.5
15.1	80	0.0680916	0.656053	-0.268712	0.307528	0.00147813	0.598105	30.1284	0.6
15.2	35	0.0594441	-0.237948	-0.286537	-0.56933	0.00448273	-0.30131	30.2863	-0.3
15.1	85	0.0683313	0.746892	-0.264452	0.450176	-0.00519083	0.694437	30.1074	0.7
15.2	40	0.0608849	-0.131343	-0.28594	-0.502563	0.000933006	-0.195856	30.249	-0.2
15.1	90	0.0689348	0.832962	-0.261887	0.611688	0.00310664	0.812599	30.0931	0.8
15.2	55	0.0632022	0.176517	-0.27897	-0.25182	-0.00104809	0.0955543	30.1592	0.1
15.2	50	0.0622283	0.072878	-0.280558	-0.334091	-0.000348117	0.0138943	30.1891	0
15.2	20	0.0572549	-0.562017	-0.290957	-0.768193	-0.00411057	-0.594357	30.4498	-0.6
15.2	65	0.0655207	0.377113	-0.275121	-0.0595716	0.00051718	0.298144	30.0959	0.3
15.2	15	0.0558977	-0.670978	-0.292916	-0.827115	-0.00183444	-0.700564	30.4791	-0.7
15.2	25	0.057629	-0.451969	-0.290418	-0.707302	-0.0016926	-0.502542	30.4099	-0.5
15.2	45	0.0614103	-0.0279671	-0.281766	-0.41878	-0.00495242	-0.116166	30.2153	-0.1
15.2	30	0.0587413	-0.346239	-0.287173	-0.636623	-0.00407026	-0.393135	30.3503	-0.4
15.2	75	0.0675888	0.564633	-0.270354	0.183282	0.00334874	0.489684	30.1026	0.5
15.2	60	0.0642083	0.275078	-0.275346	-0.153356	-0.00343311	0.199915	30.1286	0.2
15.2	80	0.0673786	0.656601	-0.2674	0.307524	0.00163157	0.584743	30.076	0.6
15.2	70	0.0660216	0.470149	-0.271877	0.0621478	0.00267271	0.383914	30.0904	0.4
15.3	15	0.0555998	-0.670244	-0.293551	-0.830455	-0.00219898	-0.692582	30.4556	-0.7
15.3	10	0.0535639	-0.778944	-0.294011	-0.890474	0.00313043	-0.793476	30.5084	-0.8
15.2	85	0.0686204	0.745854	-0.265282	0.453038	0.00461165	0.703833	30.0844	0.7
15.3	30	0.0570574	-0.344999	-0.287143	-0.641876	0.00498457	-0.390467	30.3353	-0.4
15.3	40	0.0596696	-0.133051	-0.281843	-0.497593	-0.000621611	-0.195277	30.2295	-0.2
15.2	90	0.0687192	0.834224	-0.262145	0.611975	0.00161506	0.796803	30.0585	0.8
15.3	35	0.0590847	-0.237923	-0.285546	-0.573039	0.00468556	-0.294003	30.2576	-0.3
15.3	25	0.0573757	-0.453993	-0.289762	-0.70625	-0.0010006	-0.497133	30.3434	-0.5
15.3	20	0.0558434	-0.562226	-0.292608	-0.771014	0.00199015	-0.597536	30.4231	-0.6
15.3	45	0.06133	-0.0277642	-0.280928	-0.421307	-0.003509	-0.112831	30.1761	-0.1
15.3	55	0.0640566	0.175415	-0.278069	-0.248236	-0.00178245	0.0965554	30.1141	0.1
15.3	60	0.0647917	0.275127	-0.278841	-0.150731	0.00112347	0.196204	30.1018	0.2
15.3	50	0.0619259	0.076432	-0.279687	-0.335389	-0.0025698	-0.00270688	30.1836	0
15.3	65	0.0654285	0.373518	-0.272261	-0.0486947	-0.00140472	0.294904	30.0971	0.3
15.4	10	0.0551365	-0.781084	-0.297312	-0.887911	-0.00123097	-0.799953	30.4811	-0.8
15.3	80	0.0685654	0.655625	-0.267955	0.31355	-0.000855432	0.598887	30.0395	0.6
15.3	75	0.0658466	0.564759	-0.269022	0.177621	0.00551557	0.503926	30.0788	0.5
15.3	85	0.069462	0.745982	-0.264646	0.453888	-0.000678505	0.700487	30.0385	0.7
15.3	90	0.068194	0.832155	-0.259672	0.617801	-0.0040674	0.797246	30.0691	0.8
15.3	70	0.0663445	0.47205	-0.271883	0.0578494	0.00416224	0.39776	30.0843	0.4
15.4	15	0.0565366	-0.671334	-0.294393	-0.831156	-0.00337994	-0.703501	30.4369	-0.7
15.4	25	0.0578949	-0.454885	-0.290851	-0.705955	-0.00241078	-0.488336	30.3397	-0.5
15.4	20	0.0566354	-0.562276	-0.290129	-0.770199	-0.00304864	-0.590268	30.3686	-0.6
15.4	30	0.0597655	-0.347241	-0.291637	-0.639427	0.000462175	-0.390465	30.2862	-0.4
15.4	65	0.0658998	0.3746	-0.275582	-0.0507827	0.00053822	0.300901	30.0475	0.3
15.4	35	0.0587488	-0.238212	-0.285086	-0.573505	-0.00477881	-0.292401	30.2572	-0.3
15.4	70	0.0659729	0.471073	-0.271367	0.053437	0.00339901	0.396758	30.0667	0.4
15.4	85	0.0690318	0.74553	-0.265509	0.457084	0.00459785	0.695633	30.0167	0.7
15.4	60	0.0630872	0.277769	-0.274497	-0.155437	0.00204962	0.19964	30.0787	0.2
15.4	45	0.0615234	-0.0302484	-0.283121	-0.414733	-0.000597742	-0.0971878	30.1725	-0.1
15.4	50	0.0622533	0.0753169	-0.277951	-0.339066	-0.00203577	0.0091604	30.1478	0
15.4	40	0.0605418	-0.129669	-0.284432	-0.501906	0.00104184	-0.204502	30.1843	-0.2
15.4	55	0.0639273	0.174519	-0.279633	-0.243527	-0.00380513	0.0961463	30.1171	0.1
15.5	15	0.0550254	-0.671413	-0.293876	-0.828036	0.00244732	-0.700401	30.4342	-0.7
15.5	10	0.0540074	-0.781764	-0.294669	-0.888702	-0.00167435	-0.78983	30.5082	-0.8
15.4	90	0.0697258	0.833323	-0.262901	0.614772	0.00722664	0.797088	30.0251	0.8
15.4	75	0.0666311	0.5649	-0.268765	0.176592	-0.00615142	0.49964	30.0382	0.5
15.5	20	0.05606	-0.560743	-0.289976	-0.770129	0.000364671	-0.599659	30.3714	-0.6
15.5	30	0.0577802	-0.343581	-0.287183	-0.641546	0.00085429	-0.409649	30.2881	-0.4
15.5	25	0.0569101	-0.453989	-0.289772	-0.705953	0.00547316	-0.499509	30.3151	-0.5
15.4	80	0.0673876	0.65731	-0.267031	0.306346	-0.000650336	0.607317	29.9947	0.6
15.5	40	0.060141	-0.135018	-0.283897	-0.490437	0.00309682	-0.192885	30.1836	-0.2
15.5	35	0.0592782	-0.24009	-0.286881	-0.56703	0.000152673	-0.304108	30.2224	-0.3
15.5	55	0.0631054	0.177094	-0.278473	-0.249511	-0.000972255	0.0963158	30.0804	0.1
15.5	50	0.0612389	0.0772926	-0.276429	-0.340628	0.000585487	-0.00851937	30.127	0
15.5	45	0.0619733	-0.0281483	-0.282252	-0.41357	-0.00145001	-0.113306	30.1443	-0.1
15.5	65	0.0654746	0.37507	-0.274141	-0.0528065	-0.000643374	0.295811	30.0461	0.3
15.5	60	0.0638099	0.274023	-0.2735	-0.152526	-0.00489217	0.212885	30.07	0.2
15.5	80	0.0681395	0.65573	-0.2657	0.309261	-0.00469124	0.585376	30.0134	0.6
15.5	85	0.0683338	0.745483	-0.264709	0.456549	-0.00434439	0.702737	29.9968	0.7
15.5	75	0.0670875	0.564802	-0.26991	0.178076	0.00152326	0.498649	30.0327	0.5
15.5	90	0.0688673	0.83447	-0.261341	0.611506	0.00493001	0.805325	29.9835	0.8
15.5	70	0.0654394	0.4709	-0.269151	0.0568615	-0.00447911	0.40042	30.0274	0.4
15.6	10	0.0548462	-0.781145	-0.294918	-0.887054	-0.0074003	-0.796353	30.4914	-0.8
15.6	25	0.0566147	-0.453096	-0.288441	-0.701797	0.000566958	-0.502008	30.3011	-0.5
15.6	15	0.0540579	-0.670341	-0.291285	-0.830764	0.000641369	-0.703815	30.415	-0.7
15.6	30	0.0573914	-0.346051	-0.287273	-0.638143	0.00132574	-0.400501	30.243	-0.4
15.6	20	0.0560068	-0.561255	-0.290639	-0.767027	0.0017122	-0.603328	30.3593	-0.6
15.6	35	0.0604038	-0.240195	-0.287371	-0.568508	-0.00864146	-0.297664	30.1965	-0.3
15.6	85	0.0677771	0.746127	-0.264775	0.453916	0.00214374	0.696672	29.9782	0.7
15.6	75	0.0672228	0.56504	-0.270288	0.17831	0.00171621	0.500317	29.9949	0.5
15.6	65	0.0657178	0.373298	-0.27272	-0.0530442	-0.00153398	0.303274	30.0038	0.3
15.6	60	0.0649516	0.276549	-0.276973	-0.154444	-0.000559416	0.188966	30.0025	0.2
15.6	45	0.061405	-0.0266755	-0.282541	-0.420435	-0.00270149	-0.107859	30.1227	-0.1
15.6	40	0.0599145	-0.13265	-0.282787	-0.496254	0.00131561	-0.196013	30.1636	-0.2
15.6	70	0.0655549	0.47133	-0.269168	0.0574577	0.00290897	0.395892	30.0093	0.4
15.6	55	0.0632928	0.174526	-0.278414	-0.245295	-0.00122207	0.105421	30.0566	0.1
15.6	50	0.0633355	0.0744692	-0.280451	-0.333492	-0.00177253	-0.0109808	30.079	0
15.6	90	0.0687548	0.834299	-0.261549	0.612763	0.00195154	0.803515	29.9945	0.8
15.6	80	0.0668044	0.656984	-0.265072	0.305419	-0.00606357	0.603701	30.0055	0.6
15.7	10	0.0531571	-0.778495	-0.291473	-0.892966	-0.00415078	-0.799863	30.4305	-0.8
15.7	15	0.0546374	-0.670539	-0.290665	-0.8287	0.000333696	-0.699475	30.3859	-0.7
15.7	20	0.0556576	-0.560571	-0.290967	-0.769617	0.00341161	-0.602999	30.3619	-0.6
15.7	55	0.0632662	0.174552	-0.27604	-0.244675	-8.34774e-05	0.0990695	30.0733	0.1
15.7	25	0.0572096	-0.453978	-0.288677	-0.704788	0.000589033	-0.503915	30.2662	-0.5
15.7	50	0.0616818	0.0747914	-0.277008	-0.336609	-0.00575322	0.000914132	30.093	0
15.7	35	0.0597689	-0.238763	-0.285825	-0.568503	-0.00113234	-0.296726	30.1613	-0.3
15.7	65	0.0635947	0.376055	-0.269671	-0.0545263	0.000571058	0.301594	29.9986	0.3
15.7	70	0.0662562	0.471507	-0.268633	0.0586726	-0.00696195	0.398286	29.9913	0.4
15.7	40	0.0607774	-0.132012	-0.282696	-0.493375	-0.00309169	-0.203992	30.1424	-0.2
15.7	75	0.0664453	0.565309	-0.266943	0.178219	-0.00665874	0.492496	29.9744	0.5
15.7	30	0.0577674	-0.343243	-0.284589	-0.639167	-0.0017209	-0.406341	30.2469	-0.4
15.7	45	0.0610633	-0.0273716	-0.280209	-0.422071	-0.00117668	-0.0928223	30.109	-0.1
15.7	60	0.0637678	0.276241	-0.275569	-0.153482	0.00593512	0.208541	30.0251	0.2
15.7	80	0.0670834	0.657381	-0.263448	0.309289	-0.00313184	0.601854	29.9749	0.6
15.7	85	0.0669095	0.746476	-0.262372	0.452848	0.00716174	0.693155	29.9425	0.7
15.7	90	0.0687159	0.832772	-0.260406	0.615834	0.000136827	0.802081	29.9722	0.8
15.8	40	0.0606039	-0.134657	-0.284304	-0.492179	-0.00243547	-0.191234	30.1237	-0.2
15.8	10	0.0537216	-0.780736	-0.294355	-0.887248	0.000228112	-0.805765	30.4126	-0.8
15.8	15	0.0546698	-0.670906	-0.292128	-0.829745	-0.00134411	-0.696027	30.3498	-0.7
15.8	25	0.0564935	-0.453213	-0.288425	-0.706428	0.00240977	-0.495809	30.2467	-0.5
15.8	30	0.0575805	-0.345106	-0.285896	-0.639887	-0.00370656	-0.392318	30.2236	-0.4
15.8	35	0.059362	-0.241698	-0.284592	-0.568131	-0.00401179	-0.294546	30.1622	-0.3
15.8	45	0.0600921	-0.0268562	-0.27943	-0.420907	0.00242414	-0.102529	30.0737	-0.1
15.8	20	0.0555767	-0.560985	-0.289429	-0.767789	-0.00188368	-0.609414	30.3228	-0.6
15.8	50	0.0614444	0.0757601	-0.277229	-0.333537	-0.000640471	-0.014066	30.0435	0
15.8	60	0.0639526	0.277962	-0.272696	-0.155302	-0.00291198	0.198589	29.9998	0.2
15.9	10	0.0543261	-0.780873	-0.295834	-0.888347	-0.00048521	-0.794233	30.3995	-0.8
15.8	75	0.0661607	0.564377	-0.26639	0.177828	0.00221729	0.501069	29.9346	0.5
15.8	65	0.0653201	0.375649	-0.272734	-0.0546924	-0.000995076	0.303964	29.9618	0.3
15.8	85	0.0685016	0.747266	-0.263002	0.450113	0.00088165	0.705731	29.9113	0.7
15.8	55	0.0633578	0.175356	-0.276282	-0.249108	-0.00456095	0.108647	30.0352	0.1
15.9	15	0.0550226	-0.671524	-0.292714	-0.828066	-0.000182211	-0.696411	30.3541	-0.7
15.8	70	0.066368	0.470421	-0.270691	0.0581192	-0.00369134	0.391499	29.9573	0.4
15.9	20	0.0545487	-0.563977	-0.289604	-0.769586	0.00219745	-0.587201	30.2947	-0.6
15.8	80	0.0675744	0.657855	-0.265569	0.306192	-0.00316341	0.598248	29.9407	0.6
15.9	30	0.0580432	-0.346767	-0.286766	-0.636965	-0.00621452	-0.413054	30.1693	-0.4
15.9	25	0.0560658	-0.454262	-0.285784	-0.70515	0.00119342	-0.49446	30.2248	-0.5
15.8	90	0.0683455	0.835291	-0.261261	0.608976	0.0137387	0.801311	29.9498	0.8
15.9	40	0.059738	-0.132332	-0.2832	-0.495185	-0.000206932	-0.200651	30.09	-0.2
15.9	50	0.0616881	0.0754298	-0.277834	-0.336589	0.00502895	-0.0177273	30.0194	0
15.9	45	0.0603406	-0.0297703	-0.279396	-0.415806	0.00105726	-0.10511	30.0778	-0.1
15.9	35	0.0575761	-0.239678	-0.283592	-0.573542	0.00501318	-0.292245	30.1344	-0.3
15.9	60	0.0638078	0.277753	-0.274981	-0.159186	0.00341656	0.186474	29.9837	0.2
15.9	70	0.0651919	0.472345	-0.266697	0.0577301	-0.000630238	0.385422	29.9117	0.4
15.9	75	0.0664361	0.563934	-0.266665	0.176814	0.000885689	0.511883	29.9297	0.5
15.9	55	0.0627539	0.177201	-0.277133	-0.247913	-0.00411754	0.095776	29.9917	0.1
15.9	80	0.0679926	0.656932	-0.265957	0.309688	-0.00153485	0.596556	29.9126	0.6
15.9	65	0.0640872	0.372359	-0.271803	-0.0456817	-0.00240024	0.281188	29.9689	0.3
15.9	85	0.0681476	0.74647	-0.261375	0.453416	0.00123029	0.707142	29.8994	0.7
16	40	0.0600735	-0.135487	-0.281557	-0.492019	-0.000868235	-0.204929	30.0857	-0.2
15.9	90	0.0685385	0.83416	-0.259467	0.611036	0.00225298	0.799369	29.923	0.8
16	20	0.0556024	-0.562112	-0.287445	-0.770983	-0.00649992	-0.604683	30.2709	-0.6
16	10	0.0521606	-0.781906	-0.291951	-0.887049	0.00329129	-0.798835	30.4087	-0.8
16	35	0.0585662	-0.238096	-0.282379	-0.572256	-0.00220965	-0.302773	30.1059	-0.3
16	30	0.0579904	-0.347045	-0.28602	-0.63414	0.00145041	-0.404916	30.152	-0.4
16	25	0.0559908	-0.453901	-0.288158	-0.703995	0.00556487	-0.504818	30.2252	-0.5
16	45	0.061007	-0.028001	-0.279207	-0.420143	-0.00261063	-0.0905329	30.0453	-0.1
16	15	0.0541133	-0.670411	-0.289462	-0.830487	-0.0015506	-0.698535	30.3152	-0.7
16	60	0.0642293	0.276115	-0.273892	-0.153775	-0.00530757	0.196815	29.9225	0.2
16	65	0.0634376	0.377247	-0.268198	-0.0534918	0.000666803	0.288792	29.9298	0.3
16	50	0.0615001	0.0736262	-0.277317	-0.33414	-0.00150356	0.00329063	29.9956	0
16	70	0.0653989	0.469129	-0.269294	0.0539377	0.00181755	0.400085	29.9111	0.4
16	55	0.0629798	0.174661	-0.275104	-0.248713	-0.00251555	0.115579	29.9721	0.1
16	75	0.0668672	0.565929	-0.267524	0.172737	-0.00131894	0.497072	29.9168	0.5
16.1	35	0.0584007	-0.238994	-0.284418	-0.567122	0.00223542	-0.301305	30.0917	-0.3
16	90	0.0686881	0.833631	-0.259662	0.61369	0.00305006	0.793693	29.8992	0.8
16.1	15	0.0536418	-0.670645	-0.290606	-0.830739	-0.00217772	-0.693768	30.2951	-0.7
16.1	30	0.0578166	-0.344611	-0.285449	-0.64415	-0.00234699	-0.392829	30.1422	-0.4
16.1	10	0.0523176	-0.780966	-0.290886	-0.887721	-0.000349965	-0.799853	30.3718	-0.8
16	80	0.0681778	0.658142	-0.266734	0.308523	-0.000788468	0.594746	29.9003	0.6
16.1	25	0.0567696	-0.453723	-0.287649	-0.704671	-0.00113816	-0.503177	30.2031	-0.5
16.1	20	0.055044	-0.562403	-0.288919	-0.772496	0.00288011	-0.600754	30.241	-0.6
16	85	0.0675218	0.746921	-0.262623	0.450189	0.00737542	0.707415	29.8643	0.7
16.1	45	0.0600599	-0.0271193	-0.279497	-0.418338	0.00463646	-0.103198	30.0311	-0.1
16.1	40	0.0599175	-0.134174	-0.281512	-0.494292	-0.0010253	-0.191086	30.0401	-0.2
16.1	55	0.0631319	0.175221	-0.276019	-0.243666	-0.000243538	0.115765	29.9571	0.1
16.1	60	0.0626448	0.275686	-0.271709	-0.152834	0.00203479	0.207325	29.9306	0.2
16.1	50	0.0610445	0.0736182	-0.276153	-0.332707	0.00397486	-0.00192881	29.9802	0
16.1	65	0.0640096	0.374528	-0.271469	-0.0559585	0.0045143	0.303742	29.9145	0.3
16.1	80	0.067069	0.657065	-0.263372	0.308363	-0.0010132	0.608074	29.8594	0.6
16.1	70	0.0648455	0.472445	-0.267423	0.0575941	-0.00161074	0.412049	29.8885	0.4
16.1	90	0.0687073	0.834328	-0.258867	0.609773	-0.00503977	0.807598	29.8733	0.8
16.1	75	0.0657765	0.56678	-0.264865	0.172648	-0.00249075	0.492972	29.9133	0.5
16.1	85	0.0682817	0.745834	-0.261587	0.452923	-0.0086288	0.707052	29.8472	0.7
16.2	15	0.0539305	-0.671693	-0.291681	-0.828781	5.98081e-05	-0.698922	30.284	-0.7
16.2	10	0.0517902	-0.780131	-0.291625	-0.889783	0.00210362	-0.800653	30.345	-0.8
16.2	30	0.0562876	-0.345679	-0.284736	-0.635954	-0.00077452	-0.410118	30.1376	-0.4
16.2	25	0.0559612	-0.452867	-0.288148	-0.705855	0.00336811	-0.495781	30.1583	-0.5
16.2	20	0.0551012	-0.560578	-0.287415	-0.771783	-0.00272959	-0.599101	30.2067	-0.6
16.2	60	0.0642241	0.277011	-0.273949	-0.151591	-0.0019823	0.197844	29.9067	0.2
16.2	40	0.0600891	-0.134784	-0.282491	-0.494761	-0.00522661	-0.188598	30.0171	-0.2
16.2	55	0.0621958	0.175118	-0.274011	-0.24613	-0.000299567	0.105675	29.9116	0.1
16.2	35	0.0576901	-0.239261	-0.28047	-0.569193	-0.00439207	-0.297472	30.073	-0.3
16.2	45	0.0591057	-0.0267513	-0.277154	-0.41929	0.00113606	-0.104226	30.0291	-0.1
16.2	70	0.066676	0.469914	-0.269982	0.0598529	-0.00556705	0.397865	29.8584	0.4
16.2	65	0.0636339	0.376041	-0.270667	-0.0556611	0.00409681	0.296431	29.8727	0.3
16.2	85	0.0673252	0.746558	-0.25891	0.45251	0.000956158	0.693358	29.8607	0.7
16.2	50	0.0613027	0.0749187	-0.275423	-0.334011	-0.00224933	-0.00182962	29.9643	0
16.2	75	0.0651294	0.566615	-0.263377	0.170789	0.000601037	0.504754	29.851	0.5
16.2	80	0.0671467	0.656793	-0.262791	0.30875	-0.00268492	0.595646	29.8684	0.6
16.2	90	0.0686642	0.832735	-0.258791	0.613592	-0.00509714	0.806335	29.8386	0.8
16.3	10	0.0529297	-0.781809	-0.292158	-0.88683	0.000851782	-0.793527	30.3227	-0.8
16.3	35	0.0581978	-0.236305	-0.280843	-0.574611	0.00016659	-0.30739	30.0543	-0.3
16.3	30	0.0574698	-0.346148	-0.284216	-0.638791	-0.00268011	-0.400648	30.0821	-0.4
16.3	25	0.0564763	-0.453504	-0.287634	-0.704397	0.00457368	-0.503088	30.1412	-0.5
16.3	15	0.0554098	-0.66993	-0.291598	-0.831113	-0.00530002	-0.706255	30.2602	-0.7
16.3	20	0.0541987	-0.562191	-0.285722	-0.768412	0.000280657	-0.609988	30.2026	-0.6
16.3	60	0.0626152	0.276311	-0.272897	-0.156362	-0.00180706	0.200372	29.8844	0.2
16.3	45	0.0599652	-0.0255678	-0.278134	-0.425432	-0.000231862	-0.109243	29.9707	-0.1
16.3	40	0.0595346	-0.133962	-0.281867	-0.495994	-0.00291433	-0.195706	30.0077	-0.2
16.3	85	0.0674387	0.748325	-0.259864	0.449076	0.00102599	0.695259	29.8257	0.7
16.3	75	0.0655275	0.566575	-0.264853	0.177436	0.00614907	0.489429	29.8422	0.5
16.3	55	0.0627341	0.176301	-0.275958	-0.246713	0.00579361	0.10177	29.9025	0.1
16.3	50	0.0613659	0.0767441	-0.27602	-0.342023	-0.00177522	0.00161912	29.9368	0
16.3	65	0.063122	0.375064	-0.268046	-0.0545116	0.00140672	0.294972	29.8519	0.3
16.3	70	0.0657295	0.471471	-0.266993	0.0613468	0.000688505	0.404226	29.8482	0.4
16.3	90	0.0686652	0.833063	-0.257542	0.614309	-0.00225076	0.795849	29.8164	0.8
16.4	10	0.0522431	-0.779389	-0.291526	-0.8902	0.00177937	-0.795676	30.2973	-0.8
16.3	80	0.0673925	0.657463	-0.262443	0.304321	-0.0055963	0.597686	29.8408	0.6
16.4	30	0.0566229	-0.345466	-0.283772	-0.640061	-0.00246031	-0.40322	30.0671	-0.4
16.4	20	0.0564455	-0.562942	-0.290279	-0.769166	-0.0078027	-0.593277	30.1594	-0.6
16.4	15	0.0549422	-0.670336	-0.292098	-0.831182	0.00271389	-0.696886	30.2541	-0.7
16.4	25	0.0562925	-0.45398	-0.288017	-0.705627	0.00055983	-0.495441	30.1238	-0.5
16.4	40	0.0604505	-0.133047	-0.282209	-0.494686	-0.00407221	-0.196835	29.9814	-0.2
16.4	65	0.0644559	0.375159	-0.271159	-0.0507826	0.00445044	0.302281	29.8442	0.3
16.4	35	0.0594366	-0.238656	-0.285203	-0.574236	-0.00261594	-0.291444	30.0071	-0.3
16.4	70	0.0647236	0.472404	-0.267734	0.0585238	0.00447644	0.404907	29.8361	0.4
16.4	45	0.0610935	-0.0293508	-0.278184	-0.419668	-0.00619322	-0.0941936	29.9388	-0.1
16.4	50	0.0621001	0.072875	-0.276281	-0.336025	-0.00378377	0.0159982	29.91	0
16.4	55	0.0628978	0.175734	-0.275004	-0.244638	-0.00501539	0.0923014	29.8679	0.1
16.4	60	0.0633791	0.278042	-0.272258	-0.156101	-0.00638484	0.188141	29.8761	0.2
16.4	75	0.0660286	0.565933	-0.263577	0.175687	-0.0012729	0.492769	29.8151	0.5
16.4	80	0.066194	0.658101	-0.260258	0.306006	0.000379329	0.597478	29.8079	0.6
16.5	20	0.055376	-0.561638	-0.288157	-0.770174	-0.00225851	-0.598605	30.1515	-0.6
16.4	85	0.067124	0.747204	-0.257245	0.448423	-0.00300142	0.70019	29.8071	0.7
16.5	15	0.0540109	-0.670511	-0.292298	-0.83014	0.000848576	-0.69919	30.216	-0.7
16.5	10	0.0521395	-0.781842	-0.290908	-0.887713	-0.00154058	-0.795902	30.2961	-0.8
16.5	30	0.0573018	-0.346003	-0.283893	-0.638996	-0.000997734	-0.404929	30.0432	-0.4
16.4	90	0.0677107	0.834238	-0.255791	0.609681	0.00266527	0.802923	29.8032	0.8
16.5	25	0.056387	-0.451964	-0.285754	-0.703899	0.00156678	-0.505963	30.103	-0.5
16.5	35	0.0583877	-0.240064	-0.282794	-0.562677	-0.00598501	-0.306966	30.01	-0.3
16.5	80	0.0665664	0.657601	-0.260468	0.307878	-0.00446311	0.593008	29.7917	0.6
16.5	50	0.0611548	0.0750832	-0.27251	-0.335501	-0.00286639	0.00100022	29.8784	0
16.5	45	0.061004	-0.029784	-0.278638	-0.418549	-0.00162163	-0.102547	29.9116	-0.1
16.5	55	0.0626891	0.177187	-0.274091	-0.248887	-0.00345886	0.0907319	29.8635	0.1
16.5	40	0.0589087	-0.130019	-0.280319	-0.49606	-0.00251642	-0.203044	29.9562	-0.2
16.5	60	0.0637424	0.277348	-0.270757	-0.156064	0.00101254	0.208773	29.8453	0.2
16.5	65	0.0644582	0.374937	-0.269368	-0.04785	-2.48651e-05	0.293718	29.8144	0.3
16.5	90	0.0679232	0.833954	-0.257861	0.611242	-0.000777706	0.792037	29.7776	0.8
16.5	70	0.0656729	0.472392	-0.269746	0.0524157	-0.00137063	0.400525	29.7873	0.4
16.5	85	0.068535	0.749503	-0.260129	0.445524	-0.00128445	0.705372	29.7941	0.7
16.5	75	0.0650822	0.565214	-0.262858	0.17431	-0.00124851	0.50337	29.7769	0.5
16.6	10	0.0529248	-0.781562	-0.292629	-0.886252	-0.00188777	-0.800057	30.2705	-0.8
16.6	50	0.0604559	0.0747851	-0.27544	-0.332015	0.00139419	-0.00609388	29.8596	0
16.6	35	0.0582087	-0.23768	-0.281414	-0.570157	0.00102131	-0.305668	29.9747	-0.3
16.6	15	0.0547009	-0.669952	-0.291454	-0.829982	-0.00290273	-0.701777	30.1666	-0.7
16.6	20	0.0538574	-0.563712	-0.286991	-0.7668	0.000926431	-0.595448	30.1371	-0.6
16.6	30	0.0573364	-0.345598	-0.283621	-0.640818	-0.00327396	-0.408616	29.9982	-0.4
16.6	25	0.0564138	-0.451183	-0.286353	-0.704775	-0.00375017	-0.51556	30.0775	-0.5
16.6	45	0.0601211	-0.0289461	-0.278912	-0.416936	0.00480196	-0.108677	29.898	-0.1
16.6	65	0.0632421	0.377791	-0.267794	-0.0600283	-0.00155475	0.298693	29.812	0.3
16.6	40	0.0598768	-0.133426	-0.279711	-0.494107	-0.00180886	-0.196719	29.9539	-0.2
16.6	60	0.0630404	0.275663	-0.270741	-0.151253	-0.0013719	0.193594	29.8052	0.2
16.7	15	0.0534312	-0.670842	-0.288455	-0.830585	-0.000912646	-0.70151	30.1858	-0.7
16.6	85	0.0674946	0.745976	-0.258396	0.455604	-0.00993646	0.696735	29.7756	0.7
16.6	80	0.0662098	0.656646	-0.26116	0.307609	-0.000474417	0.599439	29.7502	0.6
16.6	70	0.0638055	0.473479	-0.264343	0.0498051	0.00127654	0.3982	29.7949	0.4
16.6	55	0.0618874	0.178086	-0.272341	-0.251249	0.00203153	0.095461	29.8598	0.1
16.7	10	0.0526689	-0.781964	-0.290432	-0.886215	-0.00190905	-0.802319	30.2381	-0.8
16.7	20	0.0539471	-0.560262	-0.286707	-0.770639	0.00279206	-0.604108	30.1361	-0.6
16.6	75	0.0667832	0.567806	-0.264798	0.16798	0.00326322	0.500515	29.761	0.5
16.7	25	0.0568405	-0.455182	-0.287389	-0.70128	-0.00171388	-0.495498	30.069	-0.5
16.7	35	0.058131	-0.239917	-0.283068	-0.569522	0.000756625	-0.298283	29.9583	-0.3
16.6	90	0.06803	0.833792	-0.255953	0.614014	0.00422079	0.804613	29.7728	0.8
16.7	30	0.057746	-0.34629	-0.283569	-0.635347	-0.00252982	-0.404037	30.0002	-0.4
16.7	70	0.0648797	0.472609	-0.266864	0.0559317	0.00355364	0.395507	29.7707	0.4
16.7	65	0.0642156	0.377889	-0.268605	-0.0594277	0.00436746	0.297328	29.7669	0.3
16.7	45	0.0606335	-0.0297301	-0.279781	-0.421375	0.000602159	-0.0860934	29.8653	-0.1
16.7	40	0.058373	-0.132263	-0.278796	-0.498314	-0.00186279	-0.199822	29.9098	-0.2
16.7	50	0.0612236	0.0770785	-0.275049	-0.338159	-0.00593347	-0.00861838	29.8417	0
16.7	55	0.0619264	0.176382	-0.274128	-0.249763	0.000191716	0.0862859	29.7938	0.1
16.7	60	0.0631299	0.278642	-0.270922	-0.154298	0.00457387	0.201768	29.775	0.2
16.7	75	0.0652952	0.566301	-0.26285	0.171967	0.00192694	0.508581	29.7487	0.5
16.7	80	0.0658404	0.657311	-0.259564	0.309877	0.000244742	0.591153	29.7562	0.6
16.7	85	0.0664521	0.748946	-0.255777	0.446773	-0.00379452	0.692458	29.7466	0.7
16.8	10	0.0515231	-0.780179	-0.290983	-0.888634	-0.00505136	-0.801975	30.2322	-0.8
16.7	90	0.0670691	0.833718	-0.253915	0.611013	-0.000789266	0.798158	29.744	0.8
16.8	15	0.0525346	-0.672883	-0.286729	-0.827672	-0.00387892	-0.695962	30.143	-0.7
16.8	30	0.0564016	-0.345144	-0.281861	-0.640735	0.00315789	-0.396765	30.0018	-0.4
16.8	20	0.0544888	-0.563009	-0.28685	-0.766763	0.00187975	-0.599303	30.099	-0.6
16.8	25	0.055564	-0.453562	-0.284125	-0.705801	-0.00045275	-0.506123	30.0333	-0.5
16.8	65	0.0638766	0.375227	-0.266939	-0.0551781	-0.00192202	0.307294	29.7353	0.3
16.8	40	0.0593223	-0.132881	-0.277908	-0.497416	-0.00253504	-0.208327	29.8672	-0.2
16.8	35	0.0584245	-0.241704	-0.281538	-0.564022	-0.00266143	-0.292503	29.9362	-0.3
16.8	45	0.0590329	-0.0280282	-0.277226	-0.420821	0.00619061	-0.100759	29.8365	-0.1
16.8	50	0.0612079	0.0759159	-0.274565	-0.341584	-0.00413796	0.00969742	29.8191	0
16.8	60	0.0626772	0.28045	-0.269893	-0.161361	0.00654996	0.196425	29.7874	0.2
16.8	55	0.0624118	0.175382	-0.273942	-0.245755	-0.00538371	0.101693	29.8126	0.1
16.8	85	0.0669487	0.748617	-0.257699	0.448251	0.00224052	0.692776	29.6966	0.7
16.8	80	0.0663932	0.656137	-0.261269	0.310363	0.00277466	0.601832	29.6908	0.6
16.8	75	0.0655705	0.566404	-0.262743	0.171131	-0.000596837	0.503644	29.7374	0.5
16.8	70	0.064787	0.474326	-0.266259	0.0457892	0.00378281	0.412316	29.7319	0.4
16.9	20	0.0547585	-0.562837	-0.287485	-0.766914	-0.000878367	-0.60307	30.0668	-0.6
16.8	90	0.0671838	0.833314	-0.253593	0.613024	-0.000959969	0.804434	29.7226	0.8
16.9	10	0.0517457	-0.780039	-0.289598	-0.887935	0.00169425	-0.801311	30.2042	-0.8
16.9	15	0.0536304	-0.671882	-0.289878	-0.828675	-0.0042804	-0.704356	30.1301	-0.7
16.9	55	0.0610845	0.177327	-0.27124	-0.247447	0.00149925	0.103749	29.7561	0.1
16.9	30	0.056109	-0.347652	-0.283728	-0.633785	0.00159551	-0.395767	29.9827	-0.4
16.9	50	0.0613705	0.0738677	-0.276479	-0.335739	-0.00174386	0.00236855	29.8096	0
16.9	35	0.0571894	-0.238001	-0.280806	-0.574387	0.00142764	-0.295541	29.9171	-0.3
16.9	75	0.0649962	0.56721	-0.263031	0.168354	0.00180131	0.49577	29.7234	0.5
16.9	25	0.0552254	-0.454032	-0.286012	-0.706781	0.00197287	-0.497802	30.0259	-0.5
16.9	40	0.0592204	-0.133787	-0.279222	-0.497181	0.00125622	-0.19404	29.8681	-0.2
16.9	45	0.0598555	-0.0275826	-0.279151	-0.418092	-0.000112731	-0.113488	29.8534	-0.1
16.9	65	0.064024	0.374964	-0.26714	-0.0576899	-0.00324644	0.309191	29.7162	0.3
16.9	60	0.0627755	0.276411	-0.270237	-0.150659	-0.000290175	0.200206	29.7239	0.2
16.9	80	0.0669504	0.658375	-0.259881	0.303501	-0.000113711	0.604388	29.6728	0.6
16.9	70	0.0649606	0.473078	-0.266764	0.04724	0.00782316	0.398184	29.7073	0.4
16.9	85	0.0675618	0.74728	-0.257677	0.45027	-0.00697321	0.711029	29.6933	0.7
17	25	0.0559724	-0.454238	-0.286011	-0.703227	-0.00290097	-0.497099	30.0115	-0.5
17	10	0.0514346	-0.779883	-0.289899	-0.888507	-0.00130752	-0.804121	30.16	-0.8
17	55	0.0611867	0.177479	-0.269927	-0.245369	0.000666919	0.102737	29.7375	0.1
16.9	90	0.0686804	0.833884	-0.256626	0.61417	0.00652034	0.795486	29.683	0.8
17	30	0.056371	-0.345859	-0.282122	-0.642711	-0.00215125	-0.404503	29.9746	-0.4
17	20	0.0538656	-0.561698	-0.287422	-0.76964	0.00636512	-0.598983	30.0017	-0.6
17	35	0.0576566	-0.238531	-0.280935	-0.57029	-0.000624054	-0.297644	29.879	-0.3
17	45	0.0586973	-0.0290169	-0.273911	-0.417644	9.21857e-05	-0.0936815	29.8315	-0.1
17	40	0.0592329	-0.131785	-0.278703	-0.498295	0.00133708	-0.21122	29.8586	-0.2
17	50	0.0610535	0.0746548	-0.277423	-0.340478	0.00846168	0.0135023	29.7761	0
17	15	0.0533472	-0.673341	-0.28856	-0.825954	-0.001518	-0.692827	30.1285	-0.7
17	60	0.0630806	0.275824	-0.270133	-0.153238	-0.00042915	0.200548	29.7357	0.2
17	80	0.0657095	0.658345	-0.258709	0.30413	-0.0014333	0.590414	29.6774	0.6
17.1	30	0.0559331	-0.347063	-0.281596	-0.637842	-0.000752951	-0.397035	29.8928	-0.4
17	65	0.0628624	0.374359	-0.264934	-0.051883	-0.0043051	0.296598	29.6906	0.3
17	70	0.0637996	0.472088	-0.264325	0.0499043	0.00479233	0.401408	29.6641	0.4
17.1	25	0.0550065	-0.453863	-0.283137	-0.704509	-0.000140523	-0.501931	29.9768	-0.5
17	75	0.0644323	0.567318	-0.259684	0.168821	0.000510204	0.508186	29.6976	0.5
17.1	35	0.0575206	-0.23802	-0.280481	-0.572995	0.000704444	-0.299155	29.8828	-0.3
17	90	0.0684827	0.834179	-0.256047	0.613206	0.000369116	0.803087	29.6785	0.8
17.1	15	0.0535491	-0.671811	-0.289334	-0.828317	-0.00160608	-0.702189	30.0796	-0.7
17.1	20	0.0538637	-0.562976	-0.287068	-0.766608	0.00199993	-0.604832	30.0404	-0.6
17	85	0.0664298	0.746292	-0.25598	0.454171	0.00272561	0.70549	29.6904	0.7
17.1	10	0.0513468	-0.78285	-0.288425	-0.885456	-0.0019901	-0.798314	30.1666	-0.8
17.1	60	0.0628806	0.278115	-0.26845	-0.161372	-0.00299484	0.202284	29.7074	0.2
17.1	40	0.0583196	-0.131059	-0.278052	-0.501156	0.00173439	-0.203428	29.8253	-0.2
17.1	45	0.0587174	-0.0266761	-0.273151	-0.42111	-0.00050713	-0.102301	29.7838	-0.1
17.1	55	0.0614046	0.179309	-0.272247	-0.251442	0.00341289	0.0958757	29.7158	0.1
17.1	50	0.0595337	0.0737182	-0.273424	-0.332547	-0.00120724	-0.00291605	29.7785	0
17.1	90	0.0664609	0.833543	-0.252636	0.618366	0.00534692	0.785335	29.6477	0.8
17.2	30	0.0570646	-0.345818	-0.281423	-0.640678	0.00116724	-0.400416	29.8958	-0.4
17.1	65	0.0629746	0.375189	-0.266262	-0.0550508	0.00249027	0.295144	29.6814	0.3
17.1	75	0.064635	0.566036	-0.261583	0.174597	-0.000359698	0.512537	29.6746	0.5
17.1	70	0.0644439	0.472185	-0.264025	0.0562404	0.00375911	0.408126	29.6861	0.4
17.1	85	0.0673728	0.747736	-0.256988	0.448741	-0.00397304	0.701341	29.6387	0.7
17.1	80	0.0667056	0.658424	-0.261066	0.307832	0.00219323	0.596892	29.6452	0.6
17.2	20	0.0538667	-0.561589	-0.285165	-0.767784	-0.00172525	-0.60297	30.0211	-0.6
17.2	15	0.054175	-0.672058	-0.288822	-0.826346	-0.00358417	-0.700985	30.0677	-0.7
17.2	10	0.0510585	-0.779877	-0.289572	-0.887684	0.00307366	-0.802134	30.1432	-0.8
17.2	25	0.0549428	-0.454919	-0.284204	-0.70574	-0.000244234	-0.499033	29.9383	-0.5
17.2	35	0.0583135	-0.238762	-0.280724	-0.57136	-0.00545497	-0.302836	29.8313	-0.3
17.2	45	0.0602193	-0.0268656	-0.275658	-0.422266	-0.00255609	-0.103351	29.7849	-0.1
17.2	40	0.0586402	-0.134217	-0.27965	-0.490015	-0.00110942	-0.204836	29.8024	-0.2
17.2	70	0.0629686	0.471936	-0.26025	0.0546361	0.00107124	0.400392	29.651	0.4
17.2	60	0.0614091	0.278267	-0.266778	-0.158264	-0.00019419	0.194674	29.6751	0.2
17.2	50	0.0613876	0.0758296	-0.274523	-0.338569	-0.00128065	0.00690916	29.7228	0
17.2	90	0.066495	0.833721	-0.250088	0.614644	-0.00171786	0.798387	29.6689	0.8
17.2	55	0.0624413	0.17702	-0.272899	-0.249308	-0.00362885	0.101589	29.6887	0.1
17.2	65	0.0624323	0.37664	-0.26485	-0.0628423	0.00461354	0.301606	29.6747	0.3
17.2	80	0.0657989	0.658818	-0.257781	0.302546	-0.00444582	0.602374	29.6082	0.6
17.2	75	0.0655725	0.56487	-0.263574	0.179969	-0.0012869	0.512814	29.6305	0.5
17.2	85	0.0673006	0.747373	-0.256055	0.449124	-0.00364693	0.705192	29.6201	0.7
17.3	15	0.053276	-0.672611	-0.287699	-0.826651	-0.0034415	-0.703695	30.0405	-0.7
17.3	10	0.0508519	-0.781681	-0.287378	-0.88811	0.00113409	-0.797222	30.1003	-0.8
17.3	30	0.0564006	-0.345706	-0.282159	-0.638485	0.000379233	-0.391345	29.8782	-0.4
17.3	20	0.0539284	-0.56353	-0.287672	-0.7668	0.00202478	-0.601032	29.9955	-0.6
17.3	65	0.0635309	0.378667	-0.266398	-0.0649422	-0.000732302	0.298451	29.6012	0.3
17.3	25	0.055433	-0.452987	-0.284092	-0.704495	0.00165941	-0.49784	29.9219	-0.5
17.3	35	0.0561573	-0.240188	-0.278998	-0.567519	0.00412808	-0.290202	29.8351	-0.3
17.3	50	0.0601577	0.0743771	-0.272359	-0.335755	-0.00527994	0.00334313	29.7442	0
17.3	40	0.0584237	-0.131815	-0.279469	-0.494601	0.000357015	-0.202485	29.7872	-0.2
17.3	45	0.0592937	-0.0296021	-0.277405	-0.417498	0.00446285	-0.0952152	29.7324	-0.1
17.3	80	0.0660282	0.660443	-0.256184	0.297388	-0.0009782	0.597845	29.574	0.6
17.3	55	0.0604562	0.178408	-0.267557	-0.249062	-0.00583833	0.092759	29.6844	0.1
17.3	60	0.0623135	0.278532	-0.267323	-0.152608	-0.00139601	0.197304	29.6644	0.2
17.4	25	0.0544892	-0.453864	-0.283852	-0.704371	0.00162705	-0.501086	29.8991	-0.5
17.3	75	0.0660763	0.566398	-0.262407	0.172768	0.00136105	0.503635	29.6016	0.5
17.4	10	0.0504039	-0.781774	-0.289239	-0.885787	0.00311989	-0.801157	30.0709	-0.8
17.3	70	0.0637668	0.471829	-0.264125	0.0602298	0.0036931	0.401061	29.6034	0.4
17.4	40	0.0589975	-0.132948	-0.277543	-0.499467	-0.00120856	-0.191974	29.7827	-0.2
17.3	85	0.0664658	0.747267	-0.255384	0.448532	0.00282582	0.703947	29.6177	0.7
17.3	90	0.0678567	0.834163	-0.253617	0.610766	0.000757385	0.79606	29.6435	0.8
17.4	15	0.0518122	-0.671021	-0.28552	-0.8302	-6.48835e-05	-0.700019	30.0512	-0.7
17.4	20	0.0539013	-0.563507	-0.284612	-0.768391	-0.00503881	-0.600222	29.9581	-0.6
17.4	30	0.0558188	-0.345064	-0.282897	-0.637754	0.00538648	-0.404513	29.858	-0.4
17.4	60	0.0617344	0.278478	-0.26555	-0.158129	-0.00148599	0.200022	29.6286	0.2
17.4	35	0.0575733	-0.23831	-0.279401	-0.572516	-0.000820176	-0.30167	29.8125	-0.3
17.4	50	0.0603107	0.0762961	-0.272137	-0.335624	-0.00245906	-0.00563282	29.6753	0
17.4	45	0.059551	-0.0287872	-0.275621	-0.418996	-0.0025774	-0.0995063	29.7197	-0.1
17.4	55	0.0612827	0.179172	-0.270062	-0.253165	-0.000250536	0.0956413	29.6652	0.1
17.4	90	0.0668702	0.834925	-0.25226	0.61005	0.000186701	0.792382	29.5861	0.8
17.4	65	0.0622398	0.376601	-0.263182	-0.058378	-0.00109336	0.289774	29.616	0.3
17.4	70	0.063825	0.470663	-0.262106	0.0583093	0.00214426	0.408519	29.5665	0.4
17.4	75	0.064944	0.567925	-0.260775	0.171833	0.000419364	0.496986	29.5635	0.5
17.4	80	0.0657572	0.658304	-0.257721	0.304393	-0.00431435	0.608277	29.5691	0.6
17.4	85	0.0662435	0.749117	-0.253446	0.444076	0.000629382	0.706159	29.5724	0.7
17.5	10	0.0505897	-0.782201	-0.289278	-0.887413	0.00364767	-0.798515	30.0936	-0.8
17.5	15	0.0515661	-0.671171	-0.286175	-0.829085	0.00307395	-0.69837	30.0261	-0.7
17.5	25	0.0552301	-0.454577	-0.284587	-0.701877	0.00209741	-0.500242	29.8833	-0.5
17.5	20	0.0532864	-0.561201	-0.284904	-0.769095	-0.00253621	-0.607184	29.9488	-0.6
17.5	30	0.0546065	-0.344014	-0.28037	-0.643596	0.000329865	-0.399907	29.8439	-0.4
17.5	35	0.0565794	-0.236186	-0.278655	-0.570353	0.0010491	-0.320019	29.8028	-0.3
17.5	45	0.0595087	-0.0297315	-0.276259	-0.417169	0.00194488	-0.0896182	29.7249	-0.1
17.5	40	0.0577038	-0.132409	-0.276037	-0.50107	0.00020114	-0.195519	29.735	-0.2
17.5	50	0.060737	0.073946	-0.273373	-0.333928	-0.00704459	-0.00136759	29.6384	0
17.5	55	0.0619138	0.177713	-0.271523	-0.24988	-0.000930676	0.100582	29.6437	0.1
17.5	60	0.0622671	0.276017	-0.268429	-0.145911	-0.0039081	0.203989	29.5912	0.2
17.5	65	0.0631739	0.373632	-0.264034	-0.0526058	-0.000898154	0.309909	29.5882	0.3
17.5	85	0.0670994	0.749077	-0.255397	0.447396	-0.0005731	0.704184	29.5309	0.7
17.5	70	0.0641351	0.473878	-0.261775	0.049784	-0.00143008	0.397887	29.5774	0.4
17.5	75	0.0653929	0.566726	-0.261222	0.174935	0.00232978	0.495608	29.5671	0.5
17.5	80	0.0651143	0.658485	-0.256364	0.307307	0.002491	0.59617	29.5593	0.6
17.5	90	0.0675072	0.833845	-0.251172	0.615473	-0.00264377	0.806112	29.5519	0.8
17.6	15	0.0518107	-0.669856	-0.288262	-0.830837	0.00223311	-0.701237	30.0062	-0.7
17.6	20	0.0530019	-0.562902	-0.284791	-0.764791	-0.00156456	-0.602996	29.9427	-0.6
17.6	35	0.0569192	-0.237544	-0.278129	-0.568916	0.000202455	-0.306816	29.7579	-0.3
17.6	25	0.0541602	-0.453549	-0.283092	-0.703531	0.00248326	-0.496204	29.8679	-0.5
17.6	10	0.0523577	-0.781071	-0.289291	-0.886139	-0.00246625	-0.803001	30.0496	-0.8
17.6	30	0.0559349	-0.345426	-0.282249	-0.640174	0.00514433	-0.39237	29.8458	-0.4
17.6	40	0.0583685	-0.133728	-0.277422	-0.492875	0.000906532	-0.206022	29.708	-0.2
17.6	55	0.0608058	0.177246	-0.270585	-0.251587	0.00677055	0.102473	29.6045	0.1
17.6	50	0.0601479	0.0743512	-0.27189	-0.335408	0.000786164	-0.00243617	29.625	0
17.6	45	0.0587307	-0.0273992	-0.273019	-0.420272	0.00255148	-0.101865	29.6694	-0.1
17.6	85	0.0662323	0.747503	-0.253503	0.450499	-0.00396129	0.704112	29.5105	0.7
17.7	15	0.0527193	-0.670724	-0.287877	-0.828189	-0.00468764	-0.70045	29.9413	-0.7
17.6	90	0.0670605	0.83434	-0.250709	0.611986	0.00536905	0.798491	29.5448	0.8
17.6	75	0.0645559	0.567653	-0.261767	0.168895	0.0075553	0.508964	29.5535	0.5
17.6	65	0.0645638	0.376358	-0.264677	-0.0543678	-0.00578048	0.293706	29.5508	0.3
17.7	10	0.0512061	-0.78211	-0.288755	-0.887814	-0.000481973	-0.797469	30.0381	-0.8
17.7	20	0.0539375	-0.56432	-0.286001	-0.764172	-0.00128442	-0.594179	29.9149	-0.6
17.6	60	0.0621931	0.278264	-0.268654	-0.158382	-0.00103529	0.193012	29.5805	0.2
17.6	70	0.0637433	0.472273	-0.261353	0.0518479	0.00665106	0.400126	29.5355	0.4
17.6	80	0.0658164	0.658703	-0.257322	0.30098	0.00024726	0.60217	29.5484	0.6
17.7	50	0.0601139	0.0750688	-0.272813	-0.334051	0.00147424	-0.00493874	29.6302	0
17.7	30	0.0564566	-0.346027	-0.281474	-0.636652	-0.00297087	-0.407162	29.7698	-0.4
17.7	35	0.0566341	-0.237555	-0.278579	-0.572152	-0.000702138	-0.295584	29.7257	-0.3
17.7	25	0.0540551	-0.454485	-0.281995	-0.704382	0.00318002	-0.496575	29.8593	-0.5
17.7	55	0.0607335	0.17777	-0.268699	-0.250366	0.000922707	0.0958808	29.577	0.1
17.7	75	0.064457	0.569093	-0.258913	0.17092	0.00120897	0.503164	29.5192	0.5
17.7	45	0.0587991	-0.0284464	-0.274741	-0.419465	0.00150534	-0.0927723	29.6519	-0.1
17.7	40	0.0588864	-0.133907	-0.275242	-0.493536	-0.00493587	-0.210714	29.7001	-0.2
17.7	85	0.0658916	0.748733	-0.252653	0.449097	-0.0016568	0.69958	29.5188	0.7
17.7	80	0.0645231	0.65862	-0.257187	0.303836	0.00263636	0.604781	29.521	0.6
17.7	60	0.0607623	0.278912	-0.265596	-0.160545	0.00400143	0.195538	29.5734	0.2
17.7	65	0.0621491	0.375998	-0.263018	-0.0561351	0.000718433	0.301763	29.5624	0.3
17.7	70	0.0641163	0.473379	-0.26136	0.0524052	0.00096052	0.395147	29.5228	0.4
17.7	90	0.0671279	0.835519	-0.249361	0.606715	-0.00291841	0.802746	29.5268	0.8
17.8	35	0.0576267	-0.237654	-0.280362	-0.571519	-0.0013345	-0.303322	29.7126	-0.3
17.8	10	0.0505825	-0.780039	-0.287794	-0.887386	-0.000993232	-0.808096	30.0084	-0.8
17.8	20	0.053738	-0.561489	-0.283901	-0.769085	0.000658068	-0.603484	29.8971	-0.6
17.8	30	0.0561431	-0.345029	-0.280267	-0.637022	-6.15899e-05	-0.406981	29.7596	-0.4
17.8	15	0.0520002	-0.672022	-0.286912	-0.826692	0.00494805	-0.698141	29.9493	-0.7
17.8	25	0.054219	-0.453971	-0.281582	-0.703412	9.36098e-05	-0.504434	29.8347	-0.5
17.8	55	0.0604325	0.180341	-0.269775	-0.253601	0.00504346	0.0854953	29.5559	0.1
17.8	45	0.0588324	-0.0277287	-0.274123	-0.418636	0.00439629	-0.0970344	29.6134	-0.1
17.8	50	0.0597533	0.0747477	-0.27209	-0.337574	0.00100309	0.00970234	29.5859	0
17.8	40	0.0578852	-0.132982	-0.274375	-0.494143	-0.00154916	-0.210533	29.6844	-0.2
17.8	65	0.0624732	0.377992	-0.263883	-0.0591853	0.00291211	0.301086	29.5353	0.3
17.8	80	0.0659384	0.658095	-0.255994	0.307666	0.0037321	0.599128	29.4753	0.6
17.8	60	0.062551	0.278168	-0.267593	-0.154863	-0.00409804	0.196875	29.5162	0.2
17.8	70	0.0637424	0.472914	-0.260703	0.0534847	0.00199429	0.404682	29.4989	0.4
17.9	10	0.0503937	-0.78055	-0.286507	-0.889956	-0.000399361	-0.798164	29.9891	-0.8
17.8	75	0.0647492	0.569383	-0.259759	0.165774	-0.00333012	0.492463	29.4848	0.5
17.9	45	0.0584775	-0.0245971	-0.274988	-0.42679	0.0018106	-0.102204	29.6308	-0.1
17.9	20	0.0526581	-0.563674	-0.284754	-0.766417	0.00387314	-0.591556	29.8591	-0.6
17.9	15	0.0520899	-0.670972	-0.287382	-0.829799	-0.00231116	-0.70612	29.9301	-0.7
17.8	90	0.0649314	0.834104	-0.246986	0.611369	0.00658097	0.801013	29.5489	0.8
17.9	25	0.0543511	-0.45432	-0.28154	-0.703897	0.00111257	-0.499242	29.7593	-0.5
17.9	35	0.056624	-0.239603	-0.277665	-0.569865	-0.00218372	-0.303101	29.7026	-0.3
17.9	30	0.0556908	-0.346414	-0.279744	-0.636517	0.00104262	-0.397209	29.7429	-0.4
17.9	40	0.0578265	-0.134327	-0.275017	-0.492809	-0.00231326	-0.196242	29.6377	-0.2
17.9	55	0.0614308	0.17937	-0.269681	-0.252942	-0.00187796	0.0953459	29.5338	0.1
17.9	50	0.0590482	0.0749708	-0.269641	-0.334063	0.000983184	-0.00431479	29.5799	0
17.8	85	0.0662081	0.747433	-0.252038	0.453118	-0.00636577	0.695155	29.4773	0.7
17.9	60	0.0590449	0.278713	-0.264436	-0.15942	0.00442872	0.211431	29.5496	0.2
17.9	70	0.0634003	0.471528	-0.258989	0.0553153	-0.00352091	0.403402	29.5001	0.4
17.9	75	0.0651393	0.567388	-0.25693	0.168391	-0.00651704	0.505088	29.4609	0.5
17.9	65	0.0627748	0.377077	-0.261761	-0.0583679	-0.00309684	0.297651	29.4944	0.3
17.9	80	0.0635091	0.658627	-0.253766	0.299579	0.00698449	0.608204	29.4689	0.6
18	20	0.0529103	-0.563701	-0.282914	-0.768722	0.000277424	-0.595294	29.8407	-0.6
17.9	85	0.0664174	0.748931	-0.253563	0.447461	-0.000315539	0.696524	29.4745	0.7
18	10	0.0508304	-0.781915	-0.288559	-0.885504	-0.00156784	-0.800343	29.9624	-0.8
17.9	90	0.0664679	0.834112	-0.247589	0.610252	-0.00356639	0.810958	29.4703	0.8
18	15	0.0516771	-0.670901	-0.285073	-0.83113	-0.000458143	-0.704603	29.8872	-0.7
18	25	0.0543165	-0.454268	-0.281641	-0.70252	-0.00113398	-0.501801	29.7967	-0.5
18	65	0.0625852	0.376989	-0.262392	-0.0584025	0.00200327	0.300565	29.46	0.3
18	40	0.0580564	-0.133553	-0.275018	-0.495364	0.000527198	-0.195095	29.6347	-0.2
18	35	0.0569944	-0.240735	-0.275917	-0.565304	-0.00548012	-0.296816	29.6776	-0.3
18	30	0.0560655	-0.346933	-0.279278	-0.635573	-0.00603702	-0.398215	29.7345	-0.4
18	45	0.0578691	-0.0266045	-0.27159	-0.422011	-0.00240818	-0.10274	29.6023	-0.1
18	50	0.0602409	0.0758089	-0.270437	-0.339863	-0.000842631	0.00162135	29.5396	0
18	55	0.059976	0.179298	-0.266692	-0.254628	0.00380485	0.0840884	29.5122	0.1
18	60	0.0609707	0.278498	-0.265338	-0.155904	0.00185611	0.193118	29.5224	0.2
18	70	0.0631518	0.470918	-0.261965	0.0597464	-0.000230283	0.399117	29.4547	0.4
18	80	0.0648516	0.660003	-0.254184	0.299487	-0.00157603	0.600632	29.4426	0.6
18	75	0.0651764	0.568439	-0.258955	0.167595	-0.00167466	0.503093	29.4349	0.5
18.1	45	0.0586766	-0.0287977	-0.272501	-0.418391	-0.00167462	-0.106085	29.5649	-0.1
18.1	15	0.0512968	-0.671326	-0.284101	-0.827587	0.00227434	-0.703341	29.8683	-0.7
18	85	0.0662014	0.747648	-0.251494	0.453268	-0.00655785	0.688921	29.4589	0.7
18.1	20	0.0525179	-0.563965	-0.284403	-0.763625	0.00809305	-0.599181	29.8341	-0.6
18.1	10	0.0500385	-0.780913	-0.286213	-0.886995	0.00101605	-0.800603	29.9471	-0.8
18.1	30	0.0547473	-0.345975	-0.279914	-0.642379	0.000997476	-0.397929	29.7045	-0.4
18.1	25	0.0544023	-0.452912	-0.281537	-0.702829	-0.00234408	-0.514543	29.7549	-0.5
18.1	50	0.0602631	0.0762029	-0.272599	-0.336083	0.00123762	-0.0129003	29.5152	0
18	90	0.0667675	0.834069	-0.249256	0.613606	0.00128568	0.801528	29.4566	0.8
18.1	40	0.0584028	-0.132054	-0.276639	-0.496596	-0.0018382	-0.193532	29.6043	-0.2
18.1	35	0.0559212	-0.240067	-0.276549	-0.568519	0.00122016	-0.291729	29.6535	-0.3
18.1	55	0.0608656	0.178355	-0.267707	-0.250106	-0.00223228	0.110695	29.5131	0.1
18.1	85	0.0657462	0.748277	-0.252645	0.448942	0.0022567	0.703779	29.4291	0.7
18.1	60	0.062174	0.277827	-0.264115	-0.154946	-0.00394586	0.194338	29.4595	0.2
18.1	70	0.0632496	0.473981	-0.259477	0.0480088	0.00460138	0.394911	29.4375	0.4
18.1	65	0.0623192	0.376649	-0.262932	-0.0577236	-0.000531276	0.306561	29.445	0.3
18.1	75	0.0627401	0.567814	-0.256024	0.172683	6.37211e-05	0.491555	29.4609	0.5
18.2	15	0.0509871	-0.673372	-0.286069	-0.823913	0.00594833	-0.706989	29.8522	-0.7
18.2	25	0.0546749	-0.453849	-0.280298	-0.705602	-0.00366055	-0.507503	29.7253	-0.5
18.2	20	0.0526258	-0.563769	-0.28533	-0.766306	0.00918203	-0.59765	29.799	-0.6
18.1	80	0.0644753	0.659833	-0.254827	0.298818	0.00194576	0.609549	29.4432	0.6
18.1	90	0.0669431	0.835441	-0.247996	0.610902	-0.00172185	0.790691	29.4344	0.8
18.2	10	0.050866	-0.781473	-0.286455	-0.887681	-0.00503738	-0.797926	29.9108	-0.8
18.2	45	0.0587382	-0.0265338	-0.272235	-0.422452	-0.00071814	-0.0964832	29.5325	-0.1
18.2	30	0.055636	-0.348344	-0.281168	-0.636418	-0.000450474	-0.397032	29.6543	-0.4
18.2	65	0.0630162	0.377751	-0.262583	-0.0599836	0.000688152	0.309223	29.4393	0.3
18.2	35	0.0567191	-0.239266	-0.279183	-0.566357	0.00103738	-0.306731	29.6221	-0.3
18.2	55	0.0600316	0.178731	-0.267223	-0.252345	-0.000871876	0.105588	29.4783	0.1
18.2	50	0.0584676	0.0751976	-0.269581	-0.335353	0.00874448	-0.00371175	29.5269	0
18.2	40	0.0574175	-0.131388	-0.273995	-0.49869	0.00209279	-0.207888	29.5815	-0.2
18.2	90	0.065291	0.834651	-0.246423	0.609518	-0.00460456	0.806521	29.413	0.8
18.2	75	0.063854	0.565557	-0.257223	0.176372	0.00100951	0.497649	29.3861	0.5
18.2	80	0.0658177	0.657702	-0.254907	0.306873	0.000186602	0.606435	29.3724	0.6
18.3	30	0.0552016	-0.345147	-0.276842	-0.636071	-0.00224196	-0.397383	29.6442	-0.4
18.2	85	0.065494	0.748448	-0.251753	0.447291	9.81891e-05	0.705612	29.4127	0.7
18.3	15	0.0504587	-0.673646	-0.283296	-0.827303	0.00442213	-0.699382	29.8392	-0.7
18.3	20	0.0519165	-0.564248	-0.28146	-0.766077	-0.000772872	-0.603291	29.7704	-0.6
18.2	60	0.0609311	0.277468	-0.264069	-0.15557	0.000887448	0.201964	29.4507	0.2
18.2	70	0.0644817	0.475445	-0.260809	0.0517952	-0.00104379	0.391038	29.4345	0.4
18.3	40	0.0569835	-0.133289	-0.272692	-0.49434	-0.000464261	-0.198021	29.5597	-0.2
18.3	45	0.058076	-0.0283462	-0.271509	-0.417828	7.69024e-05	-0.107863	29.5028	-0.1
18.3	35	0.057144	-0.237192	-0.278108	-0.568823	-0.00379496	-0.302309	29.6074	-0.3
18.3	10	0.0494843	-0.781198	-0.286358	-0.885899	0.0020656	-0.803041	29.9216	-0.8
18.3	25	0.0546594	-0.45352	-0.283129	-0.705522	0.00241052	-0.49343	29.7034	-0.5
18.3	65	0.0622004	0.375091	-0.26201	-0.05733	0.0013862	0.312962	29.415	0.3
18.3	50	0.0591477	0.0775909	-0.268638	-0.340963	0.00181291	0.00212277	29.5009	0
18.3	55	0.0590358	0.176523	-0.266479	-0.248067	-0.00014637	0.10235	29.4626	0.1
18.3	85	0.0666096	0.748022	-0.251121	0.450412	-0.00269261	0.706176	29.3679	0.7
18.3	60	0.06081	0.279855	-0.265916	-0.16164	0.00241127	0.191847	29.4435	0.2
18.3	80	0.064522	0.658392	-0.253099	0.30338	0.00240069	0.602715	29.388	0.6
18.4	15	0.0504237	-0.672667	-0.285297	-0.827101	0.00483527	-0.703073	29.8057	-0.7
18.3	75	0.0636847	0.567204	-0.256324	0.171423	0.00100591	0.502275	29.3917	0.5
18.3	70	0.0629338	0.473918	-0.257596	0.0527126	-0.00237655	0.401758	29.4048	0.4
18.4	30	0.0555052	-0.346643	-0.278142	-0.638079	-0.00349243	-0.402073	29.6277	-0.4
18.3	90	0.0666903	0.835348	-0.248942	0.611622	0.00119649	0.794744	29.38	0.8
18.4	20	0.0529803	-0.563825	-0.284411	-0.768002	0.00321995	-0.589702	29.7799	-0.6
18.4	60	0.0621822	0.277798	-0.26541	-0.157162	-0.00363137	0.196158	29.3858	0.2
18.4	40	0.0560733	-0.132526	-0.274401	-0.495465	0.00408776	-0.198901	29.5454	-0.2
18.4	10	0.0502113	-0.781561	-0.285579	-0.886294	-0.000946913	-0.799779	29.8838	-0.8
18.4	25	0.0541646	-0.453419	-0.279991	-0.702888	-0.00747935	-0.496856	29.6994	-0.5
18.4	50	0.0593106	0.0757003	-0.268974	-0.335749	-0.000937805	0.000356633	29.4673	0
18.4	35	0.0557261	-0.237528	-0.276431	-0.571252	0.000258083	-0.299889	29.58	-0.3
18.4	75	0.0632769	0.566989	-0.252639	0.17248	-0.00279852	0.503309	29.3859	0.5
18.4	55	0.0592823	0.178462	-0.266351	-0.248832	0.00230574	0.0954384	29.4434	0.1
18.4	45	0.0581363	-0.0285173	-0.27199	-0.41939	-0.000470047	-0.0930548	29.505	-0.1
18.5	10	0.0494469	-0.783136	-0.285459	-0.884493	7.50604e-05	-0.800053	29.8691	-0.8
18.4	65	0.0620889	0.377484	-0.261413	-0.0594167	-0.0041802	0.307233	29.3989	0.3
18.5	20	0.0523982	-0.565131	-0.284847	-0.767381	0.00270279	-0.584278	29.7463	-0.6
18.4	70	0.0608818	0.474545	-0.255851	0.0478235	0.00739769	0.399705	29.4127	0.4
18.4	80	0.0637832	0.660375	-0.251665	0.297192	-0.000566602	0.608776	29.3661	0.6
18.4	90	0.0660028	0.836191	-0.245634	0.605104	-0.00614439	0.804213	29.3825	0.8
18.4	85	0.0650846	0.746994	-0.248798	0.45288	0.00162479	0.706995	29.3918	0.7
18.5	30	0.0544718	-0.346404	-0.280224	-0.63425	0.00585285	-0.394328	29.6293	-0.4
18.5	15	0.0516334	-0.671312	-0.284311	-0.82921	-0.00245088	-0.699405	29.8083	-0.7
18.5	25	0.0543708	-0.453775	-0.280945	-0.703994	-0.00196727	-0.499385	29.6674	-0.5
18.5	35	0.055327	-0.238994	-0.276941	-0.572179	0.001176	-0.295538	29.5571	-0.3
18.5	55	0.059928	0.175883	-0.265571	-0.247006	-0.00176243	0.106107	29.4196	0.1
18.5	45	0.0581045	-0.026522	-0.270894	-0.421752	-0.00171251	-0.105121	29.4973	-0.1
18.5	50	0.058589	0.0770035	-0.267921	-0.338423	-0.00122531	0.00470178	29.4529	0
18.5	60	0.0604061	0.278968	-0.262194	-0.160176	0.00169989	0.209258	29.3933	0.2
18.5	40	0.0571466	-0.134395	-0.273683	-0.490792	-0.0025064	-0.210178	29.5319	-0.2
18.5	65	0.0616197	0.376442	-0.261444	-0.0585745	0.0011199	0.306906	29.3501	0.3
18.5	85	0.0652056	0.750378	-0.248283	0.444666	0.000556375	0.689941	29.3418	0.7
18.6	25	0.0537922	-0.452424	-0.281665	-0.707187	-0.00273454	-0.500538	29.6529	-0.5
18.6	15	0.0509615	-0.670351	-0.283219	-0.829542	-0.00305562	-0.706592	29.7712	-0.7
18.5	80	0.0644317	0.659766	-0.251083	0.303465	0.00357635	0.592099	29.3469	0.6
18.6	20	0.0525483	-0.56426	-0.281445	-0.763951	-0.00767678	-0.606263	29.7297	-0.6
18.5	70	0.0633925	0.474072	-0.258845	0.0535618	-0.00165762	0.390697	29.3662	0.4
18.6	30	0.0544401	-0.347625	-0.276813	-0.634885	-0.00286914	-0.395962	29.5709	-0.4
18.6	10	0.0495082	-0.780586	-0.285774	-0.889243	0.00365912	-0.803904	29.8524	-0.8
18.5	75	0.0641424	0.569172	-0.255416	0.168293	-0.00406534	0.498104	29.3325	0.5
18.5	90	0.0667086	0.834658	-0.24686	0.610544	-0.00189349	0.80596	29.3346	0.8
18.6	35	0.0566305	-0.238183	-0.276081	-0.568716	-0.00471352	-0.308465	29.5452	-0.3
18.6	45	0.0581423	-0.0279929	-0.270109	-0.416183	-0.00556112	-0.0990842	29.4483	-0.1
18.6	80	0.0637023	0.66014	-0.25167	0.299569	0.00160636	0.600614	29.3281	0.6
18.6	50	0.0589962	0.0746214	-0.26774	-0.339381	-0.00193263	0.00924646	29.4221	0
18.6	40	0.0564425	-0.133257	-0.273951	-0.497854	-0.000913676	-0.193737	29.485	-0.2
18.6	70	0.062777	0.473406	-0.256322	0.0487428	0.000106402	0.400868	29.3291	0.4
18.6	55	0.0596906	0.178916	-0.266541	-0.251593	0.00495167	0.0989879	29.391	0.1
18.6	90	0.0651438	0.834123	-0.243919	0.614808	-0.000264644	0.795155	29.3118	0.8
18.6	65	0.0611675	0.379272	-0.260087	-0.060454	0.00497827	0.306349	29.36	0.3
18.6	60	0.0607371	0.278601	-0.263373	-0.158273	0.0050299	0.207776	29.3615	0.2
18.7	10	0.0502203	-0.781264	-0.28681	-0.887301	-0.00160045	-0.801707	29.8089	-0.8
18.6	75	0.0642926	0.568764	-0.256056	0.169582	0.00189083	0.501543	29.2969	0.5
18.6	85	0.0646029	0.749045	-0.247941	0.449032	-0.0010686	0.692802	29.3352	0.7
18.7	15	0.0513638	-0.672259	-0.285796	-0.826714	0.000443921	-0.704859	29.7952	-0.7
18.7	20	0.0520972	-0.562074	-0.281159	-0.765362	0.00106588	-0.603625	29.6912	-0.6
18.7	35	0.0556512	-0.240842	-0.27557	-0.566336	-0.00451588	-0.298685	29.5098	-0.3
18.7	55	0.0591423	0.181131	-0.265751	-0.255027	0.00181238	0.0987854	29.3878	0.1
18.7	25	0.0535488	-0.453485	-0.280049	-0.70601	-0.00139865	-0.49946	29.6211	-0.5
18.7	40	0.0567871	-0.132437	-0.274738	-0.496813	0.00281469	-0.21126	29.4985	-0.2
18.7	45	0.0578068	-0.0268364	-0.270039	-0.420221	-0.00254438	-0.0986761	29.4219	-0.1
18.7	30	0.0549409	-0.346026	-0.27651	-0.636544	-0.00381702	-0.392725	29.5392	-0.4
18.7	60	0.0616645	0.279844	-0.265318	-0.160187	-0.000398986	0.20058	29.3538	0.2
18.7	75	0.0629833	0.568205	-0.253703	0.171445	0.00266812	0.497948	29.2794	0.5
18.7	50	0.0592342	0.0754636	-0.266871	-0.337827	-0.00439604	0.00733914	29.4119	0
18.7	70	0.0619793	0.474002	-0.257218	0.0496769	0.000649727	0.401976	29.3088	0.4
18.7	80	0.0638318	0.658484	-0.248597	0.304507	-0.000889191	0.598939	29.3123	0.6
18.7	65	0.0619069	0.376567	-0.259182	-0.05428	0.00376832	0.311332	29.3268	0.3
18.7	90	0.0659649	0.835224	-0.246803	0.609059	0.00487166	0.796936	29.3084	0.8
18.8	25	0.0529813	-0.454405	-0.281087	-0.705113	0.00409448	-0.508038	29.5839	-0.5
18.7	85	0.0644948	0.749026	-0.246313	0.44909	-0.00459738	0.68722	29.275	0.7
18.8	15	0.0500915	-0.672112	-0.281701	-0.827652	0.00278052	-0.704675	29.7224	-0.7
18.8	10	0.0503245	-0.782842	-0.284888	-0.884329	-0.0062145	-0.797871	29.8163	-0.8
18.8	20	0.0525138	-0.564178	-0.283267	-0.764999	0.000354624	-0.604436	29.6923	-0.6
18.8	55	0.0587948	0.177966	-0.262991	-0.250579	0.00266983	0.0880307	29.3346	0.1
18.8	30	0.0549282	-0.346058	-0.278131	-0.63795	-0.00138271	-0.39973	29.5293	-0.4
18.8	35	0.0549894	-0.240114	-0.274093	-0.565645	0.00217983	-0.292748	29.4777	-0.3
18.8	50	0.0588531	0.0757197	-0.266114	-0.333769	-0.00274652	-0.00626269	29.3794	0
18.8	80	0.0650604	0.659246	-0.250837	0.302598	-0.00345114	0.596932	29.2458	0.6
18.8	65	0.0627203	0.377711	-0.26037	-0.0568712	-0.0041901	0.293146	29.2807	0.3
18.8	75	0.0630011	0.564946	-0.254128	0.177104	-0.00273522	0.499759	29.285	0.5
18.8	60	0.0601924	0.276441	-0.263078	-0.154227	0.000342466	0.210078	29.2975	0.2
18.9	10	0.0488065	-0.779915	-0.285445	-0.888264	0.0028974	-0.800896	29.7927	-0.8
18.8	85	0.0649102	0.748588	-0.248072	0.447972	-0.00431282	0.694236	29.2804	0.7
18.8	40	0.0565812	-0.131468	-0.272639	-0.498874	0.00164951	-0.20558	29.4547	-0.2
18.8	45	0.0590866	-0.0300093	-0.268707	-0.414157	-0.00801539	-0.0944188	29.4038	-0.1
18.8	70	0.0622705	0.474681	-0.256682	0.0480955	9.45291e-05	0.401511	29.2973	0.4
18.8	90	0.0643411	0.835776	-0.242484	0.605314	0.00686027	0.798687	29.2822	0.8
18.9	15	0.0509844	-0.673314	-0.284546	-0.824726	-0.00096686	-0.699006	29.7328	-0.7
18.9	45	0.057592	-0.0252663	-0.269492	-0.418675	-9.43833e-06	-0.111976	29.3932	-0.1
18.9	30	0.0532153	-0.344828	-0.276148	-0.639636	0.00110231	-0.397467	29.532	-0.4
18.9	25	0.0535462	-0.456198	-0.280685	-0.70142	-0.000919963	-0.491175	29.5707	-0.5
18.9	35	0.054976	-0.238554	-0.273699	-0.568169	0.00300688	-0.302298	29.4871	-0.3
18.9	20	0.0520798	-0.561488	-0.28078	-0.767294	-0.000205563	-0.604999	29.6534	-0.6
18.9	40	0.0576016	-0.131038	-0.272066	-0.497707	-0.00303346	-0.203471	29.4452	-0.2
18.9	55	0.0596342	0.177633	-0.264119	-0.24991	-0.00320949	0.105185	29.3266	0.1
18.9	70	0.0618536	0.476204	-0.255746	0.0467172	-0.00114422	0.400414	29.2863	0.4
18.9	75	0.062848	0.568108	-0.252628	0.169029	0.0048052	0.50112	29.2466	0.5
18.9	60	0.0606722	0.28003	-0.261556	-0.160087	-0.0056132	0.201193	29.3025	0.2
18.9	50	0.0588352	0.0751895	-0.267077	-0.332962	-0.000990458	-0.00151464	29.3708	0
19	20	0.0517899	-0.563997	-0.281557	-0.768463	0.000257545	-0.598912	29.6363	-0.6
18.9	65	0.0618523	0.376338	-0.260715	-0.0543066	0.00170829	0.296698	29.265	0.3
18.9	85	0.0641397	0.748282	-0.24783	0.448718	0.00489051	0.698801	29.2531	0.7
19	25	0.0532736	-0.45455	-0.280448	-0.702737	0.00514971	-0.503619	29.5686	-0.5
19	10	0.0481788	-0.781669	-0.283511	-0.887549	0.0034102	-0.796296	29.7834	-0.8
19	15	0.0509096	-0.671012	-0.28445	-0.828427	0.000834598	-0.706807	29.7055	-0.7
18.9	90	0.0662145	0.83448	-0.245493	0.610962	0	0.800435	29.2438	0.8
18.9	80	0.0644877	0.659169	-0.250445	0.302884	-0.00403262	0.59479	29.2583	0.6
19	30	0.0535861	-0.34558	-0.275679	-0.639635	0.00114134	-0.400531	29.5146	-0.4
19	35	0.0559299	-0.241077	-0.27255	-0.566148	-0.00523061	-0.287507	29.455	-0.3
19	40	0.0573415	-0.1323	-0.272403	-0.497471	-0.00607842	-0.210317	29.4083	-0.2
19	55	0.0595251	0.17925	-0.262875	-0.251473	0.00129633	0.102761	29.2748	0.1
19	50	0.0589662	0.0770185	-0.265657	-0.342493	-0.00615861	0.00876827	29.3169	0
19	45	0.0579201	-0.027734	-0.269392	-0.417285	0.000534734	-0.113875	29.3692	-0.1
19	65	0.0627523	0.377238	-0.259321	-0.058893	-0.00976612	0.304282	29.2624	0.3
19	90	0.0650034	0.83595	-0.243798	0.608117	0.00405409	0.794008	29.2623	0.8
19	75	0.0623607	0.568368	-0.251497	0.170655	0.00411684	0.506918	29.2216	0.5
19	70	0.0622605	0.472353	-0.254281	0.054264	-0.00502758	0.399685	29.2517	0.4
19	60	0.0595565	0.277037	-0.261498	-0.155562	0.00214214	0.20689	29.2877	0.2
19	80	0.0625471	0.6584	-0.24965	0.302627	0.000141332	0.610949	29.2336	0.6
19.1	25	0.052298	-0.45086	-0.277748	-0.706502	0.00253914	-0.510562	29.5834	-0.5
19	85	0.0648224	0.750554	-0.246255	0.443939	-0.00297002	0.697978	29.2115	0.7
19.1	20	0.0530525	-0.561566	-0.282149	-0.769368	-0.00401952	-0.601187	29.5801	-0.6
19.1	15	0.0511238	-0.672743	-0.283778	-0.825565	0.00162449	-0.706591	29.6667	-0.7
19.1	45	0.0579565	-0.0275377	-0.269637	-0.417594	4.67504e-05	-0.100572	29.3377	-0.1
19.1	10	0.0481036	-0.781266	-0.283409	-0.886452	0.00295198	-0.801353	29.7695	-0.8
19.1	30	0.0536597	-0.346171	-0.27635	-0.637043	0.00510225	-0.394479	29.5101	-0.4
19.1	35	0.055031	-0.238918	-0.275136	-0.566509	0.00521796	-0.303843	29.4325	-0.3
19.1	40	0.0565455	-0.132288	-0.272256	-0.495307	0.00046713	-0.205663	29.3996	-0.2
19.1	85	0.0638112	0.74785	-0.245842	0.446436	0.000256663	0.707644	29.2191	0.7
19.1	50	0.0587924	0.0772961	-0.26656	-0.338624	0.00181386	0.00197077	29.3084	0
19.1	55	0.0599533	0.17831	-0.265338	-0.251184	-0.000514917	0.10331	29.274	0.1
19.1	65	0.0606822	0.377981	-0.259175	-0.0558218	0.00187459	0.297531	29.2496	0.3
19.1	60	0.0611059	0.279668	-0.2607	-0.156469	-0.00367308	0.206526	29.2448	0.2
19.1	70	0.0622755	0.47249	-0.255944	0.0535547	-0.00315617	0.409574	29.2199	0.4
19.1	80	0.0633834	0.660006	-0.249662	0.301665	0.00687162	0.599113	29.1914	0.6
19.1	90	0.0649961	0.836063	-0.24288	0.606759	-0.000601892	0.794368	29.2222	0.8
19.2	10	0.0491581	-0.781614	-0.283792	-0.888344	0.00366488	-0.797157	29.7286	-0.8
19.1	75	0.0618408	0.568458	-0.250289	0.166967	-0.00154639	0.50281	29.2258	0.5
19.2	40	0.0562118	-0.132347	-0.270882	-0.498732	0.00278417	-0.19476	29.3687	-0.2
19.2	30	0.0538584	-0.344602	-0.275223	-0.640771	-0.00216499	-0.405443	29.4795	-0.4
19.2	15	0.0509893	-0.673137	-0.283272	-0.827102	-0.000806616	-0.698847	29.6757	-0.7
19.2	45	0.0578478	-0.0262728	-0.269458	-0.422503	-0.00173375	-0.101096	29.3181	-0.1
19.2	20	0.0515937	-0.564555	-0.280143	-0.766543	-0.00360555	-0.598602	29.6009	-0.6
19.2	25	0.0517844	-0.453407	-0.276824	-0.707319	0.000209033	-0.498183	29.5178	-0.5
19.2	50	0.0578873	0.0742763	-0.266694	-0.335412	0.00282442	0.00158711	29.2767	0
19.2	55	0.0583503	0.176517	-0.260574	-0.249854	-0.00316163	0.11072	29.264	0.1
19.2	35	0.0545906	-0.240152	-0.274036	-0.567359	0.00394275	-0.294195	29.4169	-0.3
19.2	65	0.0617251	0.375168	-0.257441	-0.0510792	-0.00155917	0.297981	29.2059	0.3
19.2	75	0.0624372	0.569283	-0.252319	0.166031	0.00347374	0.499392	29.2074	0.5
19.2	85	0.0649328	0.748755	-0.247242	0.447418	-0.000755756	0.698732	29.1791	0.7
19.2	70	0.0622654	0.475379	-0.2563	0.0496552	-0.000910568	0.39564	29.1817	0.4
19.3	30	0.0529408	-0.347121	-0.274722	-0.634635	4.16726e-05	-0.400413	29.4722	-0.4
19.2	60	0.06044	0.278362	-0.26177	-0.15856	-0.00130148	0.189861	29.2206	0.2
19.2	80	0.0628668	0.657961	-0.248492	0.305641	0.0010479	0.603685	29.1969	0.6
19.2	90	0.064411	0.835438	-0.240189	0.611961	-0.00756317	0.800823	29.2035	0.8
19.3	25	0.0530455	-0.454162	-0.27802	-0.704948	-0.000577831	-0.500737	29.5065	-0.5
19.3	20	0.0514843	-0.563195	-0.27966	-0.76566	0.00481883	-0.60717	29.5841	-0.6
19.3	10	0.0481608	-0.78119	-0.283	-0.887307	-0.000232775	-0.799097	29.7104	-0.8
19.3	15	0.0501804	-0.672557	-0.282968	-0.827558	0.000142347	-0.701206	29.6419	-0.7
19.3	50	0.0579113	0.0748312	-0.264735	-0.336702	0.000230858	-0.00596967	29.2585	0
19.3	45	0.057469	-0.0274642	-0.268281	-0.415552	0.00188892	-0.109916	29.2869	-0.1
19.3	35	0.0542425	-0.237667	-0.274024	-0.570969	0.0069227	-0.305658	29.3641	-0.3
19.3	40	0.0554231	-0.130558	-0.268259	-0.499463	0.00146634	-0.213252	29.3197	-0.2
19.3	55	0.0592247	0.180077	-0.264225	-0.251794	0.00140613	0.0904637	29.2254	0.1
19.3	85	0.0627383	0.747717	-0.242863	0.448434	0.00436494	0.704277	29.1584	0.7
19.3	60	0.0609802	0.278376	-0.260606	-0.154128	-0.00517297	0.193735	29.1844	0.2
19.3	70	0.0624082	0.475059	-0.253859	0.0482993	-0.00840721	0.400984	29.178	0.4
19.3	75	0.0622998	0.567589	-0.251925	0.172874	-0.00275063	0.501269	29.157	0.5
19.3	65	0.061343	0.378217	-0.258365	-0.0557103	-0.00258472	0.296031	29.1753	0.3
19.4	25	0.0527185	-0.455186	-0.276819	-0.703139	-0.00114368	-0.502259	29.4824	-0.5
19.3	80	0.0642612	0.659534	-0.248684	0.299438	0.00182477	0.595975	29.155	0.6
19.4	35	0.0547224	-0.238986	-0.270993	-0.572518	-0.00549502	-0.295251	29.3615	-0.3
19.3	90	0.0652682	0.835536	-0.240272	0.607538	-0.00233246	0.803119	29.1866	0.8
19.4	50	0.0575217	0.0770206	-0.26421	-0.341136	-0.00212388	0.00629884	29.2707	0
19.4	60	0.0597599	0.279211	-0.260433	-0.158241	-0.00119279	0.196392	29.1701	0.2
19.4	10	0.0493201	-0.780984	-0.284473	-0.887104	-0.00318955	-0.79767	29.6964	-0.8
19.4	15	0.051152	-0.673508	-0.282037	-0.826004	-0.00660431	-0.702323	29.6058	-0.7
19.4	30	0.0536816	-0.34844	-0.274199	-0.635406	0.000989626	-0.391516	29.4166	-0.4
19.4	20	0.0503004	-0.564944	-0.277092	-0.765133	0.00192126	-0.598965	29.5581	-0.6
19.4	75	0.0612696	0.569017	-0.249308	0.166623	0.0020624	0.509574	29.1592	0.5
19.4	40	0.0566158	-0.133631	-0.271675	-0.493998	-0.00472632	-0.189999	29.3148	-0.2
19.4	70	0.0616018	0.474136	-0.252591	0.0511312	-0.00725282	0.401859	29.1591	0.4
19.4	45	0.056983	-0.0263898	-0.268548	-0.42262	0.00093857	-0.0979026	29.2895	-0.1
19.4	55	0.0593947	0.178712	-0.264	-0.252991	0.00423404	0.0954367	29.2131	0.1
19.4	65	0.0603818	0.377341	-0.255712	-0.0591744	0.00124413	0.304107	29.1788	0.3
19.4	80	0.0638898	0.660266	-0.248424	0.299303	-0.0043636	0.605948	29.1615	0.6
19.4	85	0.0646794	0.749605	-0.245439	0.440896	0.00192051	0.705326	29.1389	0.7
19.5	45	0.0569372	-0.0280913	-0.266785	-0.420811	-0.00205928	-0.0950668	29.2543	-0.1
19.4	90	0.063292	0.836388	-0.240463	0.605653	0.00928425	0.797297	29.1808	0.8
19.5	25	0.0517911	-0.452442	-0.27865	-0.705823	0.00265464	-0.507143	29.4774	-0.5
19.5	35	0.0551552	-0.239557	-0.271777	-0.564914	0.00293597	-0.296761	29.3373	-0.3
19.5	10	0.0489414	-0.782103	-0.28147	-0.886334	-0.00174767	-0.796986	29.6601	-0.8
19.5	20	0.0511004	-0.562991	-0.278721	-0.764997	0.00108715	-0.603879	29.5646	-0.6
19.5	15	0.0494177	-0.67211	-0.279643	-0.828767	-0.00111215	-0.698701	29.6024	-0.7
19.5	30	0.0541148	-0.344422	-0.275954	-0.637292	-0.00207835	-0.40664	29.3939	-0.4
19.5	40	0.0551106	-0.135301	-0.2684	-0.490278	-0.00209967	-0.2032	29.292	-0.2
19.5	50	0.0589899	0.0742752	-0.266258	-0.337492	-0.00437572	0.00199489	29.2022	0
19.5	55	0.0595491	0.17784	-0.263347	-0.249359	0.000915259	0.0939839	29.1534	0.1
19.5	70	0.0627468	0.474868	-0.255756	0.0480925	0.00135155	0.396985	29.125	0.4
19.5	60	0.0593303	0.279584	-0.259751	-0.158154	0.00414143	0.200955	29.1624	0.2
19.6	10	0.0484284	-0.781899	-0.2814	-0.887092	-0.00481297	-0.802193	29.6508	-0.8
19.5	65	0.060505	0.378581	-0.257459	-0.0626368	0.00490547	0.298992	29.1693	0.3
19.5	85	0.0637727	0.74909	-0.24316	0.445009	0.000359995	0.703992	29.1497	0.7
19.6	25	0.052654	-0.455556	-0.27698	-0.702604	0.000484	-0.498111	29.4184	-0.5
19.6	20	0.0512766	-0.56326	-0.278609	-0.767887	-0.00287986	-0.593108	29.5075	-0.6
19.6	30	0.0535317	-0.347047	-0.273086	-0.635989	0.000336079	-0.400109	29.3783	-0.4
19.5	90	0.065606	0.836057	-0.242144	0.608892	0.00190853	0.803208	29.1322	0.8
19.5	75	0.0620948	0.569033	-0.251155	0.166158	0.00027616	0.503608	29.1477	0.5
19.5	80	0.0625397	0.660903	-0.246501	0.298506	0.000832955	0.595884	29.137	0.6
19.6	15	0.0500258	-0.672829	-0.28272	-0.828874	0.000697992	-0.695987	29.5791	-0.7
19.6	40	0.0555083	-0.131164	-0.269552	-0.499695	0.00227393	-0.205977	29.297	-0.2
19.6	35	0.0542257	-0.240485	-0.272501	-0.565568	0.000909562	-0.292099	29.3285	-0.3
19.6	45	0.0572699	-0.0280027	-0.268121	-0.420725	-0.00232265	-0.0950874	29.2419	-0.1
19.6	50	0.0582711	0.0777758	-0.266187	-0.339248	4.77204e-05	-0.00357782	29.2017	0
19.6	60	0.0602613	0.278581	-0.258496	-0.157995	-0.00204588	0.199492	29.123	0.2
19.6	75	0.0623703	0.568593	-0.251214	0.169193	0.00240993	0.497892	29.1224	0.5
19.6	55	0.0594061	0.179662	-0.262575	-0.254484	-0.000644899	0.109087	29.1964	0.1
19.6	80	0.0633119	0.660301	-0.245482	0.29629	0.00147703	0.614967	29.1107	0.6
19.7	10	0.0485623	-0.781891	-0.282718	-0.886348	0.00254979	-0.79878	29.6291	-0.8
19.6	65	0.0593687	0.379196	-0.253669	-0.0646228	0.00572536	0.29615	29.1182	0.3
19.6	85	0.0634787	0.748949	-0.243603	0.446708	-0.000929072	0.697148	29.1154	0.7
19.6	70	0.0627389	0.473761	-0.254899	0.0543005	-0.00316617	0.397724	29.0948	0.4
19.6	90	0.0642627	0.835789	-0.240211	0.607066	-0.000196762	0.802367	29.1445	0.8
19.7	25	0.051405	-0.454412	-0.278013	-0.705765	0.000818382	-0.505868	29.422	-0.5
19.7	30	0.0534483	-0.346152	-0.274706	-0.64057	0.00214433	-0.399433	29.3561	-0.4
19.7	15	0.0492013	-0.672142	-0.280736	-0.827639	0.00153521	-0.704953	29.5444	-0.7
19.7	20	0.0511748	-0.564423	-0.27915	-0.765228	-0.00089726	-0.598681	29.4942	-0.6
19.7	35	0.0543017	-0.238258	-0.272716	-0.569687	0.0016778	-0.294832	29.306	-0.3
19.7	40	0.0550691	-0.133725	-0.268222	-0.493492	-0.000533912	-0.198131	29.2384	-0.2
19.7	50	0.0571043	0.0763823	-0.262809	-0.339083	-0.000453978	-0.000928361	29.1893	0
19.7	45	0.055864	-0.0279564	-0.26664	-0.416412	0.00484706	-0.0970006	29.2078	-0.1
19.7	55	0.058586	0.179803	-0.259249	-0.251877	-0.00236752	0.0910557	29.1571	0.1
19.7	65	0.0604817	0.377809	-0.25515	-0.0573947	-0.00354303	0.295913	29.1101	0.3
19.7	75	0.0618611	0.567612	-0.25128	0.173756	0.00702377	0.499002	29.0948	0.5
19.7	80	0.0616478	0.660879	-0.243514	0.299968	-0.00214886	0.604933	29.1014	0.6
19.7	60	0.0589665	0.279877	-0.257487	-0.163005	0.000753813	0.203607	29.1129	0.2
19.7	90	0.0638936	0.83627	-0.239245	0.607424	0.00142081	0.797737	29.0954	0.8
19.7	70	0.0626069	0.474905	-0.253449	0.0483837	-0.00493512	0.409643	29.0922	0.4
19.8	10	0.049056	-0.78147	-0.282607	-0.887945	-0.00160277	-0.798918	29.6142	-0.8
19.7	85	0.0639092	0.748782	-0.243449	0.451075	0.00398711	0.696786	29.0908	0.7
19.8	15	0.0498669	-0.672373	-0.281351	-0.828001	-0.000265569	-0.702959	29.5429	-0.7
19.8	20	0.0503661	-0.563233	-0.277062	-0.765498	-0.00132267	-0.604934	29.4597	-0.6
19.8	35	0.0536757	-0.238711	-0.271444	-0.568891	0.00285355	-0.293203	29.2773	-0.3
19.8	45	0.0570179	-0.0270483	-0.268456	-0.417787	0.00204959	-0.102155	29.1902	-0.1
19.8	25	0.0520531	-0.45387	-0.277439	-0.703648	-0.000189242	-0.503402	29.4085	-0.5
19.8	30	0.0532089	-0.346547	-0.273977	-0.635913	-0.00376732	-0.39812	29.335	-0.4
19.8	60	0.0586213	0.279206	-0.259867	-0.156198	0.0111809	0.193299	29.1219	0.2
19.8	55	0.0580713	0.179011	-0.258788	-0.252323	-3.9275e-05	0.0977028	29.1215	0.1
19.8	75	0.0621798	0.568421	-0.24739	0.172518	-0.00349984	0.493026	29.0679	0.5
19.8	65	0.0626156	0.377341	-0.258762	-0.0546359	-0.00860192	0.30992	29.0558	0.3
19.8	40	0.055704	-0.13351	-0.269992	-0.494352	-0.000279393	-0.206859	29.2219	-0.2
19.8	50	0.0570276	0.0793797	-0.265399	-0.341166	0.00568053	-0.00771386	29.201	0
19.8	70	0.0603171	0.47356	-0.250374	0.0501606	0.00193881	0.409336	29.0769	0.4
19.9	10	0.0474808	-0.782016	-0.28297	-0.886068	0.00124307	-0.798877	29.6063	-0.8
19.8	80	0.0624423	0.659927	-0.245891	0.296776	0.00536637	0.6101	29.0415	0.6
19.8	90	0.064596	0.835523	-0.239638	0.610126	-0.00186505	0.799932	29.094	0.8
19.8	85	0.0632549	0.751447	-0.242801	0.440988	0.00755998	0.695442	29.0805	0.7
19.9	25	0.0516811	-0.456834	-0.276346	-0.700531	-0.00320105	-0.508522	29.3936	-0.5
19.9	15	0.0497793	-0.671536	-0.282829	-0.829409	0.00121372	-0.697858	29.5018	-0.7
19.9	30	0.0540216	-0.347246	-0.274191	-0.636839	-0.00363429	-0.399505	29.2949	-0.4
19.9	45	0.0557013	-0.0283841	-0.263392	-0.414438	-0.0035353	-0.103516	29.1752	-0.1
19.9	20	0.0506947	-0.562921	-0.27742	-0.766253	-0.00300573	-0.605281	29.4372	-0.6
19.9	50	0.056848	0.0766269	-0.264455	-0.343299	0.00334177	0.00237583	29.1547	0
19.9	40	0.0550366	-0.131683	-0.270234	-0.495312	0.00567803	-0.195956	29.2217	-0.2
19.9	35	0.0546598	-0.237893	-0.272019	-0.570809	0.00244881	-0.300939	29.284	-0.3
20	15	0.0499927	-0.674194	-0.281969	-0.822923	-0.00113363	-0.697195	29.47	-0.7
19.9	55	0.0590667	0.179377	-0.261481	-0.251835	-0.00039353	0.0928871	29.1157	0.1
19.9	70	0.0606104	0.474224	-0.250967	0.0526433	0.000971015	0.395416	29.0507	0.4
19.9	60	0.0595036	0.27908	-0.257742	-0.160081	0.000951981	0.211929	29.0836	0.2
20	10	0.0475776	-0.781731	-0.279618	-0.887659	-0.000446761	-0.796482	29.5577	-0.8
19.9	65	0.0606498	0.379781	-0.253451	-0.0605736	-0.004233	0.298519	29.0454	0.3
19.9	75	0.0611491	0.56899	-0.247884	0.167318	0.00563698	0.499763	29.0448	0.5
19.9	85	0.0636242	0.750313	-0.24221	0.446235	0.00459004	0.691605	29.0453	0.7
19.9	80	0.0623289	0.660488	-0.245842	0.300175	-0.00250944	0.590245	29.0361	0.6
20	20	0.0509706	-0.564	-0.278359	-0.766199	-0.00100694	-0.598765	29.4192	-0.6
19.9	90	0.0631261	0.835851	-0.237265	0.606644	0.000318917	0.80161	29.0635	0.8
20	35	0.0550525	-0.240293	-0.270938	-0.565775	-0.00368084	-0.299357	29.2359	-0.3
20	25	0.0520464	-0.454459	-0.275589	-0.70517	-0.00200971	-0.496084	29.3645	-0.5
20	30	0.0531715	-0.346929	-0.271998	-0.639247	-0.0021183	-0.391572	29.2887	-0.4
20	60	0.0593857	0.279399	-0.255931	-0.159217	-0.00321806	0.203698	29.0596	0.2
20	45	0.0561919	-0.0273086	-0.265019	-0.418993	-0.00115528	-0.096615	29.1424	-0.1
20	50	0.0573194	0.0764115	-0.263136	-0.338284	-0.000683719	0.00487289	29.1221	0
20	40	0.0558382	-0.131923	-0.269511	-0.493744	0.00193127	-0.199958	29.1984	-0.2
20	55	0.058638	0.179321	-0.260481	-0.247732	-0.000507951	0.0894762	29.1136	0.1
20	65	0.0606223	0.376841	-0.254552	-0.0543984	-0.000574065	0.299895	29.0214	0.3
20	70	0.0603815	0.475291	-0.249486	0.0491597	0.000334724	0.399706	29.0212	0.4
20	80	0.0622641	0.66128	-0.24452	0.296775	0.00586387	0.604745	29.0212	0.6
20	75	0.062544	0.568077	-0.24974	0.171229	-0.000820498	0.500692	29.0181	0.5
20	90	0.0630198	0.838119	-0.237523	0.599491	0.00430277	0.800372	29.0517	0.8
20	85	0.0639837	0.749505	-0.242219	0.442724	-0.000416287	0.703426	29.0232	0.7
20.1	30	0.0530802	-0.347644	-0.272834	-0.636031	-0.00201217	-0.399579	29.2861	-0.4
20.1	20	0.0512875	-0.563451	-0.278229	-0.767876	-4.51447e-05	-0.598598	29.3918	-0.6
20.1	10	0.0472653	-0.7821	-0.281549	-0.885049	0.00173504	-0.801901	29.5701	-0.8
20.1	15	0.0495679	-0.673394	-0.279583	-0.827241	-0.0016003	-0.694021	29.4752	-0.7
20.1	25	0.0523689	-0.455434	-0.2767	-0.705227	-0.00259934	-0.493088	29.3327	-0.5
20.1	35	0.05377	-0.238281	-0.269963	-0.567424	-0.00420624	-0.302198	29.2042	-0.3
20.1	45	0.0556383	-0.0273257	-0.265209	-0.420474	0.00204382	-0.0897253	29.1356	-0.1
20.1	60	0.0591054	0.279358	-0.256098	-0.156584	-0.00068097	0.196726	29.0301	0.2
20.1	40	0.0549793	-0.13455	-0.268366	-0.49544	0.000846214	-0.190235	29.1719	-0.2
20.1	65	0.0607033	0.378685	-0.256817	-0.0584269	0.00416676	0.305579	29.0118	0.3
20.1	50	0.0574095	0.0753952	-0.261649	-0.338408	-0.00530838	0.00782403	29.0782	0
20.1	55	0.0591388	0.180106	-0.259641	-0.248881	-0.00343596	0.0797152	29.0262	0.1
20.1	70	0.0609719	0.475114	-0.250604	0.0501766	0.00359909	0.391484	29.0319	0.4
20.1	75	0.0618334	0.568973	-0.246357	0.170812	-0.00444848	0.493203	29.0045	0.5
20.1	90	0.0636821	0.83506	-0.237019	0.608458	-0.00129018	0.798116	29	0.8
20.1	80	0.0628944	0.658524	-0.246152	0.307305	-0.00325837	0.602441	29.0128	0.6
20.2	10	0.0483328	-0.781479	-0.283843	-0.888309	-0.0017781	-0.800482	29.535	-0.8
20.1	85	0.063594	0.750064	-0.242792	0.444242	0.00447847	0.696665	29.0016	0.7
20.2	15	0.0500729	-0.671152	-0.280716	-0.830103	-0.00365506	-0.703487	29.4411	-0.7
20.2	25	0.0520934	-0.455524	-0.278496	-0.701282	0.0017067	-0.501766	29.3087	-0.5
20.2	55	0.0580347	0.180481	-0.260391	-0.248479	-0.000922697	0.093151	29.042	0.1
20.2	30	0.0526054	-0.347699	-0.273323	-0.637042	0.000151919	-0.39381	29.2449	-0.4
20.2	65	0.0605828	0.378523	-0.253715	-0.0619587	-0.0019042	0.299584	28.9772	0.3
20.2	20	0.0504372	-0.564348	-0.277947	-0.763771	-0.00131883	-0.599064	29.3615	-0.6
20.2	45	0.0566046	-0.026512	-0.265375	-0.419899	-0.00297118	-0.0967423	29.1071	-0.1
20.2	40	0.0551181	-0.133154	-0.267887	-0.495846	-0.00475327	-0.197468	29.1436	-0.2
20.2	50	0.0577745	0.0763154	-0.260935	-0.338676	-0.00416996	0.00429375	29.0696	0
20.2	35	0.0528478	-0.238891	-0.268907	-0.567565	-0.0002503	-0.307352	29.23	-0.3
20.2	60	0.0584906	0.278114	-0.256236	-0.155438	3.03144e-05	0.204633	29.0065	0.2
20.2	70	0.0606177	0.475017	-0.249855	0.0521938	-0.00522448	0.38416	29.0097	0.4
20.2	75	0.0622664	0.568578	-0.246985	0.171228	-0.00284543	0.489894	28.9738	0.5
20.2	80	0.0623119	0.660501	-0.243985	0.302918	-0.000427836	0.598	28.9857	0.6
20.3	45	0.0570295	-0.028965	-0.267094	-0.420583	-0.00296308	-0.091436	29.0821	-0.1
20.2	90	0.0628368	0.835442	-0.236122	0.60879	0.00421299	0.797936	28.9926	0.8
20.2	85	0.0627669	0.749133	-0.24056	0.444656	0.00024578	0.702136	28.9888	0.7
20.3	10	0.0488218	-0.782639	-0.283018	-0.887046	-0.006847	-0.800362	29.5185	-0.8
20.3	15	0.0498683	-0.673513	-0.282639	-0.826588	-0.000411918	-0.693154	29.4346	-0.7
20.3	30	0.0538653	-0.347876	-0.273674	-0.636227	-0.00183787	-0.402188	29.2388	-0.4
20.3	20	0.0513371	-0.56353	-0.27629	-0.76723	0.00162533	-0.599789	29.3583	-0.6
20.3	40	0.0550373	-0.132908	-0.267932	-0.495762	0.00367876	-0.201032	29.1284	-0.2
20.3	25	0.0511592	-0.455873	-0.274856	-0.701443	0.00284032	-0.503143	29.2864	-0.5
20.3	35	0.0542016	-0.239279	-0.269323	-0.567566	-0.000744639	-0.299061	29.1732	-0.3
20.3	75	0.0615142	0.569672	-0.246245	0.169643	0.00469766	0.499002	28.9718	0.5
20.3	55	0.057486	0.179395	-0.257221	-0.249112	-0.00140976	0.0923905	29.0389	0.1
20.4	15	0.0492373	-0.672428	-0.28095	-0.829496	0.00185966	-0.696353	29.4313	-0.7
20.3	50	0.0563291	0.0777661	-0.263208	-0.338687	-0.000483946	0.00116195	29.0628	0
20.3	80	0.0613675	0.662823	-0.240873	0.292243	0.00127801	0.60503	28.9655	0.6
20.3	65	0.059676	0.378286	-0.251602	-0.06106	-0.00429266	0.310697	28.994	0.3
20.3	85	0.0627029	0.75097	-0.240748	0.441736	0.00252428	0.696536	28.9636	0.7
20.3	70	0.059527	0.474133	-0.24953	0.0502549	0.00408351	0.394409	28.944	0.4
20.4	20	0.0502675	-0.565123	-0.279139	-0.762191	0.00181182	-0.603317	29.3572	-0.6
20.3	60	0.0591323	0.2787	-0.255208	-0.158656	-0.00350764	0.203738	28.9854	0.2
20.4	10	0.0479434	-0.780908	-0.281732	-0.887982	0.000308218	-0.803374	29.4916	-0.8
20.3	90	0.0626272	0.834997	-0.236401	0.607222	0.00785308	0.804573	28.9844	0.8
20.4	35	0.054605	-0.239159	-0.270989	-0.571509	0.000107686	-0.300048	29.1453	-0.3
20.4	55	0.0578652	0.179148	-0.259673	-0.251953	-0.00294064	0.0948042	28.9837	0.1
20.4	45	0.0558567	-0.0266276	-0.263474	-0.420359	0.0014523	-0.0959543	29.0557	-0.1
20.4	25	0.051827	-0.453677	-0.274126	-0.70598	0.000402221	-0.503808	29.28	-0.5
20.4	50	0.057213	0.0774468	-0.260752	-0.341399	-0.00133001	0.00826926	29.0267	0
20.4	65	0.059394	0.378771	-0.25196	-0.0594248	0.00485478	0.299712	28.9545	0.3
20.4	75	0.0610907	0.568925	-0.245786	0.168281	-0.00150719	0.504119	28.9501	0.5
20.4	40	0.0541303	-0.131217	-0.266843	-0.496361	0.00620745	-0.205429	29.1029	-0.2
20.4	30	0.054268	-0.347187	-0.273541	-0.637089	-0.00441217	-0.399956	29.2184	-0.4
20.4	70	0.0594303	0.474387	-0.247593	0.048745	0.00585719	0.407169	28.9393	0.4
20.4	60	0.0593213	0.278864	-0.256293	-0.156333	-0.000751465	0.203632	28.9695	0.2
20.4	80	0.0624523	0.66193	-0.243359	0.294819	0.00592149	0.595081	28.9502	0.6
20.4	90	0.0614944	0.835804	-0.234433	0.60621	0.00472832	0.802205	28.9729	0.8
20.5	50	0.0561997	0.0773333	-0.260689	-0.34401	0.000183668	0.00228034	29.0254	0
20.5	35	0.0540565	-0.239798	-0.268699	-0.567201	-0.00588395	-0.296482	29.1557	-0.3
20.5	10	0.0477464	-0.78305	-0.280808	-0.885295	0.000495931	-0.79783	29.4797	-0.8
20.5	30	0.0527515	-0.3473	-0.273435	-0.636055	-0.000414019	-0.400371	29.2096	-0.4
20.5	15	0.048931	-0.671946	-0.279609	-0.82853	0.00361594	-0.704109	29.4212	-0.7
20.4	85	0.0619634	0.751216	-0.238141	0.439584	-0.000191936	0.697143	28.9495	0.7
20.5	55	0.05733	0.180847	-0.257458	-0.254883	0.00218316	0.0948824	28.9697	0.1
20.5	45	0.0556555	-0.0265145	-0.265142	-0.423255	0.000748575	-0.104725	29.0337	-0.1
20.5	20	0.0509598	-0.5637	-0.276727	-0.768838	-0.0022137	-0.598696	29.3418	-0.6
20.5	25	0.0514875	-0.45489	-0.273269	-0.703329	-0.0017069	-0.495291	29.2592	-0.5
20.5	40	0.0548098	-0.134068	-0.267587	-0.491638	-0.0026694	-0.202403	29.0771	-0.2
20.5	60	0.0579701	0.28215	-0.25322	-0.163133	-0.000792433	0.197014	28.9566	0.2
20.5	65	0.0595988	0.378448	-0.253808	-0.0579527	0.00586149	0.305037	28.9382	0.3
20.5	70	0.0610986	0.473781	-0.248614	0.0509849	-0.00110652	0.404137	28.913	0.4
20.6	10	0.0482561	-0.782225	-0.28053	-0.887042	-0.0067512	-0.796725	29.4618	-0.8
20.6	25	0.050881	-0.456272	-0.274794	-0.701969	0.00742302	-0.50253	29.2303	-0.5
20.5	85	0.062721	0.752219	-0.238141	0.441589	-0.00417264	0.689373	28.9192	0.7
20.5	75	0.0616757	0.569104	-0.244936	0.167923	-0.00324285	0.492195	28.9013	0.5
20.6	40	0.0550152	-0.132712	-0.268253	-0.495334	-0.00567317	-0.201962	29.0692	-0.2
20.6	20	0.0498348	-0.564784	-0.27532	-0.764414	-0.000303302	-0.600514	29.3157	-0.6
20.6	30	0.0531874	-0.348362	-0.274478	-0.635576	-0.000433935	-0.401146	29.1691	-0.4
20.6	35	0.0530439	-0.236737	-0.267271	-0.573899	-0.00440543	-0.290741	29.1101	-0.3
20.5	80	0.0621464	0.660193	-0.242235	0.29953	0.00246608	0.599664	28.9112	0.6
20.5	90	0.0638124	0.83639	-0.235782	0.606929	-0.00526842	0.798068	28.9302	0.8
20.6	15	0.0492132	-0.673322	-0.277292	-0.825051	0.000747502	-0.708001	29.3668	-0.7
20.6	45	0.0563997	-0.0277893	-0.264584	-0.419291	-0.00457257	-0.0966399	29.0365	-0.1
20.6	60	0.0583308	0.280857	-0.25537	-0.15931	0.00337177	0.199679	28.9143	0.2
20.6	80	0.0608392	0.66152	-0.240707	0.296263	0.000947731	0.601179	28.8634	0.6
20.6	50	0.0578914	0.0772393	-0.262639	-0.342396	-0.00461575	0.00536736	28.9826	0
20.6	55	0.0574243	0.17846	-0.25866	-0.251738	0.00438871	0.106097	28.9245	0.1
20.6	70	0.0604522	0.473352	-0.248201	0.0484865	0.00504341	0.404019	28.8808	0.4
20.7	15	0.0487419	-0.672069	-0.280799	-0.827736	0.0037222	-0.697488	29.3588	-0.7
20.6	85	0.062597	0.750416	-0.238718	0.445156	0.00165565	0.701809	28.8846	0.7
20.6	75	0.0607818	0.569896	-0.245037	0.164652	0.00215554	0.505428	28.8872	0.5
20.7	20	0.0495081	-0.564033	-0.273851	-0.762917	-0.00133573	-0.601978	29.2907	-0.6
20.7	10	0.0478975	-0.781445	-0.280242	-0.887543	-0.00256248	-0.802623	29.4415	-0.8
20.6	65	0.0585178	0.379965	-0.251168	-0.0636173	0.00231985	0.306464	28.9114	0.3
20.6	90	0.0632486	0.837802	-0.235177	0.604596	-0.000739357	0.796728	28.943	0.8
20.7	25	0.0510702	-0.455551	-0.273067	-0.703982	-0.00234626	-0.490645	29.2026	-0.5
20.7	30	0.0512799	-0.34406	-0.269022	-0.63976	0.00403337	-0.402358	29.1357	-0.4
20.7	45	0.0544492	-0.0273217	-0.262162	-0.418426	0.00310712	-0.0963584	29.0032	-0.1
20.7	35	0.0532255	-0.239214	-0.267789	-0.567902	-0.00312809	-0.300732	29.0787	-0.3
20.7	60	0.0590181	0.280365	-0.253923	-0.160587	-0.00358366	0.204001	28.9159	0.2
20.7	55	0.0578342	0.177865	-0.258071	-0.249419	-0.00148447	0.0943105	28.9418	0.1
20.7	80	0.0620646	0.661252	-0.240084	0.300985	-0.00543955	0.59904	28.8618	0.6
20.7	65	0.0591288	0.377476	-0.251762	-0.0565884	-0.00492804	0.301123	28.9	0.3
20.7	50	0.0568225	0.0771486	-0.261056	-0.34165	-0.00142177	0.0040649	28.9767	0
20.7	85	0.0631491	0.75103	-0.237444	0.441343	-0.00122016	0.695336	28.8853	0.7
20.7	70	0.0603832	0.474678	-0.248025	0.050545	-0.000926057	0.407568	28.8635	0.4
20.8	10	0.0473041	-0.783363	-0.282044	-0.885839	0.00202003	-0.796094	29.4128	-0.8
20.7	90	0.0618766	0.836888	-0.233434	0.604076	0.0069808	0.794833	28.9153	0.8
20.7	40	0.0548901	-0.132633	-0.266742	-0.494323	0.00144107	-0.203571	29.0457	-0.2
20.7	75	0.0613595	0.568696	-0.244858	0.171667	-0.000855373	0.492462	28.8586	0.5
20.8	20	0.0511288	-0.562508	-0.277906	-0.766964	-0.00315234	-0.604035	29.2553	-0.6
20.8	15	0.0472263	-0.672712	-0.277218	-0.825807	0.00326314	-0.701636	29.3453	-0.7
20.8	25	0.050607	-0.455908	-0.272498	-0.702133	0.00237342	-0.499021	29.1667	-0.5
20.8	45	0.0554859	-0.0275569	-0.262481	-0.421911	0.00130623	-0.0956504	28.9853	-0.1
20.8	35	0.0528002	-0.239199	-0.267898	-0.567854	0.00338387	-0.302882	29.0806	-0.3
20.8	40	0.0547189	-0.133109	-0.266623	-0.496983	0.000735275	-0.195603	29.0159	-0.2
20.8	30	0.0528674	-0.348127	-0.271714	-0.635275	-0.00148931	-0.399768	29.1229	-0.4
20.8	80	0.0618667	0.662283	-0.24306	0.301199	0.00338627	0.591589	28.8622	0.6
20.8	50	0.0557723	0.078746	-0.259493	-0.343745	0.00269561	-0.00114563	28.9554	0
20.8	65	0.0583053	0.379519	-0.248469	-0.0638529	-0.00256963	0.301679	28.8828	0.3
20.8	55	0.0576439	0.180161	-0.255028	-0.253889	-0.00486427	0.103724	28.9012	0.1
20.8	60	0.0585434	0.279948	-0.255606	-0.15999	0.00059346	0.206049	28.8964	0.2
20.8	70	0.0604884	0.474726	-0.248278	0.0448451	-0.00085434	0.407186	28.8721	0.4
20.8	75	0.0601044	0.569725	-0.242519	0.167542	-0.000939775	0.494467	28.8568	0.5
20.9	10	0.0471855	-0.781786	-0.282384	-0.886744	0.00287514	-0.799336	29.4032	-0.8
20.9	35	0.053253	-0.241156	-0.268072	-0.566025	-0.000651508	-0.297101	29.0592	-0.3
20.9	20	0.0499913	-0.562514	-0.274019	-0.767765	-0.00267738	-0.603135	29.2584	-0.6
20.9	15	0.0489865	-0.672929	-0.278867	-0.823345	-0.000397513	-0.701994	29.3076	-0.7
20.9	40	0.0546496	-0.133881	-0.266059	-0.494755	-0.00261315	-0.209316	28.9921	-0.2
20.9	25	0.051699	-0.455438	-0.272862	-0.702328	-0.00646809	-0.502159	29.1542	-0.5
20.9	30	0.0510489	-0.345013	-0.271972	-0.641403	0.00889056	-0.40718	29.1089	-0.4
20.8	90	0.0614213	0.836691	-0.231822	0.606449	0.00699601	0.799919	28.8946	0.8
20.8	85	0.0625829	0.750249	-0.237221	0.443829	-0.00324535	0.698715	28.875	0.7
20.9	45	0.0558535	-0.0300569	-0.262899	-0.412013	-0.00139934	-0.103164	28.9629	-0.1
20.9	55	0.0563632	0.179248	-0.255024	-0.257864	0.00185879	0.10811	28.888	0.1
20.9	60	0.0575298	0.277977	-0.252118	-0.154482	0.00202996	0.201965	28.8441	0.2
20.9	75	0.0609061	0.568605	-0.243216	0.170426	-0.00304912	0.49556	28.8406	0.5
20.9	50	0.0571322	0.074954	-0.259106	-0.334348	-0.00299488	0.00265691	28.9039	0
20.9	70	0.0612296	0.47458	-0.249304	0.0506576	-0.00257946	0.398913	28.8454	0.4
20.9	80	0.0620135	0.660268	-0.240091	0.299902	-0.00460208	0.598046	28.8187	0.6
20.9	65	0.0590909	0.3777	-0.249258	-0.0620557	-0.00376087	0.300802	28.8586	0.3
20.9	90	0.0615943	0.836396	-0.232344	0.605759	0.00709333	0.798904	28.867	0.8
20.9	85	0.0622863	0.74926	-0.236629	0.443519	0.00367111	0.703397	28.8427	0.7
21	10	0.0476505	-0.78143	-0.279636	-0.885369	-0.00458043	-0.799826	29.3859	-0.8
21	35	0.0524777	-0.238803	-0.267115	-0.566127	0.00137882	-0.300396	29.012	-0.3
21	20	0.0494924	-0.563865	-0.276358	-0.763406	-0.00148636	-0.598866	29.2189	-0.6
21	15	0.0483543	-0.672248	-0.276941	-0.825827	-0.00404801	-0.707489	29.2999	-0.7
21	40	0.0554962	-0.133456	-0.268445	-0.496903	0.00242782	-0.196806	28.9908	-0.2
21	25	0.0503297	-0.454773	-0.273149	-0.703484	0.00170971	-0.494254	29.1666	-0.5
21	30	0.0520317	-0.347397	-0.269754	-0.63763	0.00134552	-0.403904	29.115	-0.4
21	45	0.0554743	-0.0290074	-0.264519	-0.417723	0.0021011	-0.0955221	28.9447	-0.1
21	55	0.0576429	0.180257	-0.256804	-0.252687	-0.00580584	0.103385	28.8648	0.1
21	60	0.0579577	0.279692	-0.251333	-0.161131	-0.00187972	0.205674	28.8375	0.2
21	50	0.0559035	0.0759159	-0.258587	-0.338732	0.0012137	0.00411523	28.8835	0
21	75	0.0606499	0.56979	-0.243914	0.167403	0.00110682	0.488813	28.7962	0.5
21	70	0.0604202	0.474805	-0.247107	0.04968	-0.00325607	0.399879	28.7967	0.4
21	65	0.0586546	0.379388	-0.249732	-0.0604005	-0.000441546	0.297813	28.8191	0.3
21.1	30	0.0519273	-0.346845	-0.270818	-0.636757	-0.0011453	-0.4008	29.0751	-0.4
21	80	0.0606819	0.661842	-0.238808	0.297547	0.00183067	0.590072	28.8184	0.6
21	90	0.0614626	0.836529	-0.231224	0.605552	0.00413618	0.80352	28.8478	0.8
21	85	0.0614502	0.749009	-0.236089	0.447342	0.00157654	0.701941	28.825	0.7
21.1	10	0.0467308	-0.783799	-0.278486	-0.884334	0.00238226	-0.797384	29.3692	-0.8
21.1	25	0.0505587	-0.455834	-0.275173	-0.702564	0.00426659	-0.495892	29.1483	-0.5
21.1	15	0.0486838	-0.671653	-0.279382	-0.830635	-0.00137621	-0.700159	29.2902	-0.7
21.1	20	0.0490377	-0.563599	-0.272255	-0.766846	-0.00244132	-0.597823	29.2136	-0.6
21.1	35	0.0530119	-0.239542	-0.266465	-0.570265	-0.00313172	-0.294769	29.0004	-0.3
21.1	40	0.0536622	-0.130838	-0.263632	-0.5007	-0.000117253	-0.19474	28.9762	-0.2
21.1	65	0.0584149	0.378135	-0.248639	-0.0559881	-0.000630312	0.305165	28.7841	0.3
21.1	45	0.0546602	-0.0269308	-0.258746	-0.419922	0.00136144	-0.104416	28.9126	-0.1
21.1	50	0.0564929	0.0774165	-0.259392	-0.335073	0.000469196	-0.0121331	28.8823	0
21.1	55	0.0579913	0.180236	-0.257073	-0.252287	-0.00194095	0.0996753	28.8337	0.1
21.1	60	0.0572564	0.280158	-0.252534	-0.160901	0.000604395	0.198527	28.8317	0.2
21.1	80	0.0620533	0.661031	-0.240378	0.29847	-0.00160521	0.605099	28.7875	0.6
21.1	70	0.0595504	0.474725	-0.245778	0.0477311	0.000340766	0.403359	28.7928	0.4
21.1	75	0.0617294	0.570688	-0.244267	0.168928	-0.00321464	0.488176	28.785	0.5
21.1	85	0.0622603	0.749453	-0.235288	0.441257	0.000410239	0.70077	28.7814	0.7
21.2	10	0.0462914	-0.784097	-0.280915	-0.885045	0.00349875	-0.800045	29.355	-0.8
21.1	90	0.0613569	0.836444	-0.22989	0.605632	0.000224425	0.805172	28.8327	0.8
21.2	15	0.0477179	-0.673244	-0.275769	-0.827887	0.00244547	-0.699797	29.262	-0.7
21.2	20	0.0493315	-0.563026	-0.275201	-0.768501	0.00237137	-0.602442	29.186	-0.6
21.2	25	0.0514734	-0.455544	-0.274884	-0.701967	-7.50604e-05	-0.503991	29.1252	-0.5
21.2	40	0.0538145	-0.134803	-0.262183	-0.490792	-0.0021627	-0.199492	28.9402	-0.2
21.2	30	0.0525625	-0.347344	-0.270835	-0.636827	0.00328016	-0.395222	29.0465	-0.4
21.2	75	0.0605521	0.567168	-0.240672	0.174083	-0.00199855	0.499979	28.7735	0.5
21.2	80	0.0613266	0.659485	-0.239118	0.30095	-0.00269136	0.604666	28.7576	0.6
21.2	55	0.0565173	0.179759	-0.25504	-0.250057	-0.00160559	0.0919222	28.8253	0.1
21.2	70	0.0600987	0.477036	-0.246348	0.0439776	0.00384057	0.405712	28.7628	0.4
21.2	35	0.0528715	-0.240118	-0.267769	-0.56715	-0.000370442	-0.299146	28.9961	-0.3
21.2	60	0.0590807	0.280084	-0.250921	-0.157137	-0.00704458	0.198463	28.7929	0.2
21.2	45	0.0545685	-0.0272657	-0.263144	-0.420389	0.00603243	-0.0997091	28.8971	-0.1
21.3	10	0.0464689	-0.782316	-0.278953	-0.886202	0.000769215	-0.799451	29.3445	-0.8
21.2	50	0.0552841	0.0772167	-0.258561	-0.342552	0.000783861	0.00119657	28.8465	0
21.2	85	0.0608317	0.749814	-0.23269	0.442872	-0.00300782	0.704702	28.7946	0.7
21.2	65	0.0586861	0.38246	-0.249977	-0.0666834	-0.00432441	0.292405	28.7709	0.3
21.2	90	0.0620746	0.83687	-0.233539	0.604669	0.00352274	0.799524	28.7944	0.8
21.3	15	0.0483411	-0.67244	-0.277805	-0.830222	0.00293251	-0.696981	29.2401	-0.7
21.3	25	0.0509861	-0.455256	-0.270453	-0.701041	-0.00303148	-0.500662	29.0986	-0.5
21.3	20	0.049774	-0.564833	-0.276156	-0.763588	0.00311477	-0.596562	29.1659	-0.6
21.3	30	0.0511261	-0.347071	-0.269326	-0.63607	0.000170026	-0.396614	29.0385	-0.4
21.3	35	0.0536991	-0.2386	-0.267894	-0.568476	-0.00483998	-0.306072	28.9858	-0.3
21.3	65	0.0591738	0.380502	-0.251099	-0.0630448	0.00327976	0.29791	28.7567	0.3
21.3	50	0.0568375	0.0764134	-0.258762	-0.338464	0.00314208	0.00353913	28.8483	0
21.3	60	0.057926	0.279476	-0.250934	-0.162792	-0.00233836	0.201473	28.7969	0.2
21.3	40	0.0533225	-0.131359	-0.261616	-0.498716	-0.00087612	-0.194352	28.9013	-0.2
21.3	45	0.0558171	-0.0284378	-0.259462	-0.418177	-0.00535468	-0.0985086	28.8725	-0.1
21.3	70	0.0597717	0.476658	-0.24548	0.0463692	-0.00033971	0.402013	28.7419	0.4
21.3	55	0.0559678	0.179505	-0.254681	-0.256226	0.00732672	0.104761	28.7924	0.1
21.3	75	0.0594468	0.570156	-0.240987	0.16493	0.0032754	0.502406	28.7623	0.5
21.3	85	0.0615353	0.750669	-0.233999	0.441209	0.00121929	0.697698	28.754	0.7
21.3	80	0.0621195	0.662255	-0.239887	0.297581	-0.00465815	0.596403	28.756	0.6
21.3	90	0.0604292	0.836716	-0.229117	0.607014	-0.00347023	0.797509	28.7863	0.8
21.4	40	0.0538364	-0.130908	-0.263157	-0.499029	0.0032192	-0.19873	28.8898	-0.2
21.4	10	0.0458335	-0.781782	-0.278091	-0.885591	0.00149595	-0.802111	29.3208	-0.8
21.4	20	0.0495462	-0.565191	-0.275605	-0.763947	0.000755662	-0.596231	29.144	-0.6
21.4	15	0.0487706	-0.673184	-0.276195	-0.825376	-0.00254054	-0.703023	29.2213	-0.7
21.4	30	0.0511979	-0.346592	-0.269691	-0.637297	0	-0.398603	29.0208	-0.4
21.4	60	0.0579631	0.280174	-0.251397	-0.163193	-0.000279149	0.210185	28.7448	0.2
21.4	45	0.0546299	-0.0277392	-0.26053	-0.419146	0.00144496	-0.101878	28.8397	-0.1
21.4	55	0.0565549	0.182265	-0.255743	-0.257692	0.00336644	0.0991401	28.776	0.1
21.4	50	0.0559435	0.0760336	-0.258646	-0.337419	0.000462625	0.00176806	28.8123	0
21.4	85	0.0610068	0.752313	-0.233323	0.436955	0.00083645	0.699868	28.755	0.7
21.4	65	0.0572586	0.378275	-0.246932	-0.0577617	0.00522042	0.302013	28.7412	0.3
21.4	80	0.0611191	0.6631	-0.236643	0.292765	-0.00324436	0.596067	28.7374	0.6
21.4	70	0.0584272	0.476832	-0.243794	0.0454137	0.00465371	0.40007	28.7309	0.4
21.4	25	0.0504247	-0.45444	-0.271089	-0.705168	-0.000552214	-0.497331	29.0756	-0.5
21.4	75	0.0595947	0.571789	-0.242443	0.16329	-0.00204376	0.492469	28.7477	0.5
21.4	35	0.0523667	-0.238686	-0.266743	-0.566073	-0.000694661	-0.297829	28.9664	-0.3
21.5	10	0.0464853	-0.782862	-0.279272	-0.883826	0.0031342	-0.801424	29.3008	-0.8
21.4	90	0.0615501	0.836373	-0.230344	0.606535	0.00365947	0.79635	28.7675	0.8
21.5	20	0.0480534	-0.564326	-0.272311	-0.760393	0.00400121	-0.606424	29.1174	-0.6
21.5	15	0.0480578	-0.673197	-0.276795	-0.82585	0.000188818	-0.702338	29.2036	-0.7
21.5	25	0.0498044	-0.455938	-0.269938	-0.698848	0.00147284	-0.504986	29.0405	-0.5
21.5	35	0.0530353	-0.240699	-0.266421	-0.563182	-0.0040571	-0.304353	28.9351	-0.3
21.5	45	0.0541412	-0.0262586	-0.260986	-0.422891	0.00165991	-0.0937267	28.8221	-0.1
21.5	30	0.0520398	-0.348587	-0.269595	-0.637311	-0.00107929	-0.388935	28.9653	-0.4
21.5	55	0.0562271	0.178621	-0.253934	-0.255126	0.00170023	0.103248	28.7609	0.1
21.5	65	0.0589137	0.379497	-0.247721	-0.0671726	-0.00478872	0.309845	28.717	0.3
21.5	60	0.057342	0.281602	-0.250628	-0.162838	-0.00265288	0.200673	28.7333	0.2
21.5	75	0.0610227	0.570458	-0.242632	0.16523	0.000209429	0.497638	28.6859	0.5
21.5	70	0.0592804	0.476034	-0.243052	0.0501153	0.00138298	0.394478	28.7079	0.4
21.5	50	0.0555308	0.0767663	-0.256807	-0.340182	-0.00626011	0.000193836	28.7949	0
21.5	80	0.0602886	0.663265	-0.23759	0.289685	-0.0021702	0.600829	28.6944	0.6
21.5	40	0.0542875	-0.133722	-0.265964	-0.49445	-0.00184265	-0.202257	28.888	-0.2
21.6	10	0.0466462	-0.783163	-0.278801	-0.885996	-0.000870651	-0.797816	29.2557	-0.8
21.5	85	0.0608529	0.75277	-0.233179	0.437014	0.0114259	0.699616	28.724	0.7
21.6	20	0.0496345	-0.563789	-0.273881	-0.76697	-0.00538798	-0.600541	29.0957	-0.6
21.5	90	0.0627208	0.837911	-0.228877	0.599889	-0.00598772	0.808163	28.7278	0.8
21.6	15	0.0478708	-0.672966	-0.276771	-0.82794	-0.000153001	-0.697519	29.1822	-0.7
21.6	25	0.0512368	-0.455338	-0.273285	-0.702457	-0.00014064	-0.495251	29.0181	-0.5
21.6	50	0.0554113	0.0764908	-0.256373	-0.341262	-0.00086493	0.00329822	28.7814	0
21.6	40	0.0540087	-0.133347	-0.263451	-0.496546	-0.00160896	-0.193251	28.8535	-0.2
21.6	80	0.0598395	0.662233	-0.234238	0.294406	0.00123855	0.604784	28.6938	0.6
21.6	35	0.0530064	-0.240897	-0.266043	-0.566476	-0.00259394	-0.298797	28.8904	-0.3
21.6	45	0.0553014	-0.0256531	-0.260512	-0.423624	0.000179011	-0.0970472	28.8035	-0.1
21.6	30	0.0507348	-0.347167	-0.26956	-0.637734	0.00429803	-0.390887	28.9692	-0.4
21.6	75	0.0600536	0.569612	-0.241776	0.165173	0.00027599	0.504062	28.702	0.5
21.6	55	0.0571788	0.180051	-0.256609	-0.25292	0.00445762	0.0973422	28.7364	0.1
21.6	60	0.0564245	0.280983	-0.248545	-0.161314	0.00338514	0.199624	28.7011	0.2
21.6	85	0.0614622	0.751639	-0.233091	0.441144	-0.00477837	0.696108	28.7016	0.7
21.6	65	0.0585896	0.379698	-0.248426	-0.062282	0.00103585	0.296284	28.6981	0.3
21.6	70	0.0598135	0.474184	-0.243347	0.0531686	-0.00629407	0.397491	28.6888	0.4
21.7	20	0.0484864	-0.562448	-0.273312	-0.769947	0.000501461	-0.600319	29.0852	-0.6
21.7	10	0.0452808	-0.781709	-0.277635	-0.886034	0.00466781	-0.80254	29.2584	-0.8
21.7	35	0.0510972	-0.238189	-0.263655	-0.571706	0.000663591	-0.300057	28.8921	-0.3
21.7	15	0.0478569	-0.673163	-0.276482	-0.828356	0.000555332	-0.698646	29.1553	-0.7
21.7	25	0.0495629	-0.454422	-0.269998	-0.702267	-0.000169398	-0.511674	28.9905	-0.5
21.7	40	0.0529429	-0.130979	-0.261485	-0.4981	-0.00227092	-0.208566	28.8206	-0.2
21.7	30	0.0510851	-0.346801	-0.268154	-0.638826	-0.00306809	-0.396151	28.9404	-0.4
21.6	90	0.0619309	0.83662	-0.230262	0.603479	0.00197326	0.80754	28.7282	0.8
21.7	55	0.0563149	0.179845	-0.253299	-0.253661	-0.00249551	0.0974223	28.7196	0.1
21.7	50	0.0558546	0.0768586	-0.257305	-0.338692	-0.000752792	-0.00653968	28.746	0
[truncated: 11,479 more rows]
