# Supplementary material for: Energy efficiency trade-offs drive nucleotide usage in transcribed regions
Source: Nat Commun. 2016 Apr 21;7:11334. doi: 10.1038/ncomms11334 (PMC4844684; doi:10.1038/ncomms11334)
Supplement: Supplementary Data 13 — Preferred codons in the 1550 genomes. [file ncomms11334-s14.xlsx]

## Sheet: S13. preferred codons
Supplementary Data13. Preferred codons in selected prokyrotic genomes. 'None' indicates none of the codons in a codon family (a codon family contains all codons that code for the same amin acid) is preferred.
	codon family (amino acid)
Accession	A	C	D	E	F	G	H	I	K	L	M	N	P	Q	R	S	T	V	W	X	Y
NC_008463	GCC	TGC	GAC	GAG	TTC	GGC	CAC	ATC	AAG	CTG	ATG	AAC	CCG	CAG	CGC	AGC	ACC	GTG	none	none	TAC
NC_009879	GCT	TGT	GAT	GAA	TTC	GGT	none	ATT	AAA	CTT	ATG	AAT	CCT	CAA	CGT	TCT	ACT	GTT	none	none	TAT
NC_009485	GCC	TGC	GAC	GAG	TTC	GGC	CAC	ATC	AAG	CTG	ATG	AAC	CCG	CAG	CGC	TCG	ACC	GTG	none	none	TAT
NC_012917	GCG	none	GAC	GAA	TTC	GGC	CAC	ATC	AAA	CTG	ATG	AAC	CCG	CAG	CGT	AGC	ACC	GTG	none	none	TAC
NC_012918	GCC	TGC	GAC	GAG	TTC	GGC	CAC	ATC	AAG	CTC	ATG	AAC	CCG	CAG	CGC	TCC	ACC	GTC	TGG	none	TAC
NC_009486	GCG	none	GAC	GAA	TTC	GGA	CAC	ATC	AAG	CTC	ATG	AAC	CCC	CAG	AGA	TCC	ACG	GTG	none	none	TAC
NC_009483	GCC	TGC	GAC	GAG	TTC	GGC	CAC	ATC	AAG	CTC	ATG	AAC	CCG	CAG	CGC	TCC	ACC	GTC	none	none	TAC
NC_011852	GCA	none	GAC	GAA	TTC	GGT	CAC	ATC	AAA	TTA	ATG	AAC	CCA	CAA	CGT	TCA	ACT	GTG	none	none	TAC
NC_009484	GCC	TGC	GAC	GAG	TTC	GGC	CAC	ATC	AAG	CTC	ATG	AAC	CCG	CAG	CGC	TCG	ACC	GTC	none	none	TAC
NC_009487	GCA	TGT	GAC	GAA	TTC	GGT	CAC	ATC	AAA	TTA	ATG	AAC	CCA	CAA	CGT	TCA	ACA	GTT	none	none	TAC
NC_009488	GCT	TGT	GAT	GAA	TTT	GGT	CAT	ATT	AAA	TTA	none	AAT	CCT	CAA	CGT	TCT	ACT	GTT	none	none	TAT
NC_013714	GCC	TGC	GAC	GAG	TTC	GGC	CAC	ATC	AAG	CTG	ATG	AAC	CCG	CAG	CGC	TCC	ACC	GTC	none	none	TAC
NC_013715	GCA	TGC	GAC	GAG	TTC	GGC	CAC	ATC	AAG	CTG	ATG	AAC	CCC	CAG	CGC	TCC	ACC	GTT	none	none	TAC
NC_012912	GCG	TGC	GAC	GAA	TTC	GGC	CAC	ATC	AAA	CTG	ATG	AAC	CCG	CAG	CGC	TCC	ACC	GTG	TGG	none	TAC
NC_012913	GCG	TGT	GAC	GAA	TTC	GGC	CAC	ATC	AAA	TTA	ATG	AAC	CCG	CAA	CGT	TCC	ACC	GTG	none	none	TAC
NC_012914	GCG	TGC	GAC	GAG	TTC	GGC	CAT	ATC	AAG	CTG	ATG	AAC	CCG	CAG	CGC	TCG	ACG	GTG	TGG	none	TAC
NC_013716	GCG	TGC	GAC	GAA	TTC	GGC	CAC	ATC	AAA	CTG	ATG	AAC	CCG	CAG	CGC	AGC	ACC	GTG	TGG	none	TAC
NC_003028	GCT	none	GAC	GAA	TTC	GGT	CAC	ATC	AAA	CTT	ATG	AAC	CCA	CAA	CGT	TCA	ACT	GTT	none	none	TAC
NC_009882	GCA	TGT	GAT	GAA	TTC	GGT	CAT	ATT	AAA	CTT	ATG	AAT	CCG	CAA	CGT	TCT	ACT	GTT	none	none	TAT
NC_009881	GCA	TGT	GAT	GAA	TTT	GGT	CAT	ATT	AAA	CTT	none	AAT	CCT	CAA	CGT	TCG	ACT	GTT	none	none	TAC
NC_013720	GCC	TGC	GAC	GAA	TTC	GGC	CAC	ATC	AAG	CTC	ATG	AAC	CCC	CAA	CGC	AGC	ACC	GTG	none	none	TAC
NC_009883	GCT	none	GAT	GAA	TTC	GGT	CAC	ATT	AAA	TTA	none	AAT	CCT	CAA	CGT	TCT	ACA	GTT	none	none	TAC
NC_013722	GCC	TGT	GAC	GAA	TTC	GGC	CAC	ATC	AAG	CTG	ATG	AAC	CCG	CAG	CGC	AGC	ACC	GTG	TGG	none	TAC
NC_013721	GCT	TGC	GAC	GAG	TTC	GGC	CAC	ATT	AAG	TTG	ATG	AAC	CCA	CAG	CGC	TCT	ACT	GTT	TGG	none	TAC
NC_009480	GCC	none	GAC	GAG	TTC	GGC	CAC	ATC	AAG	CTC	ATG	AAC	CCG	CAG	CGC	TCG	ACC	GTC	none	none	TAC
NC_009482	GCC	TGC	GAC	GAG	TTC	GGC	CAC	ATC	AAG	CTG	none	AAC	CCC	CAG	CGC	AGC	ACC	GTG	none	none	TAC
NC_009481	GCC	TGC	GAC	GAG	TTC	GGC	CAC	ATC	AAG	CTG	none	AAC	CCC	CAG	CGC	AGC	ACC	GTG	none	none	TAC
NC_011094	GCG	TGC	GAC	GAA	TTC	GGC	CAC	ATC	AAA	CTG	ATG	AAC	CCG	CAG	CGC	TCC	ACC	GTG	TGG	none	TAC
NC_013729	GCG	TGC	GAC	GAG	TTC	GGC	CAC	ATC	AAG	CTG	ATG	AAC	CCG	CAG	CGG	TCG	ACC	GTC	TGG	none	TAC
NC_002528	GCT	TGC	GAT	GAA	TTT	GGT	CAT	ATT	AAA	TTA	ATG	AAT	CCT	CAA	CGT	TCT	ACT	GTT	none	none	none
NC_010794	GCC	none	GAT	GAA	TTT	GGG	none	ATC	AAA	CTT	none	AAC	CCC	CAA	AGG	TCC	ACC	GTC	none	none	TAC
NC_010793	GCT	TGT	GAT	GAA	TTT	GGC	CAT	ATT	AAA	TTA	ATG	AAT	CCT	CAA	CGT	TCT	ACT	GTT	none	none	TAT
NC_011831	GCG	TGC	GAT	GAG	TTC	GGC	CAC	ATC	AAG	CTG	ATG	AAC	CCG	CAG	CGC	TCG	ACC	GTG	TGG	none	TAC
NC_011832	GCC	TGC	GAC	GAG	TTC	GGG	CAC	ATC	AAG	CTG	ATG	AAC	CCG	CAG	CGG	TCG	ACC	GTC	none	none	TAC
NC_011833	GCT	TGC	GAT	GAA	TTT	GGT	CAC	ATT	AAA	TTA	ATG	none	CCT	CAA	CGT	TCT	ACT	GTT	none	none	none
NC_011834	GCT	none	GAT	GAA	TTT	GGT	CAT	ATT	AAA	TTA	ATG	AAT	CCT	CAA	CGT	TCT	ACT	GTT	TGG	none	none
NC_011835	GCC	TGC	GAC	GAG	TTC	GGC	CAC	ATC	AAG	CTC	ATG	AAC	CCG	CAG	CGC	TCG	ACC	GTC	none	none	TAC
NC_011837	GCA	TGT	GAT	GAA	TTT	GGA	CAT	ATA	AAA	TTA	ATG	AAT	CCT	CAG	AGA	TCC	ACT	GTA	none	none	TAT
NC_003030	GCT	TGT	GAT	GAA	TTC	GGA	CAT	ATA	AAA	CTT	ATG	AAT	CCA	CAG	AGA	TCA	ACA	GTT	TGG	none	TAT
NC_010382	GCA	TGT	GAT	GAA	TTC	GGT	none	ATT	AAA	TTA	ATG	AAC	CCA	CAA	CGT	TCA	ACA	GTA	none	none	TAC
NC_011830	GCC	TGC	GAT	GAG	TTC	GGC	CAT	ATC	AAG	CTG	ATG	AAC	CCC	CAG	CGG	TCC	ACC	GTC	TGG	none	TAT
NC_011080	GCG	TGC	GAC	GAA	TTC	GGC	CAC	ATC	AAA	CTG	ATG	AAC	CCG	CAG	CGC	TCC	ACC	GTG	TGG	none	TAC
NC_010380	GCT	none	GAC	GAA	TTC	GGT	CAC	ATC	AAA	CTT	ATG	AAC	CCA	CAA	CGT	TCA	ACT	GTT	none	none	TAC
NC_011083	GCG	TGC	GAC	GAA	TTC	GGC	CAC	ATC	AAA	CTG	ATG	AAC	CCG	CAG	CGC	TCC	ACC	GTG	TGG	none	TAC
NC_003047	GCC	TGT	GAC	GAA	TTC	GGC	CAC	ATC	AAG	CTC	ATG	AAC	CCG	CAG	CGC	TCG	ACC	GTC	TGG	none	TAC
NC_008497	GCT	none	GAC	GAA	TTC	GGT	CAC	ATC	AAG	TTG	ATG	AAC	CCA	CAA	CGG	TCT	ACG	GTT	none	none	TAC
NC_008095	GCC	TGC	GAC	GAG	TTC	GGC	CAC	ATC	AAG	CTG	ATG	AAC	CCG	CAG	CGC	TCC	ACC	GTG	none	none	TAC
NC_009494	GCC	TGT	GAT	GAA	TTC	GGC	CAT	ATA	AAA	TTA	ATG	AAC	CCT	CAA	CGC	TCT	ACC	GTT	TGG	none	TAT
NC_010397	GCC	TGT	GAC	GAG	TTC	GGC	CAC	ATC	AAG	CTG	ATG	AAC	CCG	CAG	CGC	TCG	ACC	GTG	none	none	TAC
NC_009495	GCT	TGT	GAT	GAA	TTC	GGT	CAT	ATA	AAA	TTA	ATG	AAT	CCA	CAA	AGA	TCT	ACT	GTA	none	none	TAT
NC_016148	GCC	TGC	GAC	GAG	TTC	GGC	CAC	ATA	AAG	CTG	ATG	AAC	CCC	CAG	AGG	TCC	ACC	GTG	none	none	TAC
NC_016147	GCC	TGC	GAC	GAA	TTC	GGC	CAC	ATC	AAG	CTG	ATG	AAC	CCG	CAG	CGC	TCG	ACC	GTG	TGG	none	TAC
NC_008086	GCG	TGC	GAT	GAA	TTT	GGC	CAT	ATC	AAA	TTA	none	AAC	CCT	CAG	CGC	AGC	ACC	GTG	none	none	TAC
NC_016146	GCT	none	GAT	GAA	TTT	GGA	CAC	ATA	AAA	TTA	none	AAT	CCT	CAA	CGT	TCT	ACT	GTT	none	none	none
NC_009497	GCT	none	GAC	GAA	TTC	GGT	CAC	ATT	AAA	TTA	none	AAC	CCT	CAA	CGT	TCA	ACA	GTT	none	none	TAC
NC_011071	GCC	TGC	GAC	GAA	TTC	GGC	CAC	ATC	AAG	CTG	ATG	AAC	CCG	CAG	CGC	TCG	ACC	GTG	none	none	TAC
NC_011072	GCT	none	GAC	GAA	TTC	GGT	CAC	ATC	AAA	CTT	ATG	AAC	CCA	CAA	CGT	TCA	ACT	GTT	TGG	none	TAC
NC_011898	GCA	none	GAC	GAA	TTC	GGT	CAC	ATA	AAG	CTT	ATG	AAT	CCT	CAG	AGA	TCA	ACA	GTT	none	none	TAC
NC_011899	GCC	none	GAC	GAG	TTC	GGG	CAT	ATC	AAG	CTG	ATG	AAT	CCC	CAG	CGG	TCC	ACC	GTC	TGG	none	TAT
NC_012225	GCT	none	GAC	GAA	TTC	GGT	CAC	ATA	AAA	CTT	ATG	AAT	CCT	CAG	AGA	TCT	ACT	GTT	none	none	TAT
NC_011060	GCC	TGC	GAC	GAG	TTC	GGC	CAC	ATC	AAG	CTG	ATG	AAC	CCG	CAG	CGC	AGC	ACC	GTC	none	none	TAC
NC_007712	GCC	TGC	GAC	GAA	TTC	GGC	CAC	ATC	AAA	CTG	ATG	AAC	CCG	CAG	CGC	TCC	ACC	GTG	TGG	none	TAC
NC_007716	GCT	TGT	GAT	GAA	TTT	GGA	CAC	ATT	AAA	CTT	ATG	AAC	CCT	CAA	CGC	TCT	ACT	GTA	none	none	TAC
NC_011894	GCC	TGC	GAC	GAG	TTC	GGC	CAC	ATC	AAG	CTC	ATG	AAC	CCG	CAG	CGC	TCG	ACC	GTG	TGG	none	TAC
NC_010364	GCC	TGC	GAC	GAG	TTC	GGC	CAC	ATC	AAG	CTC	ATG	AAC	CCC	CAG	CGC	TCG	ACC	GTC	TGG	none	TAC
NC_011896	GCC	TGT	GAC	GAG	TTC	GGC	CAC	ATC	AAG	CTG	none	AAC	CCG	CAG	CGC	TCG	ACC	GTC	none	none	TAC
NC_011891	GCC	TGC	GAC	GAG	TTC	GGC	CAC	ATC	AAG	CTG	ATG	AAC	CCG	CAG	CGC	TCG	ACC	GTG	TGG	none	TAC
NC_012632	GCT	none	GAT	GAA	TTC	GGT	CAT	ATA	AAA	TTA	ATG	AAC	CCA	CAA	AGG	TCC	ACT	GTT	none	none	TAC
NC_012633	GCA	TGT	GAT	GAA	TTC	GGT	CAT	ATT	AAA	CTT	ATG	AAT	CCT	CAA	CGT	TCT	ACT	GTT	none	none	TAT
NC_003063	GCC	none	GAC	GAA	TTC	GGC	none	ATC	AAG	CTG	ATG	AAC	CCG	CAG	CGC	TCC	ACC	GTC	none	none	TAT
NC_008435	GCC	TGC	GAC	GAG	TTC	GGC	CAC	ATC	AAG	CTG	ATG	AAC	CCG	CAG	CGC	TCG	ACC	GTG	none	none	TAC
NC_012623	GCT	none	GAT	GAG	TTC	GGT	CAT	ATA	AAG	TTA	ATG	AAC	CCA	CAA	AGG	TCC	ACT	GTT	none	none	TAC
NC_003062	GCC	TGC	GAC	GAA	TTC	GGC	CAC	ATC	AAG	CTG	ATG	AAC	CCG	CAG	CGC	TCC	ACC	GTC	TGG	none	TAC
NC_007722	GCC	TGT	GAC	GAA	TTC	GGC	CAC	ATC	AAG	CTG	ATG	AAC	CCG	CAG	CGC	AGC	ACC	GTC	none	none	TAC
NC_010376	GCA	TGT	GAC	GAA	TTC	GGT	CAC	ATC	AAA	TTA	ATG	AAC	CCA	CAA	AGA	TCA	ACA	GTA	none	none	TAC
NC_008023	GCT	TGT	GAC	GAA	TTC	GGT	CAC	ATC	AAA	CTT	ATG	AAC	CCA	CAA	CGT	TCA	ACT	GTT	none	none	TAC
NC_011059	GCC	TGC	GAC	GAA	TTC	GGC	CAC	ATC	AAA	CTC	ATG	AAC	CCG	CAG	CGC	AGC	ACC	GTC	none	none	TAC
NC_008022	GCT	TGT	GAC	GAA	TTC	GGT	CAC	ATC	AAA	CTT	ATG	AAC	CCA	CAA	CGT	TCA	ACT	GTT	none	none	TAC
NC_008021	GCT	TGT	GAC	GAA	TTC	GGT	CAC	ATC	AAA	CTT	ATG	AAC	CCA	CAA	CGT	TCA	ACT	GTT	none	none	TAC
NC_008027	GCC	TGC	GAC	GAA	TTC	GGC	CAC	ATC	AAG	CTG	ATG	AAC	CCG	CAG	CGC	TCG	ACC	GTC	none	none	TAC
NC_012622	GCT	none	GAT	GAG	TTC	GGA	CAT	ATA	AAG	TTA	ATG	AAC	CCA	CAA	AGG	TCC	ACT	GTT	none	none	TAC
NC_015602	GCT	TGT	GAC	GAA	TTC	GGT	CAC	ATC	AAG	CTT	ATG	AAC	CCA	CAA	CGT	TCA	ACT	GTT	none	none	TAC
NC_008025	GCC	TGT	GAC	GAG	TTC	GGC	CAC	ATC	AAG	CTG	ATG	AAC	CCC	CAG	CGC	AGC	ACC	GTG	none	none	TAC
NC_015601	GCA	none	GAT	GAA	TTC	GGT	CAC	ATT	AAA	TTA	ATG	AAC	CCA	CAA	CGT	TCA	ACA	GTT	none	none	TAC
NC_015600	GCT	none	GAC	GAA	TTC	GGT	CAC	ATC	AAA	CTT	ATG	AAC	CCA	CAA	CGT	TCA	ACA	GTT	none	none	TAC
NC_008024	GCT	TGT	GAC	GAA	TTC	GGT	CAC	ATC	AAA	CTT	ATG	AAC	CCA	CAA	CGT	TCA	ACT	GTT	none	none	TAC
NC_008060	GCG	TGC	GAC	GAA	TTC	GGC	CAC	ATC	AAG	CTG	ATG	AAC	CCG	CAG	CGC	TCG	ACG	GTG	none	none	TAC
NC_008061	GCG	TGC	GAC	GAA	TTC	GGC	CAC	ATC	AAG	CTG	ATG	AAC	CCG	CAG	CGC	TCG	ACG	GTG	TGG	none	TAC
NC_004741	GCG	TGC	GAC	GAA	TTC	GGC	CAC	ATC	AAA	CTG	ATG	AAC	CCG	CAG	CGT	AGC	ACC	GTG	TGG	none	TAC
NC_008062	GCG	TGC	GAC	GAA	TTC	GGC	CAC	ATC	AAG	CTG	ATG	AAC	CCG	CAG	CGC	TCG	ACG	GTG	TGG	none	TAC
NC_008825	GCC	TGC	GAC	GAG	TTC	GGC	CAC	ATC	AAG	CTG	ATG	AAC	CCG	CAG	CGC	AGC	ACC	GTG	TGG	none	TAC
NC_002516	GCC	TGC	GAC	GAG	TTC	GGC	CAC	ATC	AAG	CTG	ATG	AAC	CCG	CAG	CGC	TCC	ACC	GTC	none	none	TAC
NC_016111	GCC	TGC	GAC	GAG	TTC	GGC	CAC	ATC	AAG	CTG	ATG	AAC	CCG	CAG	CGC	TCC	ACC	GTC	TGG	none	TAC
NC_016112	GCC	TGC	GAC	GAA	TTC	GGC	CAC	ATC	AAA	CTG	ATG	AAC	CCG	CAA	CGC	TCG	ACC	GTC	none	none	TAC
NC_008820	GCC	TGC	GAC	GAG	TTC	GGC	CAC	ATC	AAG	CTG	ATG	AAC	CCC	CAG	CGC	AGC	ACC	GTG	none	none	TAC
NC_012207	GCC	TGC	GAC	GAG	TTC	GGC	CAC	ATC	AAG	CTG	ATG	AAC	CCG	CAG	CGC	TCG	ACC	GTG	TGG	none	TAC
NC_011047	GCT	none	GAT	GAA	TTC	GGT	CAT	ATT	AAA	TTA	ATG	AAT	CCT	CAA	CGT	TCT	ACT	GTT	none	none	TAT
NC_008054	GCC	none	GAC	GAA	TTC	GGC	CAC	ATC	AAG	CTG	ATG	AAC	CCA	none	CGC	TCC	ACC	GTC	none	none	TAC
NC_016114	GCC	TGC	GAC	GAG	TTC	GGC	CAC	ATC	AAG	CTC	ATG	AAC	CCG	CAG	CGC	TCC	ACC	GTC	TGG	none	TAC
NC_011886	GCC	TGT	GAC	GAA	TTC	GGC	CAC	ATC	AAG	CTG	ATG	AAC	CCC	CAG	CGC	TCC	ACC	GTC	none	none	TAC
NC_004757	GCC	none	GAC	GAA	TTC	GGC	CAC	ATC	AAA	CTG	ATG	AAC	CCG	CAG	CGC	TCC	ACC	GTC	none	none	TAC
NC_012214	GCG	TGC	GAC	GAG	TTC	GGC	CAC	ATC	AAA	CTG	ATG	AAC	CCG	CAG	CGC	AGC	ACC	GTG	none	none	TAC
NC_010740	GCC	TGC	GAC	GAA	TTC	GGC	CAT	ATC	AAG	CTC	ATG	AAC	CCG	CAG	CGC	TCC	ACC	GTG	none	none	TAT
NC_010741	GCG	TGT	GAT	GAG	TTT	GGG	CAC	ATT	AAG	CTG	ATG	AAC	CCG	CAG	CGC	TCT	ACG	GTG	none	none	TAC
NC_010742	GCC	TGC	GAC	GAA	TTC	GGC	CAC	ATC	AAG	CTG	ATG	AAC	CCG	CAG	CGC	TCG	ACC	GTC	none	none	TAT
NC_002506	GCG	none	GAT	GAA	TTC	GGC	CAC	ATC	AAA	CTG	none	AAC	CCG	CAA	CGC	AGC	ACC	GTG	TGG	none	TAC
NC_008836	GCG	TGC	GAC	GAG	TTC	GGC	CAC	ATC	AAG	CTC	ATG	AAC	CCG	CAG	CGC	TCG	ACG	GTG	TGG	none	TAC
NC_007705	GCC	TGC	GAC	GAA	TTC	GGC	CAC	ATC	AAG	CTG	ATG	AAC	CCG	CAG	CGC	TCG	ACC	GTG	none	none	TAC
NC_002505	GCG	TGT	GAC	GAA	TTC	GGC	CAC	ATC	AAA	CTG	ATG	AAC	CCA	CAA	CGT	TCT	ACC	GTG	none	none	TAC
NC_008835	GCG	TGT	GAC	GAG	TTC	GGC	CAC	ATC	AAG	CTC	ATG	AAC	CCG	CAG	CGC	TCG	ACG	GTG	none	none	TAC
NC_008048	GCG	none	GAC	GAA	TTC	GGC	CAC	ATC	AAG	CTG	ATG	AAC	CCC	CAG	CGC	TCG	ACC	GTC	none	none	TAT
NC_016109	GCC	TGT	GAC	GAG	TTC	GGC	CAC	ATC	AAG	CTG	ATG	AAC	CCG	CAG	CGC	TCG	ACC	GTC	TGG	none	TAC
NC_011884	GCC	none	GAT	GAA	TTT	GGC	CAC	ATC	AAA	CTG	ATG	AAC	CCC	CAG	CGG	TCC	ACC	GTG	none	none	TAC
NC_008044	GCC	TGC	GAC	GAA	TTC	GGC	CAC	ATC	AAG	CTG	ATG	AAC	CCG	CAG	CGC	TCC	ACC	GTG	TGG	none	TAC
NC_011883	GCC	TGC	GAC	GAA	TTC	GGC	CAC	ATC	AAG	CTG	ATG	AAC	CCC	CAG	CGC	TCC	ACC	GTG	none	none	TAC
NC_011035	GCC	TGC	GAC	GAA	TTC	GGC	CAC	ATC	AAA	CTC	ATG	AAC	CCC	CAA	CGC	TCC	ACC	GTC	none	none	TAC
NC_012673	GCG	TGT	GAC	GAA	TTC	GGT	CAC	ATC	AAA	CTC	ATG	AAC	CCG	CAA	CGT	TCG	ACG	GTC	none	none	TAC
NC_010320	GCT	TGC	GAC	GAA	TTC	GGC	CAC	ATA	AAA	TTA	ATG	AAT	CCT	CAA	AGA	TCT	ACT	GTA	none	none	TAT
NC_010321	GCT	TGC	GAC	GAA	TTC	GGC	CAC	ATA	AAA	TTA	ATG	AAT	CCT	CAA	AGA	TCT	ACT	GTA	none	none	TAT
NC_010322	GCC	TGC	GAC	GAA	TTC	GGC	CAC	ATC	AAG	CTG	ATG	AAC	CCG	CAG	CGC	TCG	ACC	GTC	none	none	TAC
NC_014501	GCC	TGT	GAT	GAA	TTT	GGC	CAT	ATT	AAA	TTA	ATG	AAT	CCC	CAA	CGC	TCT	ACC	GTG	TGG	none	TAT
NC_014500	GCG	TGC	GAC	GAA	TTC	GGC	CAC	ATC	AAA	CTG	ATG	AAC	CCG	CAG	CGC	AGC	ACC	GTG	none	none	TAC
NC_016642	GCA	none	GAC	GAA	TTC	GGC	CAC	ATC	AAG	CTG	ATG	AAC	CCA	CAG	CGC	TCC	ACC	GTT	none	none	TAC
NC_016641	GCG	none	GAC	GAG	TTC	GGC	CAT	ATC	AAG	CTG	ATG	AAC	CCG	CAG	CGT	TCC	ACG	GTG	none	none	TAC
NC_008800	GCC	none	GAC	GAA	TTC	GGC	CAC	ATC	AAA	CTG	ATG	AAC	CCG	CAG	CGC	AGC	ACC	GTG	TGG	none	TAC
NC_007759	GCC	TGC	GAC	GAG	TTC	GGC	CAC	ATC	AAG	CTG	ATG	AAC	CCC	CAG	CGG	TCC	ACC	GTC	none	none	TAC
NC_007332	GCC	TGT	GAT	GAG	none	GGA	CAC	ATC	none	CTT	ATG	none	CCC	CAG	CGC	TCC	ACC	GTT	none	none	TAC
NC_007333	GCC	TGC	GAC	GAA	TTC	GGC	CAC	ATC	AAG	CTC	ATG	AAC	CCC	CAG	CGC	TCC	ACC	GTC	TGG	none	TAC
NC_013799	GCC	none	GAC	GAG	TTT	GGC	CAC	ATA	AAG	CTT	ATG	AAC	CCC	CAG	AGG	TCC	ACC	GTG	none	none	TAC
NC_013798	GCT	TGT	GAC	GAA	TTC	GGT	CAC	ATC	AAA	CTT	ATG	AAC	CCA	CAA	CGT	TCA	ACA	GTT	none	none	TAC
NC_007335	GCT	TGT	GAT	GAA	TTT	GGA	CAC	ATT	AAA	TTA	ATG	AAT	CCT	CAG	AGA	TCT	ACT	GTT	none	none	TAT
NC_014506	GCA	TGT	GAC	GAA	TTC	GGT	CAC	ATC	AAA	TTA	ATG	AAT	CCA	CAA	CGT	TCA	ACT	GTT	none	none	TAT
NC_013791	GCA	none	GAC	GAA	TTC	GGT	CAC	ATT	AAA	CTT	ATG	AAC	CCA	CAA	CGT	TCA	ACA	GTA	none	none	TAC
NC_013790	GCT	TGT	GAC	GAA	TTC	GGT	CAC	ATC	AAA	TTA	ATG	AAC	CCT	CAA	AGA	TCC	ACC	GTA	none	none	TAC
NC_012660	GCC	TGC	GAC	GAA	TTC	GGC	CAC	ATC	AAG	CTG	ATG	AAC	CCG	CAG	CGC	AGC	ACC	GTG	none	none	TAC
NC_010334	GCT	TGT	GAC	GAA	TTC	GGT	CAC	ATC	AAG	CTA	ATG	AAC	CCA	CAA	CGT	AGC	ACT	GTT	TGG	none	TAC
NC_007761	GCC	TGC	GAC	GAA	TTC	GGC	CAT	ATC	AAG	CTC	ATG	AAC	CCG	CAG	CGC	TCG	ACC	GTC	none	none	TAC
NC_007760	GCC	TGC	GAC	GAG	TTC	GGC	CAC	ATC	AAG	CTG	ATG	AAC	CCG	CAG	CGC	TCG	ACC	GTG	TGG	none	TAC
NC_008816	GCT	TGT	GAT	GAA	TTT	GGT	CAT	ATT	AAA	TTA	ATG	AAT	CCT	CAA	AGA	TCT	ACT	GTT	TGG	none	TAT
NC_008818	GCC	TGC	GAC	GAG	TTC	GGC	CAC	ATA	AAG	CTC	ATG	AAC	CCC	CAG	AGG	AGC	ACC	GTC	TGG	none	TAC
NC_008817	GCT	TGT	GAT	GAG	TTT	GGT	CAC	ATT	AAA	TTA	ATG	AAT	CCT	CAA	AGA	TCA	ACT	GTT	TGG	none	TAT
NC_008819	GCT	TGT	GAT	GAA	TTT	GGA	CAT	ATT	AAA	TTA	ATG	AAT	CCT	CAG	AGA	TCT	ACT	GTT	none	none	TAT
NC_012667	GCG	none	GAT	GAA	TTC	GGC	CAC	ATC	AAA	CTG	none	AAC	CCG	CAA	CGC	AGC	ACC	GTG	TGG	none	TAC
NC_007348	GCC	TGC	GAC	GAA	TTC	GGC	CAC	ATC	AAG	CTG	ATG	AAC	CCG	CAG	CGC	TCG	ACC	GTG	none	none	TAC
NC_012668	GCG	TGT	GAC	GAA	TTC	GGC	CAC	ATC	AAA	CTG	ATG	AAC	CCA	CAA	CGT	TCT	ACC	GTG	none	none	TAC
NC_012669	GCG	TGC	GAC	GAG	TTC	GGC	CAC	ATC	AAG	CTC	ATG	AAC	CCG	CAG	CGC	TCG	ACG	GTC	none	none	TAC
NC_007347	GCC	TGC	GAC	GAA	TTC	GGC	CAC	ATC	AAG	CTG	ATG	AAC	CCG	CAG	CGC	TCG	ACC	GTG	none	none	TAC
NC_010338	GCC	TGC	GAC	GAG	TTC	GGC	CAC	ATC	AAG	CTG	ATG	AAC	CCG	CAG	CGC	TCG	ACC	GTG	TGG	none	TAC
NC_010337	GCC	TGC	GAC	GAG	TTC	GGC	CAC	ATC	AAG	CTG	ATG	AAC	CCC	CAG	CGC	TCC	ACC	GTC	none	none	TAC
NC_005861	GCT	TGC	GAT	GAA	TTT	GGA	CAT	ATT	AAA	TTA	none	AAT	CCT	CAA	CGT	TCT	ACA	GTT	none	none	TAT
NC_010336	GCT	none	GAT	GAA	TTC	GGT	CAC	ATC	AAA	TTA	ATG	AAT	CCA	CAA	AGA	TCT	ACT	GTT	none	none	TAT
NC_008011	GCT	TGT	GAT	GAA	TTT	GGT	CAT	ATT	AAA	CTT	none	AAT	CCT	CAA	CGT	TCT	ACA	GTT	none	none	TAT
NC_009428	GCC	TGC	GAC	GAG	TTC	GGC	CAC	ATC	AAG	CTG	ATG	AAC	CCG	CAG	CGC	TCG	ACC	GTG	TGG	none	TAC
NC_007354	GCT	TGT	GAT	GAA	TTT	GGT	CAT	ATT	AAA	TTA	ATG	AAT	CCT	CAA	CGT	TCT	ACT	GTA	none	none	TAT
NC_007355	GCC	TGC	GAC	GAA	TTC	GGC	CAC	ATC	AAA	CTT	ATG	AAC	CCT	CAG	AGG	TCC	ACC	GTC	TGG	none	TAC
NC_007356	GCC	TGC	GAC	GAA	none	GGC	CAT	ATA	AAA	CTG	none	AAC	CCC	CAG	CGC	TCC	ACC	GTA	none	none	TAC
NC_013771	GCT	TGT	GAT	GAA	TTC	GGA	CAT	ATT	AAA	TTA	ATG	AAT	CCT	CAA	CGT	TCT	ACT	GTT	none	none	TAC
NC_007350	GCA	none	GAC	GAA	TTC	GGT	CAC	ATC	AAA	TTA	ATG	AAC	CCA	CAA	CGT	TCA	ACA	GTT	TGG	none	TAC
NC_012658	GCT	TGT	GAT	GAA	TTC	GGT	CAT	ATA	AAA	TTA	ATG	AAT	CCA	CAA	AGA	TCT	ACT	GTA	none	none	TAT
NC_012659	GCA	TGC	GAC	GAA	TTC	GGT	CAC	ATC	AAA	TTA	ATG	AAC	CCA	CAA	CGT	TCT	ACA	GTA	TGG	none	TAC
NC_005835	GCC	none	GAC	GAG	TTC	GGC	CAC	ATC	AAG	CTC	ATG	AAC	CCC	CAG	CGG	TCC	ACC	GTG	none	none	TAC
NC_014532	GCC	TGC	GAC	GAG	TTC	GGC	CAC	ATC	AAG	CTG	ATG	AAC	CCC	CAG	CGC	TCC	ACC	GTC	none	none	TAC
NC_013282	GCG	TGC	GAC	GAA	TTC	GGC	CAC	ATC	AAA	CTG	ATG	AAC	CCG	CAG	CGC	TCC	ACC	GTG	none	none	TAC
NC_017274	GCT	none	GAT	GAG	TTC	GGA	CAT	ATA	AAG	TTA	ATG	AAT	CCA	CAG	AGG	TCC	ACT	GTT	none	none	TAC
NC_017275	GCT	none	GAT	GAG	TTC	GGT	CAC	ATA	AAG	TTA	ATG	AAC	CCA	CAA	AGG	AGT	ACT	GTT	none	none	TAC
NC_017276	GCT	none	GAT	GAG	TTC	GGT	CAT	ATA	AAG	TTA	ATG	AAC	CCA	CAA	AGG	AGT	ACT	GTT	none	none	TAC
NC_008009	GCC	TGC	GAC	GAA	TTC	GGC	CAC	ATC	AAG	CTC	ATG	AAC	CCG	CAG	CGC	TCG	ACC	GTG	TGG	none	TAC
NC_014539	GCG	TGC	GAC	GAA	TTC	GGC	CAC	ATC	AAG	CTG	ATG	AAC	CCG	CAG	CGC	TCG	ACG	GTG	none	none	TAC
NC_014538	GCT	TGC	GAC	GAA	TTC	GGC	CAC	ATA	AAA	TTA	ATG	AAT	CCT	CAA	AGA	TCT	ACT	GTA	none	none	TAT
NC_007797	GCT	TGT	GAT	GAG	TTT	GGT	CAT	ATC	AAG	CTA	none	AAC	CCT	CAG	AGG	TCT	ACT	GTT	none	none	TAT
NC_013757	GCC	TGC	GAC	GAG	TTC	GGC	CAC	ATC	AAG	CTG	ATG	AAC	CCG	CAG	CGC	TCG	ACC	GTC	TGG	none	TAC
NC_007798	GCT	TGT	GAC	GAG	TTC	GGT	none	none	AAA	CTT	none	AAT	CCT	CAG	AGG	TCT	none	GTT	none	none	TAT
NC_007799	GCT	TGT	GAT	GAA	TTT	GGT	CAT	ATT	AAG	TTA	none	AAT	CCT	CAG	CGT	TCT	ACT	GTA	none	none	TAT
NC_016603	GCT	TGT	GAC	GAA	TTC	GGT	CAC	ATC	AAA	CTT	ATG	AAC	CCA	CAA	CGT	TCT	ACT	GTT	TGG	none	TAC
NC_009440	GCC	none	GAC	GAG	TTC	GGG	CAC	ATC	AAG	CTC	ATG	AAC	CCC	CAG	AGG	TCC	ACC	GTG	none	none	TAC
NC_016604	GCC	TGC	GAC	GAG	TTC	GGC	CAC	ATC	AAG	CTG	ATG	AAC	CCG	CAG	CGC	TCG	ACC	GTC	TGG	none	TAC
NC_009442	GCT	none	GAC	GAA	TTC	GGT	CAC	ATC	AAA	TTG	ATG	AAC	CCA	CAA	CGT	TCA	ACA	GTT	TGG	none	TAC
NC_016602	GCG	TGT	GAC	GAA	TTC	GGC	CAC	ATC	AAA	CTG	ATG	AAC	CCA	CAA	CGT	AGC	ACC	GTG	TGG	none	TAC
NC_009441	GCT	TGT	GAC	GAA	TTC	GGA	CAC	ATC	AAA	TTA	ATG	AAC	CCA	CAA	CGT	TCT	ACT	GTT	TGG	none	TAC
NC_007793	GCA	TGT	GAC	GAA	TTC	GGT	CAC	ATC	AAA	TTA	ATG	AAC	CCA	CAA	CGT	TCA	ACA	GTT	none	none	TAC
NC_007794	GCC	TGC	GAC	GAA	TTC	GGC	CAC	ATC	AAG	CTC	ATG	AAC	CCG	CAG	CGC	TCG	ACC	GTC	none	none	TAC
NC_009443	GCT	none	GAC	GAA	TTC	GGT	CAC	ATC	AAA	TTG	ATG	AAC	CCA	CAA	CGT	TCA	ACA	GTT	TGG	none	TAC
NC_013216	GCC	TGC	GAC	GAG	TTC	GGC	CAC	ATC	AAG	CTG	ATG	AAC	CCG	CAG	CGC	TCC	ACC	GTG	none	none	TAC
NC_007795	GCA	TGT	GAC	GAA	TTC	GGT	CAC	ATC	AAA	TTA	ATG	AAC	CCA	CAA	CGT	TCA	ACA	GTT	none	none	TAC
NC_009446	GCG	none	GAT	GAA	TTC	GGC	none	ATT	AAA	TTA	none	AAT	CCG	CAA	CGC	AGC	ACG	GTG	none	none	TAT
NC_007796	GCA	TGT	GAC	GAG	TTC	GGA	CAC	ATC	AAG	CTG	ATG	AAC	CCG	CAG	CGG	TCC	ACC	GTC	none	none	TAC
NC_009445	GCC	TGC	GAC	GAG	TTC	GGC	CAC	ATC	AAG	CTG	ATG	AAC	CCG	CAG	CGC	TCG	ACC	GTC	none	none	TAC
NC_016609	GCC	TGT	GAC	GAA	TTC	GGC	CAC	ATC	AAA	CTG	ATG	AAC	CCC	CAG	CGC	AGC	ACC	GTG	none	none	TAC
NC_016605	GCT	none	GAC	GAA	TTC	GGT	CAT	ATC	AAG	CTT	ATG	AAC	CCA	CAA	CGT	TCA	ACA	GTT	none	none	TAC
NC_006274	GCA	TGC	GAC	GAA	TTC	GGT	CAC	ATC	AAA	TTA	ATG	AAC	CCA	CAA	CGT	TCT	ACA	GTA	TGG	none	TAC
NC_006270	GCG	TGC	GAC	GAA	TTC	GGC	CAC	ATC	AAA	CTG	ATG	AAC	CCG	CAG	CGC	AGC	ACG	GTC	none	none	TAC
NC_009439	GCC	TGC	GAC	GAA	TTC	GGC	CAC	ATC	AAG	CTG	ATG	AAC	CCG	CAG	CGC	TCC	ACC	GTG	none	none	TAC
NC_009438	GCC	TGT	GAC	GAA	TTC	GGC	CAC	ATC	AAA	CTG	ATG	AAC	CCA	CAA	CGT	AGC	ACC	GTG	none	none	TAC
NC_013769	GCT	none	GAT	GAG	TTC	GGT	CAT	ATA	AAG	TTA	ATG	AAC	CCA	CAA	AGG	AGT	ACT	GTT	none	none	TAC
NC_013768	GCA	TGT	GAC	GAA	TTC	GGT	CAC	ATC	AAA	CTT	ATG	AAC	CCA	CAA	CGT	TCT	ACA	GTA	none	none	TAC
NC_009437	GCA	TGT	GAC	GAG	TTC	GGC	CAC	ATC	AAA	CTT	ATG	AAC	CCA	CAG	AGA	TCA	ACA	GTT	none	none	TAC
NC_009436	GCG	TGC	GAC	GAA	TTC	GGC	CAC	ATC	AAA	CTG	ATG	AAC	CCG	CAG	CGC	AGC	ACC	GTG	none	none	TAC
NC_016612	GCG	TGC	GAC	GAA	TTC	GGC	CAC	ATC	AAA	CTG	ATG	AAC	CCG	CAG	CGC	AGC	ACC	GTG	none	none	TAC
NC_013223	GCC	TGC	GAC	GAA	TTC	GGC	CAC	ATC	AAG	CTG	ATG	AAC	CCC	CAG	CGC	TCC	ACC	GTC	none	none	TAC
NC_016613	GCA	TGT	GAC	GAA	TTC	GGT	CAC	ATC	AAA	CTA	ATG	AAC	CCA	CAA	CGT	TCT	ACT	GTT	none	none	TAC
NC_013222	GCC	TGT	GAC	GAG	TTC	GGG	CAC	ATC	AAG	CTG	ATG	AAC	CCG	CAG	CGG	TCC	ACC	GTG	none	none	TAC
NC_016614	GCA	TGT	GAC	GAA	TTC	GGT	CAC	ATC	AAA	CTG	ATG	AAC	CCA	CAG	CGT	TCT	ACT	GTT	none	none	TAC
NC_009434	GCC	TGC	GAC	GAG	TTC	GGC	CAC	ATC	AAG	CTG	ATG	AAC	CCG	CAG	CGC	TCC	ACC	GTG	none	none	TAC
NC_016610	GCC	TGC	GAC	GAG	TTC	GGC	CAC	ATC	AAG	CTG	ATG	AAC	CCG	CAG	CGC	TCG	ACG	GTG	none	none	TAC
NC_016616	GCC	TGC	GAC	GAA	TTC	GGC	CAC	ATC	AAG	CTG	ATG	AAC	CCC	CAG	CGC	TCC	ACC	GTG	none	none	TAC
NC_004116	GCT	TGC	GAT	GAA	TTC	GGT	CAC	ATC	AAA	CTT	ATG	AAC	CCA	CAA	CGT	TCA	ACA	GTT	none	none	TAC
NC_007384	GCG	TGC	GAC	GAA	TTC	GGC	CAC	ATC	AAA	CTG	ATG	AAC	CCG	CAG	CGT	TCC	ACC	GTG	TGG	none	TAC
NC_013766	GCA	TGT	GAC	GAA	TTC	GGT	CAC	ATC	AAA	CTT	ATG	AAC	CCA	CAA	CGT	TCT	ACA	GTA	none	none	TAC
NC_004113	GCC	TGT	GAT	GAA	TTT	GGC	CAC	ATT	AAA	CTC	ATG	AAT	CCC	CAA	CGC	AGT	ACC	GTG	none	none	TAC
NC_013739	GCG	TGC	GAC	GAG	TTC	GGC	CAC	ATC	AAG	CTG	ATG	AAC	CCG	CAG	AGA	TCG	ACG	GTC	TGG	none	TAC
NC_012691	GCG	none	GAC	GAA	TTC	GGT	CAC	ATC	AAA	CTG	ATG	AAC	CCG	CAG	CGT	TCC	ACC	GTG	none	none	TAC
NC_015064	GCC	TGC	GAC	GAG	TTC	GGC	CAC	ATC	AAG	CTC	ATG	AAC	CCC	CAG	CGC	TCC	ACC	GTC	none	none	TAC
NC_015067	GCC	TGC	GAC	GAG	TTC	GGC	CAC	ATC	AAG	CTC	ATG	AAC	CCG	CAG	CGC	TCC	ACC	GTC	none	none	TAC
NC_015061	GCG	none	GAC	GAA	TTC	GGC	CAC	ATC	AAA	CTG	ATG	AAC	CCG	CAG	CGT	TCC	ACC	GTG	none	none	TAC
NC_007775	GCC	none	GAC	GAG	TTC	GGC	CAC	ATC	AAG	CTG	ATG	AAC	CCC	CAG	CGC	AGC	ACC	GTG	TGG	none	TAC
NC_007776	GCC	TGC	GAT	GAG	TTC	GGC	CAC	ATC	AAG	CTG	ATG	AAC	CCC	CAG	CGC	AGC	ACC	GTG	none	none	TAC
NC_007777	GCC	TGC	GAC	GAG	TTC	GGC	CAC	ATC	AAG	CTG	ATG	AAC	CCG	CAG	CGC	TCG	ACC	GTC	TGG	none	TAC
NC_007778	GCC	TGC	GAC	GAG	TTC	GGC	CAC	ATC	AAG	CTG	ATG	AAC	CCG	CAG	CGC	TCG	ACC	GTG	TGG	none	TAC
NC_016621	GCT	none	GAT	GAA	TTC	GGA	CAC	ATT	AAA	CTT	none	AAT	CCT	CAG	CGT	TCT	ACT	GTT	none	none	TAC
NC_009465	GCT	none	GAT	GAA	TTT	GGT	CAT	ATT	AAG	TTA	ATG	AAT	CCA	CAG	CGT	TCA	ACT	GTT	TGG	none	TAT
NC_013235	GCC	TGC	GAC	GAG	TTC	GGC	CAC	ATC	AAG	CTG	ATG	AAC	CCG	CAG	CGG	TCC	ACC	GTC	none	none	TAC
NC_016622	GCC	TGT	GAC	GAG	TTC	GGC	CAC	ATC	AAG	CTG	ATG	AAC	CCG	CAG	CGC	TCG	ACC	GTC	none	none	TAC
NC_016620	GCT	TGT	GAC	GAA	TTC	GGT	CAC	ATC	AAA	CTT	ATG	AAC	CCA	CAA	AGA	TCT	ACT	GTT	TGG	none	TAC
NC_016625	GCG	TGC	GAC	GAA	TTC	GGC	CAC	ATC	AAG	CTC	ATG	AAC	CCG	CAG	CGC	TCG	ACG	GTG	none	none	TAC
NC_012695	GCG	TGC	GAC	GAG	TTC	GGC	CAC	ATC	AAG	CTC	ATG	AAC	CCG	CAG	CGC	TCG	ACG	GTG	none	none	TAC
NC_009464	GCC	TGC	GAC	GAG	TTC	GGC	CAC	ATC	AAG	CTC	ATG	AAC	CCC	CAG	AGG	TCC	ACC	GTC	none	none	TAC
NC_016629	GCC	TGC	GAC	GAG	TTC	GGC	CAC	ATC	AAG	CTG	ATG	AAC	CCC	CAG	CGC	TCC	ACC	GTG	TGG	none	TAC
NC_016628	GCG	none	GAC	GAA	TTC	GGC	CAC	ATC	AAA	CTG	ATG	AAC	CCG	CAA	CGC	AGC	ACC	GTG	none	none	TAC
NC_016627	GCC	TGC	GAC	GAA	TTC	GGC	CAC	ATA	AAG	CTT	ATG	AAT	CCT	CAG	AGA	TCC	ACC	GTT	TGG	none	TAT
NC_013730	GCC	TGC	GAC	GAA	TTC	GGC	CAC	ATC	AAA	CTG	ATG	AAC	CCC	CAG	CGG	TCG	ACC	GTG	TGG	none	TAC
NC_004129	GCC	TGC	GAC	GAA	TTC	GGC	CAC	ATC	AAG	CTG	ATG	AAC	CCG	CAG	CGC	AGC	ACC	GTG	none	none	TAC
NC_015052	GCC	TGC	GAC	GAG	TTC	GGC	CAC	ATC	AAG	CTC	ATG	AAC	CCG	CAG	CGC	TCC	ACC	GTC	TGG	none	TAC
NC_009457	GCG	TGT	GAC	GAA	TTC	GGC	CAC	ATC	AAA	CTG	ATG	AAC	CCA	CAA	CGT	TCT	ACC	GTG	none	none	TAC
NC_016630	GCA	TGT	GAC	GAA	TTC	GGA	CAC	ATC	AAA	TTG	none	AAC	CCG	CAA	AGA	TCC	ACA	GTA	none	none	TAC
NC_012686	GCT	TGT	GAT	GAA	none	GGA	CAT	ATT	AAA	TTA	none	none	CCT	none	CGT	TCT	ACA	GTT	none	none	TAT
NC_009456	GCG	none	GAT	GAA	TTC	GGC	CAC	ATC	AAA	CTG	ATG	AAC	CCG	CAA	CGC	AGC	ACC	GTG	TGG	none	TAC
NC_016631	GCC	TGC	GAC	GAG	TTC	GGC	CAC	ATC	AAG	CTG	ATG	AAC	CCC	CAG	CGC	TCG	ACC	GTC	none	none	TAC
NC_012687	GCT	none	GAT	GAA	none	GGA	CAT	ATT	AAA	TTA	none	none	CCT	none	CGT	TCT	ACA	GTT	none	none	TAC
NC_009455	GCC	TGC	GAC	GAA	none	GGC	CAC	ATA	AAA	CTG	none	AAC	CCC	CAG	CGC	TCC	ACC	GTA	none	none	none
NC_016633	GCC	none	GAC	GAG	TTC	GGC	none	ATC	AAG	CTC	ATG	AAC	CCC	CAG	CGC	TCC	ACC	GTC	none	none	TAC
NC_009454	GCC	TGC	GAC	GAG	TTC	GGC	CAC	ATC	AAG	CTG	ATG	AAC	CCC	CAG	CGC	TCC	ACC	GTG	none	none	TAC
NC_016639	GCA	TGT	GAT	GAA	TTC	GGT	CAT	ATT	AAA	CTT	ATG	AAT	CCT	CAA	CGT	TCT	ACT	GTT	none	none	TAC
NC_016638	GCT	none	GAT	GAG	TTT	GGA	none	ATT	AAG	TTA	none	AAT	CCT	none	AGG	TCT	ACT	GTT	none	none	TAC
NC_013743	GCC	none	GAC	GAG	TTC	GGC	CAC	ATC	AAG	CTC	ATG	AAC	CCC	CAG	CGC	TCG	ACC	GTC	TGG	none	TAC
NC_013741	GCT	TGT	GAC	GAG	TTC	GGT	CAC	ATA	AAG	CTC	ATG	AAC	CCA	CAG	AGA	AGC	ACG	GTT	none	none	TAC
NC_013740	GCC	TGC	GAC	GAA	TTC	GGC	CAC	ATC	AAG	CTG	ATG	AAC	CCC	CAG	CGG	TCC	ACC	GTG	none	none	TAC
NC_002944	GCC	TGT	GAC	GAG	TTC	GGC	CAC	ATC	AAG	CTG	ATG	AAC	CCG	CAG	CGC	TCG	ACC	GTG	TGG	none	TAC
NC_002946	GCC	TGC	GAC	GAA	TTC	GGC	CAC	ATC	AAA	CTC	ATG	AAC	CCC	CAA	CGC	TCC	ACC	GTC	none	none	TAC
NC_002945	GCC	TGC	GAC	GAG	TTC	GGC	CAC	ATC	AAG	CTG	ATG	AAC	CCG	CAG	CGC	TCG	ACC	GTG	TGG	none	TAC
NC_002947	GCC	TGC	GAC	GAA	TTC	GGC	CAC	ATC	AAG	CTG	ATG	AAC	CCG	CAG	CGC	TCG	ACC	GTG	none	none	TAC
NC_014479	GCG	TGC	GAC	GAA	TTC	GGC	CAC	ATC	AAA	CTT	ATG	AAC	CCG	CAG	CGC	AGC	ACA	GTC	none	none	TAC
NC_002940	GCA	TGT	GAT	GAA	TTC	GGT	CAC	ATT	AAA	TTA	none	AAC	CCA	CAA	CGT	TCA	ACT	GTT	none	none	TAT
NC_002942	GCC	TGT	GAT	GAA	TTT	GGC	CAC	ATT	AAA	TTA	ATG	AAT	CCT	CAA	CGC	TCT	ACC	GTT	none	none	TAT
NC_014472	GCT	none	GAT	GAA	TTT	GGT	CAT	ATT	AAA	TTA	ATG	AAT	CCA	CAA	AGA	TCT	ACT	GTT	none	none	TAT
NC_003143	GCG	none	GAC	GAA	TTC	GGC	CAC	ATC	AAA	CTG	ATG	AAC	CCG	CAG	CGT	AGC	ACC	GTG	none	none	TAC
NC_002952	GCA	TGT	GAC	GAA	TTC	GGT	CAC	ATC	AAA	TTA	ATG	AAC	CCA	CAA	CGT	TCA	ACA	GTT	none	none	TAC
NC_015596	GCC	none	GAC	GAG	TTC	GGC	CAC	ATC	AAG	CTC	ATG	AAC	CCG	CAG	CGC	TCG	ACC	GTC	none	none	none
NC_002953	GCA	none	GAC	GAA	TTC	GGT	CAC	ATC	AAA	TTA	ATG	AAC	CCA	CAA	CGT	TCA	ACA	GTT	none	none	TAC
NC_002950	GCC	none	GAC	GAG	TTC	GGC	CAC	ATC	AAG	CTG	ATG	AAC	CCG	CAG	CGC	AGC	ACG	GTG	none	none	TAC
NC_002951	GCA	TGT	GAC	GAA	TTC	GGT	CAC	ATC	AAA	TTA	ATG	AAC	CCA	CAA	CGT	TCA	ACA	GTT	none	none	TAC
NC_015593	GCC	TGT	GAC	GAA	TTC	GGC	CAT	ATC	AAG	CTG	ATG	AAC	CCG	CAG	CGC	AGC	ACC	GTC	none	none	TAT
NC_015594	GCG	TGC	GAC	GAA	TTC	GGC	CAT	ATC	AAG	CTG	ATG	AAC	CCC	CAG	CGC	AGC	ACC	GTG	none	none	TAT
NC_015590	GCC	TGC	GAC	GAA	TTC	GGC	CAC	ATC	AAG	CTC	ATG	AAC	CCG	CAG	CGC	TCG	ACC	GTC	TGG	none	TAC
NC_006624	GCC	none	GAC	GAG	TTC	GGC	CAC	ATA	AAG	CTC	ATG	AAC	CCG	CAG	AGG	AGC	ACC	GTC	none	none	TAC
NC_015591	GCC	TGC	GAC	GAG	TTC	GGC	none	ATC	AAG	CTC	ATG	AAC	CCG	CAG	CGC	TCG	ACC	GTC	none	none	TAT
NC_002929	GCC	TGC	GAC	GAA	TTC	GGC	CAT	ATC	AAG	CTG	ATG	AAC	CCG	CAG	CGC	TCG	ACC	GTG	none	none	TAC
NC_003552	GCC	TGC	GAC	GAA	TTC	GGG	CAC	ATC	AAA	CTC	ATG	AAC	CCC	CAG	AGG	TCC	ACC	GTC	none	none	TAC
NC_002928	GCC	TGC	GAC	GAA	TTC	GGC	CAC	ATC	AAG	CTG	ATG	AAC	CCC	CAG	CGC	TCG	ACC	GTG	none	none	TAC
NC_002927	GCC	TGC	GAC	GAA	TTC	GGC	CAC	ATC	AAG	CTG	ATG	AAC	CCG	CAG	CGC	TCG	ACC	GTG	none	none	TAC
NC_014497	none	none	GAT	GAA	TTT	GGT	none	ATT	AAA	TTA	none	AAT	CCT	none	none	TCT	ACT	GTT	none	none	none
NC_014499	GCT	none	GAT	GAA	none	GGA	none	ATA	AAA	TTA	none	none	CCT	CAG	CGT	TCT	ACT	GTA	none	none	none
NC_014498	GCT	none	GAC	GAA	TTC	GGT	CAC	ATC	AAA	CTT	ATG	AAC	CCA	CAA	CGT	TCA	ACT	GTT	none	none	TAC
NC_014494	GCT	TGT	GAC	GAA	TTC	GGT	CAC	ATC	AAA	CTT	ATG	AAC	CCA	CAA	CGT	TCA	ACA	GTT	none	none	TAC
NC_011593	GCC	TGC	GAC	GAG	TTC	GGC	CAC	ATC	AAG	CTG	ATG	AAC	CCG	CAG	CGC	TCC	ACC	GTC	TGG	none	TAC
NC_011595	GCA	TGT	GAC	GAA	TTC	GGT	CAC	ATC	AAA	CTT	ATG	AAC	CCA	CAA	CGT	TCT	ACT	GTT	none	none	TAC
NC_002939	GCC	TGC	GAC	GAG	TTC	GGC	CAC	ATC	AAG	CTG	ATG	AAC	CCC	CAG	CGG	TCC	ACC	GTG	none	none	TAC
NC_002937	GCC	TGC	GAC	GAA	TTC	GGC	CAC	ATC	AAG	CTC	ATG	AAC	CCC	CAG	CGC	TCC	ACC	GTG	none	none	TAC
NC_013316	GCT	TGT	GAT	GAA	TTC	GGT	CAT	ATA	AAA	TTA	ATG	AAT	CCA	CAA	AGA	TCT	ACT	GTT	none	none	TAT
NC_002936	GCC	TGC	GAC	GAA	none	GGC	CAC	ATA	AAA	CTG	ATG	AAC	CCC	CAG	CGC	AGC	ACC	GTA	none	none	TAC
NC_014098	GCC	TGC	GAC	GAG	TTC	GGG	CAC	ATC	AAA	CTG	ATG	AAC	CCC	CAG	CGG	TCC	ACC	GTG	TGG	none	TAC
NC_002935	GCC	none	GAC	GAG	TTC	GGC	CAC	ATC	AAG	CTC	ATG	AAC	CCA	CAG	CGC	TCC	ACC	GTC	none	none	TAC
NC_002932	GCC	TGC	GAC	GAG	TTC	GGC	CAC	ATC	AAG	CTC	ATG	AAC	CCG	CAG	CGC	TCG	ACC	GTC	none	none	TAC
NC_013315	GCT	TGT	GAT	GAA	TTC	GGT	CAC	ATA	AAA	TTA	ATG	AAT	CCA	CAA	AGA	TCT	ACT	GTT	none	none	TAT
NC_003155	GCC	TGT	GAC	GAG	TTC	GGC	CAC	ATC	AAG	CTC	ATG	AAC	CCG	CAG	CGC	TCC	ACC	GTC	TGG	none	TAC
NC_014484	GCC	TGC	GAC	GAG	TTC	GGC	CAC	ATC	AAG	CTC	ATG	AAC	CCC	CAG	CGC	AGC	ACC	GTG	none	none	TAC
NC_014483	GCG	TGT	GAC	GAA	TTC	GGC	CAT	ATT	AAA	CTG	ATG	AAC	CCG	CAG	CGT	TCC	ACG	GTG	none	none	TAC
NC_004193	GCA	none	GAT	GAA	TTC	GGT	CAT	ATT	AAA	TTA	ATG	AAT	CCA	CAA	CGT	TCT	ACA	GTA	TGG	none	TAT
NC_005945	GCA	TGC	GAC	GAA	TTC	GGT	CAC	ATC	AAA	TTA	ATG	AAC	CCA	CAA	CGT	TCT	ACA	GTA	TGG	none	TAC
NC_014974	GCC	TGT	GAC	GAG	TTC	GGC	CAC	ATC	AAG	CTG	ATG	AAC	CCC	CAG	CGC	TCC	ACC	GTG	none	none	TAC
NC_014973	GCC	TGC	GAC	GAG	TTC	GGC	CAC	ATC	AAG	CTG	ATG	AAC	CCG	CAG	CGC	TCC	ACC	GTG	TGG	none	TAC
NC_014976	GCG	TGT	GAC	GAA	TTC	GGC	CAC	ATC	AAA	CTT	ATG	AAC	CCG	CAG	CGC	AGC	ACA	GTC	none	none	TAC
NC_014029	GCG	none	GAC	GAA	TTC	GGC	CAC	ATC	AAA	CTG	ATG	AAC	CCG	CAG	CGT	AGC	ACC	GTG	none	none	TAC
NC_014970	GCT	TGT	GAT	GAG	TTC	GGA	none	ATT	AAG	TTA	ATG	AAT	CCT	CAG	AGA	TCT	ACT	GTT	none	none	TAC
NC_014972	GCC	TGC	GAC	GAG	TTC	GGC	CAC	ATC	AAG	CTG	ATG	AAC	CCG	CAG	CGC	AGC	ACC	GTG	TGG	none	TAC
NC_011586	GCA	TGT	GAC	GAA	TTC	GGT	CAC	ATC	AAA	CTT	ATG	AAC	CCA	CAA	CGT	TCT	ACT	GTT	TGG	none	TAC
NC_014033	GCC	TGC	GAC	GAG	TTC	GGT	CAC	ATC	AAG	CTG	ATG	AAC	CCC	CAG	CGT	AGC	ACC	GTA	TGG	none	TAC
NC_014032	GCC	TGC	GAC	GAG	TTC	GGC	CAC	ATC	AAG	CTC	ATG	AAC	CCG	CAG	CGC	AGC	ACC	GTG	TGG	none	TAC
NC_014965	GCA	TGT	GAC	GAA	TTC	GGT	CAC	ATC	AAA	CTA	ATG	AAC	CCA	CAA	CGT	TCT	ACT	GTT	none	none	TAC
NC_014964	GCT	TGC	GAC	GAA	TTC	GGC	CAC	ATA	AAA	TTA	ATG	AAT	CCT	CAA	AGA	TCT	ACA	GTA	none	none	TAT
NC_014963	GCC	TGC	GAC	GAG	TTC	GGC	CAC	ATC	AAG	CTC	ATG	AAC	CCC	CAG	CGC	TCC	ACC	GTC	none	none	TAC
NC_014039	GCC	TGC	GAC	GAG	TTC	GGC	CAC	ATC	AAG	CTC	ATG	AAC	CCG	CAG	CGC	TCC	ACC	GTC	none	none	TAC
NC_014962	GCC	TGC	GAC	GAA	TTC	GGC	CAC	ATC	AAG	CTG	ATG	AAC	CCC	CAG	CGC	AGC	ACC	GTC	TGG	none	TAC
NC_014960	GCG	TGC	GAC	GAG	TTC	GGC	CAC	ATC	AAG	CTG	ATG	AAC	CCG	CAG	CGC	TCG	ACC	GTG	none	none	TAC
NC_014034	GCC	TGC	GAC	GAA	TTC	GGC	none	ATC	AAG	CTG	ATG	AAC	CCG	CAG	CGC	TCG	ACC	GTC	TGG	none	TAT
NC_014966	GCG	none	GAC	GAA	TTC	GGC	CAC	ATC	AAA	CTG	ATG	AAC	CCA	CAA	CGC	AGC	ACC	GTG	none	none	TAC
NC_014041	GCC	none	GAT	GAA	TTC	GGT	CAC	ATC	AAA	TTA	ATG	AAC	CCA	CAG	AGA	TCT	ACC	GTA	TGG	none	TAT
NC_011565	GCT	TGT	GAT	GAA	TTT	GGT	CAT	ATT	AAG	TTG	ATG	AAT	CCT	CAA	CGT	TCT	ACT	GTT	none	none	TAT
NC_011566	GCA	TGT	GAC	GAA	TTC	GGT	CAC	ATC	AAA	CTA	ATG	AAC	CCA	CAA	CGT	TCT	ACT	GTT	none	none	TAC
NC_014958	GCC	TGT	GAC	GAA	TTC	GGC	CAC	ATC	AAG	CTC	ATG	AAC	CCC	CAG	CGC	AGC	ACC	GTC	none	none	TAC
NC_011567	GCG	none	GAC	GAA	TTT	GGC	CAT	ATT	AAA	TTA	ATG	AAC	CCG	CAA	CGC	TCG	ACG	GTC	TGG	none	TAC
NC_003197	GCG	TGC	GAC	GAA	TTC	GGC	CAC	ATC	AAA	CTG	ATG	AAC	CCG	CAG	CGC	TCC	ACC	GTG	TGG	none	TAC
NC_003198	GCG	TGC	GAC	GAA	TTC	GGC	CAC	ATC	AAA	CTG	ATG	AAC	CCG	CAG	CGC	TCC	ACC	GTG	none	none	TAC
NC_014448	GCT	none	GAT	GAA	TTC	GGA	CAC	ATT	AAA	TTA	none	AAC	CCA	CAA	CGT	TCA	ACA	GTT	none	none	TAC
NC_010729	GCC	TGC	GAC	GAG	TTC	GGC	CAC	ATC	AAG	CTG	ATG	AAC	CCC	CAG	CGC	AGC	ACC	GTG	none	none	TAC
NC_011134	GCT	TGT	GAC	GAA	TTC	GGT	CAC	ATC	AAG	CTT	ATG	AAC	CCA	CAA	CGT	TCA	ACA	GTT	TGG	none	TAC
NC_015520	GCC	TGC	GAC	GAG	TTC	GGC	none	ATA	AAG	CTG	ATG	AAT	CCG	CAG	CGC	AGC	ACC	GTG	none	none	TAT
NC_010723	GCT	TGT	GAT	GAA	TTC	GGT	none	ATA	AAA	CTT	ATG	AAC	CCA	CAA	AGA	TCA	ACA	GTT	TGG	none	TAT
NC_014935	GCC	TGC	GAC	GAG	TTC	GGC	CAC	ATC	AAG	CTG	none	AAC	CCC	CAG	CGC	AGC	ACC	GTC	none	none	TAC
NC_012988	GCC	TGC	GAC	GAG	TTC	GGC	CAC	ATC	AAG	CTG	ATG	AAC	CCG	CAG	CGC	TCG	ACC	GTG	TGG	none	TAC
NC_014934	GCT	TGT	GAT	GAA	TTT	GGT	CAC	ATT	AAA	TTA	ATG	AAC	CCT	CAA	CGT	TCT	ACA	GTT	TGG	none	TAC
NC_014933	GCC	TGC	GAC	GAA	TTC	GGC	CAC	ATC	AAG	CTG	ATG	AAC	CCC	CAG	CGC	AGC	ACC	GTG	TGG	none	TAC
NC_010725	GCC	TGC	GAC	GAG	TTC	GGC	CAC	ATC	AAG	CTG	ATG	AAC	CCG	CAG	CGC	TCG	ACC	GTG	TGG	none	TAC
NC_014931	GCC	TGC	GAC	GAG	TTC	GGC	CAC	ATC	AAG	CTC	ATG	AAC	CCG	CAG	CGC	TCG	ACC	GTG	none	none	TAC
NC_012982	GCT	TGT	GAC	GAA	TTC	GGT	CAC	ATC	AAA	CTT	ATG	AAC	CCA	CAA	CGC	TCT	ACA	GTT	none	none	TAT
NC_014932	GCT	TGC	GAT	GAA	TTT	GGT	CAC	ATT	AAG	CTT	none	AAT	CCT	CAA	CGT	TCT	ACA	GTT	none	none	TAT
NC_012985	GCT	TGT	GAT	GAA	TTT	GGT	CAC	ATT	AAG	TTA	none	AAT	CCT	none	CGT	TCT	ACT	GTT	none	none	TAT
NC_012984	GCT	none	GAC	GAA	TTC	GGT	CAT	ATC	AAG	TTA	ATG	AAC	CCA	CAA	CGG	TCA	ACG	GTT	none	none	TAC
NC_002488	GCC	TGC	GAC	GAA	TTC	GGC	CAC	ATC	AAA	CTG	none	AAC	CCC	CAA	CGC	AGC	ACC	GTC	none	none	TAC
NC_011138	GCG	none	GAC	GAA	TTC	GGT	CAC	ATT	AAA	CTT	ATG	AAC	CCA	CAG	CGC	AGC	ACC	GTA	none	none	TAC
NC_009802	GCT	TGC	GAC	GAG	TTC	GGC	CAC	ATC	AAA	CTT	ATG	AAC	CCA	CAA	AGA	AGC	ACA	GTT	none	none	TAC
NC_009801	GCG	TGC	GAC	GAA	TTC	GGC	CAC	ATC	AAA	CTG	ATG	AAC	CCG	CAG	CGT	TCC	ACC	GTG	none	none	TAC
NC_009800	GCG	TGC	GAC	GAA	TTC	GGC	CAC	ATC	AAA	CTG	ATG	AAC	CCG	CAG	CGT	TCC	ACC	GTG	none	none	TAC
NC_015514	GCG	none	GAC	GAG	TTC	GGC	CAC	ATC	AAG	CTG	ATG	AAC	CCG	CAG	CGC	TCG	ACG	GTC	TGG	none	TAC
NC_011144	GCC	TGC	GAC	GAG	TTC	GGC	CAC	ATC	AAG	CTG	ATG	AAC	CCG	CAG	CGC	TCG	ACC	GTG	TGG	none	TAC
NC_015510	GCC	TGT	GAC	GAA	TTC	GGC	CAC	ATC	AAA	CTG	ATG	AAC	CCC	CAG	CGC	AGC	ACC	GTG	TGG	none	TAC
NC_011145	GCC	TGC	GAC	GAG	TTC	GGC	CAC	ATC	AAG	CTG	ATG	AAC	CCG	CAG	CGC	TCG	ACC	GTG	TGG	none	TAC
NC_014926	GCC	TGT	GAC	GAG	TTC	GGC	CAC	ATC	AAG	CTC	none	AAC	CCC	CAG	AGG	TCC	ACC	GTT	none	none	TAC
NC_014923	GCC	TGC	GAC	GAG	TTC	GGC	CAC	ATC	AAG	CTG	ATG	AAC	CCG	CAG	CGC	TCG	ACC	GTC	none	none	TAC
NC_014922	GCA	TGC	GAT	GAA	TTC	GGT	CAC	ATC	AAA	TTA	ATG	AAC	CCA	CAA	CGT	TCT	ACT	GTG	none	none	TAC
NC_012997	GCC	none	GAC	GAA	TTC	GGC	CAC	ATC	AAA	CTG	ATG	AAC	CCG	CAG	CGC	AGC	ACC	GTG	TGG	none	TAC
NC_014925	GCA	TGT	GAC	GAA	TTC	GGT	CAC	ATT	AAA	TTA	ATG	AAC	CCA	CAA	CGT	TCA	ACA	GTA	TGG	none	TAC
NC_014924	GCC	TGT	GAC	GAG	TTC	GGC	CAC	ATC	AAG	CTG	ATG	AAC	CCG	CAG	CGC	TCG	ACC	GTC	TGG	none	TAC
NC_014920	GCA	none	GAT	GAA	TTC	GGT	CAC	ATC	AAA	TTA	ATG	AAC	CCA	CAA	CGT	TCT	ACT	GTG	none	none	TAC
NC_014921	GCT	TGT	GAC	GAA	TTC	GGT	CAC	ATT	AAA	CTT	none	AAC	CCT	CAA	CGT	TCA	ACA	GTT	none	TAA	TAC
NC_010001	GCA	TGT	GAT	GAA	TTC	GGT	CAC	ATC	AAG	TTA	ATG	AAT	CCA	CAG	CGT	TCC	ACA	GTT	none	none	TAT
NC_015125	GCC	TGT	GAC	GAG	TTC	GGC	CAC	ATC	AAG	CTC	ATG	AAC	CCC	CAG	CGC	TCG	ACC	GTC	TGG	none	TAC
NC_010002	GCC	TGC	GAC	GAG	TTC	GGC	CAC	ATC	AAG	CTG	ATG	AAC	CCC	CAG	CGC	TCG	ACC	GTG	none	none	TAC
NC_010003	GCT	TGC	GAT	GAA	TTT	GGA	none	ATA	AAA	TTA	ATG	AAT	CCT	CAA	AGA	TCT	ACC	GTT	TGG	none	TAC
NC_010730	GCA	none	GAC	GAA	TTC	GGT	CAC	ATC	AAA	CTT	ATG	AAC	CCA	CAA	AGA	TCT	ACA	GTT	TGG	none	TAC
NC_011149	GCG	TGC	GAC	GAA	TTC	GGC	CAC	ATC	AAA	CTG	ATG	AAC	CCG	CAG	CGC	TCC	ACC	GTG	TGG	none	TAC
NC_015519	GCC	TGC	GAC	GAA	TTT	GGC	CAT	ATA	AAA	TTA	none	AAT	CCA	CAA	AGA	TCA	ACC	GTT	none	none	TAC
NC_015518	GCT	none	GAT	GAA	TTC	GGA	CAC	ATA	AAA	TTA	ATG	AAC	CCT	CAA	AGA	TCT	ACT	GTT	TGG	none	TAC
NC_002491	GCT	TGT	GAT	GAA	TTC	GGA	CAC	ATA	AAA	TTA	ATG	AAC	CCT	none	CGT	TCT	ACA	GTT	TGG	none	TAT
NC_003098	GCT	none	GAC	GAA	TTC	GGT	CAC	ATC	AAA	CTT	ATG	AAC	CCA	CAA	CGT	TCA	ACA	GTT	TGG	none	TAC
NC_004842	GCG	TGC	GAC	GAA	none	GGG	CAT	ATC	AAA	CTT	none	none	none	CAA	AGG	AGT	ACG	GTG	none	none	none
NC_015516	GCA	TGT	GAT	GAA	none	GGT	CAT	ATT	AAA	TTA	ATG	AAT	CCA	CAA	CGT	TCA	ACA	GTT	none	none	TAT
NC_014914	GCT	none	GAC	GAA	TTC	GGT	CAC	ATC	AAA	CTT	none	AAT	CCT	CAA	CGT	TCT	ACT	GTT	none	none	TAC
NC_011527	GCC	TGC	GAT	GAA	TTT	GGC	CAC	ATT	AAA	TTA	ATG	AAT	CCG	CAA	CGC	TCG	ACG	GTG	none	none	TAT
NC_011528	GCC	TGC	GAT	GAA	TTT	GGC	CAC	ATT	AAA	TTA	ATG	AAT	CCG	CAA	CGC	TCG	ACG	GTG	none	none	TAT
NC_011529	GCC	TGT	GAC	GAG	TTC	GGC	CAC	ATC	AAG	CTC	ATG	AAC	CCG	CAG	AGG	AGC	ACC	GTC	none	none	TAC
NC_012967	GCG	TGC	GAC	GAA	TTC	GGC	CAC	ATC	AAA	CTG	ATG	AAC	CCG	CAG	CGT	TCC	ACC	GTG	none	none	TAC
NC_012968	GCA	none	GAC	GAA	TTC	GGC	CAC	ATC	AAA	TTG	none	AAC	CCA	CAA	CGC	AGC	ACC	GTG	none	none	TAC
NC_012969	GCC	TGT	GAC	GAA	TTC	GGC	CAC	ATC	AAG	CTG	ATG	AAC	CCG	CAG	CGC	AGC	ACC	GTG	none	none	TAC
NC_014915	GCG	TGC	GAC	GAA	TTC	GGC	none	ATC	AAA	CTC	ATG	AAC	CCG	none	CGC	TCG	ACG	GTC	none	none	TAC
NC_014004	GCT	none	GAT	GAA	TTT	GGA	none	ATA	AAA	TTA	none	AAT	CCT	none	CGT	TCT	ACT	GTT	none	none	TAT
NC_015137	GCG	TGC	GAC	GAA	TTC	GGC	CAC	ATC	AAG	CTG	ATG	AAC	CCG	CAG	CGC	TCG	ACG	GTG	none	none	TAC
NC_015136	GCG	TGC	GAC	GAA	TTC	GGC	CAC	ATC	AAG	CTG	ATG	AAC	CCG	CAG	CGC	TCG	ACG	GTG	none	none	TAC
NC_014002	GCC	TGC	GAC	GAA	TTC	GGT	none	ATC	AAG	CTG	ATG	AAC	CCC	CAG	CGT	TCC	ACC	GTC	none	none	TAT
NC_012960	none	none	GAT	none	none	GGC	none	none	AAG	CTG	none	none	none	none	none	AGC	none	GTG	none	none	none
NC_014008	GCC	TGC	GAC	GAA	TTC	GGC	CAC	ATC	AAG	CTC	ATG	AAC	CCG	CAA	CGC	TCC	ACC	GTC	none	none	TAC
NC_015138	GCC	TGC	GAC	GAG	TTC	GGC	CAC	ATC	AAG	CTG	ATG	AAC	CCC	CAG	CGC	AGC	ACC	GTG	none	none	TAC
NC_014910	GCC	TGC	GAC	GAG	TTC	GGC	CAC	ATC	AAG	CTG	ATG	AAC	CCC	CAG	CGC	AGC	ACC	GTG	none	none	TAC
NC_014006	GCC	TGC	GAC	GAA	TTC	GGC	CAT	ATC	AAG	CTG	ATG	AAC	CCG	CAG	CGC	AGC	ACC	GTG	none	none	TAT
NC_012962	GCA	TGC	GAC	GAA	TTC	GGT	CAC	ATC	AAA	CTG	ATG	AAC	CCG	CAG	CGT	AGC	ACC	GTT	none	none	TAC
NC_009828	GCA	none	GAT	GAA	TTT	GGT	none	ATA	AAA	CTT	ATG	AAT	CCA	CAG	AGA	TCT	ACA	GTT	none	none	TAT
NC_014909	GCT	TGC	GAT	GAA	TTT	GGA	CAC	ATT	AAA	TTA	none	AAT	CCT	CAG	CGT	TCT	ACT	GTA	none	TGA	TAT
NC_011126	GCT	none	GAT	GAA	TTC	GGT	CAC	ATA	AAA	CTT	ATG	AAC	CCA	CAA	AGA	TCT	ACC	GTA	none	none	TAC
NC_004829	GCT	TGC	GAC	GAA	TTC	GGT	CAC	ATT	AAA	TTA	ATG	AAC	CCA	CAA	AGA	TCA	ACT	GTA	none	none	TAT
NC_010717	GCC	TGC	GAC	GAA	TTC	GGC	CAC	ATC	AAG	CTG	ATG	AAC	CCG	CAG	CGC	TCG	ACC	GTG	none	none	TAC
NC_010718	GCT	none	GAT	GAA	TTT	GGT	CAT	ATT	AAA	TTA	ATG	AAT	CCT	CAA	AGA	AGT	ACT	GTT	none	none	TAT
NC_014012	GCT	TGT	GAT	GAA	TTC	GGT	CAC	ATC	AAG	CTG	ATG	AAC	CCA	CAG	CGT	TCT	ACC	GTT	TGG	none	TAC
NC_014013	GCG	none	GAC	GAA	TTC	GGC	none	ATC	AAG	CTG	ATG	AAC	CCG	CAG	CGC	AGC	ACC	GTC	none	none	TAT
NC_014014	GCT	none	GAC	GAA	TTC	GGA	CAC	ATT	AAA	TTA	ATG	AAC	CCA	CAA	CGT	TCA	ACA	GTT	none	none	TAC
NC_015145	GCC	TGT	GAC	GAG	TTC	GGC	CAC	ATC	AAG	CTG	ATG	AAC	CCC	CAG	CGC	TCC	ACC	GTC	none	none	TAC
NC_012121	GCA	none	GAC	GAA	TTC	GGT	CAC	ATC	AAA	TTA	ATG	AAC	CCA	CAA	CGT	TCA	ACA	GTA	none	none	TAC
NC_012973	GCG	TGT	GAT	GAA	TTC	GGC	CAC	ATC	AAA	TTA	none	AAC	CCC	CAA	CGC	AGC	ACC	GTG	none	none	TAC
NC_014019	GCA	none	GAC	GAA	TTC	GGT	CAC	ATT	AAA	TTA	none	AAC	CCA	CAA	CGC	TCA	ACA	GTA	none	none	TAC
NC_012125	GCG	TGC	GAC	GAA	TTC	GGC	CAC	ATC	AAA	CTG	ATG	AAC	CCG	CAG	CGC	TCC	ACC	GTG	TGG	none	TAC
NC_015144	GCA	TGT	GAT	GAA	TTC	GGA	CAC	ATC	AAA	TTA	none	AAC	CCA	CAA	CGT	TCG	ACC	GTA	none	none	TAC
NC_014010	GCC	TGT	GAT	GAA	TTT	GGC	CAT	ATC	AAG	CTG	ATG	AAC	CCG	CAG	CGC	TCG	ACC	GTG	none	none	TAT
NC_014011	GCC	TGC	GAC	GAA	TTT	GGC	none	ATC	AAG	CTT	none	AAC	CCC	CAG	CGC	TCT	ACC	GTC	none	none	none
NC_012947	GCG	TGC	GAC	GAA	TTC	GGC	CAC	ATC	AAA	CTG	ATG	AAC	CCG	CAG	CGT	TCC	ACC	GTG	none	none	TAC
NC_006677	GCC	TGC	GAC	GAA	TTC	GGC	CAC	ATC	AAG	CTG	ATG	AAC	CCG	CAG	CGC	TCC	ACG	GTC	none	none	TAC
NC_012943	GCC	TGC	GAC	GAG	TTC	GGC	CAC	ATC	AAG	CTG	ATG	AAC	CCG	CAG	CGC	TCG	ACC	GTG	TGG	none	TAC
NC_015567	GCC	TGT	GAC	GAA	TTC	GGC	CAC	ATC	AAG	CTG	ATG	AAC	CCG	CAG	CGC	AGC	ACC	GTG	none	none	TAC
NC_003103	GCA	TGT	GAT	GAA	TTT	GGT	CAT	ATT	AAA	CTT	ATG	AAT	CCT	CAA	CGT	TCT	ACT	GTT	none	none	TAT
NC_015564	GCC	TGC	GAC	GAG	TTC	GGC	CAC	ATC	AAG	CTC	ATG	AAC	CCG	CAG	CGC	TCC	ACC	GTC	none	none	TAC
NC_015563	GCC	TGC	GAC	GAG	TTC	GGC	CAC	ATC	AAG	CTG	ATG	AAC	CCC	CAG	CGC	TCG	ACC	GTG	none	none	TAC
NC_015566	GCC	TGT	GAC	GAA	TTC	GGC	CAC	ATC	AAG	CTG	ATG	AAC	CCG	CAG	CGC	AGC	ACC	GTG	none	none	TAC
NC_003106	GCT	none	GAT	GAA	TTC	GGT	CAT	ATT	AAA	TTA	ATG	AAT	CCA	CAA	AGA	AGT	ACT	GTT	TGG	none	TAT
NC_015565	GCC	TGC	GAC	GAG	TTC	GGC	CAC	ATC	AAG	CTG	ATG	AAC	CCC	CAG	CGG	TCC	ACC	GTG	none	none	TAC
NC_015152	GCC	TGC	GAC	GAG	TTC	GGC	CAC	ATC	AAG	CTG	ATG	AAC	CCC	CAG	CGC	AGC	ACC	GTC	none	none	TAC
NC_015153	GCT	none	GAT	GAA	TTC	GGA	none	ATT	AAG	CTT	none	AAT	CCT	CAA	AGA	TCT	ACT	GTT	none	TAG	none
NC_015155	GCT	none	GAT	GAA	TTC	GGA	CAC	ATT	AAG	CTT	none	AAT	CCA	CAA	AGA	TCT	ACT	GTT	none	none	TAT
NC_009848	GCA	none	GAC	GAA	TTC	GGT	none	ATC	AAA	CTT	ATG	AAC	CCA	CAA	CGT	TCA	ACA	GTA	none	none	TAC
NC_005139	GCA	TGT	GAC	GAA	TTC	GGT	CAC	ATC	AAA	CTG	ATG	AAC	CCA	CAA	CGT	TCT	ACC	GTT	none	none	TAC
NC_009840	GCT	TGC	GAT	GAG	TTT	GGT	CAC	ATT	AAA	TTA	ATG	AAT	CCT	CAA	AGA	TCT	ACT	GTT	TGG	none	TAT
NC_015559	GCG	TGT	GAC	GAA	TTC	GGT	CAC	ATC	AAA	TTG	ATG	AAC	CCA	CAA	CGT	TCT	ACC	GTT	none	none	TAC
NC_015558	GCT	none	GAT	GAA	TTC	GGT	none	ATC	AAA	CTT	ATG	AAC	CCA	CAA	CGT	TCA	ACA	GTT	none	none	TAC
NC_015556	GCC	TGC	GAC	GAA	TTC	GGC	CAC	ATC	AAG	CTG	ATG	AAC	CCG	CAG	CGC	TCC	ACC	GTG	none	none	TAC
NC_015555	GCA	TGT	GAC	GAA	TTC	GGC	CAT	ATT	AAA	TTA	ATG	AAT	CCT	CAA	AGA	AGT	ACA	GTT	none	none	TAT
NC_015554	GCC	none	GAC	GAA	TTC	GGT	CAC	ATT	AAA	CTT	ATG	AAC	CCT	CAA	CGT	AGC	ACC	GTA	none	none	TAC
NC_015164	GCC	TGC	GAC	GAA	TTC	GGC	CAC	ATC	AAG	CTG	ATG	AAC	CCG	CAG	CGC	TCG	ACC	GTG	TGG	none	TAC
NC_009839	GCA	TGT	GAT	GAA	TTT	GGT	CAT	ATC	AAA	CTT	ATG	AAT	CCT	CAA	CGC	AGC	ACT	GTA	none	none	TAT
NC_009832	GCC	TGT	GAC	GAA	TTC	GGC	CAC	ATC	AAA	CTG	ATG	AAC	CCG	CAG	CGC	AGC	ACC	GTG	TGG	none	TAC
NC_015161	GCC	TGT	GAC	GAA	TTC	GGC	CAC	ATC	AAG	CTG	ATG	AAC	CCC	CAG	CGC	AGC	ACC	GTG	none	none	TAC
NC_015160	GCC	TGT	GAT	GAA	TTC	GGA	CAT	ATC	AAA	CTG	ATG	AAT	CCG	CAG	CGG	TCG	ACC	GTG	TGG	none	TAT
NC_005140	GCG	none	GAC	GAA	TTC	GGC	CAC	ATC	AAA	CTG	ATG	AAC	CCA	CAA	CGC	AGC	ACC	GTG	TGG	none	TAC
NC_009831	GCT	TGT	GAT	GAA	TTC	GGT	CAC	ATC	AAG	CTG	ATG	AAC	CCT	CAG	CGT	TCT	ACC	GTT	none	none	TAC
NC_015167	GCT	TGT	GAT	GAA	TTT	GGT	CAC	ATT	AAA	TTA	ATG	AAC	CCA	CAA	CGT	TCT	ACT	GTA	none	none	TAC
NC_015580	GCC	TGC	GAC	GAA	TTC	GGC	CAC	ATC	AAG	CTG	ATG	AAC	CCG	CAG	CGC	TCG	ACC	GTC	none	none	TAC
NC_012925	GCT	none	GAC	GAA	TTC	GGT	CAC	ATC	AAA	TTG	ATG	AAC	CCA	CAA	CGT	TCA	ACA	GTT	TGG	none	TAC
NC_015581	GCC	none	GAC	GAA	none	GGC	none	ATT	AAA	CTG	ATG	AAC	CCG	CAA	CGT	TCG	ACC	GTG	none	none	TAT
NC_012924	GCT	TGC	GAC	GAA	TTC	GGT	CAC	ATC	AAA	TTG	ATG	AAC	CCA	CAA	CGT	TCA	ACA	GTT	TGG	none	TAC
NC_012926	GCT	none	GAC	GAA	TTC	GGT	CAC	ATC	AAA	TTG	ATG	AAC	CCA	CAA	CGT	TCA	ACA	GTT	none	none	TAC
NC_015588	GCG	TGT	GAC	GAG	TTC	GGC	CAC	ATC	AAG	CTC	ATG	AAC	CCG	CAG	CGC	TCG	ACG	GTC	TGG	none	TAC
NC_015589	GCC	TGC	GAC	GAA	none	GGC	CAC	ATC	AAG	CTG	ATG	AAC	CCC	CAG	CGG	TCC	ACC	GTG	none	none	TAC
NC_015172	GCC	TGC	GAC	GAG	TTC	GGC	CAC	ATC	AAG	CTG	none	AAC	CCG	CAG	CGG	TCC	ACC	GTC	none	none	TAC
NC_015174	GCC	TGC	GAC	GAA	TTC	GGC	CAC	ATC	AAA	CTG	ATG	AAC	CCG	CAG	CGC	AGC	ACC	GTC	none	none	TAC
NC_002967	GCC	TGC	GAC	GAA	TTT	GGC	CAC	ATC	AAG	CTT	ATG	AAC	CCC	CAG	CGC	TCC	ACC	GTT	TGG	none	TAT
NC_015177	GCT	TGT	GAT	GAA	TTC	GGT	CAC	ATT	AAA	TTA	ATG	AAC	CCA	CAA	AGA	TCT	ACT	GTT	none	none	TAT
NC_015573	GCC	TGC	GAC	GAG	TTC	GGC	CAC	ATC	AAG	CTG	ATG	AAC	CCC	CAG	CGG	TCC	ACC	GTG	TGG	none	TAC
NC_015572	GCC	TGC	GAC	GAA	TTC	GGC	CAC	ATC	AAA	CTG	ATG	AAC	CCG	CAA	CGC	AGC	ACC	GTG	none	none	TAC
NC_015571	GCC	TGC	GAC	GAG	TTC	GGC	CAC	ATC	AAG	CTC	ATG	AAC	CCG	CAG	CGC	AGC	ACG	GTG	none	none	TAC
NC_015577	GCC	TGC	GAC	GAA	TTC	GGC	CAC	ATC	AAG	CTC	ATG	AAC	CCC	CAG	CGC	TCC	ACC	GTG	none	none	TAC
NC_002973	GCT	TGT	GAC	GAA	TTC	GGT	CAC	ATC	AAA	CTT	ATG	AAC	CCA	CAA	CGT	TCT	ACA	GTT	none	none	TAC
NC_015576	GCC	TGC	GAC	GAG	TTC	GGC	CAC	ATC	AAG	CTG	ATG	AAC	CCG	CAG	CGC	TCG	ACC	GTG	TGG	none	TAC
NC_002971	GCC	TGC	GAT	GAA	TTT	GGC	CAC	ATT	AAA	TTA	ATG	AAT	CCG	CAA	CGC	TCG	ACG	GTG	none	none	TAT
NC_015578	GCC	TGC	GAC	GAG	TTC	GGG	CAC	ATC	AAG	CTG	ATG	AAC	CCC	CAG	CGG	TCC	ACC	GTG	none	none	TAC
NC_003112	GCC	TGC	GAC	GAA	TTC	GGC	CAC	ATC	AAA	CTC	ATG	AAC	CCC	CAA	CGC	TCC	ACC	GTC	none	none	TAC
NC_015183	GCC	TGT	GAC	GAA	TTC	GGC	CAC	ATC	AAG	CTG	ATG	AAC	CCG	CAG	CGC	TCC	ACC	GTC	TGG	none	TAC
NC_002976	GCT	TGT	GAC	GAA	TTC	GGT	CAC	ATT	AAA	TTA	ATG	AAC	CCA	CAA	CGT	TCA	ACA	GTT	TGG	none	TAC
NC_002977	GCC	TGC	GAC	GAA	TTC	GGC	CAC	ATC	AAG	CTG	ATG	AAC	CCG	CAG	CGC	AGC	ACC	GTG	none	none	TAC
NC_005126	GCC	TGC	GAT	GAA	TTC	GGC	CAC	ATC	AAA	CTG	ATG	AAC	CCG	CAG	CGT	AGC	ACC	GTG	none	none	TAC
NC_002978	GCT	none	GAC	GAG	TTC	GGT	CAT	ATA	none	TTA	ATG	AAT	CCA	none	AGA	AGT	ACT	GTT	none	none	TAC
NC_005125	GCC	TGC	GAC	GAG	TTC	GGC	CAC	ATC	AAG	CTC	ATG	AAC	CCC	CAG	CGC	TCG	ACC	GTC	TGG	none	TAC
NC_015185	GCT	none	GAT	GAA	TTT	GGT	CAC	ATT	AAG	CTT	ATG	AAT	CCA	CAG	AGA	TCT	ACA	GTT	TGG	none	TAT
NC_015186	GCC	TGC	GAC	GAG	TTC	GGC	CAC	ATC	AAG	CTC	ATG	AAC	CCG	CAG	CGC	TCG	ACC	GTG	none	none	TAC
NC_009850	GCT	none	GAT	GAA	TTC	GGT	CAC	ATT	AAA	TTA	ATG	AAT	CCA	CAA	AGA	TCT	ACT	GTT	TGG	none	TAT
NC_004663	GCT	TGT	GAC	GAA	TTC	GGT	CAC	ATC	AAG	CTG	ATG	AAC	CCG	CAG	CGT	TCT	ACC	GTG	TGG	none	TAC
NC_009778	GCG	TGC	GAC	GAA	TTC	GGC	CAC	ATC	AAA	CTG	ATG	AAC	CCG	CAG	CGC	TCC	ACC	GTG	TGG	none	TAC
NC_011958	GCC	TGT	GAC	GAG	TTC	GGC	none	ATC	AAG	CTG	ATG	AAC	CCC	CAG	CGC	TCG	ACC	GTG	none	none	TAC
NC_004668	GCA	none	GAC	GAA	TTC	GGC	CAC	ATC	AAA	TTA	ATG	AAC	CCA	CAA	CGT	TCA	ACA	GTC	none	none	TAC
NC_011959	GCC	TGC	GAC	GAG	TTC	GGC	CAC	ATC	AAG	CTG	none	AAC	CCG	CAG	CGC	AGC	ACC	GTC	none	none	TAC
NC_009776	GCC	TGC	GAC	GAG	TTC	GGC	CAC	ATA	AAG	TTG	ATG	AAT	CCC	CAG	AGG	TCC	ACC	GTG	none	none	TAC
NC_002678	GCC	TGC	GAC	GAG	TTC	GGC	CAT	ATC	AAG	CTG	ATG	AAC	CCG	CAG	CGC	TCG	ACC	GTC	none	none	TAT
NC_002677	GCC	TGT	GAC	GAG	TTC	GGC	CAC	ATC	AAG	CTG	none	AAC	CCG	CAG	CGC	TCG	ACC	GTC	none	none	TAC
NC_005791	GCA	none	GAC	GAA	TTC	GGA	CAC	ATC	AAA	CTC	ATG	AAC	CCA	CAG	AGA	TCA	ACA	GTT	none	none	TAC
NC_007005	GCC	TGC	GAC	GAA	TTC	GGC	CAC	ATC	AAG	CTG	ATG	AAC	CCG	CAG	CGC	AGC	ACC	GTG	none	none	TAC
NC_009381	GCG	none	GAC	GAA	TTC	GGC	CAC	ATC	AAA	CTG	ATG	AAC	CCG	CAG	CGT	AGC	ACC	GTG	none	none	TAC
NC_009380	GCC	TGC	GAC	GAG	TTC	GGC	CAC	ATC	AAG	CTG	ATG	AAC	CCG	CAG	CGG	TCG	ACC	GTC	none	none	TAC
NC_015709	GCT	none	GAT	GAA	TTC	GGT	CAC	ATC	AAG	CTC	ATG	none	CCG	CAG	CGT	TCT	ACC	GTT	none	none	none
NC_011963	GCC	TGC	GAC	GAG	TTC	GGC	CAC	ATC	AAG	CTG	ATG	AAC	CCG	CAG	CGC	TCG	ACC	GTG	TGG	none	TAC
NC_015707	GCC	none	GAC	GAA	TTC	GGT	CAC	ATC	AAA	CTT	none	AAC	CCA	none	AGA	TCG	ACC	GTT	none	none	TAC
NC_011969	GCA	TGC	GAC	GAA	TTC	GGT	CAC	ATC	AAA	TTA	ATG	AAC	CCA	CAA	CGT	TCT	ACA	GTA	TGG	none	TAC
NC_015703	GCC	TGC	GAC	GAA	TTC	GGC	CAC	ATC	AAA	CTG	ATG	AAC	CCC	CAG	CGC	TCG	ACC	GTG	TGG	none	TAC
NC_009785	GCT	none	GAC	GAA	TTC	GGT	CAC	ATC	AAA	CTT	ATG	AAC	CCA	CAA	CGT	TCA	ACT	GTT	none	none	TAC
NC_009784	GCG	TGT	GAC	GAA	TTC	GGT	CAC	ATC	AAA	CTG	ATG	AAC	CCA	CAA	CGT	TCT	ACG	GTG	TGG	none	TAC
NC_002663	GCG	none	GAT	GAA	TTC	GGT	CAC	ATT	AAA	TTA	ATG	AAC	CCA	CAA	CGT	TCT	ACC	GTG	none	none	TAC
NC_002662	GCT	none	GAC	GAA	TTC	GGT	CAC	ATC	AAA	CTT	ATG	AAC	CCA	CAA	CGT	TCA	ACT	GTT	none	none	TAC
NC_009783	GCA	TGT	GAC	GAA	TTC	GGT	CAC	ATC	AAA	CTA	ATG	AAC	CCA	CAA	CGT	TCT	ACT	GTA	none	none	TAC
NC_009782	GCA	TGT	GAC	GAA	TTC	GGT	CAC	ATC	AAA	TTA	ATG	AAC	CCA	CAA	CGT	TCA	ACA	GTT	none	none	TAC
NC_016024	GCC	none	GAC	GAA	TTC	GGC	CAC	ATT	AAG	CTG	ATG	AAC	CCG	CAG	CGC	TCG	ACG	GTC	TGG	none	TAC
NC_016023	GCG	TGC	GAC	GAA	TTC	GGC	CAC	ATC	AAA	CTG	ATG	AAC	CCG	CAG	CGC	TCG	ACG	GTC	TGG	none	TAC
NC_015702	GCA	TGT	GAT	GAA	TTT	GGA	CAC	ATT	AAG	CTC	none	AAC	CCT	CAA	CGC	TCT	ACA	GTG	none	none	TAC
NC_009379	GCT	none	GAC	GAA	TTC	GGT	CAC	ATT	AAG	TTG	ATG	AAC	CCA	CAA	CGT	TCT	ACT	GTT	none	none	TAC
NC_016027	GCC	TGC	GAC	GAA	TTC	GGC	CAC	ATC	AAG	CTG	ATG	AAC	CCC	CAG	CGC	AGC	ACC	GTG	none	none	TAC
NC_016026	GCC	TGT	GAC	GAA	TTC	GGC	CAC	ATC	AAA	CTG	ATG	AAC	CCG	CAG	CGC	TCC	ACC	GTG	none	none	TAC
NC_016025	GCC	none	GAC	GAA	TTC	GGC	CAC	ATC	none	CTG	ATG	AAC	CCG	CAG	CGC	TCG	ACG	GTC	none	none	TAC
NC_011978	GCC	TGT	GAC	GAA	TTC	GGA	CAC	ATC	AAG	CTC	ATG	AAC	CCC	CAG	AGA	TCC	ACC	GTG	TGG	none	TAC
NC_011979	GCC	TGC	GAC	GAG	TTC	GGC	CAC	ATC	AAG	CTG	ATG	AAC	CCC	CAG	CGC	TCC	ACC	GTC	none	none	TAC
NC_002655	GCG	TGC	GAC	GAA	TTC	GGC	CAC	ATC	AAA	CTG	ATG	AAC	CCG	CAG	CGT	AGC	ACC	GTG	none	none	TAC
NC_016011	GCA	TGC	GAC	GAA	TTC	GGT	CAC	ATC	AAA	CTT	none	AAC	CCA	CAA	CGT	TCT	ACA	GTT	none	none	TAC
NC_016010	GCC	TGC	GAC	GAA	TTC	GGC	CAC	ATC	AAG	CTG	ATG	AAC	CCG	CAG	CGC	TCG	ACC	GTG	none	none	TAC
NC_016012	GCT	TGC	GAT	GAA	TTC	GGA	CAC	ATA	AAA	CTT	ATG	AAT	CCT	CAA	AGA	TCT	ACT	GTT	none	none	TAT
NC_009767	GCG	TGC	GAC	GAG	TTC	GGC	CAC	ATC	AAG	CTG	ATG	AAC	CCG	CAG	CGC	TCG	ACG	GTG	TGG	none	TAC
NC_011989	GCC	TGT	GAC	GAA	TTC	GGC	CAT	ATC	AAG	CTG	ATG	AAC	CCG	CAG	CGC	TCC	ACC	GTG	TGG	none	TAT
NC_011988	GCC	TGC	GAC	GAA	TTC	GGC	CAT	ATC	AAG	CTG	ATG	AAC	CCG	CAG	CGC	TCC	ACC	GTG	none	none	none
NC_011985	GCC	TGC	GAC	GAA	TTC	GGC	CAC	ATC	AAG	CTG	ATG	AAC	CCG	CAG	CGC	TCG	ACC	GTC	TGG	none	TAC
NC_008595	GCC	TGC	GAC	GAG	TTC	GGC	CAC	ATC	AAG	CTG	ATG	AAC	CCG	CAG	CGC	TCG	ACC	GTG	TGG	none	TAC
NC_005296	GCC	TGC	GAC	GAA	TTC	GGC	CAC	ATC	AAG	CTG	ATG	AAC	CCG	CAG	CGC	TCG	ACC	GTG	none	none	TAC
NC_008593	GCA	TGT	GAC	GAA	TTC	GGA	CAC	ATA	AAA	CTT	ATG	AAC	CCA	CAA	AGA	TCA	ACA	GTT	none	none	TAC
NC_008599	GCT	none	GAC	GAG	TTT	GGC	CAC	ATA	AAA	CTT	ATG	AAT	CCT	CAA	AGA	AGC	ACT	GTT	none	none	TAT
NC_005295	GCT	TGC	GAT	GAA	TTT	GGT	CAT	ATT	AAG	TTA	ATG	AAT	CCT	CAG	CGT	TCT	ACT	GTA	none	none	TAT
NC_008596	GCC	TGC	GAC	GAG	TTC	GGC	CAC	ATC	AAG	CTG	ATG	AAC	CCG	CAG	CGC	TCG	ACC	GTG	TGG	none	TAC
NC_016002	GCC	TGC	GAC	GAA	TTC	GGC	CAC	ATC	AAG	CTG	ATG	AAC	CCG	CAG	CGC	TCG	ACC	GTG	none	none	TAC
NC_007802	GCC	TGC	GAC	GAG	TTC	GGC	CAC	ATC	AAG	CTG	ATG	AAC	CCC	CAG	CGC	TCC	ACC	GTG	none	none	TAC
NC_016001	GCC	TGT	GAC	GAA	none	GGC	CAC	ATC	AAA	TTG	ATG	AAC	CCA	CAA	AGA	TCG	ACC	GTA	none	none	TAC
NC_011983	GCC	TGT	GAC	GAA	TTC	GGC	CAT	ATC	AAG	CTG	ATG	AAC	CCG	CAG	CGC	TCG	ACC	GTC	none	none	TAT
NC_008563	GCG	TGC	GAC	GAA	TTC	GGC	CAC	ATC	AAA	CTG	ATG	AAC	CCG	CAG	CGT	AGC	ACC	GTG	TGG	none	TAC
NC_011999	GCA	none	GAC	GAA	TTC	GGT	CAC	ATC	AAA	TTA	ATG	AAC	CCA	CAA	CGT	TCA	ACA	GTT	none	none	TAC
NC_010468	GCG	TGC	GAC	GAA	TTC	GGC	CAC	ATC	AAA	CTG	ATG	AAC	CCG	CAG	CGT	TCC	ACC	GTG	none	none	TAC
NC_015736	none	TGT	GAT	GAG	none	GGC	CAT	ATA	none	none	none	none	CCA	none	AGG	none	ACC	GTA	none	none	none
NC_015737	GCC	TGC	GAC	GAG	TTC	GGC	CAC	ATC	AAA	CTG	ATG	AAC	CCG	CAG	CGG	TCC	ACC	GTG	TGG	none	TAC
NC_015738	GCC	TGC	GAC	GAG	TTC	GGC	CAC	ATC	AAG	CTG	ATG	AAC	CCG	CAG	CGC	TCC	ACC	GTG	none	none	TAC
NC_015733	GCC	TGC	GAC	GAA	TTC	GGC	CAC	ATC	AAG	CTG	ATG	AAC	CCG	CAG	CGC	TCG	ACC	GTG	none	none	TAC
NC_015732	GCC	none	GAC	GAA	TTC	GGC	CAC	ATC	AAG	CTG	ATG	AAC	CCC	CAG	CGG	TCC	ACC	GTG	none	none	TAC
NC_015735	GCC	none	none	GAA	none	GGT	none	ATA	AAG	CTG	none	AAC	CCG	CAG	CGT	none	ACC	GTT	none	none	none
NC_015734	GCT	none	GAT	GAA	TTC	GGT	CAT	ATT	AAG	TTG	ATG	AAC	CCA	CAA	CGT	TCA	ACA	GTT	none	none	TAT
NC_011992	GCC	TGC	GAC	GAG	TTC	GGC	CAC	ATC	AAG	CTG	ATG	AAC	CCC	CAG	CGC	AGC	ACC	GTG	none	none	TAC
NC_010465	GCC	none	GAC	GAA	TTC	GGC	CAC	ATC	AAA	CTG	ATG	AAC	CCG	CAG	CGT	AGC	ACC	GTG	none	none	TAC
NC_015731	GCG	TGC	GAC	GAA	TTT	GGC	CAT	ATC	AAA	CTG	ATG	AAC	CCG	CAG	CGC	TCC	ACC	GTG	TGG	none	TAC
NC_013199	GCC	none	GAT	GAA	TTC	GGC	CAT	ATT	AAG	TTG	ATG	AAC	CCG	CAG	CGC	TCC	ACC	GTT	none	none	none
NC_015730	GCC	TGC	GAC	GAA	TTC	GGC	CAC	ATC	AAG	CTG	ATG	AAC	CCG	CAG	CGC	TCC	ACC	GTG	none	none	TAT
NC_013198	GCC	none	GAT	GAA	TTT	GGC	CAT	ATT	AAG	TTG	ATG	AAC	CCG	CAG	CGC	AGT	ACC	GTT	none	none	none
NC_013194	GCC	TGC	GAC	GAA	TTC	GGC	CAC	ATC	AAG	CTG	ATG	AAC	CCG	CAG	CGC	TCG	ACC	GTC	none	none	TAC
NC_008942	GCA	TGC	GAC	GAG	TTC	GGC	CAC	ATC	AAG	CTC	ATG	AAC	CCG	CAG	CGC	TCC	ACC	GTC	none	none	TAC
NC_013192	GCA	none	GAC	GAA	TTC	GGA	CAC	ATC	AAA	TTA	ATG	AAC	CCA	CAA	AGA	TCA	ACA	GTT	none	none	TAC
NC_008576	GCC	none	GAT	GAG	TTT	GGC	CAC	ATT	AAA	CTG	ATG	AAC	CCC	CAG	CGC	AGC	ACC	GTG	TGG	none	TAT
NC_008577	GCC	TGT	GAC	GAA	TTC	GGC	CAC	ATC	AAA	CTG	ATG	AAC	CCA	CAA	CGT	AGC	ACC	GTG	none	none	TAC
NC_002620	GCT	none	GAT	GAA	TTT	GGA	CAT	ATT	AAA	TTA	ATG	AAT	CCT	none	CGT	TCT	ACA	GTT	none	none	TAT
NC_008570	GCC	TGC	GAC	GAG	TTC	GGC	CAC	ATC	AAG	CTG	ATG	AAC	CCG	CAG	CGC	TCC	ACC	GTG	TGG	none	TAC
NC_008571	GCT	TGT	GAT	GAA	TTT	GGA	CAC	ATC	AAA	CTT	ATG	AAC	CCA	CAG	AGA	TCT	ACC	GTT	TGG	none	TAT
NC_004631	GCG	TGC	GAC	GAA	TTC	GGC	CAC	ATC	AAA	CTG	ATG	AAC	CCG	CAG	CGC	TCC	ACC	GTG	TGG	none	TAC
NC_008578	GCC	TGC	GAC	GAA	TTC	GGC	CAC	ATC	AAG	CTC	ATG	AAC	CCG	CAG	CGG	TCC	ACC	GTC	none	none	TAC
NC_010471	GCT	none	GAT	GAA	TTC	GGT	CAC	ATT	AAG	TTG	ATG	AAC	CCA	CAA	CGT	TCA	ACA	GTT	none	none	TAT
NC_015744	GCT	none	GAT	GAA	none	GGA	CAT	ATT	AAA	TTA	ATG	none	CCT	none	CGT	TCT	ACA	GTT	none	none	TAT
NC_010473	GCG	TGC	GAC	GAA	TTC	GGC	CAC	ATC	AAA	CTG	ATG	AAC	CCG	CAG	CGT	TCC	ACC	GTG	none	none	TAC
NC_010475	GCC	none	GAC	GAA	none	GGC	CAC	ATC	AAA	CTC	none	AAC	CCC	CAA	CGC	TCC	ACC	GTC	none	none	TAC
NC_015740	GCC	TGC	GAC	GAA	TTC	GGC	CAC	ATC	AAG	CTG	ATG	AAC	CCG	CAG	CGC	TCC	ACC	GTG	TGG	none	TAC
NC_009792	GCG	TGC	GAC	GAA	TTC	GGC	CAC	ATC	AAA	CTG	ATG	AAC	CCG	CAG	CGT	TCC	ACC	GTG	none	none	TAC
NC_008541	GCC	TGT	GAC	GAA	TTC	GGC	CAC	ATC	AAG	CTG	ATG	AAC	CCG	CAG	CGC	TCC	ACC	GTG	none	none	TAC
NC_008542	GCG	TGC	GAC	GAA	TTC	GGC	CAC	ATC	AAG	CTG	ATG	AAC	CCG	CAG	CGC	TCG	ACG	GTG	none	none	TAC
NC_008543	GCG	TGC	GAC	GAA	TTC	GGC	CAC	ATC	AAG	CTG	ATG	AAC	CCG	CAG	CGC	TCG	ACG	GTG	TGG	none	TAC
NC_008544	GCG	TGT	GAC	GAG	TTC	GGC	CAC	ATC	AAG	CTC	ATG	AAC	CCG	CAG	CGC	TCG	ACG	GTG	none	none	TAC
NC_015714	GCG	TGT	GAT	GAG	TTT	GGG	CAC	ATC	AAG	CTG	none	AAC	CCG	CAG	CGC	TCA	ACG	GTG	none	none	TAC
NC_015717	GCC	TGC	GAC	GAA	TTC	GGC	CAC	ATC	AAG	CTG	ATG	AAC	CCG	CAG	CGC	TCG	ACG	GTC	none	none	TAC
NC_015711	GCC	TGC	GAC	GAG	TTC	GGC	CAC	ATC	AAG	CTG	ATG	AAC	CCG	CAG	CGC	TCC	ACC	GTG	none	none	TAC
NC_010483	GCC	TGT	GAC	GAA	TTC	GGA	CAC	ATC	AAG	CTC	none	AAC	CCC	CAG	AGA	TCC	ACG	GTG	TGG	none	TAC
NC_015713	GCC	TGC	GAC	GAA	TTC	GGA	CAC	ATC	AAA	CTC	ATG	AAC	CCT	CAA	CGC	TCT	ACC	GTC	none	none	TAC
NC_010482	GCT	TGT	GAC	GAG	TTC	GGG	CAC	ATA	AAG	CTC	none	AAC	CCC	CAG	AGG	AGC	ACT	GTC	none	none	TAC
NC_013171	GCA	TGC	GAC	GAA	TTC	GGA	CAC	ATC	AAA	CTT	ATG	AAC	CCA	CAA	AGA	TCA	ACA	GTT	none	none	TAC
NC_013170	GCT	TGC	GAT	GAA	TTC	GGC	CAT	ATC	AAG	CTG	ATG	AAC	CCG	CAG	CGC	AGC	ACC	GTT	none	none	TAC
NC_012108	GCC	TGC	GAC	GAG	TTC	GGC	CAC	ATC	AAG	CTC	ATG	AAC	CCC	CAG	CGG	TCC	ACC	GTG	none	none	TAC
NC_013174	GCC	TGC	GAC	GAA	TTC	GGC	CAC	ATC	none	CTC	ATG	AAC	CCC	CAA	CGC	TCC	ACC	GTC	none	none	TAC
NC_013173	GCC	TGC	GAC	GAG	TTC	GGC	CAC	ATC	AAG	CTG	ATG	AAC	CCC	CAG	CGC	TCC	ACC	GTC	none	none	TAC
NC_013172	GCC	TGT	GAC	GAG	TTC	GGC	CAC	ATC	AAG	CTG	ATG	AAC	CCC	CAG	CGC	TCC	ACC	GTC	none	none	TAC
NC_008554	GCC	TGC	GAC	GAG	TTC	GGC	CAC	ATC	AAG	CTG	ATG	AAC	CCC	CAG	CGC	AGC	ACC	GTG	none	none	TAC
NC_008555	GCA	none	GAC	GAA	TTC	GGT	CAC	ATC	AAA	CTT	ATG	AAC	CCA	CAA	CGT	TCT	ACA	GTT	none	none	TAC
NC_012115	GCT	TGT	GAC	GAA	TTC	GGT	CAC	ATC	AAA	CTT	ATG	AAC	CCT	CAA	AGA	AGC	ACT	GTA	none	none	TAC
NC_008553	GCG	TGC	GAC	GAG	TTC	GGC	CAC	ATA	AAG	CTC	ATG	AAC	CCG	CAG	AGG	AGC	ACG	GTC	none	none	TAC
NC_015725	GCT	none	GAC	GAA	TTC	GGT	CAC	ATT	AAA	TTA	none	AAC	CCT	CAA	CGT	TCA	ACA	GTT	none	none	TAC
NC_015726	GCC	TGC	GAC	GAA	TTC	GGC	CAC	ATC	AAG	CTG	ATG	AAC	CCG	CAG	CGC	TCG	ACC	GTG	none	none	TAC
NC_008150	GCG	none	GAC	GAA	TTC	GGC	CAC	ATC	AAA	CTG	none	AAC	CCG	CAG	CGT	AGC	ACC	GTG	none	none	TAC
NC_010498	GCG	TGC	GAC	GAA	TTC	GGC	CAC	ATC	AAA	CTG	ATG	AAC	CCG	CAG	CGT	TCC	ACC	GTG	none	none	TAC
NC_008148	GCC	TGC	GAC	GAG	TTC	GGC	CAC	ATC	AAG	CTC	ATG	AAC	CCC	CAG	CGG	TCC	ACC	GTG	TGG	none	TAC
NC_015723	GCC	TGC	GAC	GAG	TTC	GGC	CAC	ATC	AAG	CTG	ATG	AAC	CCG	CAG	CGC	TCG	ACC	GTG	TGG	none	TAC
NC_015722	GCT	none	none	GAA	TTC	GGT	CAC	ATT	AAA	TTA	none	AAT	CCT	none	AGA	TCT	ACT	GTT	none	none	TAT
NC_008146	GCC	TGC	GAC	GAG	TTC	GGC	CAC	ATC	AAG	CTG	ATG	AAC	CCG	CAG	CGC	TCG	ACC	GTC	TGG	none	TAC
NC_002607	GCC	TGC	GAC	GAG	TTC	GGC	CAC	ATC	AAG	CTC	ATG	AAC	CCC	CAG	CGC	TCG	ACC	GTC	TGG	none	TAC
NC_008149	GCG	none	GAC	GAA	TTC	GGC	CAC	ATC	AAA	CTG	ATG	AAC	CCG	CAG	CGT	AGC	ACC	GTG	none	none	TAC
NC_016783	GCC	none	GAC	GAG	TTC	GGC	CAC	ATC	AAG	CTC	ATG	AAC	CCA	CAG	CGC	TCC	ACC	GTC	none	none	TAC
NC_016782	GCC	none	GAC	GAG	TTC	GGC	CAC	ATC	AAG	CTC	ATG	AAC	CCA	CAG	CGC	TCC	ACC	GTC	none	none	TAC
NC_016781	GCT	none	GAC	GAG	TTC	GGC	CAC	ATC	AAG	CTC	ATG	AAC	CCC	CAG	CGC	TCC	ACC	GTC	none	none	TAC
NC_013158	GCC	none	GAC	GAG	TTC	GGC	CAC	ATC	AAG	CTC	ATG	AAC	CCC	CAG	CGC	TCG	ACC	GTC	TGG	none	TAC
NC_016787	GCC	none	GAC	GAG	TTC	GGC	CAC	ATC	AAG	CTC	ATG	AAC	CCA	CAG	CGC	TCC	ACC	GTC	none	none	TAC
NC_014644	GCT	TGC	GAC	GAG	TTC	GGC	CAC	ATC	AAG	CTT	ATG	AAC	CCA	CAG	CGC	TCT	ACT	GTT	none	none	TAC
NC_013159	GCC	TGC	GAC	GAG	TTC	GGC	CAC	ATC	AAG	CTG	ATG	AAC	CCG	CAG	CGC	TCG	ACC	GTG	none	none	TAC
NC_014643	GCC	TGT	GAC	GAG	TTC	GGC	CAC	ATC	AAG	CTG	ATG	AAC	CCC	CAG	CGC	TCC	ACC	GTG	none	none	TAC
NC_016786	GCC	none	GAC	GAG	TTC	GGC	CAC	ATC	AAG	CTC	ATG	AAC	CCA	CAG	CGC	TCC	ACC	GTC	none	none	TAC
NC_016785	GCC	none	GAC	GAG	TTC	GGC	CAC	ATC	AAG	CTC	ATG	AAC	CCA	CAG	CGC	TCC	ACC	GTC	none	none	TAC
NC_016784	GCG	TGT	GAC	GAA	TTC	GGC	CAT	ATC	AAA	CTG	ATG	AAC	CCG	CAG	CGC	AGC	ACG	GTC	none	none	TAC
NC_014640	GCC	TGC	GAC	GAA	TTC	GGC	CAC	ATC	AAG	CTG	ATG	AAC	CCC	CAG	CGC	TCG	ACC	GTG	none	none	TAC
NC_007086	GCC	TGC	GAC	GAA	TTC	GGC	CAC	ATC	AAG	CTG	ATG	AAC	CCG	CAG	CGC	TCG	ACC	GTG	TGG	none	TAC
NC_016789	GCC	none	GAC	GAG	TTC	GGC	CAC	ATC	AAG	CTC	ATG	AAC	CCA	CAG	CGC	TCC	ACC	GTC	none	none	TAC
NC_013156	GCT	none	GAC	GAG	TTC	GGA	CAC	ATC	AAG	TTA	ATG	AAC	CCA	CAG	AGA	TCA	ACA	GTT	none	none	TAC
NC_016788	GCC	TGT	GAC	GAG	TTC	GGC	CAC	ATC	AAG	CTC	ATG	AAC	CCA	CAG	CGC	TCC	ACC	GTC	none	none	TAC
NC_010424	GCC	TGC	GAC	GAG	TTC	GGC	CAC	ATC	AAG	CTG	ATG	AAC	CCG	CAG	CGG	TCC	ACC	GTG	TGG	none	TAC
NC_013656	GCT	none	GAC	GAA	TTC	GGT	CAC	ATC	AAA	CTT	ATG	AAC	CCA	CAA	CGT	TCA	ACA	GTT	TGG	none	TAC
NC_013161	GCC	TGT	GAT	GAA	TTT	GGG	CAC	ATA	AAA	TTA	ATG	AAT	CCC	CAA	CGC	TCC	ACC	GTC	none	none	TAT
NC_016790	GCC	TGT	GAC	GAG	TTC	GGC	CAC	ATC	AAG	CTC	ATG	AAC	CCA	CAG	CGC	TCC	ACC	GTC	none	none	TAC
NC_013162	GCC	none	GAC	GAA	TTC	GGT	CAC	ATC	AAA	CTC	ATG	AAC	CCT	CAA	CGC	TCT	ACC	GTA	none	none	TAC
NC_016791	GCA	TGT	GAC	GAA	TTC	GGC	CAC	ATC	AAG	CTT	ATG	AAC	CCT	CAG	AGA	TCA	ACA	GTT	none	none	TAC
NC_014657	GCA	TGT	GAC	GAA	TTC	GGT	CAT	ATA	AAA	CTT	ATG	AAC	CCG	CAG	AGA	TCA	ACA	GTT	none	none	TAT
NC_016796	GCC	TGC	GAC	GAA	TTC	GGC	CAT	ATC	AAG	CTC	ATG	AAC	CCG	CAG	CGC	TCC	ACC	GTG	none	none	TAT
NC_014656	GCC	TGC	GAC	GAG	TTC	GGC	CAC	ATC	AAG	CTC	ATG	AAC	CCG	CAG	CGC	TCC	ACC	GTC	TGG	none	TAC
NC_016795	GCC	TGC	GAC	GAA	TTC	GGC	CAC	ATC	AAG	CTG	ATG	AAC	CCG	CAG	CGC	TCG	ACC	GTC	none	none	TAT
NC_016798	GCT	none	GAT	GAA	none	GGA	CAT	ATT	AAA	TTA	none	none	CCT	none	CGT	TCT	ACA	GTT	none	none	TAC
NC_014655	GCT	TGT	GAC	GAA	TTC	GGT	CAC	ATC	AAA	TTA	ATG	AAC	CCT	CAA	AGA	TCT	ACC	GTA	none	none	TAC
NC_013169	GCC	none	GAC	GAG	TTC	GGC	CAC	ATC	AAG	CTG	ATG	AAC	CCG	CAG	CGC	TCC	ACC	GTG	TGG	none	TAC
NC_012522	GCC	TGC	GAC	GAG	TTC	GGC	CAC	ATC	AAG	CTG	ATG	AAC	CCG	CAG	CGC	TCG	ACC	GTC	none	none	TAC
NC_014654	GCT	none	GAT	GAA	TTT	GGT	CAT	ATT	AAA	TTA	ATG	AAT	CCA	CAA	AGA	TCT	ACT	GTT	none	none	TAC
NC_016797	GCC	TGC	GAC	GAA	TTC	GGC	CAC	ATC	AAG	CTG	ATG	AAC	CCG	CAG	CGC	TCG	ACC	GTC	TGG	none	TAT
NC_014652	GCA	TGC	GAC	GAG	TTC	GGC	CAT	ATT	AAA	CTT	ATG	AAC	CCA	CAG	AGA	TCA	ACA	GTT	none	none	TAC
NC_016799	GCC	none	GAC	GAG	TTC	GGC	CAC	ATC	AAG	CTC	ATG	AAC	CCA	CAG	CGC	TCC	ACC	GTC	none	none	TAC
NC_013165	GCC	TGC	GAC	GAG	TTC	GGC	CAC	ATC	AAG	CTG	ATG	AAC	CCC	CAG	CGC	TCC	ACC	GTC	none	none	TAC
NC_014650	GCG	TGC	GAC	GAA	TTC	GGC	CAT	ATC	AAA	CTG	none	AAC	CCG	CAA	CGC	TCG	ACG	GTC	TGG	none	TAC
NC_013166	GCC	TGC	GAC	GAA	TTC	GGC	CAC	ATC	AAA	CTG	ATG	AAC	CCA	CAG	CGT	TCA	ACC	GTT	none	none	TAC
NC_000868	GCC	none	GAC	GAG	TTC	GGA	CAC	ATA	AAG	CTC	none	AAC	CCA	CAG	AGG	AGC	ACC	GTT	none	none	TAC
NC_012526	GCC	TGC	GAC	GAG	TTC	GGC	CAC	ATC	AAG	CTG	ATG	AAC	CCC	CAG	CGC	AGC	ACC	GTG	none	none	TAC
NC_014659	GCC	TGT	GAC	GAG	TTC	GGC	CAC	ATC	AAG	CTG	ATG	AAC	CCG	CAG	CGC	TCG	ACC	GTC	none	none	TAC
NC_013665	GCC	TGC	GAC	GAG	TTC	GGC	CAC	ATC	AAG	CTG	ATG	AAC	CCC	CAG	CGC	TCC	ACC	GTG	none	none	TAC
NC_007484	GCC	TGC	GAT	GAA	TTC	GGC	CAC	ATC	AAG	CTG	ATG	AAC	CCC	CAG	CGG	TCC	ACC	GTG	none	none	TAC
NC_007481	GCA	TGT	GAC	GAA	TTC	GGC	CAC	ATT	AAA	CTT	ATG	AAC	CCA	CAA	CGT	AGC	ACC	GTA	none	none	TAC
NC_007482	GCC	none	GAC	GAA	TTT	GGC	none	ATT	AAA	TTA	none	AAC	CCA	CAA	CGC	AGC	ACC	GTA	none	none	TAC
NC_013131	GCC	TGC	GAC	GAG	TTC	GGC	CAC	ATC	AAG	CTG	ATG	AAC	CCG	CAG	CGC	TCC	ACC	GTC	TGG	none	TAC
NC_013132	GCT	TGT	GAC	GAA	TTC	GGT	CAC	ATC	AAA	CTG	ATG	AAC	CCG	CAG	CGT	TCC	ACC	GTA	none	none	TAC
NC_016768	GCC	TGC	GAC	GAG	TTC	GGC	CAC	ATC	AAG	CTG	ATG	AAC	CCG	CAG	CGC	TCG	ACC	GTG	TGG	none	TAC
NC_014622	GCG	TGC	GAC	GAA	TTC	GGC	CAC	ATT	AAA	CTG	ATG	AAC	CCG	CAG	CGT	TCC	ACG	GTG	none	none	TAC
NC_014624	GCC	TGC	GAC	GAG	TTC	GGC	CAC	ATC	AAG	CTG	ATG	AAC	CCC	CAG	CGC	TCC	ACC	GTC	none	none	TAC
NC_014623	GCC	TGC	GAC	GAG	TTC	GGC	CAC	ATC	AAG	CTG	ATG	AAC	CCC	CAG	CGC	TCC	ACC	GTG	TGG	none	TAC
NC_012559	GCC	TGC	GAC	GAA	TTC	GGC	CAC	ATC	AAG	CTC	ATG	AAC	CCG	CAG	CGC	TCG	ACC	GTG	none	none	TAC
NC_014625	GCC	none	GAC	GAA	TTC	GGC	CAC	ATC	AAG	CTG	ATG	AAC	CCC	CAA	CGC	TCG	ACC	GTC	none	none	TAT
NC_016771	GCA	TGC	GAC	GAA	TTC	GGT	CAC	ATT	AAA	TTA	ATG	AAC	CCA	CAA	CGT	TCT	ACA	GTA	none	none	TAC
NC_016778	GCC	TGC	GAC	GAA	TTC	GGC	CAC	ATC	AAG	CTG	ATG	AAC	CCG	CAG	CGC	TCG	ACC	GTC	TGG	none	TAT
NC_007880	GCT	TGC	GAT	GAA	TTC	GGT	CAC	ATC	AAA	CTT	ATG	AAT	CCA	CAA	CGT	TCA	ACT	GTT	TGG	none	TAT
NC_016777	GCC	TGC	GAC	GAA	TTC	GGC	CAT	ATC	AAG	CTC	ATG	AAC	CCG	CAG	CGC	TCC	ACC	GTG	none	none	TAT
NC_016779	GCA	TGC	GAC	GAA	TTC	GGT	CAC	ATC	AAA	TTA	ATG	AAC	CCA	CAA	CGT	TCT	ACA	GTA	TGG	none	TAC
NC_016776	GCC	TGC	GAC	GAA	TTC	GGC	CAC	ATC	AAG	CTG	ATG	AAC	CCG	CAG	CGT	AGC	ACC	GTG	TGG	none	TAC
NC_014632	GCT	none	GAC	GAA	TTC	GGA	CAC	ATC	AAA	CTT	ATG	AAC	CCT	CAG	AGA	TCT	ACT	GTA	none	none	TAC
NC_016775	GCC	TGC	GAC	GAA	TTC	GGC	CAT	ATC	AAG	CTC	ATG	AAC	CCG	CAG	CGC	TCC	ACC	GTG	none	none	TAT
NC_014638	GCC	TGC	GAC	GAG	TTC	GGC	CAC	ATC	AAG	CTG	ATG	AAC	CCG	CAG	CGC	TCC	ACC	GTC	TGG	none	TAC
NC_014639	GCG	none	GAC	GAA	TTC	GGC	CAC	ATC	AAA	CTT	ATG	AAC	CCG	CAG	CGC	AGC	ACG	GTC	none	none	TAC
NC_012578	GCG	TGT	GAC	GAA	TTC	GGT	CAC	ATC	AAA	CTG	ATG	AAC	CCA	CAA	CGT	TCT	ACC	GTG	TGG	none	TAC
NC_009342	GCA	none	GAC	GAG	TTC	GGC	CAC	ATC	AAG	CTC	ATG	AAC	CCA	CAG	CGC	TCC	ACC	GTC	none	none	TAC
NC_016745	GCC	TGC	GAC	GAA	TTC	GGC	CAC	ATC	AAG	CTG	ATG	AAC	CCC	CAG	CGC	TCC	ACC	GTG	none	none	TAC
NC_009348	GCC	TGC	GAC	GAG	TTC	GGC	CAC	ATC	AAG	CTG	ATG	AAC	CCG	CAG	CGC	TCC	ACC	GTG	TGG	none	TAC
NC_007899	GCT	none	GAT	GAA	none	GGA	CAT	ATT	AAG	TTA	ATG	none	CCT	CAA	CGT	TCT	ACA	GTT	none	none	TAT
NC_006370	GCA	TGT	GAC	GAA	TTC	GGT	CAC	ATC	AAA	CTA	ATG	AAC	CCA	CAA	CGT	TCT	ACT	GTT	none	none	TAC
NC_006371	GCA	TGT	GAT	GAA	TTC	GGT	CAC	ATT	AAA	TTA	none	AAC	CCA	CAA	CGT	TCT	ACA	GTT	TGG	none	TAC
NC_016749	GCT	TGT	GAC	GAA	TTC	GGT	CAC	ATC	AAA	CTT	none	AAC	CCA	CAA	CGT	TCA	ACA	GTT	none	none	TAC
NC_013118	GCC	TGC	GAC	GAA	TTC	GGC	CAT	ATC	AAG	CTC	ATG	AAC	CCG	CAG	CGC	TCC	ACC	GTG	none	none	TAT
NC_013119	GCC	TGC	GAC	GAA	TTC	GGC	CAC	ATC	AAG	CTG	ATG	AAC	CCG	CAG	CGC	TCG	ACC	GTC	TGG	none	TAT
NC_016751	GCA	TGT	GAC	GAA	TTC	GGT	CAC	ATC	AAA	TTA	ATG	AAC	CCA	CAG	AGA	TCA	ACA	GTT	none	none	TAT
NC_012560	GCC	TGC	GAC	GAG	TTC	GGC	CAC	ATC	AAG	CTG	ATG	AAC	CCG	CAG	CGC	AGC	ACC	GTG	none	none	TAC
NC_013124	GCC	none	GAC	GAG	TTC	GGC	CAC	ATC	AAG	CTC	ATG	AAC	CCG	CAG	CGC	TCG	ACC	GTC	none	none	TAC
NC_009332	GCT	TGT	GAC	GAA	TTC	GGT	CAC	ATC	AAA	CTT	ATG	AAC	CCA	CAA	CGT	TCA	ACT	GTT	TGG	none	TAC
NC_013123	GCT	none	none	GAA	none	GGA	none	ATT	AAA	TTA	none	none	CCT	CAG	CGT	TCT	ACT	GTA	none	none	none
NC_012563	GCT	TGT	GAT	GAA	TTC	GGT	CAT	ATA	AAA	TTA	ATG	AAT	CCA	CAA	AGA	TCT	ACA	GTA	none	none	TAT
NC_009338	GCC	TGT	GAC	GAG	TTC	GGC	CAC	ATC	AAG	CTG	ATG	AAC	CCG	CAG	CGC	TCG	ACC	GTC	TGG	none	TAC
NC_009337	GCC	TGT	GAC	GAA	TTC	GGC	CAC	ATC	AAA	CTC	none	AAC	CCC	CAG	CGC	AGC	ACC	GTC	none	none	TAC
NC_006361	GCC	TGC	GAC	GAG	TTC	GGC	CAC	ATC	AAG	CTG	ATG	AAC	CCG	CAG	CGC	TCG	ACC	GTG	TGG	none	TAC
NC_006360	GCC	none	GAT	GAG	none	GGA	none	ATC	none	CTT	none	none	CCC	CAG	CGC	TCC	ACC	GTT	none	none	TAC
NC_006369	GCT	TGT	GAT	GAA	TTT	GGC	CAC	ATT	none	TTA	none	AAC	CCT	CAA	CGC	TCT	ACC	GTT	none	none	TAT
NC_006368	GCT	TGT	GAT	GAA	TTC	GGC	CAC	ATT	none	TTA	none	AAC	CCT	CAA	CGC	TCT	ACC	GTT	none	none	TAT
NC_014618	GCG	TGC	GAC	GAG	TTC	GGC	CAC	ATC	AAA	CTG	ATG	AAC	CCG	CAG	CGC	TCC	ACC	GTG	TGG	none	TAC
NC_014616	GCC	TGC	GAC	GAG	TTC	GGC	CAC	ATC	AAG	CTC	ATG	AAC	CCG	CAG	CGC	TCC	ACC	GTC	none	none	TAC
NC_014614	GCT	TGT	GAC	GAA	TTC	GGA	CAC	ATC	AAA	CTT	ATG	AAC	CCA	CAA	AGA	TCT	ACT	GTA	none	none	TAC
NC_010400	GCA	TGT	GAC	GAA	TTC	GGT	CAC	ATC	AAA	TTA	ATG	AAC	CCA	CAA	CGT	TCT	ACT	GTT	none	none	TAC
NC_009328	GCG	TGC	GAC	GAA	TTC	GGC	none	ATC	AAA	CTC	ATG	AAC	CCG	CAA	CGC	TCG	ACG	GTC	TGG	none	TAC
NC_012590	GCC	TGT	GAC	GAG	TTC	GGC	CAC	ATC	AAG	CTG	ATG	AAC	CCG	CAG	CGC	TCC	ACC	GTC	none	none	TAC
NC_007493	GCC	TGT	GAC	GAG	TTC	GGC	CAC	ATC	AAG	CTG	ATG	AAC	CCG	CAG	CGC	TCG	ACC	GTG	none	none	TAC
NC_006396	GCC	none	GAC	GAG	TTC	GGC	CAC	ATC	AAG	CTC	ATG	AAC	CCG	CAG	CGC	TCG	ACC	GTC	TGG	none	TAC
NC_007492	GCC	TGC	GAC	GAA	TTC	GGC	CAC	ATC	AAG	CTG	ATG	AAC	CCG	CAG	CGC	AGC	ACC	GTG	none	none	TAC
NC_007494	GCC	none	GAC	GAG	TTC	GGC	none	ATC	AAG	CTG	ATG	AAC	CCG	CAG	CGC	TCG	ACC	GTG	none	none	TAT
NC_007498	GCC	TGC	GAC	GAA	TTC	GGC	CAC	ATC	AAG	CTG	ATG	AAC	CCC	CAG	CGC	AGC	ACC	GTC	none	TAG	TAC
NC_010407	GCC	TGT	GAC	GAG	TTC	GGC	CAC	ATC	AAG	CTC	ATG	AAC	CCC	CAG	CGC	TCG	ACC	GTC	none	none	TAC
NC_000853	GCG	TGT	GAC	GAA	TTC	GGA	CAC	ATC	AAG	CTC	none	AAC	CCC	CAG	AGA	TCC	ACG	GTG	none	none	TAC
NC_000854	GCC	none	GAC	GAG	TTC	GGC	CAC	ATA	AAG	CTG	none	AAC	CCC	CAG	AGG	AGC	ACC	GTG	none	none	TAC
NC_005773	GCC	TGC	GAC	GAA	TTC	GGC	CAC	ATC	AAG	CTG	ATG	AAC	CCG	CAG	CGC	TCG	ACC	GTC	TGG	none	TAC
NC_010410	GCA	TGT	GAC	GAA	TTC	GGT	CAC	ATC	AAA	CTT	ATG	AAC	CCA	CAA	CGT	TCT	ACT	GTT	TGG	none	TAC
NC_012587	GCC	TGC	GAC	GAA	TTC	GGC	CAC	ATC	AAG	CTC	ATG	AAC	CCG	CAG	CGC	TCG	ACC	GTC	TGG	none	TAC
NC_012588	GCT	none	GAT	GAA	TTC	GGT	CAC	ATA	AAA	TTA	ATG	AAC	CCA	CAA	AGA	AGT	ACT	GTT	none	none	TAC
NC_012589	GCT	TGC	GAT	GAG	TTC	GGT	CAT	ATA	AAG	TTA	ATG	AAC	CCA	CAA	AGG	AGT	ACT	GTT	none	none	TAC
NC_012580	GCG	none	GAT	GAA	TTC	GGC	CAC	ATC	AAA	CTG	ATG	AAC	CCG	CAA	CGC	AGC	ACC	GTG	TGG	none	TAC
NC_012581	GCA	TGC	GAC	GAA	TTC	GGT	CAC	ATT	AAA	TTA	ATG	AAC	CCA	CAA	CGT	TCT	ACA	GTA	TGG	none	TAC
NC_013642	GCG	TGT	GAC	GAA	TTC	GGA	CAC	ATC	AAG	CTC	ATG	AAC	CCC	CAG	AGA	TCC	ACG	GTG	none	none	TAC
NC_013209	GCC	TGC	GAC	GAA	TTC	GGC	CAC	ATC	AAG	CTG	none	AAC	CCG	CAG	CGC	TCC	ACC	GTG	none	none	TAC
NC_007404	GCC	none	GAC	GAA	TTC	GGC	CAC	ATC	AAG	CTC	ATG	AAC	CCG	CAG	CGC	TCG	ACC	GTC	none	none	TAC
NC_007406	GCC	TGC	GAC	GAG	TTC	GGC	CAC	ATC	AAG	CTG	ATG	AAC	CCG	CAG	CGC	TCG	ACC	GTG	TGG	none	TAC
NC_006322	GCG	TGC	GAC	GAA	TTC	GGC	CAC	ATC	AAA	CTG	ATG	AAC	CCG	CAG	CGC	AGC	ACG	GTC	none	none	TAC
NC_012483	GCC	TGC	GAC	GAG	TTT	GGC	CAC	ATT	AAG	CTG	ATG	AAC	CCG	CAG	CGC	TCG	ACG	GTG	none	none	TAC
NC_016832	GCG	TGC	GAC	GAA	TTC	GGC	CAC	ATC	AAA	CTG	ATG	AAC	CCG	CAG	CGC	TCC	ACC	GTG	TGG	none	TAC
NC_016831	GCG	TGC	GAC	GAA	TTC	GGC	CAC	ATC	AAA	CTG	ATG	AAC	CCG	CAG	CGC	TCC	ACC	GTG	TGG	none	TAC
NC_013202	GCC	TGT	GAC	GAG	TTC	GGC	CAC	ATC	AAG	CTC	ATG	AAC	CCC	CAG	CGC	TCG	ACC	GTC	TGG	none	TAC
NC_016830	GCC	TGC	GAC	GAA	TTC	GGC	CAC	ATC	AAG	CTG	ATG	AAC	CCG	CAG	CGC	AGC	ACC	GTG	none	none	TAC
NC_012489	GCC	TGC	GAC	GAA	TTC	GGC	CAC	ATC	AAG	CTC	ATG	AAC	CCG	CAG	CGC	TCG	ACG	GTG	none	none	TAC
NC_013203	GCT	TGC	GAC	GAG	TTC	GGT	CAC	ATT	AAG	CTT	ATG	AAC	CCA	CAG	CGT	TCT	ACC	GTT	none	none	TAC
NC_013204	GCC	TGC	GAC	GAG	TTC	GGC	CAC	ATC	AAG	CTG	ATG	AAC	CCC	CAG	CGC	TCC	ACC	GTG	TGG	none	TAC
NC_012488	GCT	TGC	GAC	GAA	TTC	GGT	CAC	ATC	AAA	CTT	ATG	AAC	CCA	CAA	CGT	TCT	ACA	GTA	none	none	TAC
NC_013205	GCG	TGC	GAC	GAG	TTC	GGC	CAC	ATC	AAG	CTC	ATG	AAC	CCG	CAG	CGC	TCG	ACG	GTG	none	none	TAC
NC_016829	GCA	none	GAT	GAA	TTC	GGA	CAC	ATT	AAA	TTA	ATG	AAC	CCA	CAA	AGA	TCA	ACA	GTT	none	none	TAC
NC_016826	GCT	TGT	GAC	GAA	TTC	GGT	CAC	ATC	AAA	CTT	ATG	AAC	CCA	CAA	CGT	TCA	ACA	GTT	none	none	TAC
NC_003272	GCT	TGT	GAT	GAA	TTT	GGT	CAC	ATC	AAA	TTA	ATG	AAC	CCC	CAA	CGC	TCT	ACC	GTC	TGG	none	TAT
NC_012491	GCG	TGC	GAC	GAA	TTC	GGC	CAC	ATC	AAA	CTG	ATG	AAC	CCG	CAA	CGC	TCC	ACG	GTA	none	none	TAC
NC_012490	GCC	TGT	GAC	GAG	TTC	GGC	CAC	ATC	AAG	CTC	ATG	AAC	CCG	CAG	CGC	TCC	ACC	GTC	none	none	TAC
NC_016822	GCG	TGC	GAC	GAA	TTC	GGC	CAC	ATC	AAA	CTG	ATG	AAC	CCG	CAG	CGT	TCC	ACC	GTG	TGG	none	TAC
NC_016816	GCG	none	GAC	GAA	TTC	GGC	CAC	ATC	AAA	CTG	ATG	AAC	CCG	CAG	CGC	AGC	ACC	GTG	none	none	TAC
NC_006348	GCG	TGC	GAC	GAG	TTC	GGC	CAC	ATC	AAG	CTC	ATG	AAC	CCG	CAG	CGC	TCG	ACG	GTG	TGG	none	TAC
NC_006347	GCC	TGC	GAC	GAA	TTC	GGC	CAC	ATC	AAG	CTG	ATG	AAC	CCG	CAG	CGT	AGC	ACC	GTG	TGG	none	TAC
NC_006349	GCG	TGC	GAC	GAG	TTC	GGC	CAC	ATC	AAG	CTC	ATG	AAC	CCG	CAG	CGC	TCG	ACG	GTG	none	none	TAC
NC_016818	GCG	TGC	GAC	GAA	TTC	GGC	CAC	ATC	AAA	CTG	ATG	AAC	CCG	CAG	CGT	AGC	ACC	GTG	none	none	TAC
NC_016812	GCC	TGC	GAC	GAG	TTC	GGC	CAC	ATC	AAG	CTC	ATG	AAC	CCG	CAG	CGC	TCG	ACC	GTC	none	none	TAC
NC_016811	GCT	TGC	GAT	GAA	TTT	GGC	CAC	ATT	AAA	TTA	ATG	AAT	CCT	CAA	CGC	TCT	ACC	GTT	none	none	TAT
NC_016810	GCG	TGC	GAC	GAA	TTC	GGC	CAC	ATC	AAA	CTG	ATG	AAC	CCG	CAG	CGC	TCC	ACC	GTG	TGG	none	TAC
NC_016803	GCC	TGC	GAC	GAG	TTC	GGC	CAC	ATC	AAG	CTG	ATG	AAC	CCC	CAG	CGC	TCC	ACC	GTC	TGG	none	TAC
NC_016804	GCC	TGC	GAC	GAG	TTC	GGC	CAC	ATC	AAG	CTG	ATG	AAC	CCG	CAG	CGC	TCG	ACC	GTG	TGG	none	TAC
NC_016805	GCT	none	GAT	GAA	TTC	GGT	none	ATT	AAG	TTG	ATG	AAC	CCA	CAA	CGT	TCA	ACA	GTT	TGG	none	TAC
NC_016807	GCG	TGT	GAC	GAA	TTT	GGT	CAC	ATT	AAG	CTC	none	AAC	CCG	CAA	CGC	AGT	ACC	GTG	none	none	TAC
NC_016808	GCG	none	GAT	GAA	TTC	GGT	CAC	ATT	AAA	TTA	ATG	AAC	CCA	CAA	CGT	TCA	ACC	GTG	none	none	TAC
NC_016809	GCA	TGT	GAT	GAA	TTC	GGT	CAC	ATC	AAA	TTA	ATG	AAC	CCA	CAA	CGT	TCT	ACT	GTG	none	none	TAC
NC_006351	GCG	TGT	GAC	GAG	TTC	GGC	CAC	ATC	AAG	CTC	ATG	AAC	CCG	CAG	CGC	TCG	ACG	GTG	none	none	TAC
NC_006350	GCG	TGC	GAC	GAG	TTC	GGC	CAC	ATC	AAG	CTC	ATG	AAC	CCG	CAG	CGC	TCG	ACG	GTG	none	none	TAC
NC_011498	GCG	TGC	GAT	GAA	TTT	GGC	CAC	ATC	AAA	TTA	none	AAC	CCC	CAG	CGC	AGC	ACC	GTG	none	none	TAC
NC_016800	GCC	none	GAC	GAG	TTC	GGC	CAC	ATC	AAG	CTC	ATG	AAC	CCA	CAG	CGC	TCC	ACC	GTC	none	none	TAC
NC_016802	GCC	TGT	GAC	GAG	TTC	GGC	CAC	ATC	AAG	CTC	ATG	AAC	CCA	CAG	CGC	TCC	ACC	GTC	none	none	TAC
NC_016801	GCC	none	GAC	GAG	TTC	GGC	CAC	ATC	AAG	CTC	ATG	AAC	CCA	CAG	CGC	TCC	ACC	GTC	none	none	TAC
NC_014166	GCA	TGT	GAT	GAA	TTC	GGT	CAC	ATT	AAA	TTA	ATG	AAT	CCA	CAA	AGA	TCA	ACT	GTT	none	none	TAT
NC_015214	GCT	TGT	GAC	GAA	TTC	GGT	CAC	ATC	AAG	CTT	ATG	AAC	CCA	CAA	CGT	TCA	ACT	GTT	none	none	TAC
NC_014169	GCC	TGC	GAC	GAG	TTC	GGC	CAC	ATC	AAG	CTC	ATG	AAC	CCG	CAG	CGC	TCC	ACC	GTC	none	none	TAC
NC_014168	GCC	TGT	GAC	GAG	TTC	GGC	CAC	ATC	AAG	CTC	ATG	AAC	CCC	CAG	CGC	TCC	ACC	GTC	TGG	none	TAC
NC_015215	GCT	none	GAC	GAA	TTC	GGT	CAC	ATC	AAA	CTT	ATG	AAC	CCA	CAA	CGT	TCA	ACA	GTT	none	none	TAC
NC_014165	GCC	TGT	GAC	GAG	TTC	GGC	CAC	ATC	AAG	CTC	ATG	AAC	CCG	CAG	CGG	TCG	ACC	GTC	none	none	TAC
NC_015222	GCC	TGC	GAC	GAA	TTC	GGC	CAT	ATC	AAA	CTG	ATG	AAC	CCG	CAG	CGC	TCC	ACC	GTG	none	none	TAC
NC_015224	GCC	TGC	GAC	GAA	TTC	GGC	CAC	ATC	AAA	CTG	ATG	AAC	CCG	CAG	CGC	AGC	ACC	GTG	TGG	none	TAC
NC_007432	GCT	TGC	GAT	GAA	TTC	GGT	CAC	ATC	AAA	CTT	ATG	AAC	CCA	CAA	CGT	TCA	ACA	GTT	TGG	none	TAC
NC_014171	GCA	none	GAC	GAA	TTC	GGT	CAC	ATC	AAA	TTA	ATG	AAC	CCA	CAA	CGT	TCT	ACA	GTA	TGG	none	TAC
NC_007435	GCG	TGC	GAC	GAG	TTC	GGC	CAC	ATC	AAG	CTG	ATG	AAC	CCG	CAG	CGC	TCG	ACG	GTG	none	none	TAC
NC_004088	GCG	none	GAC	GAA	TTC	GGC	CAC	ATC	AAA	CTG	ATG	AAC	CCG	CAG	CGT	AGC	ACC	GTG	none	none	TAC
NC_007434	GCG	TGC	GAC	GAG	TTC	GGC	CAC	ATC	AAG	CTC	ATG	AAC	CCG	CAG	AGG	TCG	ACG	GTG	none	none	TAC
NC_014562	GCG	none	GAC	GAA	TTC	GGC	CAC	ATC	AAA	CTG	ATG	AAC	CCG	CAG	CGT	AGC	ACC	GTG	none	none	TAC
NC_014560	GCG	TGC	GAT	GAA	TTT	GGC	none	ATC	AAA	TTA	none	AAC	CCC	CAA	CGC	AGC	ACC	GTG	none	none	TAC
NC_014148	GCC	TGC	GAT	GAA	TTC	GGC	CAC	ATC	AAG	CTG	ATG	AAC	CCC	CAG	CGC	TCG	ACC	GTC	none	none	TAC
NC_014147	GCC	none	GAC	GAA	TTC	GGT	CAT	ATC	AAA	TTG	none	AAC	CCA	CAA	CGT	TCA	ACC	GTT	none	none	TAT
NC_006300	GCG	none	GAC	GAA	TTC	GGT	CAC	ATC	AAA	TTA	ATG	AAC	CCG	CAA	CGT	TCA	ACC	GTG	TGG	none	TAC
NC_007429	GCT	TGT	GAT	GAA	none	GGA	CAT	ATT	AAA	TTA	none	none	CCT	none	CGT	TCT	ACA	GTT	none	none	TAC
NC_005824	GCG	none	none	none	TTT	GGA	none	ATT	AAG	TTA	none	none	CCT	CAG	AGA	TCT	ACG	GTG	none	none	none
NC_007426	GCC	none	GAC	GAG	TTC	GGC	CAC	ATC	AAG	CTC	ATG	AAC	CCG	CAG	CGC	TCG	ACC	GTC	TGG	none	TAC
NC_005823	GCG	TGT	GAC	GAA	TTT	GGA	CAT	ATT	AAA	TTA	ATG	AAC	CCT	CAG	AGA	TCT	ACC	GTT	none	none	TAT
NC_014555	GCG	TGT	GAT	GAA	TTT	GGC	CAT	ATC	AAA	TTA	ATG	AAC	CCT	CAG	CGC	AGC	ACC	GTG	none	none	TAC
NC_014551	GCG	TGC	GAC	GAA	TTC	GGC	CAC	ATC	AAA	CTG	ATG	AAC	CCG	CAG	CGC	AGC	ACG	GTC	none	none	TAC
NC_014552	GCT	none	GAC	GAA	TTC	GGT	CAC	ATT	AAA	CTT	none	AAC	CCT	CAA	CGT	TCA	ACA	GTT	none	none	TAC
NC_014554	GCT	none	GAC	GAA	TTC	GGT	CAT	ATC	AAG	TTA	ATG	AAC	CCA	CAA	CGG	TCA	ACG	GTT	none	none	TAC
NC_014550	GCC	none	GAC	GAG	TTC	GGC	CAC	ATC	AAG	CTG	ATG	AAC	CCG	CAG	CGC	TCC	ACC	GTG	TGG	none	TAC
NC_014158	GCC	TGC	GAC	GAG	TTC	GGC	CAC	ATC	AAG	CTG	ATG	AAC	CCG	CAG	CGC	TCG	ACC	GTG	TGG	none	TAC
NC_013595	GCC	TGC	GAC	GAG	TTC	GGC	CAC	ATC	AAG	CTG	ATG	AAC	CCC	CAG	CGC	TCC	ACC	GTC	TGG	none	TAC
NC_013592	GCG	TGC	GAC	GAA	TTC	GGC	CAC	ATC	AAA	CTG	ATG	AAC	CCG	CAG	CGT	AGC	ACC	GTG	none	none	TAC
NC_004061	GCT	none	GAT	GAA	none	GGT	none	ATT	AAA	TTA	ATG	AAT	CCT	CAA	CGT	TCT	ACT	GTT	none	none	none
NC_014153	GCC	TGC	GAC	GAA	TTC	GGC	CAC	ATC	AAG	CTG	ATG	AAC	CCC	CAG	CGC	AGC	ACC	GTG	TGG	none	TAC
NC_014152	GCC	TGC	GAC	GAA	TTC	GGC	CAC	ATC	AAG	CTG	ATG	AAC	CCC	CAG	CGG	TCC	ACC	GTG	none	none	TAC
NC_014151	GCG	none	GAC	GAG	TTC	GGC	CAC	ATC	AAG	CTG	ATG	AAC	CCG	CAG	CGC	TCG	ACG	GTC	TGG	none	TAC
NC_014150	GCT	TGT	GAC	GAA	TTC	GGT	CAC	ATA	AAA	CTT	ATG	AAT	CCT	CAG	AGA	TCT	ACT	GTT	TGG	none	TAT
NC_007413	GCT	TGC	GAT	GAA	TTT	GGT	CAC	ATC	AAA	TTA	ATG	AAC	CCC	CAA	CGC	TCT	ACC	GTA	none	none	TAT
NC_005810	GCG	none	GAC	GAA	TTC	GGC	CAC	ATC	AAA	CTG	ATG	AAC	CCG	CAG	CGT	AGC	ACC	GTG	none	none	TAC
NC_014540	GCG	TGC	GAC	GAA	TTC	GGC	CAC	ATC	AAG	CTG	ATG	AAC	CCG	CAG	CGC	TCG	ACG	GTG	TGG	none	TAC
NC_004070	GCT	TGC	GAC	GAA	TTC	GGT	CAC	ATC	AAA	CTT	ATG	AAC	CCA	CAA	CGT	TCA	ACT	GTT	TGG	none	TAC
NC_014541	GCC	TGT	GAC	GAA	TTC	GGC	CAC	ATC	AAG	CTG	ATG	AAC	CCG	CAG	CGC	TCC	ACC	GTG	none	none	TAC
NC_003295	GCC	TGT	GAC	GAG	TTC	GGC	CAC	ATC	AAG	CTG	ATG	AAC	CCG	CAG	CGC	TCG	ACC	GTG	none	none	TAC
NC_015660	GCG	TGC	GAC	GAA	TTC	GGC	CAT	ATC	AAA	CTG	none	AAC	CCG	CAG	CGC	TCG	ACG	GTC	TGG	none	TAC
NC_015662	GCA	TGC	GAT	GAA	TTC	GGT	none	ATT	none	TTA	none	AAT	CCT	none	CGT	TCT	ACA	GTT	none	none	TAC
NC_015663	GCG	TGC	GAC	GAA	TTC	GGC	CAC	ATC	AAA	CTG	ATG	AAC	CCG	CAG	CGC	TCC	ACC	GTG	TGG	none	TAC
NC_009708	GCC	none	GAC	GAA	TTC	GGC	CAC	ATC	AAA	CTG	ATG	AAC	CCG	CAG	CGT	AGC	ACC	GTG	none	none	TAC
NC_008536	GCC	TGC	GAC	GAA	TTC	GGC	CAC	ATC	AAG	CTC	ATG	AAC	CCC	CAG	CGC	AGC	ACC	GTG	TGG	none	TAC
NC_009707	GCT	TGT	GAT	GAA	TTT	GGC	CAT	ATT	AAA	CTT	none	AAT	CCT	CAA	CGC	AGC	ACT	GTA	none	none	TAT
NC_009706	GCA	TGT	GAT	GAA	TTT	GGA	CAT	ATA	AAA	TTA	ATG	AAT	CCT	CAG	AGA	TCC	ACT	GTA	none	none	TAT
NC_014121	GCG	TGC	GAC	GAA	TTC	GGC	CAC	ATC	AAA	CTG	ATG	AAC	CCG	CAG	CGC	TCC	ACC	GTG	TGG	none	TAC
NC_014125	GCC	TGT	GAT	GAA	TTC	GGC	CAC	ATT	AAA	TTA	ATG	AAC	CCT	CAA	CGC	TCT	ACC	GTT	TGG	none	TAT
NC_008531	GCT	none	GAT	GAA	TTC	GGT	none	ATT	AAG	TTG	ATG	AAC	CCA	CAA	CGT	TCA	ACA	GTT	TGG	none	TAT
NC_015259	GCC	TGC	GAC	GAG	TTC	GGC	CAC	ATC	AAG	CTG	ATG	AAC	CCG	CAG	CGC	TCG	ACC	GTC	none	none	TAC
NC_008530	GCT	none	GAC	GAA	TTC	GGT	CAC	ATC	AAG	CTT	ATG	AAC	CCA	CAA	CGT	TCA	ACT	GTT	none	none	TAC
NC_008533	GCT	none	GAC	GAA	TTC	GGT	CAC	ATC	AAA	CTT	ATG	AAC	CCA	CAA	CGT	TCA	ACA	GTT	TGG	none	TAC
NC_008532	GCT	none	GAC	GAA	TTC	GGT	CAC	ATC	AAA	CTT	none	AAC	CCA	CAA	CGT	TCA	ACA	GTT	none	none	TAC
NC_009073	GCC	TGC	GAC	GAG	TTC	GGC	CAC	ATC	AAG	CTC	none	AAC	CCC	CAG	AGG	TCC	ACC	GTG	none	none	TAC
NC_010830	GCT	none	GAT	GAA	TTC	GGC	CAC	ATA	AAA	TTA	none	AAT	CCT	CAA	AGA	TCT	ACA	GTA	TGG	none	TAC
NC_010831	GCC	TGC	GAC	GAA	TTC	GGC	CAC	ATC	AAA	CTG	ATG	AAC	CCG	CAG	CGC	AGC	ACC	GTC	none	none	TAC
NC_009075	GCG	TGC	GAC	GAG	TTC	GGC	CAC	ATC	AAG	CTC	ATG	AAC	CCG	CAG	CGC	TCG	ACG	GTG	none	none	TAC
NC_009074	GCG	TGC	GAC	GAG	TTC	GGC	CAC	ATC	AAG	CTC	ATG	AAC	CCG	CAG	CGC	TCG	ACG	GTG	TGG	none	TAC
NC_011004	GCC	TGC	GAC	GAA	TTC	GGC	CAC	ATC	AAG	CTG	ATG	AAC	CCG	CAG	CGC	TCG	ACC	GTG	none	none	TAC
NC_011002	GCG	TGC	GAC	GAA	TTC	GGC	CAC	ATC	AAG	CTG	ATG	AAC	CCG	CAG	CGC	TCG	ACG	GTG	none	none	TAC
NC_011000	GCG	TGC	GAC	GAA	TTC	GGC	CAC	ATC	AAG	CTG	ATG	AAC	CCG	CAG	CGC	TCG	ACG	GTG	none	none	TAC
NC_011001	GCG	TGT	GAC	GAA	TTC	GGC	CAC	ATC	AAG	CTG	ATG	AAC	CCG	CAG	CGC	TCG	ACG	GTG	none	none	TAC
NC_015656	GCC	TGC	GAC	GAG	TTC	GGC	CAC	ATC	AAG	CTG	ATG	AAC	CCG	CAG	CGC	TCG	ACC	GTC	none	none	TAC
NC_008526	GCC	none	GAT	GAA	TTC	GGC	CAT	ATC	AAG	TTG	ATG	AAC	CCG	CAA	CGC	TCC	ACC	GTT	none	none	TAT
NC_008525	GCT	none	GAC	GAA	TTC	GGT	CAT	ATC	AAG	CTT	none	AAC	CCA	CAA	CGT	TCA	ACA	GTT	TGG	none	TAC
NC_008529	GCC	none	GAC	GAA	TTC	GGC	CAC	ATC	AAG	CTG	ATG	AAC	CCG	CAG	CGG	TCC	ACC	GTC	none	none	TAC
NC_008528	GCC	none	GAT	GAA	TTT	GGC	CAT	ATC	AAG	TTG	none	AAC	CCG	CAG	CGT	TCT	ACC	GTT	none	none	TAT
NC_008527	GCT	none	GAC	GAA	TTC	GGT	CAC	ATC	AAA	CTT	ATG	AAC	CCA	CAA	CGT	TCA	ACT	GTT	none	none	TAC
NC_014136	GCT	none	GAT	GAA	TTC	GGT	CAT	ATT	AAG	TTG	ATG	AAC	CCA	CAA	CGT	TCA	ACA	GTT	none	none	TAT
NC_012004	GCA	TGC	GAC	GAA	TTC	GGT	none	ATC	AAA	TTA	ATG	AAC	CCA	CAA	CGT	TCA	ACA	GTT	none	none	TAC
NC_010843	GCC	none	GAT	none	none	GGA	none	ATT	AAA	TTA	none	AAT	CCA	none	AGA	TCA	ACC	GTG	none	none	TAT
NC_010842	GCA	none	GAC	GAA	TTT	GGA	CAT	ATC	AAA	CTC	none	AAT	CCA	CAA	CGT	TCC	ACA	GTG	none	none	TAC
NC_010845	GCC	none	GAC	none	none	GGA	CAT	ATT	AAA	TTA	none	AAT	CCA	CAA	AGA	TCA	ACC	GTG	none	none	none
NC_014109	GCT	none	GAT	GAA	none	GGA	CAT	ATT	AAA	TTA	ATG	AAC	CCG	CAG	AGA	TCT	ACT	GTT	none	none	TAC
NC_011900	GCT	none	GAC	GAA	TTC	GGT	CAC	ATC	AAA	CTT	ATG	AAC	CCA	CAA	CGT	TCA	ACT	GTT	TGG	none	TAC
NC_008513	GCT	none	GAT	GAA	TTC	GGT	CAC	ATT	AAA	TTA	none	AAT	CCT	none	CGT	TCT	ACT	GTA	TGG	none	none
NC_011901	GCC	TGC	GAC	GAG	TTC	GGC	CAC	ATC	AAG	CTG	ATG	AAC	CCC	CAG	CGC	TCC	ACC	GTG	none	none	TAC
NC_008512	GCA	none	GAT	GAA	TTT	GGA	none	ATT	AAA	TTA	none	AAT	CCT	none	AGA	TCT	ACT	GTA	none	none	TAT
NC_014106	GCT	none	GAC	GAA	TTC	GGT	CAC	ATC	AAG	CTT	ATG	AAC	CCA	CAA	CGT	TCA	ACT	GTT	TGG	none	TAC
NC_008511	GCG	TGC	none	GAA	none	GGA	none	none	AAA	CTA	none	none	CCA	none	none	TCC	ACA	none	TGG	none	TAC
NC_008510	GCG	none	GAC	GAA	TTC	GGA	CAC	ATC	AAA	CTC	none	AAC	CCG	CAG	AGA	TCC	ACC	GTC	none	none	TAC
NC_012039	GCT	TGT	GAT	GAA	TTC	GGT	CAC	ATC	AAA	CTT	ATG	AAT	CCA	CAA	CGC	AGC	ACT	GTA	none	none	TAT
NC_012032	GCC	TGT	GAT	GAG	TTC	GGC	CAC	ATC	AAG	CTG	ATG	AAC	CCG	CAG	CGC	AGC	ACC	GTG	none	none	TAC
NC_011420	GCC	TGC	GAC	GAG	TTC	GGC	CAC	ATC	AAG	CTG	ATG	AAC	CCG	CAG	CGC	AGC	ACC	GTG	none	none	TAC
NC_014103	GCA	none	GAC	GAA	TTC	GGT	CAC	ATC	AAA	TTA	none	AAC	CCA	CAA	CGC	TCA	ACA	GTA	none	none	TAC
NC_014100	GCC	TGT	GAC	GAG	TTC	GGC	CAC	ATC	AAG	CTG	ATG	AAC	CCG	CAG	CGC	TCG	ACC	GTC	none	none	TAC
NC_012034	GCA	TGT	GAC	GAG	TTT	GGC	CAT	ATT	AAA	CTT	ATG	AAC	CCA	CAG	AGA	TCA	ACA	GTT	none	none	TAT
NC_009033	GCT	none	GAC	GAG	TTC	GGT	none	ATA	AAA	TTA	none	AAC	CCA	CAG	AGA	AGC	ACA	GTT	none	none	TAT
NC_011415	GCG	TGC	GAC	GAA	TTC	GGC	CAC	ATC	AAA	CTG	ATG	AAC	CCG	CAG	CGT	TCC	ACC	GTG	TGG	none	TAC
NC_009051	GCG	TGC	GAC	GAG	TTC	GGC	CAC	ATC	AAG	CTC	ATG	AAC	CCG	CAG	CGG	TCG	ACC	GTC	none	none	TAC
NC_009050	GCC	none	GAC	GAG	TTC	GGC	none	ATC	AAG	CTG	ATG	AAC	CCC	CAG	CGC	TCG	ACC	GTG	none	none	none
NC_009053	GCG	none	GAC	GAA	TTC	GGT	CAC	ATC	AAA	TTA	none	AAC	CCG	CAA	CGT	TCA	ACC	GTA	none	none	TAC
NC_009052	GCC	TGT	GAC	GAA	TTC	GGC	CAC	ATC	AAA	CTG	ATG	AAC	CCA	CAA	CGT	AGC	ACC	GTG	TGG	none	TAC
NC_014119	GCG	TGT	GAC	GAA	TTC	GGC	CAC	ATC	AAG	CTG	none	AAC	CCG	CAG	CGC	TCG	ACG	GTG	none	none	TAC
NC_012029	GCC	none	GAC	GAG	TTC	GGC	CAC	ATC	AAG	CTC	ATG	AAC	CCG	CAG	CGC	TCG	ACC	GTC	none	none	TAC
NC_015635	GCC	TGC	GAC	GAG	TTC	GGC	CAC	ATC	AAG	CTG	ATG	AAC	CCG	CAG	CGG	TCC	ACC	GTG	TGG	none	TAC
NC_015633	GCG	none	GAC	GAA	TTC	GGC	CAC	ATC	AAA	CTG	ATG	AAC	CCA	CAA	CGT	TCT	ACC	GTG	none	none	TAC
NC_015634	GCG	TGC	GAC	GAA	TTC	GGC	CAC	ATC	AAA	CTG	ATG	AAC	CCG	CAG	CGC	TCG	ACG	GTC	none	none	TAC
NC_011026	GCC	TGC	GAC	GAA	TTC	GGC	CAC	ATC	AAA	CTC	ATG	AAC	CCG	CAA	CGC	TCG	ACG	GTG	TGG	none	TAC
NC_011027	GCC	TGC	GAC	GAG	TTC	GGC	CAC	ATC	AAG	CTC	ATG	AAC	CCG	CAG	CGC	TCG	ACC	GTC	none	none	TAC
NC_008509	GCG	TGC	none	GAA	none	GGA	none	ATA	none	CTA	none	none	CCA	none	none	TCC	ACA	none	TGG	none	TAC
NC_011025	GCT	none	GAC	GAA	none	GGC	CAC	ATC	AAA	CTA	none	AAC	CCT	CAG	CGT	TCA	ACT	GTT	none	TAA	TAC
NC_008508	GCG	none	GAC	GAA	TTC	GGA	CAC	ATC	AAA	CTC	ATG	AAC	CCG	CAG	AGA	TCC	ACC	GTC	none	none	TAC
NC_015638	GCA	TGT	GAT	GAA	TTC	GGT	CAC	ATT	AAA	TTA	ATG	AAC	CCA	CAA	CGT	TCT	ACA	GTA	TGG	none	TAC
NC_004722	GCA	none	GAC	GAA	TTC	GGT	CAC	ATC	AAA	TTA	ATG	AAC	CCA	CAA	CGT	TCT	ACA	GTA	TGG	none	TAC
NC_015637	GCG	TGT	GAT	GAA	none	GGC	none	ATC	AAA	CTG	ATG	AAC	CCA	CAA	CGC	AGC	ACC	GTG	TGG	none	TAC
NC_009049	GCC	TGC	GAC	GAG	TTC	GGC	CAC	ATC	AAG	CTG	ATG	AAC	CCG	CAG	CGC	TCG	ACC	GTG	TGG	none	TAC
NC_014117	GCG	TGC	GAC	GAA	TTC	GGC	CAC	ATC	AAG	CTG	ATG	AAC	CCG	CAG	CGC	TCG	ACC	GTG	none	none	TAC
NC_014118	GCG	TGC	GAC	GAA	TTC	GGC	CAC	ATC	AAG	CTG	ATG	AAC	CCG	CAG	CGC	TCG	ACG	GTG	none	none	TAC
NC_012026	GCC	TGC	GAC	GAA	none	GGG	CAT	ATC	AAA	TTG	none	AAT	none	CAA	AGG	AGT	ACG	GTG	none	none	none
NC_009012	GCC	TGC	GAC	GAA	TTC	GGA	CAT	ATT	AAA	CTT	ATG	AAC	CCC	CAG	AGA	TCC	ACC	GTG	TGG	none	TAC
NC_015291	GCT	none	GAC	GAA	TTC	GGT	CAC	ATC	AAA	CTT	ATG	AAC	CCA	CAA	CGT	TCA	ACT	GTT	TGG	none	TAC
NC_009749	GCT	none	GAT	GAA	TTC	GGT	CAC	ATC	AAA	CTT	ATG	AAT	CCA	CAA	CGT	TCA	ACT	GTT	TGG	none	TAT
NC_015697	GCT	TGT	GAT	GAA	TTC	GGT	CAC	ATT	AAG	TTA	ATG	AAC	CCA	CAA	CGT	TCA	ACT	GTT	none	none	TAC
NC_015696	GCT	TGC	GAT	GAA	TTC	GGT	CAC	ATC	AAA	TTA	ATG	AAT	CCA	CAA	CGT	TCT	ACT	GTT	none	none	TAT
NC_015690	GCG	TGT	GAC	GAG	TTC	GGC	CAC	ATC	AAG	CTC	ATG	AAC	CCG	CAG	CGC	TCG	ACG	GTG	none	none	TAC
NC_016078	GCC	TGC	GAC	GAA	TTC	GGC	CAC	ATC	AAG	CTC	ATG	AAC	CCC	CAG	CGC	TCG	ACC	GTC	none	none	TAT
NC_016077	GCC	TGC	GAC	GAA	TTC	GGC	CAC	ATC	AAG	CTG	ATG	AAC	CCG	CAG	CGC	TCC	ACC	GTC	none	none	TAC
NC_011916	GCC	TGC	GAC	GAG	TTC	GGC	CAC	ATC	AAG	CTG	ATG	AAC	CCG	CAG	CGC	TCG	ACC	GTC	TGG	none	TAC
NC_002179	GCT	TGT	GAT	GAA	TTC	GGA	CAC	ATA	AAA	TTA	ATG	AAC	CCT	none	CGT	TCT	ACA	GTT	TGG	none	TAT
NC_010805	GCG	TGC	GAC	GAA	TTC	GGC	CAC	ATC	AAG	CTG	ATG	AAC	CCG	CAG	CGC	TCG	ACG	GTG	none	none	TAC
NC_016047	GCG	none	GAC	GAA	TTC	GGC	CAC	ATC	AAA	CTG	ATG	AAC	CCG	CAG	CGC	AGC	ACA	GTC	none	none	TAC
NC_015684	GCG	TGC	GAC	GAG	TTC	GGC	CAC	ATC	AAG	CTC	ATG	AAC	CCG	CAG	CGC	TCG	ACC	GTG	none	none	TAC
NC_016048	GCC	TGC	GAC	GAG	TTC	GGC	CAC	ATC	AAG	CTG	ATG	AAC	CCC	CAG	CGG	TCC	ACC	GTG	none	none	TAC
NC_015687	GCT	TGT	GAT	GAA	TTC	GGA	CAT	ATA	AAA	CTT	ATG	AAT	CCA	CAG	AGA	TCA	ACA	GTT	TGG	none	TAT
NC_003228	GCC	TGC	GAC	GAA	TTC	GGC	CAC	ATC	AAG	CTG	ATG	AAC	CCG	CAG	CGT	AGC	ACC	GTG	TGG	none	TAC
NC_015681	GCC	TGT	GAC	GAA	TTT	GGC	CAC	ATT	AAA	TTA	ATG	AAT	CCT	CAG	CGC	TCT	ACC	GTG	none	none	TAT
NC_016043	GCT	TGT	GAC	GAA	TTC	GGT	none	ATC	AAA	TTA	ATG	AAC	CCT	CAA	CGT	TCT	ACT	GTT	none	none	none
NC_015680	GCC	none	GAC	GAG	TTC	GGC	CAC	ATA	AAG	CTC	ATG	AAC	CCG	CAG	AGG	AGC	ACC	GTC	none	none	TAC
NC_015683	GCC	TGT	GAC	GAG	TTC	GGC	CAC	ATC	AAG	CTC	ATG	AAC	CCC	CAG	CGC	TCC	ACC	GTC	none	none	TAC
NC_015682	GCT	none	GAT	GAA	TTC	GGA	CAT	ATT	AAA	CTT	none	AAT	CCT	CAA	AGA	TCT	ACT	GTT	none	none	TAC
NC_010804	GCG	TGC	GAC	GAA	TTC	GGC	CAC	ATC	AAG	CTG	ATG	AAC	CCG	CAG	CGC	TCG	ACG	GTG	TGG	none	TAC
NC_010803	GCC	TGC	GAC	GAA	TTC	GGC	CAC	ATC	AAA	CTC	ATG	AAC	CCG	CAG	CGC	AGC	ACC	GTC	none	none	TAC
NC_016041	GCT	TGT	GAC	GAA	TTC	GGC	CAC	ATT	AAA	TTA	ATG	AAC	CCA	CAA	CGC	TCA	ACT	GTT	none	none	TAC
NC_010801	GCG	TGC	GAC	GAA	TTC	GGC	CAC	ATC	AAG	CTC	none	AAC	CCG	CAG	CGC	TCG	ACG	GTG	none	none	TAT
NC_009720	GCC	TGC	GAC	GAG	TTC	GGC	CAC	ATC	AAG	CTG	ATG	AAC	CCC	CAG	CGC	TCC	ACC	GTG	none	none	TAC
NC_015277	GCC	TGT	GAT	GAA	TTT	GGC	CAC	ATC	AAA	TTA	none	AAC	CCG	CAG	CGC	AGC	ACC	GTG	TGG	none	TAT
NC_015278	GCC	none	GAC	GAA	TTC	GGT	CAC	ATC	AAA	TTA	none	AAC	CCA	CAA	CGT	TCC	ACC	GTT	none	none	TAC
NC_015275	GCT	TGC	GAC	GAA	TTC	GGT	CAC	ATC	AAA	CTT	ATG	AAC	CCA	CAA	CGT	TCT	ACA	GTA	TGG	none	TAC
NC_015276	GCT	TGT	GAC	GAA	TTC	GGT	CAC	ATC	AAA	TTG	ATG	AAC	CCT	CAA	CGT	TCT	ACT	GTT	none	none	TAC
NC_009727	GCC	TGT	GAT	GAA	TTT	GGC	CAC	ATT	AAA	TTA	ATG	AAT	CCG	CAA	CGC	TCG	ACG	GTG	none	none	TAT
NC_009725	GCG	TGT	GAC	GAA	TTC	GGC	CAC	ATC	AAA	CTG	ATG	AAC	CCG	CAG	CGC	AGC	ACG	GTC	none	none	TAC
NC_003212	GCT	TGT	GAC	GAA	TTC	GGT	CAC	ATC	AAA	CTT	ATG	AAC	CCA	CAA	CGT	TCT	ACA	GTT	none	none	TAC
NC_010816	GCC	TGC	GAC	GAG	TTC	GGC	CAC	ATC	AAG	CTC	ATG	AAC	CCG	CAG	CGC	TCC	ACC	GTC	none	none	TAC
NC_003210	GCA	TGT	GAC	GAA	TTC	GGT	CAC	ATC	AAA	CTT	ATG	AAC	CCA	CAA	CGT	TCT	ACA	GTA	none	none	TAC
NC_015678	GCA	TGC	GAC	GAA	TTC	GGT	CAC	ATC	AAA	TTG	ATG	AAC	CCA	CAA	CGT	TCA	ACT	GTT	none	none	TAC
NC_015677	GCC	TGC	GAC	GAG	TTC	GGC	CAC	ATC	AAG	CTG	ATG	AAC	CCC	CAG	CGC	AGC	ACC	GTG	none	none	TAC
NC_009719	GCG	TGC	GAC	GAA	TTC	GGC	none	ATC	AAG	CTC	ATG	AAC	CCG	CAG	CGC	TCG	ACC	GTC	none	none	TAT
NC_015675	GCC	TGC	GAC	GAG	TTC	GGC	CAC	ATC	AAG	CTG	ATG	AAC	CCG	CAG	CGC	TCG	ACC	GTC	none	none	TAC
NC_015674	GCC	TGT	GAT	GAG	TTT	GGC	CAC	ATC	AAA	TTG	none	none	CCC	CAA	CGC	AGC	ACC	GTG	none	none	none
NC_015673	GCC	none	GAC	GAG	TTC	GGC	CAC	ATC	AAG	CTG	ATG	AAC	CCA	CAG	CGC	TCC	ACC	GTC	none	none	TAC
NC_015672	GCC	TGC	GAT	GAG	TTC	GGC	CAT	ATC	AAA	CTG	ATG	AAT	CCC	CAG	AGA	TCC	ACC	GTT	none	none	TAT
NC_015671	GCG	TGT	GAC	GAG	TTC	GGC	CAC	ATC	AAG	CTG	ATG	AAC	CCG	CAG	CGC	TCG	ACG	GTC	TGG	none	TAC
NC_002162	GCT	none	GAT	GAA	TTC	GGT	CAC	ATT	AAA	TTA	ATG	AAC	CCA	CAA	CGT	TCA	ACA	GTT	none	none	TAT
NC_016052	GCT	none	GAT	GAA	TTT	GGT	CAT	ATC	AAA	TTA	ATG	AAT	CCA	CAA	CGT	TCA	ACT	GTT	none	none	TAT
NC_016050	GCA	TGT	GAT	GAA	TTC	GGT	CAC	ATT	AAA	CTT	ATG	AAT	CCT	CAA	CGT	TCT	ACT	GTT	none	none	TAT
NC_010814	GCC	TGC	GAC	GAG	TTC	GGC	CAC	ATC	AAG	CTG	ATG	AAC	CCG	CAG	CGC	TCC	ACC	GTG	none	none	TAC
NC_016051	GCC	none	GAC	GAG	TTC	GGC	CAC	ATA	AAG	CTC	ATG	AAC	CCG	CAG	AGG	AGC	ACC	GTC	none	none	TAC
NC_002163	GCA	TGT	GAT	GAA	TTT	GGC	CAT	ATC	AAA	CTT	ATG	AAT	CCT	CAG	CGC	AGC	ACT	GTA	none	none	TAT
NC_009004	GCT	none	GAC	GAA	TTC	GGT	CAC	ATC	AAA	CTT	ATG	AAC	CCA	CAA	CGT	TCA	ACT	GTT	TGG	none	TAC
NC_009715	GCG	TGC	GAC	GAG	TTT	GGC	CAC	ATC	AAG	CTC	none	AAC	CCG	CAG	CGC	AGC	ACG	GTC	none	none	TAC
NC_009718	GCA	none	GAC	GAA	TTC	GGT	CAC	ATA	AAA	CTT	ATG	AAC	CCA	CAA	AGA	TCA	ACA	GTT	none	none	TAC
NC_009712	GCC	TGC	GAC	GAG	TTC	GGC	CAC	ATC	AAG	CTC	ATG	AAC	CCG	CAG	CGG	TCG	ACC	GTG	TGG	none	TAC
NC_002570	GCG	TGC	GAT	GAA	TTC	GGC	CAC	ATT	AAA	CTT	ATG	AAC	CCG	CAA	CGT	TCT	ACG	GTC	none	none	TAC
NC_009009	GCT	none	GAC	GAA	TTC	GGT	CAC	ATC	AAA	CTG	ATG	AAC	CCA	CAA	CGC	TCT	ACT	GTT	none	none	TAC
NC_009714	GCG	TGC	GAT	GAA	TTC	GGC	CAC	ATC	AAA	CTT	ATG	AAT	CCG	CAA	CGC	AGC	ACA	GTT	none	none	TAT
NC_009092	GCC	TGT	GAC	GAG	TTC	GGC	CAC	ATC	AAG	CTG	ATG	AAC	CCG	CAG	CGC	AGC	ACC	GTG	none	none	TAC
NC_012469	GCT	none	GAC	GAA	TTC	GGT	CAC	ATC	AAA	CTT	ATG	AAC	CCA	CAA	CGT	TCA	ACT	GTT	none	none	TAC
NC_009091	GCT	none	GAT	GAG	TTT	GGT	CAT	ATT	AAA	TTA	ATG	AAT	CCT	CAA	AGA	TCT	ACT	GTT	TGG	none	TAT
NC_011653	GCA	TGT	GAT	GAA	TTC	GGT	CAC	ATT	AAA	CTT	ATG	AAT	CCA	CAA	AGA	AGT	ACA	GTT	none	none	TAT
NC_008278	GCC	TGC	GAC	GAG	TTC	GGC	CAC	ATC	AAG	CTG	ATG	AAC	CCG	CAG	CGC	TCG	ACC	GTC	none	none	TAC
NC_008277	GCT	none	GAT	GAG	TTT	GGT	none	ATT	AAG	CTT	ATG	AAT	CCT	CAG	AGA	TCT	ACT	GTT	none	none	TAT
NC_016445	GCG	TGT	GAC	GAA	TTC	GGC	CAC	ATC	AAA	CTG	ATG	AAC	CCA	CAA	CGT	TCT	ACC	GTG	none	none	TAC
NC_016446	GCG	none	GAT	GAA	TTC	GGC	CAC	ATC	AAA	CTG	ATG	AAC	CCG	CAA	CGC	AGC	ACC	GTG	none	none	TAC
NC_011658	GCA	none	GAC	GAA	TTC	GGT	CAC	ATC	AAA	TTA	ATG	AAC	CCA	CAA	CGT	TCT	ACA	GTA	none	none	TAC
NC_009089	GCT	TGT	GAT	GAA	TTC	GGT	CAC	ATA	AAA	TTA	ATG	AAT	CCA	CAA	AGA	TCT	ACT	GTT	none	none	TAT
NC_016854	GCG	TGC	GAC	GAA	TTC	GGC	CAC	ATC	AAA	CTG	ATG	AAC	CCG	CAG	CGC	TCC	ACC	GTG	TGG	none	TAC
NC_016857	GCG	TGC	GAC	GAA	TTC	GGC	CAC	ATC	AAA	CTG	ATG	AAC	CCG	CAG	CGC	TCC	ACC	GTG	TGG	none	TAC
NC_016856	GCG	TGC	GAC	GAA	TTC	GGC	CAC	ATC	AAA	CTG	ATG	AAC	CCG	CAG	CGC	TCC	ACC	GTG	TGG	none	TAC
NC_012466	GCT	none	GAC	GAA	TTC	GGT	CAC	ATC	AAA	CTT	ATG	AAC	CCA	CAA	CGT	TCA	ACA	GTT	none	none	TAC
NC_012468	GCT	none	GAC	GAA	TTC	GGT	CAC	ATC	AAA	CTT	ATG	AAC	CCA	CAA	CGT	TCA	ACT	GTT	TGG	none	TAC
NC_012467	GCT	TGC	GAC	GAA	TTC	GGT	CAC	ATC	AAA	CTT	ATG	AAC	CCA	CAA	CGT	TCA	ACT	GTT	TGG	none	TAC
NC_009080	GCG	TGC	GAC	GAG	TTC	GGC	CAC	ATC	AAG	CTC	ATG	AAC	CCG	CAG	CGC	TCG	ACG	GTG	TGG	none	TAC
NC_013061	GCC	TGC	GAC	GAA	TTC	GGC	CAC	ATC	AAA	CTG	ATG	AAC	CCG	CAG	CGC	AGC	ACC	GTA	none	none	TAC
NC_013062	GCA	none	GAC	GAA	TTC	GGC	CAC	ATC	AAA	CTG	ATG	AAC	CCG	CAG	CGC	TCG	ACC	GTG	none	none	TAC
NC_009085	GCA	TGT	GAC	GAA	TTC	GGT	CAC	ATC	AAA	TTA	ATG	AAC	CCA	CAA	CGT	TCT	ACT	GTT	TGG	none	TAC
NC_016848	GCG	TGT	GAC	GAG	TTT	GGG	CAC	ATT	AAG	CTG	none	AAC	CCG	CAG	CGC	TCT	ACG	GTG	none	none	TAC
NC_011662	GCC	TGC	GAC	GAG	TTC	GGC	CAC	ATC	AAG	CTC	ATG	AAC	CCG	CAG	CGC	TCG	ACC	GTG	none	none	TAC
NC_011663	GCC	TGT	GAC	GAA	TTC	GGC	CAC	ATC	AAA	CTG	ATG	AAC	CCA	CAA	CGT	AGC	ACC	GTG	TGG	none	TAC
NC_008262	GCT	TGT	GAC	GAA	TTC	GGT	CAC	ATA	AAA	TTA	ATG	AAC	CCA	CAA	AGA	TCA	ACT	GTT	none	none	TAC
NC_011660	GCT	TGT	GAC	GAA	TTC	GGT	CAC	ATC	AAA	CTT	none	AAC	CCA	CAA	CGT	TCT	ACA	GTT	none	none	TAC
NC_015844	GCC	TGC	GAC	GAG	TTC	GGC	CAC	ATC	AAG	TTG	ATG	AAC	CCC	CAG	CGC	TCG	ACC	GTA	none	none	TAC
NC_008268	GCC	TGC	GAC	GAG	TTC	GGC	CAC	ATC	AAG	CTG	ATG	AAC	CCG	CAG	CGC	TCG	ACC	GTC	none	none	TAC
NC_011661	GCA	none	GAT	GAG	TTT	GGA	CAT	ATT	AAG	CTT	none	AAT	CCT	none	AGA	TCT	ACC	GTA	TGG	none	TAT
NC_015848	GCC	TGC	GAC	GAG	TTC	GGC	CAC	ATC	AAG	CTG	ATG	AAC	CCG	CAG	CGC	TCG	ACC	GTG	TGG	none	TAC
NC_015846	GCT	TGT	GAC	GAA	TTC	GGA	CAC	ATC	AAA	TTG	ATG	AAC	CCT	CAA	CGT	TCT	ACC	GTA	TGG	none	TAC
NC_015847	GCA	none	GAC	GAA	TTC	GGA	CAC	ATC	AAA	CTC	ATG	AAC	CCA	none	AGA	TCA	ACA	GTT	none	none	TAC
NC_012471	GCT	TGT	GAC	GAA	TTC	GGT	CAC	ATC	AAG	CTT	ATG	AAC	CCA	CAA	CGT	TCA	ACA	GTT	TGG	none	TAC
NC_012470	GCT	TGT	GAC	GAA	TTC	GGT	CAC	ATC	AAG	CTT	ATG	AAC	CCA	CAA	CGT	TCA	ACA	GTT	TGG	none	TAC
NC_011666	GCC	TGC	GAC	GAG	TTC	GGC	CAT	ATC	AAG	CTG	ATG	AAT	CCG	CAG	CGC	TCG	ACC	GTC	TGG	none	TAT
NC_009077	GCC	TGC	GAC	GAG	TTC	GGC	CAC	ATC	AAG	CTG	ATG	AAC	CCG	CAG	CGC	TCG	ACC	GTC	TGG	none	TAC
NC_009076	GCG	TGC	GAC	GAG	TTC	GGC	CAC	ATC	AAG	CTC	ATG	AAC	CCG	CAG	CGC	TCG	ACG	GTG	none	none	TAC
NC_016845	GCG	TGC	GAC	GAA	TTC	GGC	CAC	ATC	AAA	CTG	ATG	AAC	CCG	CAG	CGC	TCC	ACC	GTG	TGG	none	TAC
NC_009079	GCG	TGT	GAC	GAG	TTC	GGC	CAC	ATC	AAG	CTC	ATG	AAC	CCG	CAG	CGC	TCG	ACG	GTG	none	none	TAC
NC_016844	GCG	TGT	GAC	GAG	TTT	GGG	CAC	ATC	AAG	CTG	none	AAC	CCG	CAG	CGC	TCT	ACG	GTG	none	none	TAC
NC_012472	GCA	TGC	GAC	GAA	TTC	GGT	CAC	ATC	AAA	TTA	ATG	AAC	CCA	CAA	CGT	TCT	ACA	GTA	none	none	TAC
NC_009078	GCG	TGC	GAC	GAG	TTC	GGC	CAC	ATC	AAG	CTC	ATG	AAC	CCG	CAG	CGC	TCG	ACG	GTG	none	none	TAC
NC_016843	GCG	TGT	GAT	GAG	TTT	GGG	CAC	ATC	AAG	CTG	none	AAC	CCG	CAG	CGC	TCT	ACG	GTG	none	none	TAC
NC_016842	GCG	TGT	GAC	GAG	TTT	GGG	CAC	ATC	AAG	CTG	none	AAC	CCG	CAG	CGC	TCT	ACG	GTG	none	none	TAC
NC_010995	GCC	TGC	GAC	GAA	TTC	GGC	CAC	ATC	AAG	CTG	ATG	AAC	CCC	CAG	CGC	AGC	ACC	GTG	none	none	TAC
NC_010999	GCC	TGC	GAT	GAA	TTC	GGC	CAT	ATC	AAG	TTG	none	AAC	CCG	CAG	CGC	TCC	ACC	GTT	none	none	TAT
NC_002696	GCC	TGC	GAC	GAG	TTC	GGC	CAC	ATC	AAG	CTG	ATG	AAC	CCG	CAG	CGC	TCG	ACC	GTC	TGG	none	TAC
NC_012850	GCC	TGC	GAC	GAA	TTC	GGC	CAC	ATC	AAG	CTC	ATG	AAC	CCG	CAG	CGC	TCG	ACC	GTC	TGG	none	TAC
NC_002695	GCG	TGC	GAC	GAA	TTC	GGC	CAC	ATC	AAA	CTG	ATG	AAC	CCG	CAG	CGT	TCC	ACC	GTG	TGG	none	TAC
NC_010582	GCT	TGC	GAC	GAA	TTC	GGT	CAC	ATC	AAA	CTT	ATG	AAC	CCA	CAA	CGT	TCA	ACT	GTT	TGG	none	TAC
NC_010581	GCC	TGC	GAT	GAA	TTC	GGC	CAT	ATC	AAG	CTC	ATG	AAT	CCG	CAG	CGC	TCG	ACC	GTC	TGG	none	TAT
NC_015856	GCC	TGC	GAC	GAA	TTC	GGC	CAC	ATC	AAG	CTG	ATG	AAC	CCG	CAG	CGC	TCG	ACC	GTG	none	none	TAC
NC_015850	GCC	TGC	GAC	GAG	TTC	GGC	CAC	ATC	AAG	CTG	ATG	AAC	CCC	CAG	CGC	AGC	ACC	GTC	none	none	TAC
NC_015857	GCC	TGC	GAC	GAA	TTC	GGC	CAC	ATC	AAG	CTG	ATG	AAC	CCG	CAG	CGC	TCG	ACC	GTC	none	none	TAT
NC_015858	GCC	TGC	GAC	GAA	TTC	GGC	CAT	ATC	AAG	CTG	ATG	AAC	CCG	CAG	CGC	TCC	ACC	GTG	none	none	TAT
NC_015859	GCC	none	GAC	GAG	TTC	GGC	CAC	ATC	AAG	CTC	ATG	AAC	CCG	CAG	CGC	TCC	ACC	GTC	none	none	TAC
NC_012857	GCC	TGT	GAC	GAA	TTC	GGC	CAC	ATC	AAG	CTG	ATG	AAC	CCG	CAG	CGC	TCG	ACC	GTG	none	none	TAC
NC_012856	GCC	TGC	GAC	GAA	TTC	GGC	CAC	ATC	AAG	CTG	ATG	AAC	CCG	CAG	CGC	TCG	ACC	GTG	none	none	TAC
NC_008686	GCC	TGC	GAC	GAG	TTC	GGC	CAC	ATC	AAG	CTG	ATG	AAC	CCG	CAG	CGC	TCG	ACC	GTG	none	none	TAT
NC_008687	GCC	TGT	GAC	GAG	TTC	GGC	CAT	ATC	AAG	CTG	ATG	AAC	CCC	CAG	CGC	TCG	ACC	GTG	none	none	TAC
NC_012440	GCT	TGC	GAT	GAG	TTC	GGT	CAC	ATA	AAG	CTT	ATG	AAC	CCT	CAG	AGG	TCA	ACA	GTT	none	none	TAC
NC_010994	GCC	TGC	GAC	GAA	TTC	GGC	CAC	ATC	AAG	CTC	ATG	AAC	CCG	CAG	CGC	TCG	ACC	GTC	TGG	none	TAC
NC_012442	GCC	TGC	GAC	GAA	TTC	GGC	CAT	ATC	AAG	CTC	ATG	AAC	CCG	CAG	CGC	TCC	ACC	GTG	none	none	TAT
NC_012441	GCC	TGC	GAC	GAA	TTC	GGC	CAC	ATC	AAG	CTG	ATG	AAC	CCG	CAG	CGC	TCG	ACC	GTC	TGG	none	TAT
NC_015866	GCA	TGT	GAT	GAA	TTC	GGT	CAC	ATT	AAA	CTT	ATG	AAT	CCT	CAA	CGT	TCT	ACT	GTT	none	none	TAT
NC_015865	GCC	none	GAC	GAG	TTC	GGC	CAC	ATA	AAG	CTC	ATG	AAC	CCG	CAG	AGG	AGC	ACC	GTC	TGG	none	TAC
NC_013971	GCG	TGC	GAC	GAA	TTC	GGC	CAC	ATC	AAA	CTG	ATG	AAC	CCG	CAG	CGC	AGC	ACC	GTG	none	none	TAC
NC_016860	GCG	TGC	GAC	GAA	TTC	GGC	CAC	ATC	AAA	CTG	ATG	AAC	CCG	CAG	CGC	TCC	ACC	GTG	TGG	none	TAC
NC_012846	GCT	TGT	GAT	GAA	TTT	GGT	CAT	ATT	AAA	CTT	ATG	AAT	CCT	CAA	CGT	TCT	ACA	GTT	TGG	none	TAT
NC_008699	GCC	TGT	GAC	GAG	TTC	GGC	CAC	ATC	AAG	CTG	ATG	AAC	CCG	CAG	CGC	TCG	ACC	GTC	TGG	none	TAC
NC_016863	GCG	TGC	GAC	GAA	TTC	GGC	CAC	ATC	AAA	CTG	ATG	AAC	CCG	CAG	CGC	TCC	ACC	GTG	TGG	none	TAC
NC_008698	GCG	TGC	GAC	GAG	TTC	GGG	CAC	ATA	AAG	CTC	none	AAC	CCG	CAG	AGG	TCC	ACG	GTC	none	none	TAC
NC_010981	GCT	TGT	GAT	GAA	TTC	GGA	CAT	ATA	AAA	CTT	ATG	AAT	CCT	CAA	AGA	AGT	ACA	GTT	TGG	none	TAT
NC_013093	GCG	TGT	GAC	GAG	TTC	GGC	CAC	ATC	AAG	CTG	ATG	AAC	CCG	CAG	CGC	TCG	ACC	GTG	TGG	none	TAC
NC_004307	GCC	TGC	GAC	GAG	TTC	GGC	CAC	ATC	AAG	CTG	ATG	AAC	CCG	CAG	CGC	TCC	ACC	GTC	none	none	TAC
NC_007181	GCT	none	GAT	GAA	TTC	GGT	CAT	ATA	AAA	TTA	ATG	AAC	CCT	CAG	AGA	TCC	ACT	GTG	none	none	TAC
NC_016894	GCC	TGC	GAT	GAA	TTC	GGC	CAC	ATC	AAA	CTG	ATG	AAC	CCC	CAG	CGG	TCC	ACC	GTC	none	none	TAC
NC_004567	GCT	none	GAT	GAA	TTC	GGT	CAT	ATC	AAG	TTA	ATG	AAC	CCA	CAA	CGG	TCA	ACG	GTT	none	none	TAC
NC_016893	GCA	none	GAT	GAA	none	GGA	CAC	ATT	AAA	TTA	ATG	AAT	CCA	CAA	CGT	TCT	ACA	GTA	none	none	TAT
NC_017946	GCC	none	GAC	GAG	TTC	GGA	CAC	ATA	AAG	CTC	ATG	AAC	CCA	CAG	AGG	AGC	ACA	GTT	none	none	TAC
NC_012438	GCT	none	GAC	GAA	none	GGA	CAC	ATA	AAA	CTT	ATG	AAC	CCT	CAA	AGA	TCT	ACA	GTT	TGG	none	TAC
NC_004572	GCT	none	GAC	none	TTT	GGT	CAT	none	AAG	CTC	none	AAC	CCG	CAG	CGC	TCT	ACG	GTT	none	none	TAT
NC_016887	GCC	TGT	GAC	GAG	TTC	GGC	CAC	ATC	AAG	CTG	ATG	AAC	CCG	CAG	CGC	TCG	ACC	GTG	none	none	TAC
NC_004311	GCC	TGC	GAC	GAA	TTC	GGC	CAT	ATC	AAG	CTC	ATG	AAC	CCG	CAG	CGC	TCC	ACC	GTG	none	none	TAT
NC_016884	GCC	none	GAC	GAA	TTT	GGC	CAT	ATT	AAA	TTG	none	AAC	CCG	CAA	CGG	TCG	ACC	GTG	TGG	none	TAT
NC_004310	GCC	TGC	GAC	GAA	TTC	GGC	CAC	ATC	AAG	CTG	ATG	AAC	CCG	CAG	CGC	TCG	ACC	GTC	TGG	none	TAT
NC_004578	GCC	TGC	GAC	GAA	TTC	GGC	CAC	ATC	AAG	CTG	ATG	AAC	CCG	CAG	CGC	TCG	ACC	GTG	none	none	TAC
NC_010184	GCA	TGC	GAC	GAA	TTC	GGT	CAC	ATC	AAA	TTA	ATG	AAC	CCA	CAA	CGT	TCT	ACA	GTA	TGG	none	TAC
NC_012814	GCC	TGC	GAC	GAG	TTC	GGC	CAC	ATC	AAG	CTC	ATG	AAC	CCG	CAG	CGC	TCG	ACC	GTC	none	none	TAC
NC_012815	GCC	TGC	GAC	GAG	TTC	GGC	CAC	ATC	AAG	CTC	ATG	AAC	CCG	CAG	CGC	TCG	ACC	GTC	none	none	TAC
NC_004545	GCT	none	GAT	GAA	TTC	GGT	CAC	ATT	AAG	TTA	none	AAT	CCT	CAG	CGT	TCT	ACT	GTT	none	none	TAC
NC_007984	GCT	none	GAT	GAA	TTT	GGT	CAC	ATT	AAA	TTA	none	AAT	CCA	CAA	CGT	TCT	ACT	GTA	none	none	TAT
NC_004547	GCG	none	GAC	GAA	TTC	GGC	CAC	ATC	AAA	CTG	ATG	AAC	CCG	CAG	CGT	AGC	ACC	GTG	none	none	TAC
NC_012416	GCT	TGT	GAC	none	TTT	GGT	CAT	ATA	none	TTA	ATG	AAT	CCA	CAA	AGA	TCA	ACT	GTA	none	none	TAT
NC_004551	GCT	none	GAT	none	TTT	GGT	CAT	none	AAG	TTG	none	AAC	none	CAG	CGC	TCT	ACG	GTT	none	none	TAT
NC_004337	GCG	TGC	GAC	GAA	TTC	GGC	CAC	ATC	AAA	CTG	ATG	AAC	CCG	CAG	CGT	AGC	ACC	GTG	TGG	none	TAC
NC_012808	GCC	TGC	GAC	GAG	TTC	GGC	CAC	ATC	AAG	CTG	ATG	AAC	CCG	CAG	CGC	TCG	ACC	GTG	TGG	none	TAC
NC_012806	GCT	none	GAT	GAA	TTT	GGT	CAC	ATT	AAA	CTT	none	AAC	CCA	CAA	CGT	TCA	ACC	GTT	none	none	TAC
NC_012803	GCC	none	GAC	GAG	TTC	GGC	CAC	ATC	AAG	CTG	ATG	AAC	CCG	CAG	CGC	TCC	ACC	GTG	TGG	none	TAC
NC_004552	GCT	TGC	GAT	GAA	none	GGT	CAT	ATT	AAA	TTA	ATG	AAT	CCT	none	CGT	TCT	ACA	GTT	none	none	TAT
NC_011601	GCG	TGC	GAC	GAA	TTC	GGC	CAC	ATC	AAA	CTG	ATG	AAC	CCG	CAG	CGT	TCC	ACC	GTG	none	none	TAC
NC_012804	GCC	none	GAC	GAG	TTC	GGC	CAC	ATA	AAG	CTC	ATG	AAC	CCG	CAG	AGG	AGC	ACC	GTC	none	none	TAC
NC_007973	GCC	TGC	GAC	GAA	TTC	GGC	CAC	ATC	AAG	CTG	ATG	AAC	CCG	CAG	CGC	TCG	ACC	GTG	none	none	TAC
NC_007974	GCC	TGC	GAC	GAA	TTC	GGC	CAC	ATC	AAG	CTG	ATG	AAC	CCG	CAG	CGC	TCG	ACC	GTG	none	none	TAC
NC_004557	GCT	TGT	GAT	GAA	TTC	GGA	CAC	ATA	AAA	CTT	ATG	AAT	CCA	CAA	AGA	TCT	ACT	GTT	none	none	TAT
NC_004556	GCC	none	GAC	GAA	TTC	GGC	CAC	ATC	AAA	CTG	none	AAC	CCC	CAA	CGC	AGC	ACC	GTC	none	none	TAC
NC_007963	GCC	TGC	GAC	GAG	TTC	GGC	CAC	ATC	AAG	CTG	ATG	AAC	CCG	CAG	CGC	TCC	ACC	GTC	none	none	TAC
NC_013921	GCT	TGT	GAC	GAA	TTT	GGC	CAC	ATA	AAA	TTA	none	AAT	CCT	CAA	AGA	TCT	ACT	GTT	none	none	TAT
NC_013922	GCC	none	GAC	GAG	TTC	GGC	CAC	ATC	AAG	CTC	ATG	AAC	CCC	CAG	CGC	TCG	ACC	GTC	none	none	TAC
NC_004342	GCG	TGT	GAC	GAA	TTT	GGA	CAT	ATT	AAA	TTA	ATG	AAC	CCT	CAG	CGT	TCT	ACC	GTT	none	none	TAT
NC_011294	GCG	TGC	GAC	GAA	TTC	GGC	CAC	ATC	AAA	CTG	ATG	AAC	CCG	CAG	CGC	TCC	ACC	GTG	TGG	none	TAC
NC_010528	GCC	TGC	GAC	GAG	TTC	GGC	CAC	ATC	AAG	CTG	ATG	AAC	CCG	CAG	CGC	TCG	ACC	GTG	none	none	TAC
NC_007964	GCC	TGC	GAC	GAG	TTC	GGC	CAC	ATC	AAG	CTG	ATG	AAC	CCG	CAG	CGC	TCG	ACC	GTG	TGG	none	TAC
NC_010524	GCC	TGC	GAC	GAG	TTC	GGC	CAC	ATC	AAG	CTG	ATG	AAC	CCG	CAG	CGC	AGC	ACC	GTG	none	none	TAC
NC_007969	GCC	TGC	GAT	GAA	TTC	GGT	CAC	ATC	AAA	TTG	ATG	AAC	CCA	CAA	CGT	AGC	ACC	GTT	none	none	TAT
NC_013928	GCT	none	GAT	GAA	TTC	GGT	CAT	ATT	AAA	CTT	ATG	AAT	CCA	CAA	CGT	TCA	ACA	GTT	TGG	none	TAT
NC_013929	GCC	TGC	GAC	GAG	TTC	GGC	CAC	ATC	AAG	CTG	ATG	AAC	CCG	CAG	CGC	TCC	ACC	GTC	TGG	none	TAC
NC_004347	GCC	none	GAC	GAA	TTC	GGC	CAC	ATC	AAA	CTG	ATG	AAC	CCA	CAA	CGT	AGC	ACC	GTG	TGG	none	TAC
NC_013510	GCC	TGT	GAC	GAG	TTC	GGC	CAC	ATC	AAG	CTG	ATG	AAC	CCG	CAG	CGC	TCC	ACC	GTG	none	none	TAC
NC_011297	GCT	TGT	GAT	GAG	TTT	GGA	CAC	ATT	AAG	CTT	ATG	AAT	CCT	CAG	AGA	TCT	ACT	GTA	TGG	none	TAT
NC_013511	GCT	none	GAC	GAA	TTC	GGT	CAC	ATT	AAG	TTA	ATG	AAC	CCA	CAA	CGT	TCA	ACT	GTT	none	none	TAC
NC_004343	none	none	none	GAA	TTT	GGA	none	ATT	AAG	TTA	none	none	CCT	CAG	none	TCT	ACG	none	none	none	TAT
NC_013512	GCG	TGC	GAT	GAG	none	GGT	CAC	ATT	AAA	CTT	none	AAT	CCT	CAA	CGT	AGC	ACC	GTT	TGG	none	TAT
NC_011295	GCT	none	GAC	none	none	GGC	CAC	none	none	CTG	none	AAC	CCC	CAG	AGA	TCC	ACC	GTG	none	none	TAC
NC_004344	GCT	none	GAT	GAA	TTT	GGA	CAT	ATA	AAA	TTA	ATG	AAT	CCA	CAA	AGA	TCT	ACT	GTA	none	none	TAT
NC_011296	GCA	none	GAC	GAA	TTT	GGA	CAT	ATT	AAA	CTT	ATG	AAT	CCT	CAG	AGA	TCA	ACA	GTT	TGG	none	TAT
NC_013515	GCT	TGT	GAT	GAA	TTC	GGA	CAT	ATA	AAA	TTA	ATG	AAT	CCA	CAA	AGA	TCA	ACT	GTT	none	none	TAT
NC_013517	GCA	TGC	GAC	GAA	TTC	GGA	CAT	ATA	AAG	CTG	ATG	AAC	CCG	CAG	AGA	TCA	ACA	GTA	none	none	TAC
NC_003869	GCT	TGC	GAC	GAA	TTT	GGC	CAC	ATA	AAA	TTA	ATG	AAT	CCT	CAG	AGA	TCT	ACT	GTG	TGG	none	TAT
NC_010520	GCT	TGT	GAT	GAA	TTC	GGA	CAT	ATA	AAA	TTA	ATG	AAT	CCA	CAA	AGA	TCT	ACT	GTA	none	none	TAT
NC_007954	GCC	TGC	GAC	GAA	TTC	GGC	CAC	ATC	AAG	TTA	ATG	AAC	CCA	CAA	CGC	AGC	ACC	GTG	none	none	TAC
NC_004350	GCT	TGT	GAT	GAA	TTC	GGT	CAT	ATT	AAA	CTT	ATG	AAT	CCA	CAA	CGT	TCA	ACA	GTT	none	none	TAT
NC_007953	GCG	TGC	GAC	GAA	TTC	GGC	CAC	ATC	AAG	CTG	ATG	AAC	CCG	CAG	CGC	TCG	ACG	GTG	TGG	none	TAC
NC_007952	GCG	TGC	GAC	GAA	TTC	GGC	CAC	ATC	AAG	CTG	ATG	AAC	CCG	CAG	CGC	TCG	ACC	GTG	none	none	TAC
NC_007951	GCG	TGC	GAC	GAA	TTC	GGC	CAC	ATC	AAG	CTG	ATG	AAC	CCG	CAG	CGC	TCG	ACC	GTG	none	none	TAC
NC_007958	GCC	TGC	GAC	GAG	TTC	GGC	CAC	ATC	AAG	CTG	ATG	AAC	CCG	CAG	CGC	TCG	ACC	GTG	none	none	TAC
NC_007955	GCA	TGC	GAC	GAG	TTC	GGT	CAC	ATC	AAG	CTT	ATG	AAC	CCT	CAG	CGT	TCC	ACC	GTC	none	none	TAT
NC_013520	GCT	TGC	GAC	GAA	TTC	GGT	CAC	ATC	AAA	TTG	ATG	AAC	CCA	CAA	CGT	TCC	ACA	GTA	none	none	TAC
NC_013523	GCC	TGC	GAC	GAG	TTC	GGC	CAC	ATC	AAG	CTG	ATG	AAC	CCG	CAG	CGC	AGC	ACC	GTC	TGG	none	TAC
NC_007146	GCA	none	GAT	GAA	TTC	GGT	CAC	ATC	AAA	TTA	ATG	AAC	CCA	CAA	CGT	TCT	ACT	GTG	none	none	TAC
NC_013524	GCC	TGC	GAC	GAG	TTC	GGC	CAC	ATC	AAG	CTG	none	AAC	CCG	CAG	CGC	AGC	ACC	GTC	none	none	TAC
NC_013521	GCC	none	GAC	GAG	TTC	GGC	CAC	ATC	AAG	CTC	ATG	AAC	CCC	CAG	CGC	TCG	ACC	GTC	none	none	TAC
NC_013522	GCC	TGC	GAC	GAG	TTC	GGC	CAC	ATA	AAG	CTG	ATG	AAC	CCC	CAG	CGG	TCC	ACC	GTG	TGG	none	TAC
NC_017056	GCT	TGT	GAT	GAA	TTC	GGT	CAT	ATT	AAA	CTT	none	AAT	CCT	CAG	CGT	TCT	ACT	GTA	none	none	TAC
NC_017058	GCT	TGT	GAT	GAA	TTT	GGT	CAT	ATT	AAA	TTA	none	AAT	CCT	CAA	CGT	TCT	ACT	GTT	none	none	TAC
NC_013526	GCC	TGC	GAC	GAG	TTC	GGC	CAC	ATC	AAA	CTG	none	AAC	CCC	CAG	CGC	TCC	ACC	GTG	none	none	TAC
NC_017057	GCT	TGT	GAT	GAA	TTC	GGT	CAT	ATT	AAA	CTT	none	AAT	CCT	CAG	CGT	TCT	ACT	GTA	none	none	TAC
NC_013525	GCC	none	none	GAG	TTC	GGC	CAC	ATC	AAG	CTG	none	AAC	CCT	CAG	AGG	TCC	ACC	GTG	none	none	TAC
NC_017052	GCC	none	GAC	GAA	TTC	GGC	CAC	ATC	AAA	CTG	ATG	AAC	CCC	CAG	CGG	TCC	ACC	GTG	none	none	TAC
NC_017051	GCT	TGT	GAT	GAA	TTC	GGT	CAT	ATT	AAA	CTT	none	AAT	CCT	CAG	CGT	TCT	ACT	GTA	none	none	TAC
NC_010531	GCT	none	GAC	GAA	TTC	GGT	CAC	ATC	AAG	TTG	ATG	AAC	CCA	CAA	CGT	TCT	ACT	GTT	none	none	TAC
NC_010530	GCC	TGC	GAC	GAG	TTC	GGC	CAC	ATC	AAG	CTG	ATG	AAC	CCG	CAG	CGC	TCG	ACC	GTG	none	none	TAC
NC_009675	GCC	TGT	GAC	GAG	TTC	GGC	CAC	ATC	AAG	CTC	ATG	AAC	CCG	CAG	CGC	TCG	ACC	GTG	none	none	TAC
NC_009674	GCA	TGC	GAT	GAA	TTC	GGT	CAC	ATT	AAA	TTA	ATG	AAC	CCA	CAA	CGT	TCT	ACA	GTA	none	none	TAC
NC_010501	GCC	TGC	GAC	GAA	TTC	GGC	CAC	ATC	AAG	CTG	ATG	AAC	CCG	CAG	CGC	TCG	ACC	GTC	none	none	TAC
NC_007947	GCC	TGC	GAC	GAA	TTC	GGC	CAC	ATC	AAG	CTG	ATG	AAC	CCG	CAG	CGC	TCC	ACC	GTC	none	none	TAC
NC_010503	GCT	none	GAT	GAA	TTC	GGT	CAC	ATT	AAA	TTA	ATG	AAC	CCA	CAA	CGT	TCA	ACA	GTT	none	none	TAT
NC_007946	GCG	TGC	GAC	GAA	TTC	GGC	CAC	ATC	AAA	CTG	ATG	AAC	CCG	CAG	CGT	AGC	ACC	GTG	none	none	TAC
NC_010505	GCC	TGC	GAC	GAG	TTC	GGC	CAC	ATC	AAG	CTG	ATG	AAC	CCG	CAG	CGC	TCG	ACC	GTG	TGG	none	TAC
NC_007940	GCT	none	GAT	GAG	TTC	GGT	none	ATT	AAA	CTT	none	AAT	CCT	CAA	AGA	AGC	ACA	GTT	none	none	TAT
NC_010506	GCT	TGT	GAT	GAA	TTC	GGT	CAC	ATC	AAG	CTT	ATG	AAC	CCA	CAG	CGT	TCT	ACT	GTT	TGG	none	TAC
NC_010508	GCG	TGC	GAC	GAA	TTC	GGC	CAC	ATC	AAG	CTG	ATG	AAC	CCG	CAG	CGC	TCG	ACG	GTG	none	none	TAC
NC_014666	GCC	TGC	GAC	GAG	TTC	GGC	CAC	ATC	AAG	CTG	ATG	AAC	CCG	CAG	CGG	TCG	ACC	GTC	none	none	TAC
NC_004368	GCT	TGC	GAC	GAA	TTC	GGT	CAC	ATC	AAA	CTT	ATG	AAC	CCA	CAA	CGT	TCA	ACA	GTT	none	none	TAC
NC_011274	GCG	TGC	GAC	GAA	TTC	GGC	CAC	ATC	AAA	CTG	ATG	AAC	CCG	CAG	CGC	TCC	ACC	GTG	TGG	none	TAC
NC_003888	GCC	TGC	GAC	GAG	TTC	GGC	CAC	ATC	AAG	CTG	ATG	AAC	CCG	CAG	CGC	TCC	ACC	GTC	TGG	none	TAC
NC_004369	GCC	none	GAC	GAG	TTC	GGC	CAC	ATC	AAG	CTG	ATG	AAC	CCG	CAG	CGC	TCC	ACC	GTC	TGG	none	TAC
NC_014664	GCG	TGC	GAC	GAG	TTC	GGC	CAC	ATC	AAG	CTC	ATG	AAC	CCG	CAG	CGC	TCG	ACG	GTG	none	none	TAC
NC_007530	GCA	TGT	GAC	GAA	TTC	GGT	CAC	ATC	AAA	TTA	ATG	AAC	CCA	CAA	CGT	TCT	ACA	GTA	TGG	none	TAC
NC_008212	GCA	TGC	GAT	GAA	TTC	GGT	CAT	ATT	AAA	CTT	none	AAT	CCA	none	CGA	TCA	ACA	GTT	none	none	TAT
NC_007948	GCC	TGC	GAC	GAA	TTC	GGC	CAC	ATC	AAG	CTG	ATG	AAC	CCC	CAG	CGC	AGC	ACC	GTG	none	none	TAC
NC_010513	GCC	none	GAC	GAA	TTC	GGC	CAC	ATC	AAA	CTG	none	AAC	CCC	CAA	CGC	AGC	ACC	GTC	TGG	none	TAC
NC_010511	GCC	TGC	GAC	GAG	TTC	GGC	CAC	ATC	AAG	CTG	ATG	AAC	CCG	CAG	CGC	TCG	ACC	GTG	TGG	none	TAC
NC_010512	GCG	TGC	GAC	GAG	TTC	GGC	CAC	ATC	AAG	CTG	ATG	AAC	CCG	CAG	CGC	TCG	ACG	GTG	none	none	TAC
NC_013008	GCG	TGC	GAC	GAA	TTC	GGC	CAC	ATC	AAA	CTG	ATG	AAC	CCG	CAG	CGT	AGC	ACC	GTG	none	none	TAC
NC_010515	GCG	TGC	GAC	GAA	TTC	GGC	CAC	ATC	AAG	CTG	ATG	AAC	CCG	CAG	CGC	TCG	ACG	GTG	none	none	TAC
NC_013009	GCT	TGT	GAT	none	none	GGT	none	none	none	CTT	none	AAT	CCA	none	AGA	TCT	none	GTC	none	none	none
NC_010516	GCT	TGT	GAT	GAA	TTC	GGA	CAT	ATA	AAA	TTA	ATG	AAT	CCA	CAA	AGA	TCT	ACT	GTA	none	none	TAT
NC_011283	GCG	TGC	GAC	GAA	TTC	GGC	CAC	ATC	AAA	CTG	ATG	AAC	CCG	CAG	CGC	AGC	ACC	GTG	TGG	none	TAC
NC_013501	GCC	TGC	GAC	GAG	TTC	GGC	CAC	ATC	AAG	CTC	ATG	AAC	CCC	CAG	CGC	TCG	ACG	GTG	none	none	TAC
NC_007168	GCT	TGT	GAC	GAA	TTC	GGT	CAC	ATC	AAA	TTA	ATG	AAC	CCA	CAA	CGT	TCA	ACA	GTT	TGG	none	TAC
NC_010519	GCG	TGC	GAT	GAA	TTC	GGT	CAC	ATT	AAA	TTA	ATG	AAC	CCG	CAA	CGT	TCT	ACT	GTT	none	none	TAC
NC_007164	GCC	none	GAC	GAG	TTC	GGC	CAC	ATC	AAG	CTG	ATG	AAC	CCG	CAG	CGC	TCC	ACC	GTC	TGG	none	TAC
NC_008209	GCC	TGC	GAC	GAA	TTC	GGC	CAC	ATC	AAG	CTG	ATG	AAC	CCG	CAG	CGC	TCC	ACC	GTG	TGG	none	TAT
NC_013508	GCC	TGC	GAC	GAG	TTC	GGC	CAC	ATC	AAG	CTG	ATG	AAC	CCG	CAG	CGC	TCC	ACC	GTG	none	none	TAC
NC_013504	GCT	TGC	GAC	GAA	TTC	GGT	CAC	ATC	AAG	CTT	ATG	AAC	CCA	CAA	CGT	TCA	ACT	GTT	none	none	TAC
NC_009699	GCT	TGT	GAT	GAA	TTC	GGT	none	ATA	AAA	TTA	ATG	AAT	CCA	CAA	AGA	TCT	ACT	GTA	none	none	TAT
NC_009698	GCT	TGT	GAT	GAA	TTC	GGT	CAT	ATA	AAA	TTA	ATG	AAT	CCA	CAA	AGA	TCT	ACT	GTA	none	none	TAT
NC_009697	GCT	TGT	GAT	GAA	TTC	GGT	CAT	ATA	AAA	TTA	ATG	AAT	CCA	CAA	AGA	TCT	ACT	GTA	none	none	TAT
NC_006908	GCT	none	GAT	GAA	TTT	GGA	none	ATT	AAA	TTA	ATG	AAT	CCT	CAA	CGT	TCA	ACA	GTT	none	none	TAT
NC_007519	GCC	TGC	GAC	GAA	TTC	GGC	CAC	ATC	AAG	CTG	ATG	AAC	CCC	CAG	CGC	TCC	ACC	GTG	TGG	none	TAC
NC_013552	GCC	TGC	GAC	GAA	none	GGC	CAC	ATA	AAA	CTG	ATG	AAC	CCC	CAG	CGC	TCC	ACC	GTA	none	none	TAC
NC_006905	GCG	TGC	GAC	GAA	TTC	GGC	CAC	ATC	AAA	CTG	ATG	AAC	CCG	CAG	CGC	TCC	ACC	GTG	TGG	none	TAC
NC_013967	GCC	none	GAC	GAG	TTC	GGC	CAC	ATC	AAG	CTC	ATG	AAC	CCC	CAG	CGC	TCC	ACC	GTC	none	none	TAC
NC_007925	GCC	TGC	GAC	GAG	TTC	GGC	CAC	ATC	AAG	CTG	ATG	AAC	CCG	CAG	CGC	TCG	ACC	GTG	none	none	TAC
NC_007929	GCT	TGT	GAC	GAA	TTC	GGT	CAC	ATC	AAG	TTA	ATG	AAC	CCA	CAA	CGT	TCT	ACA	GTT	none	none	TAC
NC_013960	GCC	TGC	GAC	GAA	TTC	GGC	CAC	ATC	AAG	CTG	ATG	AAC	CCC	CAG	CGC	TCC	ACC	GTG	none	none	TAC
NC_013961	GCG	TGC	GAC	GAA	TTC	GGC	CAC	ATC	AAA	CTG	ATG	AAC	CCG	CAG	CGC	AGC	ACC	GTG	none	none	TAC
NC_009641	GCA	none	GAT	GAA	TTC	GGT	CAC	ATC	AAA	TTA	ATG	AAC	CCA	CAA	CGT	TCA	ACA	GTT	none	none	TAC
NC_017028	GCA	TGT	GAT	GAA	TTC	GGT	none	ATT	AAA	CTT	ATG	AAT	CCT	CAA	CGT	TCT	ACT	GTT	none	none	TAT
NC_013016	GCC	TGC	GAC	GAA	TTC	GGC	CAC	ATC	AAA	CTC	ATG	AAC	CCC	CAA	CGC	AGC	ACC	GTC	none	none	TAC
NC_017026	GCC	TGC	GAC	GAG	TTC	GGC	CAC	ATC	AAG	CTG	ATG	AAC	CCG	CAG	CGC	TCG	ACC	GTG	none	none	TAC
NC_007510	GCG	TGC	GAC	GAA	TTC	GGC	CAC	ATC	AAG	CTG	ATG	AAC	CCG	CAG	CGC	TCG	ACG	GTG	none	none	TAC
NC_017027	GCG	none	GAT	GAA	TTC	GGT	CAC	ATT	AAA	TTA	ATG	AAC	CCA	CAA	CGT	TCA	ACC	GTG	none	none	TAT
NC_007512	GCC	TGC	GAC	GAG	TTC	GGC	CAC	ATC	AAG	CTC	ATG	AAC	CCC	CAG	CGC	AGC	ACC	GTC	none	none	TAC
NC_007511	GCG	TGC	GAC	GAA	TTC	GGC	CAC	ATC	AAG	CTG	ATG	AAC	CCG	CAG	CGC	TCG	ACG	GTG	none	none	TAC
NC_017025	GCT	TGT	GAT	GAA	TTC	GGT	CAC	ATT	AAA	TTA	ATG	AAC	CCA	CAA	CGT	TCT	ACT	GTA	TGG	none	TAC
NC_017022	GCA	TGC	GAC	GAA	TTC	GGC	none	ATC	AAA	TTA	ATG	AAC	CCA	CAA	CGT	TCA	ACA	GTA	none	none	TAC
NC_007514	GCC	TGC	GAC	GAG	none	GGC	CAC	ATT	AAA	CTT	ATG	AAC	CCC	CAG	CGC	AGC	ACC	GTG	TGG	none	TAC
NC_009648	GCG	TGC	GAC	GAA	TTC	GGC	CAC	ATC	AAA	CTG	ATG	AAC	CCG	CAG	CGC	TCC	ACC	GTG	TGG	none	TAC
NC_007513	GCC	TGC	GAC	GAA	TTC	GGC	CAC	ATC	AAG	CTG	none	AAC	CCC	CAG	CGC	AGC	ACC	GTG	none	none	TAC
NC_007516	GCC	TGC	GAC	GAG	TTC	GGC	CAC	ATC	AAG	CTG	ATG	AAC	CCC	CAG	CGC	AGC	ACC	GTG	none	none	TAC
NC_007517	GCC	TGC	GAC	GAG	TTC	GGC	CAC	ATC	AAG	CTC	ATG	AAC	CCC	CAG	CGG	TCC	ACC	GTG	none	none	TAC
NC_013956	GCG	TGC	GAC	GAA	TTC	GGC	CAC	ATC	AAA	CTG	ATG	AAC	CCG	CAG	CGC	AGC	ACC	GTG	none	none	TAC
NC_013959	GCC	TGC	GAC	GAG	TTC	GGC	CAC	ATC	AAG	CTG	ATG	AAC	CCG	CAG	CGC	AGC	ACC	GTG	none	none	TAC
NC_007912	GCC	none	GAC	GAA	TTC	GGC	CAC	ATT	AAA	CTA	ATG	AAC	CCC	CAA	CGC	AGC	ACC	GTA	none	none	TAC
NC_010577	GCC	none	GAC	GAA	TTC	GGC	CAC	ATC	AAA	CTG	none	AAC	CCC	CAA	CGC	AGC	ACC	GTC	none	none	TAC
NC_007109	GCT	TGT	GAT	GAA	TTC	GGT	CAC	ATT	AAA	CTT	ATG	AAT	CCG	CAA	CGT	AGC	ACA	GTT	none	none	TAC
NC_010571	GCG	TGC	GAC	GAG	TTC	GGC	CAC	ATC	AAG	CTC	ATG	AAC	CCG	CAG	CGC	TCG	ACG	GTG	TGG	none	TAC
NC_009632	GCA	TGT	GAC	GAA	TTC	GGT	CAC	ATC	AAA	TTA	ATG	AAC	CCA	CAA	CGT	TCA	ACA	GTT	none	none	TAC
NC_010572	GCC	TGT	GAC	GAG	TTC	GGC	CAC	ATC	AAG	CTC	ATG	AAC	CCG	CAG	CGC	TCC	ACC	GTC	none	none	TAC
NC_009633	GCC	TGT	GAT	GAA	TTC	GGA	CAT	ATC	AAA	TTA	ATG	AAT	CCA	CAA	AGA	TCC	ACC	GTA	TGG	none	TAC
NC_007520	GCG	TGC	GAT	GAA	TTC	GGT	CAT	ATT	AAA	TTG	ATG	AAC	CCG	CAA	CGT	TCT	ACC	GTT	none	none	TAT
NC_009636	GCC	TGT	GAC	GAA	TTC	GGC	CAC	ATC	AAG	CTC	ATG	AAC	CCG	CAG	CGC	TCG	ACC	GTC	TGG	none	TAC
NC_009637	GCA	TGT	GAC	GAA	TTC	GGT	CAC	ATC	AAA	TTA	ATG	AAC	CCA	CAG	AGA	TCA	ACA	GTT	none	none	TAC
NC_008228	GCC	none	GAC	GAA	TTC	GGC	CAC	ATC	AAA	TTG	ATG	AAC	CCT	CAA	CGC	AGC	ACC	GTG	none	none	TAC
NC_009634	GCA	TGC	GAC	GAA	TTC	GGT	CAC	ATT	AAG	CTT	none	AAC	CCT	none	AGA	TCA	ACA	GTT	none	none	TAC
NC_008229	GCC	none	GAT	GAA	TTT	GGC	CAT	ATC	AAA	TTG	none	AAC	CCT	CAA	CGC	AGC	ACC	GTG	TGG	none	TAT
NC_009635	GCA	none	GAT	GAA	TTC	GGA	CAC	ATT	AAA	TTA	ATG	AAT	CCA	none	AGA	TCA	ACA	GTT	none	none	TAT
NC_013532	GCG	TGC	GAC	GAA	none	GGG	none	ATT	AAA	CTG	none	AAT	CCG	CAA	AGG	AGT	ACG	GTG	TGG	none	none
NC_017050	GCT	TGT	GAT	GAA	TTC	GGT	CAT	ATT	AAA	CTT	none	AAT	CCT	CAG	CGT	TCT	ACT	GTA	none	none	TAC
NC_013530	GCC	TGT	GAC	GAG	TTC	GGC	CAC	ATC	AAG	CTG	ATG	AAC	CCG	CAG	CGC	TCG	ACC	GTC	none	none	TAC
NC_013948	GCT	none	GAC	GAA	TTC	GGT	CAC	ATT	AAA	TTA	none	AAC	CCT	CAA	CGT	TCA	ACT	GTT	none	none	TAC
NC_008261	GCT	TGT	GAC	GAA	TTC	GGA	CAC	ATA	AAA	TTA	ATG	AAC	CCA	CAA	AGA	TCA	ACT	GTT	none	none	TAC
NC_010545	GCC	none	GAC	GAG	TTC	GGC	CAC	ATC	AAG	CTG	ATG	AAC	CCG	CAG	CGC	TCC	ACC	GTC	none	none	TAC
NC_010544	GCT	TGT	GAT	GAA	TTT	GGA	CAT	ATT	AAA	TTA	ATG	AAC	CCT	CAA	CGT	TCT	ACT	GTT	none	none	TAT
NC_013947	GCC	TGC	GAC	GAG	TTC	GGC	CAC	ATC	AAG	CTG	ATG	AAC	CCC	CAG	CGC	TCC	ACC	GTC	none	none	TAC
NC_008260	GCC	TGC	GAC	GAA	TTC	GGC	CAC	ATC	AAG	CTG	ATG	AAC	CCG	CAG	CGC	TCC	ACC	GTG	none	none	TAC
NC_010547	GCT	TGC	GAT	GAA	TTT	GGT	CAT	ATT	AAA	TTA	none	AAT	CCT	CAA	CGT	TCT	ACC	GTT	none	none	TAT
NC_010546	GCC	TGT	GAC	GAA	TTT	GGG	CAT	ATT	AAA	TTA	ATG	AAT	CCC	CAA	CGT	TCC	ACC	GTG	none	none	TAT
NC_013949	GCC	none	GAT	GAG	TTT	GGC	none	ATC	AAA	CTC	none	AAT	CCC	CAA	CGC	AGC	ACC	GTG	none	none	TAT
NC_013943	GCT	TGT	GAC	GAG	TTC	GGC	CAC	ATC	AAA	CTT	ATG	AAC	CCT	CAG	AGA	TCC	ACA	GTT	TGG	none	TAC
NC_013946	GCC	none	GAC	GAG	TTC	GGC	CAC	ATC	AAG	CTG	ATG	AAC	CCC	CAG	CGC	AGC	ACC	GTG	none	none	TAC
NC_013037	GCC	TGT	GAC	GAA	TTC	GGC	CAC	ATC	AAA	CTC	ATG	AAC	CCG	CAG	CGC	TCG	ACC	GTG	none	none	TAC
NC_009663	GCG	TGT	GAC	GAG	TTC	GGT	CAC	ATC	AAG	CTC	ATG	AAC	CCG	CAG	AGA	TCC	ACA	GTC	none	none	TAC
NC_008258	GCG	TGC	GAC	GAA	TTC	GGC	CAC	ATC	AAA	CTG	ATG	AAC	CCG	CAG	CGT	TCC	ACC	GTG	TGG	none	TAC
NC_009664	GCC	TGT	GAC	GAG	TTC	GGC	CAC	ATC	AAG	CTG	ATG	AAC	CCC	CAG	CGC	TCC	ACC	GTC	TGG	none	TAC
NC_007908	GCC	TGC	GAC	GAG	TTT	GGC	CAC	ATC	AAG	CTG	ATG	AAC	CCG	CAG	CGC	AGC	ACC	GTG	none	none	TAC
NC_017048	GCT	TGT	GAT	GAA	TTC	GGT	CAT	ATT	AAA	CTT	none	AAT	CCT	CAG	CGT	TCA	ACT	GTA	none	none	TAC
NC_008255	GCA	TGT	GAT	GAA	TTC	GGT	CAC	ATC	AAA	CTG	ATG	AAC	CCG	CAG	CGT	TCT	ACA	GTT	TGG	none	TAC
NC_013941	GCG	TGC	GAC	GAA	TTC	GGC	CAC	ATC	AAA	CTG	ATG	AAC	CCG	CAG	CGT	AGC	ACC	GTG	none	none	TAC
NC_009665	GCC	TGT	GAC	GAA	TTC	GGC	CAC	ATC	AAA	CTG	ATG	AAC	CCA	CAA	CGT	AGC	ACC	GTG	none	none	TAC
NC_017049	GCT	TGT	GAT	GAA	TTC	GGT	CAT	ATT	AAA	CTT	none	AAT	CCT	CAG	CGT	TCT	ACT	GTA	none	none	TAC
NC_008253	GCG	TGC	GAC	GAA	TTC	GGC	CAC	ATC	AAA	CTG	ATG	AAC	CCG	CAG	CGT	AGC	ACC	GTG	none	none	TAC
NC_008254	GCC	TGC	GAC	GAG	TTC	GGC	CAC	ATC	AAG	CTC	ATG	AAC	CCG	CAG	CGC	TCC	ACC	GTG	TGG	none	TAT
NC_012892	GCG	TGC	GAC	GAA	TTC	GGC	CAC	ATC	AAA	CTG	ATG	AAC	CCG	CAG	CGT	TCC	ACC	GTG	none	none	TAC
NC_007907	GCC	TGC	GAC	GAG	TTC	GGC	CAT	ATC	AAG	CTG	ATG	AAC	CCC	CAG	CGG	TCC	ACC	GTC	TGG	none	TAT
NC_012891	GCT	TGT	GAC	GAA	TTC	GGT	CAC	ATC	AAA	CTT	ATG	AAC	CCA	CAA	CGT	TCA	ACT	GTT	none	none	TAC
NC_009662	GCA	none	GAT	GAA	TTT	GGA	CAC	ATC	AAA	CTT	ATG	AAT	CCA	CAA	AGA	AGT	ACA	GTA	TGG	none	TAT
NC_017042	GCA	TGT	GAT	GAA	TTC	GGT	CAT	ATT	AAA	CTT	ATG	AAT	CCT	CAA	CGT	TCT	ACT	GTT	none	none	TAT
NC_017043	GCA	TGT	GAT	GAA	TTT	GGT	CAT	ATT	AAA	CTT	ATG	AAC	CCT	CAA	CGT	TCT	ACT	GTT	none	none	TAT
NC_017040	GCT	none	GAC	GAA	TTC	GGT	CAC	ATC	AAA	CTT	ATG	AAC	CCA	CAA	CGT	TCA	ACT	GTT	none	none	TAC
NC_017046	GCG	TGC	GAC	GAA	TTC	GGC	CAC	ATC	AAA	CTG	ATG	AAC	CCG	CAG	CGC	TCC	ACC	GTG	TGG	none	TAC
NC_009667	GCC	TGC	GAC	GAA	TTC	GGC	CAC	ATC	AAG	CTG	ATG	AAC	CCG	CAG	CGC	TCG	ACC	GTC	none	none	TAC
NC_009668	GCC	TGC	GAC	GAA	TTC	GGC	CAT	ATC	AAG	CTG	ATG	AAC	CCG	CAG	CGC	TCG	ACC	GTC	none	none	TAT
NC_017044	GCA	TGT	GAT	GAA	TTC	GGT	CAT	ATT	AAA	CTT	ATG	AAT	CCT	CAA	CGT	TCT	ACT	GTT	none	none	TAT
NC_017045	GCT	TGT	GAC	GAA	TTC	GGT	CAC	ATC	AAA	TTA	ATG	AAC	CCT	CAA	AGA	TCT	ACT	GTA	none	none	TAC
NC_007508	GCC	TGC	GAC	GAA	TTC	GGC	CAC	ATC	AAG	CTG	ATG	AAC	CCG	CAG	CGC	TCG	ACC	GTG	TGG	none	TAC
NC_007509	GCG	TGC	GAC	GAG	TTC	GGC	CAC	ATC	AAG	CTG	ATG	AAC	CCG	CAG	CGC	TCG	ACG	GTG	none	none	TAC
NC_013939	GCT	TGT	GAT	GAG	TTT	GGT	CAC	ATT	AAA	CTT	ATG	AAT	CCT	CAG	AGA	TCT	ACA	GTT	none	none	TAT
NC_010557	GCG	TGC	GAC	GAG	TTC	GGC	CAC	ATC	AAG	CTG	ATG	AAC	CCG	CAG	CGC	TCG	ACG	GTG	none	none	TAC
NC_010556	GCG	none	GAC	GAA	TTC	GGT	CAC	ATC	AAA	CTC	ATG	AAC	CCG	CAA	CGT	TCG	ACG	GTC	none	none	TAC
NC_009654	GCT	TGT	GAT	GAA	TTC	GGT	CAC	ATC	AAA	TTG	ATG	AAC	CCA	CAA	CGT	TCT	ACT	GTT	none	none	TAC
NC_017038	GCC	none	GAC	GAA	TTC	GGC	CAC	ATC	AAA	CTG	ATG	AAC	CCC	CAG	CGG	TCC	ACC	GTG	none	none	TAC
NC_009655	GCG	none	GAC	GAA	TTC	GGC	CAC	ATC	AAA	TTA	ATG	AAC	CCG	CAA	CGT	TCC	ACC	GTG	none	none	TAC
NC_012883	GCA	none	GAC	GAA	TTC	GGC	CAC	ATT	AAG	CTC	ATG	AAC	CCA	CAA	AGA	AGC	ACA	GTT	none	none	TAC
NC_008245	GCT	none	GAT	GAA	TTC	GGT	CAC	ATC	AAA	CTT	ATG	AAC	CCA	CAA	CGT	TCA	ACT	GTT	none	none	TAT
NC_017039	GCC	none	GAC	GAA	TTC	GGC	CAC	ATC	AAA	CTG	ATG	AAC	CCC	CAG	CGG	TCC	ACC	GTG	none	none	TAC
NC_012880	GCG	TGC	GAC	GAA	TTC	GGC	CAC	ATC	AAG	CTG	ATG	AAC	CCG	CAG	CGC	TCC	ACC	GTG	none	none	TAC
NC_010554	GCA	TGC	GAT	GAA	TTC	GGT	CAC	ATC	AAA	CTG	ATG	AAC	CCT	CAA	CGT	TCT	ACC	GTT	TGG	none	TAC
NC_010551	GCG	TGC	GAC	GAA	TTC	GGC	CAC	ATC	AAG	CTG	ATG	AAC	CCG	CAG	CGC	TCG	ACG	GTG	none	none	TAC
NC_012881	GCT	TGC	GAC	GAA	TTC	GGT	CAC	ATC	AAG	CTC	ATG	AAC	CCC	CAG	CGC	TCC	ACC	GTT	none	none	TAC
NC_010552	GCG	TGC	GAC	GAG	TTC	GGC	CAC	ATC	AAG	CTG	ATG	AAC	CCG	CAG	CGC	TCG	ACG	GTG	none	none	TAC
NC_017030	GCG	TGC	GAC	GAG	TTC	GGC	CAC	ATC	AAG	CTG	ATG	AAC	CCG	CAG	CGC	TCC	ACG	GTG	none	none	TAC
NC_017031	GCT	TGC	GAC	GAG	TTC	GGC	CAC	ATC	AAG	CTC	ATG	AAC	none	CAG	CGC	TCC	ACC	GTC	none	none	TAC
NC_017033	GCC	TGC	GAC	GAA	TTC	GGC	CAC	ATC	AAG	CTG	ATG	AAC	CCG	CAG	CGC	AGC	ACC	GTC	none	none	TAC
NC_007503	GCC	TGC	GAC	GAA	TTC	GGC	CAC	ATC	AAG	CTG	none	AAC	CCC	CAG	CGG	TCC	ACC	GTG	none	none	TAC
NC_000117	GCT	TGT	GAT	GAA	none	GGA	CAT	ATT	AAA	TTA	ATG	AAC	CCT	none	CGT	TCT	ACA	GTT	none	none	TAC
NC_009659	GCC	TGC	GAC	GAA	TTC	GGC	CAC	ATC	AAG	CTG	ATG	AAC	CCG	CAA	CGC	TCG	ACC	GTC	none	none	TAC
NC_009656	GCC	TGC	GAC	GAG	TTC	GGC	CAC	ATC	AAG	CTG	ATG	AAC	CCG	CAG	CGC	AGC	ACC	GTG	none	none	TAC
NC_006832	GCT	TGC	GAT	GAG	TTT	GGT	CAT	ATT	AAG	TTA	ATG	AAT	CCT	CAG	CGT	TCT	ACT	GTA	none	none	TAT
NC_006831	GCT	TGT	GAT	GAG	TTT	GGT	CAT	ATT	AAG	TTA	ATG	AAT	CCT	CAG	CGT	TCT	ACT	GTA	none	none	TAT
NC_006834	GCC	TGC	GAC	GAA	TTC	GGC	CAC	ATC	AAG	CTG	ATG	AAC	CCG	CAG	CGC	TCG	ACC	GTG	none	none	TAC
NC_006833	GCT	none	GAT	none	TTC	GGT	CAC	ATC	AAG	CTA	none	AAT	CCA	none	CGT	TCT	ACT	GTT	none	none	TAC
NC_014738	GCT	TGT	GAC	GAA	TTC	GGT	CAC	ATC	AAA	TTA	ATG	AAC	CCT	CAA	AGA	TCT	ACA	GTA	none	none	TAC
NC_015318	GCT	none	GAT	GAG	TTT	GGC	CAC	ATT	AAG	CTT	ATG	AAT	CCT	CAG	AGG	AGT	ACA	GTT	none	none	TAT
NC_014734	GCC	TGT	GAC	GAA	TTC	GGC	CAC	ATC	AAA	CTG	ATG	AAC	CCT	CAG	CGC	TCG	ACC	GTG	none	none	TAC
NC_014733	GCC	TGT	GAC	GAA	TTC	GGC	CAC	ATC	AAG	CTG	ATG	AAC	CCG	CAG	CGC	AGC	ACC	GTG	none	none	TAC
NC_015312	GCC	TGC	GAC	GAG	TTC	GGC	CAC	ATC	AAG	CTG	ATG	AAC	CCG	CAG	CGC	TCG	ACC	GTC	TGG	none	TAC
NC_015311	GCC	TGC	GAC	GAG	TTC	GGC	CAC	ATC	AAG	CTC	ATG	AAC	CCG	CAG	CGC	AGC	ACC	GTC	none	none	TAC
NC_014727	GCC	TGC	GAC	GAA	TTC	GGC	CAC	ATC	AAG	CTG	ATG	AAC	CCG	CAG	CGG	TCC	ACC	GTC	none	none	TAC
NC_014724	GCT	TGT	GAC	GAA	TTC	GGT	CAC	ATC	AAG	CTT	ATG	AAC	CCA	CAA	CGT	TCA	ACT	GTT	TGG	none	TAC
NC_014722	GCG	TGC	GAC	GAG	TTC	GGC	CAC	ATC	AAG	CTG	ATG	AAC	CCG	CAG	CGC	TCG	ACG	GTG	TGG	none	TAC
NC_014721	GCA	TGC	GAC	GAG	TTC	GGC	CAC	ATT	AAA	CTT	ATG	AAC	CCA	CAG	AGA	TCA	ACA	GTT	none	none	TAC
NC_014720	GCA	TGC	GAC	GAG	TTT	GGC	CAT	ATT	AAA	CTT	ATG	AAC	CCA	CAG	AGA	TCA	ACA	GTT	none	none	TAT
NC_015321	GCA	TGT	GAT	GAA	TTC	GGA	CAC	ATT	AAA	TTG	ATG	AAT	CCA	CAA	CGT	TCT	ACA	GTT	TGG	none	TAC
NC_011333	GCG	TGT	GAT	GAA	TTT	GGC	none	ATC	AAA	TTA	none	AAC	CCT	CAG	CGC	AGC	ACC	GTG	none	none	TAC
NC_009613	GCA	TGT	GAC	GAA	TTC	GGA	CAC	ATC	AAA	TTA	ATG	AAC	CCA	CAA	CGT	TCA	ACA	GTA	TGG	none	TAC
NC_009615	GCC	TGC	GAC	GAG	TTC	GGC	CAC	ATC	AAG	TTG	ATG	AAC	CCG	CAG	CGT	AGC	ACG	GTG	TGG	none	TAC
NC_006814	GCT	TGT	GAC	GAA	TTC	GGT	CAC	ATC	AAG	CTT	ATG	AAC	CCA	CAA	CGT	TCA	ACT	GTT	none	none	TAC
NC_009614	GCT	TGT	GAC	GAA	TTC	GGT	CAT	ATC	AAG	CTG	ATG	AAC	CCG	CAG	CGT	TCT	ACC	GTG	TGG	none	TAT
NC_009617	GCA	TGT	GAT	GAA	TTC	GGA	CAC	ATA	AAA	CTT	ATG	AAT	CCA	CAA	AGA	TCA	ACA	GTT	none	none	TAT
NC_014718	GCG	TGC	GAC	GAG	TTC	GGC	CAC	ATC	AAG	CTG	none	AAC	CCG	CAG	CGC	TCG	ACG	GTG	none	none	TAC
NC_009616	GCA	TGT	GAT	GAA	TTT	GGT	CAC	ATT	AAA	CTT	ATG	AAT	CCA	CAA	AGA	TCA	ACA	GTT	none	none	TAC
NC_005364	GCT	none	GAT	GAA	TTT	GGA	CAT	ATT	AAA	TTA	ATG	AAT	CCA	CAA	CGT	TCA	ACT	GTT	none	none	TAT
NC_014210	GCC	TGT	GAC	GAG	TTC	GGC	CAC	ATC	AAG	CTG	ATG	AAC	CCC	CAG	CGC	TCC	ACC	GTC	TGG	none	TAC
NC_014212	GCC	none	GAC	GAG	TTC	GGC	CAC	ATC	AAG	CTG	ATG	AAC	CCC	CAG	CGC	AGC	ACC	GTG	none	none	TAC
NC_005362	GCT	none	GAC	GAA	TTC	GGT	CAC	ATC	AAG	CTT	ATG	AAC	CCA	CAA	CGT	TCA	ACT	GTT	none	none	TAC
NC_005363	GCT	TGC	GAC	GAA	TTC	GGC	CAC	ATC	AAA	CTG	ATG	AAC	CCG	CAG	CGT	TCC	ACT	GTG	none	none	TAC
NC_014215	GCC	TGC	GAC	GAG	TTC	GGC	CAC	ATC	AAG	CTG	ATG	AAC	CCC	CAG	CGC	TCG	ACC	GTG	none	none	TAC
NC_014216	GCC	TGC	GAC	GAG	TTC	GGC	CAC	ATC	AAG	CTG	ATG	AAC	CCC	CAG	CGC	AGC	ACC	GTG	TGG	none	TAC
NC_014217	GCC	TGC	GAC	GAG	TTC	GGC	CAC	ATC	AAG	CTG	ATG	AAC	CCG	CAG	CGC	TCG	ACC	GTG	TGG	none	TAC
NC_014219	GCC	none	GAC	GAG	TTC	GGC	CAC	ATC	AAG	CTC	ATG	AAC	CCG	CAG	CGC	TCC	ACG	GTC	none	none	TAC
NC_014218	GCA	none	GAT	GAA	TTC	GGC	CAC	ATC	AAG	CTC	none	AAC	CCA	CAG	CGC	TCC	ACC	GTT	TGG	none	TAC
NC_014205	GCT	none	GAC	GAG	TTC	GGA	CAT	ATA	AAG	TTA	none	AAC	CCA	CAG	AGA	AGC	ACA	GTT	none	none	TAT
NC_014206	GCG	TGC	GAC	GAA	TTC	GGC	CAC	ATC	AAA	CTC	ATG	AAC	CCG	CAA	CGC	TCG	ACG	GTC	none	none	TAC
NC_014209	GCT	TGC	GAC	GAA	TTC	GGC	none	ATA	AAA	TTA	ATG	AAT	CCT	CAA	AGA	TCT	ACT	GTA	none	none	TAT
NC_014207	GCG	none	GAC	GAA	TTC	GGC	CAC	ATT	AAA	TTA	ATG	AAC	CCA	CAA	CGC	AGC	ACA	GTG	none	none	TAC
NC_013450	GCA	TGT	GAC	GAA	TTC	GGT	CAC	ATC	AAA	TTA	ATG	AAC	CCA	CAA	CGT	TCA	ACA	GTT	none	none	TAC
NC_013454	GCT	none	GAT	GAA	TTC	GGA	none	ATT	AAA	CTT	none	AAT	CCT	CAA	CGT	TCT	ACT	GTT	none	none	none
NC_011312	GCA	TGT	GAT	GAA	TTC	GGT	CAC	ATC	AAA	CTT	ATG	AAC	CCA	CAA	CGT	TCT	ACT	GTT	TGG	none	TAC
NC_011313	GCA	none	GAC	GAA	TTC	GGT	CAC	ATC	AAA	CTT	ATG	AAC	CCA	CAA	CGT	TCT	ACG	GTT	TGG	none	TAC
NC_013457	GCG	TGT	GAC	GAA	TTC	GGT	CAC	ATC	AAA	CTA	ATG	AAC	CCA	CAA	CGT	TCT	ACT	GTG	TGG	none	TAC
NC_013456	GCA	TGT	GAC	GAA	TTC	GGT	CAC	ATC	AAA	CTA	ATG	AAC	CCA	CAA	CGT	TCT	ACT	GTA	TGG	none	TAC
NC_014230	GCT	TGC	GAT	GAA	TTC	GGT	CAC	ATT	AAG	TTA	ATG	AAC	CCA	CAA	CGT	TCT	ACA	GTA	TGG	none	TAC
NC_011386	GCG	TGC	GAC	GAG	TTC	GGC	CAC	ATC	AAG	CTC	ATG	AAC	CCG	CAG	CGC	TCG	ACC	GTG	none	none	TAC
NC_006461	GCC	none	GAC	GAG	TTC	GGC	CAC	ATC	AAG	CTC	ATG	AAC	CCC	CAG	CGC	TCC	ACC	GTG	none	none	TAC
NC_014774	GCT	TGT	GAT	GAA	TTT	GGT	CAT	ATT	AAA	CTT	none	AAT	CCT	CAA	CGT	TCT	ACT	GTT	none	none	TAT
NC_014228	GCG	TGC	GAC	GAA	TTC	GGC	CAC	ATC	AAA	CTG	ATG	AAC	CCG	CAG	CGT	AGC	ACC	GTG	none	none	TAC
NC_014225	GCC	TGC	GAC	GAA	TTT	GGC	CAT	ATC	AAA	CTT	ATG	AAC	CCT	CAG	CGC	TCT	ACA	GTC	none	none	TAC
NC_006055	GCT	TGC	GAC	GAA	TTC	GGA	CAC	ATC	AAA	TTA	none	AAC	CCA	CAA	CGT	TCA	ACT	GTT	none	none	TAC
NC_014222	GCT	TGT	GAC	GAA	TTC	GGT	CAC	ATC	AAG	TTA	ATG	AAC	CCT	CAA	AGA	TCA	ACA	GTT	none	none	TAC
NC_014221	GCC	TGC	GAC	GAG	TTT	GGC	CAC	ATC	AAA	CTC	ATG	AAC	CCC	CAG	CGC	TCG	ACC	GTC	none	none	TAC
NC_014220	GCC	TGC	GAC	GAG	TTC	GGC	CAC	ATC	AAG	CTG	ATG	AAC	CCG	CAG	CGG	AGC	ACC	GTG	none	none	TAC
NC_011375	GCT	TGC	GAC	GAA	TTC	GGT	CAC	ATC	AAA	CTT	ATG	AAC	CCA	CAA	CGT	TCA	ACT	GTT	none	none	TAC
NC_011374	GCT	none	GAT	GAA	TTC	GGT	CAC	ATT	AAA	TTA	ATG	AAC	CCA	CAA	CGT	TCA	ACA	GTT	none	TAA	TAC
NC_014762	GCG	TGT	GAC	GAG	TTC	GGT	CAC	ATC	AAA	CTC	ATG	AAC	CCG	CAG	CGT	AGC	ACC	GTC	none	none	TAC
NC_014760	GCT	none	GAC	GAA	TTC	GGT	CAC	ATT	AAA	TTA	none	AAC	CCT	CAA	CGT	TCA	ACA	GTT	none	none	TAC
NC_014761	GCC	TGC	GAC	GAG	TTC	GGC	CAC	ATC	AAG	CTC	ATG	AAC	CCC	CAG	CGC	TCG	ACC	GTG	none	none	TAC
NC_014256	GCG	TGT	GAT	GAA	TTT	GGC	none	ATC	AAA	TTG	none	AAC	CCC	CAG	CGC	AGC	ACC	GTG	none	none	TAC
NC_014259	GCA	TGT	GAC	GAA	TTC	GGT	CAC	ATC	AAA	CTT	ATG	AAC	CCA	CAA	CGT	TCT	ACT	GTT	none	none	TAC
NC_014758	GCC	TGT	GAT	GAG	TTT	GGT	CAT	ATT	AAA	CTT	ATG	AAT	CCT	CAG	AGA	TCC	ACC	GTG	none	none	TAT
NC_014759	GCT	TGT	GAT	GAA	TTC	GGT	CAC	ATT	AAA	TTA	ATG	AAT	CCT	CAA	AGA	TCT	ACT	GTT	TGG	none	TAT
NC_014251	GCT	none	GAC	GAA	TTC	GGT	CAC	ATC	AAA	CTT	ATG	AAC	CCA	CAA	CGT	TCA	ACT	GTT	TGG	none	TAC
NC_011369	GCC	TGC	GAC	GAA	TTC	GGC	CAC	ATC	AAG	CTC	ATG	AAC	CCG	CAG	CGC	TCG	ACC	GTC	TGG	none	TAC
NC_014253	GCA	none	GAC	GAA	TTC	GGT	CAC	ATC	AAA	CTT	ATG	AAT	CCG	CAG	AGA	TCC	ACC	GTA	TGG	none	TAT
NC_014751	GCT	TGT	GAT	GAA	TTT	GGA	CAT	ATT	AAA	TTA	none	AAT	CCA	CAA	CGT	TCA	ACT	GTT	none	none	TAT
NC_014752	GCC	TGC	GAC	GAA	TTC	GGC	CAC	ATC	AAA	CTC	ATG	AAC	CCC	CAA	CGC	TCC	ACC	GTC	none	none	TAC
NC_006449	GCT	none	GAC	GAA	TTC	GGT	CAC	ATC	AAA	CTT	none	AAC	CCA	CAA	CGT	TCA	ACT	GTT	none	none	TAC
NC_006448	GCT	none	GAC	GAA	TTC	GGT	CAC	ATC	AAA	CTT	none	AAC	CCA	CAA	CGT	TCA	ACT	GTT	none	none	TAC
NC_014246	GCC	none	GAC	GAA	TTC	GGC	CAC	ATT	AAG	CTG	ATG	AAC	CCG	CAG	CGC	TCC	ACC	GTG	none	none	TAC
NC_007576	GCT	TGT	GAC	GAA	TTC	GGT	CAC	ATC	AAA	TTA	ATG	AAC	CCA	CAA	CGT	TCA	ACA	GTT	none	none	TAC
NC_007575	GCT	TGT	GAT	GAG	none	GGT	CAC	ATT	AAA	CTT	ATG	AAT	CCA	CAG	CGT	TCA	ACT	GTT	TGG	none	TAT
NC_014248	GCT	TGT	GAT	GAA	TTT	GGT	CAT	ATT	AAA	TTA	ATG	AAT	CCC	CAA	CGT	TCT	ACC	GTT	none	none	TAT
NC_007577	GCT	TGT	GAT	GAG	TTT	GGT	CAT	ATT	AAA	TTA	ATG	AAT	CCT	CAG	AGA	TCA	ACT	GTT	TGG	none	TAT
NC_006840	GCA	TGT	GAC	GAA	TTC	GGT	CAC	ATC	AAA	CTA	ATG	AAC	CCA	CAA	CGT	TCT	ACT	GTT	none	none	TAC
NC_006841	GCA	TGT	GAC	GAA	TTC	GGT	CAC	ATC	AAA	CTA	ATG	AAC	CCA	CAA	CGT	TCA	ACT	GTT	none	none	TAC
NC_011353	GCG	TGC	GAC	GAA	TTC	GGC	CAC	ATC	AAA	CTG	ATG	AAC	CCG	CAG	CGT	TCC	ACC	GTG	none	none	TAC
NC_002745	GCA	TGT	GAC	GAA	TTC	GGT	CAC	ATC	AAA	TTA	ATG	AAC	CCA	CAA	CGT	TCA	ACA	GTT	none	none	TAC
NC_015391	GCT	TGT	GAC	GAA	TTC	GGT	CAC	ATC	AAA	TTA	none	AAC	CCA	CAA	CGT	TCA	ACA	GTT	none	none	TAC
NC_010296	GCC	TGT	GAT	GAA	TTT	GGT	CAC	ATC	AAA	TTA	none	AAT	CCC	CAA	CGC	TCC	ACC	GTG	none	none	TAT
NC_005303	GCT	TGT	GAT	GAA	TTT	GGT	CAC	ATT	AAA	TTA	none	AAC	CCT	CAA	CGT	TCT	ACT	GTT	TGG	none	TAT
NC_006087	GCC	none	GAC	GAG	TTC	GGC	CAC	ATC	AAG	CTG	ATG	AAC	CCG	CAG	CGC	TCG	ACC	GTC	none	none	TAC
NC_006086	GCT	TGT	GAC	GAA	TTC	GGT	CAC	ATC	AAA	CTT	ATG	AAC	CCA	CAA	CGT	TCA	ACT	GTT	none	none	TAC
NC_006085	GCC	TGC	GAC	GAG	TTC	GGC	CAC	ATC	AAG	CTC	ATG	AAC	CCG	CAG	CGC	TCC	ACC	GTC	TGG	none	TAC
NC_002758	GCA	TGT	GAC	GAA	TTC	GGT	CAC	ATC	AAA	TTA	ATG	AAC	CCA	CAA	CGT	TCA	ACA	GTT	none	none	TAC
NC_010280	GCT	none	GAT	GAA	none	GGA	CAT	ATT	AAA	TTA	ATG	none	CCT	none	CGT	TCT	ACA	GTT	none	none	TAT
NC_010287	GCT	none	GAT	GAA	none	GGA	CAT	ATT	AAA	TTA	ATG	none	CCT	none	CGT	TCT	ACA	GTT	none	none	TAT
NC_017459	GCA	TGT	GAT	GAA	TTT	GGT	CAT	ATT	AAA	CTT	ATG	AAT	CCA	CAA	CGT	TCA	ACA	GTT	TGG	none	TAT
NC_010939	GCG	none	GAC	GAA	TTC	GGT	CAC	ATC	AAA	TTA	none	AAC	CCG	CAA	CGT	TCA	ACC	GTA	none	none	TAC
NC_002755	GCC	TGC	GAC	GAG	TTC	GGC	CAC	ATC	AAG	CTG	ATG	AAC	CCG	CAG	CGC	TCG	ACC	GTG	TGG	none	TAC
NC_002754	GCT	none	GAT	GAG	TTC	GGA	CAT	ATA	AAG	TTA	ATG	AAT	CCA	CAA	AGG	TCC	ACT	GTG	none	none	TAC
NC_008611	GCC	TGT	GAC	GAG	TTC	GGC	CAC	ATC	AAG	CTG	ATG	AAC	CCG	CAG	CGC	TCG	ACC	GTG	TGG	none	TAC
NC_008618	GCC	TGC	GAC	GAG	TTC	GGC	CAC	ATC	AAG	CTG	ATG	AAC	CCG	CAG	CGC	TCC	ACC	GTG	none	none	TAC
NC_010278	GCG	none	GAC	GAA	TTC	GGT	CAC	ATC	AAA	TTA	ATG	AAC	CCG	CAA	CGT	TCA	ACC	GTA	none	none	TAC
NC_016901	GCC	TGC	GAC	GAA	TTC	GGC	CAC	ATC	AAA	CTG	ATG	AAC	CCA	CAA	CGT	AGC	ACC	GTG	none	none	TAC
NC_009138	GCC	TGC	GAC	GAA	TTC	GGC	CAC	ATC	AAG	CTG	ATG	AAC	CCG	CAG	CGC	TCG	ACC	GTG	none	none	TAC
NC_008610	GCT	TGT	GAT	GAA	TTC	GGT	CAT	ATT	AAG	TTA	ATG	AAT	CCA	CAA	CGT	TCA	ACG	GTT	none	none	TAT
NC_009135	GCA	TGC	GAC	GAA	TTC	GGT	CAC	ATC	AAA	TTA	ATG	AAC	CCT	CAG	AGA	TCA	ACA	GTT	none	none	TAC
NC_016906	GCC	TGC	GAC	GAG	TTC	GGC	CAC	ATC	AAG	CTG	ATG	AAC	CCG	CAG	CGC	TCG	ACC	GTC	TGG	none	TAC
NC_003361	GCT	TGC	GAT	GAA	none	GGT	CAC	ATT	AAA	TTA	ATG	AAC	CCT	CAG	CGT	TCT	ACA	GTT	none	none	TAT
NC_016908	GCA	TGT	GAT	GAA	TTC	GGT	CAT	ATT	AAA	CTT	ATG	AAT	CCT	CAA	CGT	TCT	ACT	GTT	none	none	TAT
NC_016909	GCA	TGT	GAT	GAA	TTC	GGT	CAT	ATT	AAA	CTT	ATG	AAT	CCT	CAA	CGT	TCT	ACT	GTT	none	none	TAT
NC_016902	GCG	TGC	GAC	GAA	TTC	GGC	CAC	ATC	AAA	CTG	ATG	AAC	CCG	CAG	CGT	TCC	ACC	GTG	none	none	TAC
NC_003366	GCT	TGT	GAC	GAA	TTC	GGA	CAC	ATC	AAA	TTA	ATG	AAC	CCA	CAA	AGA	TCA	ACT	GTT	none	none	TAC
NC_008600	GCA	TGC	GAC	GAA	TTC	GGT	CAC	ATC	AAA	TTA	ATG	AAC	CCA	CAA	CGT	TCT	ACA	GTA	TGG	none	TAC
NC_008601	GCT	none	GAT	GAG	TTC	GGT	none	ATC	AAG	TTA	ATG	AAT	CCA	CAA	AGA	TCT	ACT	GTT	none	none	TAT
NC_002737	GCT	none	GAC	GAA	TTC	GGT	CAC	ATC	AAA	CTT	ATG	AAC	CCA	CAA	CGT	TCA	ACT	GTT	none	none	TAC
NC_016912	GCA	TGC	GAC	GAA	TTC	GGT	CAC	ATC	AAA	TTA	ATG	AAC	CCA	CAA	CGT	TCA	ACA	GTT	none	none	TAC
NC_016911	GCA	TGT	GAT	GAA	TTC	GGT	CAT	ATT	AAA	CTT	ATG	AAT	CCG	CAA	CGT	TCT	ACT	GTT	none	none	TAT
NC_009142	GCC	TGT	GAC	GAG	TTC	GGC	CAC	ATC	AAG	CTG	ATG	AAC	CCG	CAG	CGC	TCG	ACC	GTC	TGG	none	TAC
NC_010263	GCA	TGT	GAT	GAA	TTC	GGT	CAT	ATT	AAA	CTT	ATG	AAT	CCG	CAA	CGT	TCT	ACT	GTT	none	none	TAT
NC_016915	GCA	TGT	GAT	GAA	TTC	GGT	CAT	ATT	AAA	CTT	ATG	AAT	CCG	CAA	CGT	TCT	ACT	GTT	none	none	TAT
NC_016913	GCA	TGT	GAT	GAA	TTC	GGT	CAT	ATT	AAA	CTT	ATG	AAT	CCT	CAA	CGT	TCT	ACT	GTT	none	none	TAT
NC_016914	GCA	TGT	GAT	GAA	TTC	GGT	CAT	ATT	AAA	CTT	ATG	AAT	CCG	CAA	CGT	TCT	ACT	GTT	none	none	TAT
NC_008609	GCC	TGC	GAC	GAG	TTC	GGC	CAC	ATC	AAG	CTG	ATG	AAC	CCC	CAG	CGC	TCC	ACC	GTG	none	none	TAC
NC_008639	GCC	TGC	GAC	GAA	TTC	GGC	CAC	ATC	AAA	CTT	ATG	AAC	CCG	CAG	CGC	AGC	ACC	GTC	none	none	TAC
NC_015761	GCG	TGC	GAC	GAA	TTC	GGC	CAC	ATC	AAA	CTG	ATG	AAC	CCG	CAG	CGT	TCC	ACC	GTG	none	none	TAC
NC_015760	GCT	none	GAC	GAA	TTC	GGT	CAC	ATC	AAA	CTT	ATG	AAC	CCA	CAA	CGT	TCA	ACA	GTT	none	none	TAC
NC_016929	GCT	none	GAT	GAA	TTT	GGT	none	ATT	AAA	CTT	ATG	AAT	CCT	CAA	CGT	TCT	ACT	GTT	none	none	TAT
NC_016928	GCA	none	GAC	GAA	TTC	GGT	CAC	ATC	AAA	TTA	ATG	AAC	CCA	CAA	CGT	TCA	ACA	GTT	none	none	TAC
NC_016930	GCA	TGT	GAT	GAA	TTC	GGT	CAT	ATT	AAA	CTT	ATG	AAT	CCT	CAA	CGT	TCT	ACT	GTT	none	none	TAT
NC_016933	GCT	none	GAT	GAG	TTC	GGT	none	ATC	AAG	TTA	ATG	AAC	CCA	CAA	CGT	TCT	ACT	GTT	none	none	TAT
NC_016931	GCA	TGT	GAT	GAA	TTC	GGT	CAC	ATT	AAA	CTT	ATG	AAT	CCT	CAA	CGT	TCT	ACT	GTT	none	none	TAT
NC_016932	GCT	TGT	GAC	GAG	TTC	GGC	CAC	ATC	AAG	CTC	ATG	AAC	none	CAG	CGC	TCC	ACC	GTC	none	none	TAC
NC_004603	GCA	TGT	GAC	GAA	TTC	GGT	CAC	ATC	AAA	CTA	ATG	AAC	CCA	CAA	CGT	TCT	ACT	GTA	TGG	none	TAC
NC_015759	GCT	none	GAC	GAA	TTC	GGT	CAC	ATC	AAG	TTG	ATG	AAC	CCA	CAA	CGT	TCA	ACT	GTT	none	none	TAC
NC_015758	GCC	TGC	GAC	GAG	TTC	GGC	CAC	ATC	AAG	CTG	ATG	AAC	CCG	CAG	CGC	TCG	ACC	GTG	none	none	TAC
NC_004606	GCT	TGT	GAC	GAA	TTC	GGT	CAC	ATC	AAA	CTT	ATG	AAC	CCA	CAA	CGT	TCA	ACT	GTT	none	none	TAC
NC_015757	GCC	none	GAC	GAA	TTT	GGC	CAT	ATT	AAA	TTG	ATG	AAC	CCG	CAA	CGG	TCG	ACC	GTG	TGG	none	TAT
NC_004605	GCA	TGT	GAC	GAA	TTC	GGT	CAC	ATC	AAA	CTA	ATG	AAC	CCA	CAA	CGT	TCT	ACT	GTA	TGG	none	TAC
NC_016938	GCA	none	GAT	GAA	none	GGT	none	ATT	AAA	TTA	ATG	AAT	CCA	CAA	CGT	TCA	ACA	GTT	none	none	TAT
NC_016937	GCT	none	GAT	GAG	TTC	GGT	none	ATC	AAG	TTA	ATG	AAT	CCA	CAA	CGT	TCT	ACT	GTT	none	none	TAT
NC_016935	GCG	TGT	GAC	GAG	TTC	GGC	CAC	ATC	AAG	CTC	ATG	AAC	CCG	CAG	CGC	TCG	ACG	GTG	none	none	TAC
NC_015376	GCC	TGT	GAC	GAG	TTC	GGC	CAC	ATC	AAG	CTG	ATG	AAC	CCG	CAG	CGC	TCG	ACC	GTG	TGG	none	TAC
NC_016943	GCC	TGC	GAC	GAG	TTC	GGC	CAC	ATC	AAG	CTG	ATG	AAC	CCG	CAG	CGC	TCG	ACC	GTC	TGG	none	TAC
NC_015379	GCC	TGC	GAC	GAA	TTC	GGC	CAC	ATC	AAG	CTG	ATG	AAC	CCG	CAG	CGC	AGC	ACC	GTG	none	none	TAC
NC_016944	GCG	TGT	GAC	GAA	TTC	GGC	CAC	ATC	AAA	CTG	ATG	AAC	CCA	CAA	CGT	TCT	ACC	GTG	TGG	none	TAC
NC_016945	GCG	none	GAT	GAA	TTC	GGC	CAC	ATC	AAA	CTG	none	AAC	CCG	CAA	CGC	AGC	ACC	GTG	none	none	TAC
NC_016940	GCC	TGT	GAC	GAA	TTC	GGC	CAC	ATC	AAA	CTC	ATG	AAT	CCC	CAA	CGC	AGC	ACC	GTC	none	none	TAC
NC_016941	GCA	TGT	GAT	GAA	TTC	GGT	CAC	ATC	AAA	TTA	ATG	AAC	CCA	CAA	CGT	TCA	ACA	GTT	none	none	TAC
NC_016947	GCC	TGC	GAC	GAG	TTC	GGC	CAC	ATC	AAG	CTG	ATG	AAC	CCG	CAG	CGC	TCG	ACC	GTG	TGG	none	TAC
NC_010943	GCC	TGC	GAC	GAA	TTC	GGC	CAC	ATC	AAG	CTG	ATG	AAC	CCG	CAG	CGC	TCG	ACC	GTG	none	none	TAC
NC_016948	GCC	TGC	GAC	GAG	TTC	GGC	CAC	ATC	AAG	CTG	ATG	AAC	CCG	CAG	CGC	TCG	ACC	GTG	TGG	none	TAC
NC_015389	GCC	TGC	GAC	GAG	TTC	GGC	CAC	ATC	AAG	CTC	ATG	AAC	CCC	CAG	CGC	TCG	ACC	GTC	none	none	TAC
NC_015388	GCC	TGC	GAC	GAG	TTC	GGC	CAC	ATC	AAG	CTG	ATG	AAC	CCC	CAG	CGC	TCC	ACC	GTC	none	none	TAC
NC_015387	GCC	TGC	GAC	GAG	TTC	GGC	CAC	ATC	AAG	CTC	ATG	AAC	CCC	CAG	CGC	TCC	ACC	GTC	TGG	none	TAC
NC_015381	GCC	TGC	GAC	GAG	TTC	GGC	CAC	ATC	AAG	CTG	ATG	AAC	CCG	CAG	CGC	TCG	ACC	GTG	none	none	TAC
NC_015380	GCT	TGT	GAT	GAA	TTT	GGA	CAC	ATT	AAA	TTA	ATG	AAT	CCA	CAA	AGA	TCT	ACT	GTT	none	none	TAT
NC_015385	GCT	TGC	GAC	GAA	TTC	GGA	CAC	ATC	AAG	CTT	ATG	AAC	CCG	CAG	CGC	AGC	ACA	GTT	TGG	none	TAC
NC_003317	GCC	TGC	GAC	GAA	TTC	GGC	CAC	ATC	AAG	CTG	ATG	AAC	CCG	CAG	CGC	TCG	ACC	GTC	none	none	TAT
NC_003318	GCC	TGC	GAC	GAA	TTC	GGC	CAT	ATC	AAG	CTC	ATG	AAC	CCG	CAG	CGC	TCC	ACC	GTG	none	none	TAT
NC_002771	GCT	none	GAC	GAA	TTT	GGA	CAC	ATT	AAA	TTA	ATG	AAT	CCT	CAA	AGA	TCA	ACT	GTT	none	TGA	TAT
NC_015975	GCC	TGC	GAC	GAA	TTC	GGC	CAC	ATC	AAG	CTT	ATG	AAC	CCG	CAA	CGC	TCC	ACG	GTT	none	none	TAC
NC_012730	GCA	TGT	GAT	GAA	TTC	GGT	none	ATC	AAA	CTT	ATG	AAT	CCT	CAA	CGT	TCT	ACT	GTT	none	none	TAT
NC_015977	GCG	TGC	GAC	GAG	TTC	GGC	CAC	ATC	AAG	CTG	ATG	AAC	CCG	CAG	CGC	TCC	ACC	GTG	none	none	TAC
NC_012731	GCG	TGC	GAC	GAA	TTC	GGC	CAC	ATC	AAA	CTG	ATG	AAC	CCG	CAG	CGC	TCC	ACC	GTG	TGG	none	TAC
NC_015976	GCC	TGC	GAC	GAG	TTC	GGC	CAT	ATC	AAG	CTC	ATG	AAC	CCG	CAG	CGC	AGC	ACC	GTG	none	none	TAT
NC_016589	GCG	TGC	GAC	GAA	TTC	GGC	CAC	ATC	AAG	CTC	ATG	AAC	CCG	CAG	CGC	TCG	ACG	GTG	none	none	TAC
NC_013861	GCA	TGC	GAT	GAA	TTT	GGT	CAT	ATT	AAA	TTA	ATG	AAC	CCT	CAA	CGT	TCT	ACT	GTT	none	none	TAC
NC_011750	GCG	TGC	GAC	GAA	TTC	GGC	CAC	ATC	AAA	CTG	ATG	AAC	CCG	CAG	CGT	AGC	ACC	GTG	none	none	TAC
NC_011751	GCG	TGC	GAC	GAA	TTC	GGC	CAC	ATC	AAA	CTG	ATG	AAC	CCG	CAG	CGT	TCC	ACC	GTG	none	none	TAC
NC_011753	GCA	TGT	GAC	GAA	TTC	GGT	CAC	ATC	AAA	CTA	ATG	AAC	CCA	CAA	CGT	TCT	ACT	GTT	none	none	TAC
NC_003923	GCA	TGT	GAC	GAA	TTC	GGT	CAC	ATC	AAA	TTA	ATG	AAC	CCA	CAA	CGT	TCA	ACA	GTT	none	none	TAC
NC_016582	GCC	TGC	GAC	GAG	TTC	GGC	CAC	ATC	AAG	CTG	ATG	AAC	CCG	CAG	CGC	TCC	ACC	GTC	TGG	none	TAC
NC_005090	GCC	TGC	GAT	GAG	TTC	GGC	CAC	ATC	AAA	CTC	none	AAC	CCC	CAA	CGC	AGC	ACC	GTC	none	none	TAC
NC_016584	GCC	TGC	GAC	GAA	TTC	GGC	CAT	ATC	AAA	CTG	ATG	AAC	CCC	CAG	CGC	TCC	ACC	GTC	none	none	TAC
NC_005085	GCC	TGC	GAC	GAA	TTC	GGC	CAC	ATC	AAG	CTG	ATG	AAC	CCG	CAG	CGC	TCC	ACC	GTG	TGG	none	TAC
NC_011757	GCC	TGC	GAC	GAG	TTC	GGC	CAC	ATC	AAG	CTG	ATG	AAC	CCG	CAG	CGC	TCG	ACC	GTG	TGG	none	TAC
NC_015978	GCT	none	GAC	GAA	TTC	GGT	CAC	ATC	AAG	CTT	ATG	AAC	CCA	CAA	CGT	TCA	ACT	GTT	none	none	TAC
NC_016599	GCT	TGT	GAC	GAA	TTT	GGT	CAC	ATC	AAG	CTT	ATG	AAC	CCA	CAG	CGC	TCT	ACC	GTA	TGG	none	TAC
NC_013851	GCC	TGC	GAC	GAG	TTC	GGC	CAC	ATC	AAG	CTG	ATG	AAC	CCG	CAG	CGC	TCG	ACC	GTC	none	none	TAC
NC_012721	GCG	TGC	GAC	GAG	TTC	GGC	CAC	ATC	AAG	CTG	ATG	AAC	CCG	CAG	CGC	TCG	ACC	GTG	TGG	none	TAC
NC_013854	GCC	TGC	GAC	GAG	TTC	GGC	CAT	ATC	AAG	CTG	ATG	AAC	CCG	CAG	CGC	TCG	ACC	GTC	none	none	TAC
NC_003919	GCC	TGC	GAC	GAA	TTC	GGC	CAC	ATC	AAG	CTG	ATG	AAC	CCG	CAG	CGC	TCG	ACC	GTG	none	none	TAC
NC_013853	GCA	none	GAC	GAA	TTC	GGT	CAC	ATC	AAA	CTT	ATG	AAC	CCA	CAA	CGT	TCA	ACA	GTT	TGG	none	TAC
NC_013850	GCC	TGC	GAC	GAA	TTC	GGC	CAC	ATC	AAA	CTG	ATG	AAC	CCG	CAG	CGC	TCC	ACC	GTG	TGG	none	TAC
NC_011761	GCC	TGT	GAC	GAA	TTC	GGC	CAC	ATC	AAG	CTG	ATG	AAC	CCC	CAG	CGC	AGC	ACC	GTC	none	none	TAC
NC_003911	GCC	TGC	GAC	GAG	TTC	GGC	none	ATC	AAG	CTG	ATG	AAC	CCC	CAG	CGC	TCG	ACC	GTG	TGG	none	TAT
NC_003912	GCT	TGT	GAT	GAA	TTT	GGC	CAC	ATC	AAA	CTT	ATG	AAT	CCT	CAA	CGC	AGC	ACT	GTA	none	none	TAT
NC_016590	GCG	TGT	GAC	GAA	TTC	GGC	CAC	ATC	AAG	CTC	ATG	AAC	CCG	CAG	CGC	TCG	ACG	GTG	none	none	TAC
NC_016593	GCG	TGC	GAC	GAG	TTC	GGC	none	ATC	AAA	CTC	ATG	AAC	CCG	CAA	CGC	TCG	ACG	GTC	TGG	none	TAC
NC_005072	GCT	none	GAT	GAG	TTT	GGT	CAT	ATT	AAA	TTA	ATG	AAT	CCT	CAA	AGA	TCA	ACT	GTT	TGG	none	TAT
NC_003910	GCT	TGT	GAT	GAA	TTC	GGT	CAT	ATT	AAA	TTA	ATG	AAC	CCA	CAA	CGT	TCA	ACT	GTT	none	none	TAC
NC_011768	GCC	TGC	GAC	GAA	TTC	GGC	CAC	ATC	AAG	CTG	ATG	AAC	CCC	CAG	CGC	TCC	ACC	GTG	none	none	TAC
NC_012726	GCT	none	GAT	GAA	TTC	GGT	CAC	ATA	AAA	TTA	ATG	AAC	CCA	CAA	AGG	AGT	ACT	GTT	none	none	TAC
NC_012724	GCG	TGC	GAC	GAG	TTC	GGC	CAC	ATC	AAG	CTG	ATG	AAC	CCG	CAG	CGC	TCG	ACC	GTG	none	none	TAC
NC_011769	GCC	TGC	GAC	GAA	TTC	GGC	CAC	ATC	AAG	CTG	ATG	AAC	CCC	CAG	CGC	TCG	ACC	GTG	none	none	TAC
NC_011772	GCA	TGC	GAC	GAA	TTC	GGT	CAC	ATC	AAA	TTA	ATG	AAC	CCA	CAA	CGT	TCT	ACA	GTA	none	none	TAC
NC_011773	GCA	TGC	GAC	GAA	TTC	GGT	CAC	ATC	AAA	TTA	ATG	AAC	CCA	CAA	CGT	TCT	ACA	GTA	TGG	none	TAC
NC_015953	GCC	TGC	GAC	GAG	TTC	GGC	CAC	ATC	AAG	CTG	ATG	AAC	CCG	CAG	CGC	TCC	ACC	GTC	TGG	none	TAC
NC_012751	GCC	TGT	GAT	GAA	TTT	GGC	CAT	ATT	AAA	TTA	ATG	AAT	CCT	CAA	CGT	TCT	ACC	GTG	TGG	none	TAC
NC_013887	GCT	TGC	GAC	GAG	TTC	GGA	CAC	ATT	AAG	TTA	ATG	AAC	CCA	CAG	AGA	TCA	ACA	GTT	none	none	TAC
NC_003909	GCA	TGC	GAC	GAA	TTC	GGT	CAC	ATC	AAA	TTA	ATG	AAC	CCA	CAA	CGT	TCT	ACA	GTA	TGG	none	TAC
NC_011770	GCC	TGC	GAC	GAA	TTC	GGC	CAC	ATC	AAG	CTG	ATG	AAC	CCG	CAG	CGC	AGC	ACC	GTG	none	none	TAC
NC_003901	GCC	TGC	GAC	GAA	TTC	GGG	CAC	ATC	AAG	CTT	ATG	AAC	CCC	CAG	AGG	TCC	ACC	GTC	none	none	TAC
NC_003902	GCC	TGC	GAC	GAA	TTC	GGC	CAC	ATC	AAG	CTG	ATG	AAC	CCG	CAG	CGC	TCG	ACC	GTG	TGG	none	TAC
NC_008781	GCC	TGC	GAC	GAA	TTC	GGC	CAC	ATC	AAG	CTG	ATG	AAC	CCG	CAG	CGC	AGC	ACC	GTG	TGG	none	TAC
NC_008782	GCC	TGC	GAC	GAG	TTC	GGC	CAC	ATC	AAG	CTG	ATG	AAC	CCC	CAG	CGC	AGC	ACC	GTG	none	none	TAC
NC_008783	GCT	TGT	GAT	GAA	TTC	GGT	CAT	ATT	AAG	TTA	ATG	AAT	CCT	CAG	CGT	TCT	ACG	GTT	none	none	TAT
NC_008784	GCG	TGC	GAC	GAG	TTC	GGC	CAC	ATC	AAG	CTG	ATG	AAC	CCG	CAG	CGC	TCG	ACG	GTG	none	none	TAC
NC_008785	GCG	TGC	GAC	GAG	TTC	GGC	CAC	ATC	AAG	CTC	ATG	AAC	CCG	CAG	CGC	TCG	ACG	GTG	TGG	none	TAC
NC_008786	GCC	TGC	GAC	GAG	TTC	GGC	CAC	ATC	AAG	CTG	ATG	AAC	CCC	CAG	CGC	AGC	ACC	GTG	none	none	TAC
NC_008787	GCA	TGT	GAT	GAA	TTT	GGC	CAT	ATT	AAA	CTT	none	AAT	CCT	CAA	CGC	AGC	ACT	GTA	none	none	TAT
NC_015957	GCC	TGC	GAC	GAG	TTC	GGC	CAC	ATC	AAG	CTG	ATG	AAC	CCG	CAG	CGC	TCC	ACC	GTC	TGG	none	TAC
NC_008789	GCC	TGT	GAC	GAG	TTC	GGC	CAC	ATC	AAG	CTG	ATG	AAC	CCG	CAG	CGC	TCC	ACC	GTC	TGG	none	TAC
NC_013889	GCC	TGC	GAC	GAG	TTC	GGC	CAC	ATC	AAG	CTG	ATG	AAC	CCG	CAG	CGC	TCC	ACC	GTG	none	none	TAC
NC_012759	GCG	TGC	GAC	GAA	TTC	GGC	CAC	ATC	AAA	CTG	ATG	AAC	CCG	CAG	CGT	TCC	ACC	GTG	TGG	none	TAC
NC_015966	GCC	TGC	GAC	GAG	TTC	GGC	CAC	ATC	AAG	CTG	ATG	AAC	CCC	CAG	CGC	TCG	ACG	GTG	TGG	none	TAC
NC_015964	GCA	TGC	GAC	GAA	TTC	GGT	CAC	ATC	AAA	TTA	none	AAC	CCA	CAA	CGT	TCT	ACT	GTA	none	none	TAC
NC_007604	GCC	TGT	GAC	GAA	TTC	GGC	CAC	ATC	AAA	CTG	none	AAC	CCG	none	CGC	AGC	ACC	GTG	none	none	TAC
NC_007606	GCG	TGC	GAC	GAA	TTC	GGC	CAC	ATC	AAA	CTG	ATG	AAC	CCG	CAG	CGT	TCC	ACC	GTG	TGG	none	TAC
NC_015968	GCG	TGC	GAC	GAA	TTC	GGC	CAC	ATC	AAA	CTG	ATG	AAC	CCG	CAG	CGT	TCC	ACC	GTG	TGG	none	TAC
NC_008392	GCG	TGC	GAC	GAG	TTC	GGC	CAC	ATC	AAG	CTG	ATG	AAC	CCG	CAG	CGC	TCG	ACG	GTG	TGG	none	TAC
NC_008390	GCG	TGC	GAC	GAA	TTC	GGC	CAC	ATC	AAG	CTG	ATG	AAC	CCG	CAG	CGC	TCG	ACG	GTG	none	none	TAC
NC_008391	GCG	TGC	GAC	GAG	TTC	GGC	CAC	ATC	AAG	CTG	ATG	AAC	CCG	CAG	CGC	TCG	ACG	GTG	none	none	TAC
NC_015930	GCT	none	GAC	GAA	TTC	GGT	CAC	ATC	AAA	TTG	ATG	AAC	CCA	CAA	CGT	TCA	ACA	GTT	TGG	none	TAC
NC_005042	GCT	TGT	GAT	GAA	TTT	GGT	CAT	ATT	AAA	TTA	ATG	AAT	CCT	CAG	AGA	TCT	ACT	GTT	none	none	TAT
NC_005043	GCT	TGT	GAT	GAA	TTC	GGA	CAC	ATA	AAA	TTA	ATG	AAC	CCT	none	CGT	TCT	ACA	GTT	TGG	none	TAT
NC_010067	GCG	TGC	GAC	GAA	TTC	GGC	CAC	ATC	AAA	CTG	ATG	AAC	CCG	CAG	CGC	TCC	ACC	GTG	none	none	TAC
NC_013890	GCC	TGC	GAC	GAA	none	GGC	CAT	ATA	AAA	CTG	none	AAC	CCC	CAG	CGC	TCC	ACC	GTA	none	none	none
NC_013895	GCC	none	GAC	GAA	TTC	GGC	CAC	ATC	AAA	TTG	ATG	AAC	CCG	CAG	CGC	TCC	ACC	GTC	TGG	none	TAC
NC_015942	GCC	TGC	GAC	GAA	TTC	GGC	CAC	ATC	AAG	CTG	ATG	AAC	CCC	CAG	CGC	AGC	ACC	GTC	none	none	TAC
NC_001264	GCC	none	GAC	GAA	TTC	GGC	CAC	ATC	AAG	CTC	ATG	AAC	CCC	CAG	CGC	AGC	ACC	GTG	none	none	TAC
NC_013891	GCA	TGT	GAC	GAA	TTC	GGT	none	ATC	AAA	CTT	ATG	AAC	CCA	CAA	CGT	TCT	ACA	GTT	none	none	TAC
NC_013892	GCG	none	GAC	GAA	TTC	GGC	CAT	ATC	AAA	CTG	ATG	AAC	CCG	CAG	CGT	TCC	ACC	GTG	none	none	TAC
NC_001263	GCC	TGC	GAC	GAA	TTC	GGC	CAC	ATC	AAG	CTC	ATG	AAC	CCC	CAG	CGC	AGC	ACC	GTG	TGG	none	TAC
NC_013893	GCA	none	GAT	GAA	TTC	GGT	CAC	ATT	AAA	TTA	ATG	AAC	CCA	CAA	CGT	TCA	ACA	GTT	TGG	none	TAC
NC_013894	GCC	none	GAC	GAG	TTT	GGT	CAC	ATA	AAG	CTG	ATG	AAC	CCC	CAG	AGG	TCC	ACC	GTG	none	none	TAC
NC_004432	GCT	TGT	GAT	GAA	TTC	GGT	CAC	ATT	AAA	TTA	ATG	AAC	CCA	CAA	AGA	TCT	ACT	GTT	none	none	TAC
NC_004431	GCG	TGC	GAC	GAA	TTC	GGC	CAC	ATC	AAA	CTG	ATG	AAC	CCG	CAG	CGT	AGC	ACC	GTG	TGG	none	TAC
NC_015949	GCA	TGC	GAC	GAG	TTC	GGC	CAT	ATT	AAA	CTT	ATG	AAC	CCG	CAG	AGA	TCA	ACA	GTT	none	none	TAC
NC_011728	GCT	none	GAT	GAG	TTT	GGT	CAT	ATT	AAG	CTT	ATG	AAT	CCT	CAG	AGA	TCT	ACT	GTT	none	none	TAT
NC_015947	GCC	TGC	GAC	GAA	TTC	GGC	CAC	ATC	AAG	CTG	ATG	AAC	CCG	CAG	CGC	TCG	ACC	GTG	none	none	TAC
NC_015946	GCT	none	GAT	GAA	TTC	GGA	CAC	ATT	AAA	TTA	none	AAC	CCA	CAA	CGT	TCA	ACT	GTT	none	none	TAC
NC_011725	GCA	TGC	GAC	GAA	TTC	GGT	CAC	ATC	AAA	TTA	ATG	AAC	CCA	CAA	CGT	TCT	ACA	GTA	TGG	none	TAC
NC_015945	GCC	TGC	GAT	GAA	TTT	GGA	CAC	ATC	AAG	TTG	ATG	AAC	CCA	CAG	CGT	TCC	ACC	GTG	none	none	TAC
NC_011726	GCC	TGT	GAT	GAA	TTT	GGG	CAC	ATA	AAA	TTA	ATG	AAT	CCC	CAA	CGC	TCC	ACC	GTC	none	none	TAT
NC_011729	GCC	TGT	GAT	GAA	TTT	GGG	CAT	ATT	AAA	TTA	ATG	AAT	CCC	CAA	CGC	TCT	ACC	GTC	none	none	TAT
NC_010079	GCA	TGT	GAC	GAA	TTC	GGT	CAC	ATC	AAA	TTA	ATG	AAC	CCA	CAA	CGT	TCA	ACA	GTT	none	none	TAC
NC_005071	GCC	TGC	GAC	GAG	TTC	GGC	none	ATC	AAG	CTG	none	AAC	CCA	CAG	CGC	AGC	ACC	GTG	none	none	TAC
NC_005070	GCC	TGC	GAC	GAG	TTC	GGC	CAC	ATC	AAG	CTG	ATG	AAC	CCC	CAG	CGC	AGC	ACC	GTG	none	none	TAC
NC_015913	GCT	none	GAT	GAG	TTT	GGA	CAC	ATA	AAA	CTT	ATG	AAT	CCT	CAA	AGA	TCT	ACT	GTT	none	none	TAT
NC_010084	GCG	TGC	GAC	GAA	TTC	GGC	CAC	ATC	AAG	CTG	ATG	AAC	CCG	CAG	CGC	TCG	ACG	GTG	TGG	none	TAC
NC_015914	GCC	TGT	GAT	GAA	TTT	GGT	CAT	ATT	AAA	TTA	ATG	AAT	CCT	CAA	AGA	TCT	ACC	GTT	none	none	TAT
NC_009997	GCC	TGT	GAC	GAA	TTC	GGC	CAC	ATC	AAA	CTG	ATG	AAC	CCA	CAA	CGT	AGC	ACC	GTG	none	none	TAC
NC_010080	GCT	TGT	GAC	GAA	TTC	GGT	CAC	ATC	AAG	CTT	ATG	AAC	CCA	CAA	CGT	TCA	ACT	GTT	none	none	TAC
NC_007296	GCT	TGT	GAC	GAA	TTC	GGT	CAC	ATC	AAA	CTT	ATG	AAC	CCA	CAA	CGT	TCA	ACT	GTT	none	none	TAC
NC_007297	GCT	TGC	GAC	GAA	TTC	GGT	CAC	ATC	AAA	CTT	ATG	AAC	CCA	CAA	CGT	TCA	ACT	GTT	none	none	TAC
NC_007294	GCT	none	GAC	GAA	TTC	GGA	CAC	ATT	AAA	TTA	ATG	AAC	CCA	CAA	CGT	TCA	ACC	GTT	none	none	TAC
NC_007295	GCC	none	GAT	GAG	none	GGA	CAT	ATC	none	CTT	none	none	CCC	CAG	CGC	TCC	ACC	GTT	none	none	TAC
NC_005061	GCT	none	GAT	GAG	TTT	GGT	CAT	ATT	AAG	TTA	ATG	AAT	CCT	CAG	CGT	TCT	ACT	GTA	TGG	none	TAT
NC_010087	GCG	TGT	GAC	GAA	TTC	GGC	CAC	ATC	AAG	CTG	none	AAC	CCG	CAG	CGC	TCG	ACG	GTG	TGG	none	none
NC_007298	GCC	TGC	GAC	GAA	TTC	GGC	CAC	ATC	AAG	CTG	ATG	AAC	CCG	CAG	CGC	TCG	ACC	GTC	none	none	TAC
NC_010085	GCA	none	GAC	GAA	TTC	GGT	CAC	ATT	AAA	TTA	ATG	AAC	CCA	CAA	AGA	TCA	ACA	GTT	none	none	TAC
NC_010086	GCG	TGC	GAC	GAA	TTC	GGC	CAC	ATC	AAG	CTG	ATG	AAC	CCG	CAG	CGC	TCG	ACG	GTG	none	none	TAC
NC_011742	GCG	TGC	GAC	GAA	TTC	GGC	CAC	ATC	AAA	CTG	ATG	AAC	CCG	CAG	CGT	AGC	ACC	GTG	TGG	none	TAC
NC_011741	GCG	TGC	GAC	GAA	TTC	GGC	CAC	ATC	AAA	CTG	ATG	AAC	CCG	CAG	CGT	TCC	ACC	GTG	none	none	TAC
NC_011740	GCG	TGC	GAC	GAA	TTC	GGC	CAC	ATC	AAA	CTG	ATG	AAC	CCG	CAG	CGT	AGC	ACC	GTG	none	none	TAC
NC_015921	GCT	none	GAT	GAG	TTC	GGT	none	ATT	AAG	CTT	ATG	AAT	CCT	CAG	AGA	TCT	ACT	GTT	none	none	TAT
NC_004459	GCG	TGT	GAC	GAA	TTC	GGT	CAC	ATC	AAA	CTG	ATG	AAC	CCA	CAA	CGT	TCT	ACC	GTG	none	none	TAC
NC_011748	GCG	TGC	GAC	GAA	TTC	GGC	CAC	ATC	AAA	CTG	ATG	AAC	CCG	CAG	CGT	AGC	ACC	GTG	TGG	none	TAC
NC_011745	GCG	TGC	GAC	GAA	TTC	GGC	CAC	ATC	AAA	CTG	ATG	AAC	CCG	CAG	CGT	AGC	ACC	GTG	TGG	none	TAC
NC_012704	GCC	TGC	GAC	GAG	TTC	GGC	CAC	ATC	AAG	CTG	ATG	AAC	CCG	CAG	CGC	TCC	ACC	GTC	TGG	none	TAC
NC_011744	GCA	TGT	GAC	GAA	TTC	GGT	CAC	ATC	AAA	CTA	ATG	AAC	CCA	CAA	CGT	TCT	ACT	GTT	none	none	TAC
NC_015501	GCT	TGT	GAC	GAG	TTC	GGT	CAC	ATC	AAG	CTC	ATG	AAC	CCT	CAG	CGT	AGC	ACC	GTC	TGG	none	TAC
NC_004463	GCC	TGC	GAC	GAG	TTC	GGC	CAC	ATC	AAG	CTG	ATG	AAC	CCG	CAG	CGC	TCG	ACC	GTG	TGG	none	TAC
NC_015500	GCG	TGC	GAC	GAA	TTC	GGC	CAC	ATC	AAA	CTG	ATG	AAC	CCG	CAG	CGC	TCG	ACG	GTC	none	none	TAC
NC_004460	GCG	none	GAC	GAA	TTC	GGC	CAC	ATC	AAA	CTG	ATG	AAC	CCA	CAA	CGC	AGC	ACC	GTG	TGG	none	TAC
NC_004461	GCT	TGT	GAC	GAA	TTC	GGT	CAC	ATT	AAA	TTA	ATG	AAC	CCA	CAA	CGT	TCA	ACA	GTT	TGG	none	TAC
NC_010622	GCG	TGT	GAC	GAA	TTC	GGC	CAC	ATC	AAG	CTG	ATG	AAC	CCG	CAG	CGC	TCG	ACG	GTG	none	none	TAC
NC_010623	GCG	TGC	GAC	GAA	TTC	GGC	CAC	ATC	AAG	CTG	ATG	AAC	CCG	CAG	CGC	TCG	ACG	GTG	none	none	TAC
NC_010628	GCT	TGT	GAT	GAA	TTT	GGT	CAC	ATA	AAA	TTA	ATG	AAT	CCC	CAA	CGC	TCT	ACC	GTG	TGG	TAA	TAT
NC_007650	GCG	TGC	GAC	GAG	TTC	GGC	CAC	ATC	AAG	CTC	ATG	AAC	CCG	CAG	CGC	TCG	ACG	GTG	none	none	TAC
NC_007651	GCG	TGC	GAC	GAG	TTC	GGC	CAC	ATC	AAG	CTC	ATG	AAC	CCG	CAG	CGC	TCG	ACG	GTG	none	none	TAC
NC_000918	GCA	none	GAC	GAA	TTC	GGA	CAC	ATA	AAG	CTC	ATG	AAC	CCC	CAG	AGG	TCC	ACC	GTT	none	none	TAC
NC_000919	GCG	TGT	GAT	GAG	TTT	GGG	CAC	ATT	AAG	CTG	ATG	AAC	CCG	CAG	CGC	TCT	ACG	GTG	none	none	TAC
NC_000916	GCC	TGC	GAC	GAG	TTC	GGT	CAC	ATA	AAG	CTC	ATG	AAC	CCC	CAG	AGG	TCA	ACC	GTC	none	none	TAC
NC_000917	GCC	none	GAC	GAG	TTC	GGC	CAC	ATC	AAG	CTC	ATG	AAC	CCC	CAG	AGG	AGC	ACC	GTT	none	none	TAC
NC_000915	GCG	TGC	GAT	GAA	TTC	GGC	CAT	ATC	AAA	TTA	ATG	AAC	CCC	CAG	CGC	AGC	ACC	GTG	none	none	TAC
NC_000912	GCG	TGT	GAC	GAA	none	GGT	CAC	ATT	AAG	CTC	none	AAC	CCG	CAA	CGC	AGT	ACC	GTG	none	none	TAC
NC_015508	GCC	none	GAC	GAA	TTC	GGC	CAT	ATC	AAG	CTG	none	AAC	CCG	CAG	CGC	TCC	ACC	GTC	none	none	none
NC_000911	GCC	none	GAC	GAA	TTC	GGC	CAC	ATC	AAA	CTG	ATG	AAC	CCC	CAG	CGG	TCC	ACC	GTG	none	none	TAC
NC_003997	GCA	TGC	GAC	GAA	TTC	GGT	CAC	ATC	AAA	TTA	ATG	AAC	CCA	CAA	CGT	TCT	ACA	GTA	TGG	none	TAC
NC_010634	GCC	none	GAC	GAA	TTC	GGC	CAC	ATC	AAA	CTG	ATG	AAC	CCG	CAG	CGT	AGC	ACC	GTG	none	none	TAC
NC_008322	GCC	TGT	GAC	GAA	TTC	GGC	CAC	ATC	AAA	CTG	ATG	AAC	CCA	CAA	CGT	AGC	ACC	GTG	none	none	TAC
NC_000909	GCT	none	GAT	GAG	TTC	GGA	CAC	ATC	AAG	TTA	ATG	AAC	CCA	CAG	AGA	TCA	ACA	GTT	none	none	TAC
NC_008321	GCC	TGT	GAC	GAA	TTC	GGC	CAC	ATC	AAA	CTG	ATG	AAC	CCA	CAA	CGT	AGC	ACC	GTG	TGG	none	TAC
NC_016510	GCT	none	GAT	GAA	TTC	GGT	CAC	ATC	AAA	TTA	ATG	AAT	CCT	CAA	CGT	TCT	ACT	GTA	none	none	TAC
NC_016511	GCC	TGC	GAC	GAG	TTC	GGC	CAC	ATC	AAG	CTC	ATG	AAC	CCG	CAG	CGC	TCC	ACC	GTC	none	none	TAC
NC_016512	GCC	TGC	GAC	GAG	TTC	GGC	CAC	ATC	AAG	CTC	ATG	AAC	CCG	CAG	CGC	TCC	ACC	GTC	none	none	TAC
NC_016513	GCG	none	GAC	GAA	TTC	GGC	CAC	ATC	AAA	TTG	ATG	AAC	CCG	CAA	CGC	TCC	ACC	GTG	TGG	none	TAC
NC_016514	GCG	TGC	GAC	GAA	TTC	GGC	CAC	ATC	AAA	CTG	ATG	AAC	CCG	CAG	CGT	TCC	ACC	GTG	TGG	none	TAC
NC_000907	GCA	none	GAC	GAA	TTC	GGT	CAC	ATC	AAA	TTA	ATG	AAC	CCA	CAA	CGT	TCT	ACT	GTG	none	none	TAC
NC_000908	GCT	none	GAT	GAA	none	GGT	CAC	ATA	AAA	TTA	none	AAC	CCT	CAA	AGA	TCT	ACC	GTT	none	none	TAC
NC_016516	GCC	TGC	GAC	GAG	TTC	GGC	CAC	ATC	AAG	CTC	ATG	AAC	CCG	CAG	CGC	TCC	ACC	GTC	none	none	TAC
NC_007292	GCT	TGC	GAT	GAA	TTC	GGA	none	ATT	AAA	TTA	ATG	AAT	CCA	CAA	CGT	TCT	ACT	GTA	none	none	TAC
NC_010644	GCC	TGC	GAC	GAA	none	GGC	CAC	ATT	AAA	CTT	none	AAC	CCC	CAG	AGA	AGC	ACA	GTT	TGG	none	TAC
NC_010645	GCC	TGC	GAC	GAA	TTC	GGC	CAC	ATC	AAG	CTG	ATG	AAC	CCC	CAG	CGC	TCG	ACC	GTC	none	none	TAC
NC_008313	GCC	TGC	GAC	GAG	TTC	GGC	CAC	ATC	AAG	CTG	ATG	AAC	CCG	CAG	CGC	TCG	ACC	GTG	none	none	TAC
NC_009565	GCC	TGC	GAC	GAG	TTC	GGC	CAC	ATC	AAG	CTG	ATG	AAC	CCG	CAG	CGC	TCG	ACC	GTG	TGG	none	TAC
NC_008312	GCT	TGT	GAT	GAA	TTT	GGT	CAT	ATT	AAG	TTA	ATG	AAT	CCT	CAA	CGT	TCT	ACT	GTT	TGG	none	TAT
NC_009567	GCA	none	GAT	GAA	TTC	GGT	CAC	ATC	AAA	TTA	ATG	AAC	CCA	CAA	CGT	TCT	ACT	GTG	none	none	TAC
NC_009566	GCA	none	GAC	GAA	TTC	GGT	CAC	ATC	AAA	TTA	ATG	AAC	CCA	CAA	CGT	TCT	ACT	GTG	none	none	TAC
NC_007677	GCC	TGC	GAC	GAG	TTC	GGC	CAC	ATC	AAG	CTC	ATG	AAC	CCG	CAG	CGC	AGC	ACC	GTG	TGG	none	TAC
NC_008314	GCC	TGC	GAC	GAG	TTC	GGC	CAC	ATC	AAG	CTG	ATG	AAC	CCG	CAG	CGC	TCG	ACC	GTG	none	none	TAC
NC_008319	GCC	TGC	GAC	GAG	TTC	GGC	CAC	ATC	AAG	CTG	none	AAC	CCC	CAG	CGC	AGC	ACC	GTG	none	none	TAC
NC_011186	GCA	TGT	GAC	GAA	TTC	GGT	CAC	ATC	AAA	CTA	ATG	AAC	CCA	CAA	CGT	TCA	ACT	GTT	none	none	TAC
NC_010658	GCG	TGC	GAC	GAA	TTC	GGC	CAC	ATC	AAA	CTG	ATG	AAC	CCG	CAG	CGT	TCC	ACC	GTG	none	none	TAC
NC_011184	GCA	TGT	GAC	GAA	TTC	GGT	CAC	ATC	AAA	CTA	ATG	AAC	CCA	CAA	CGT	TCT	ACT	GTT	none	none	TAC
NC_010655	GCC	TGC	GAC	GAA	TTC	GGC	CAC	ATC	AAG	CTG	ATG	AAC	CCC	CAG	CGC	TCC	ACC	GTG	none	none	TAC
NC_007681	GCA	none	GAT	GAA	TTC	GGT	CAC	ATT	AAA	CTT	ATG	AAC	CCT	CAA	CGT	TCA	ACA	GTA	none	none	TAC
NC_013407	GCT	none	GAT	GAA	TTC	GGA	CAC	ATT	AAA	TTA	ATG	AAC	CCA	CAG	AGA	TCA	ACA	GTT	none	none	TAT
NC_013406	GCG	TGC	GAC	GAG	TTC	GGC	CAC	ATC	AAG	CTG	ATG	AAC	CCG	CAG	CGC	TCC	ACG	GTG	TGG	none	TAC
NC_000921	GCG	TGC	GAT	GAA	TTT	GGC	CAT	ATC	AAA	TTA	none	AAC	CCT	CAA	CGC	AGC	ACC	GTG	TGG	TAA	TAT
NC_000922	GCT	TGT	GAT	GAA	TTC	GGA	CAC	ATA	AAA	TTA	ATG	AAC	CCT	none	CGT	TCT	ACA	GTT	TGG	none	TAT
NC_008309	GCA	none	GAT	GAA	TTC	GGT	CAC	ATT	AAA	TTA	ATG	AAT	CCG	CAA	CGT	TCT	ACT	GTT	none	none	TAC
NC_008380	GCC	TGC	GAC	GAA	TTC	GGC	CAT	ATC	AAG	CTG	ATG	AAC	CCG	CAG	CGC	TCG	ACC	GTC	none	none	TAT
NC_012779	GCC	TGC	GAC	GAG	TTC	GGC	CAC	ATC	AAG	CTG	ATG	AAC	CCG	CAG	CGC	AGC	ACC	GTG	TGG	none	TAC
NC_005955	GCT	TGT	GAT	GAA	TTT	GGT	CAT	ATT	AAG	TTG	none	AAC	CCT	CAG	CGT	TCT	ACA	GTT	none	none	TAT
NC_012778	GCT	TGT	GAT	GAG	TTC	GGT	CAC	ATC	AAG	CTT	ATG	AAC	CCA	CAG	AGA	TCA	ACA	GTT	none	none	TAC
NC_005956	GCT	TGT	GAT	GAA	TTT	GGT	CAT	ATT	AAA	CTT	none	AAT	CCT	CAA	CGT	TCT	ACA	GTT	none	none	TAT
NC_013411	GCG	TGC	GAC	GAA	TTC	GGC	none	ATC	AAA	CTC	ATG	AAC	CCG	none	CGC	TCG	ACG	GTC	none	none	TAC
NC_007618	GCC	TGC	GAC	GAA	TTC	GGC	CAC	ATC	AAG	CTG	ATG	AAC	CCG	CAG	CGC	TCG	ACC	GTC	none	none	TAT
NC_013410	GCC	TGC	GAC	GAA	TTC	GGC	CAC	ATC	AAG	CTC	ATG	AAC	CCG	CAG	CGC	AGC	ACG	GTG	none	none	TAC
NC_007614	GCC	none	GAC	GAA	TTC	GGC	CAC	ATC	AAG	CTG	ATG	AAC	CCG	CAG	CGC	AGC	ACC	GTG	TGG	none	TAC
NC_013416	GCG	none	GAC	GAA	TTC	GGC	CAC	ATC	AAA	TTG	ATG	AAC	CCG	CAA	CGC	TCC	ACC	GTG	none	none	TAC
NC_007613	GCG	TGC	GAC	GAA	TTC	GGC	CAC	ATC	AAA	CTG	ATG	AAC	CCG	CAG	CGT	TCC	ACC	GTG	TGG	none	TAC
NC_013418	GCT	none	GAT	GAA	TTT	GGA	none	ATT	AAA	TTA	none	AAC	CCT	CAA	CGT	TCT	ACT	GTG	none	none	TAC
NC_005957	GCA	TGC	GAC	GAA	TTC	GGT	CAC	ATC	AAA	TTA	ATG	AAC	CCA	CAA	CGT	TCT	ACA	GTA	TGG	none	TAC
NC_010678	GCC	TGT	GAC	GAA	TTC	GGC	CAC	ATC	AAG	CTG	ATG	AAC	CCG	CAG	CGC	TCG	ACC	GTG	TGG	none	TAC
NC_010677	GCT	TGC	GAT	GAG	TTC	GGT	none	ATC	AAG	TTA	ATG	AAC	CCA	CAA	CGT	TCT	ACT	GTT	TGG	none	TAT
NC_010676	GCG	TGC	GAC	GAA	TTC	GGC	CAC	ATC	AAG	CTG	ATG	AAC	CCG	CAG	CGC	TCG	ACC	GTG	none	none	TAC
NC_005966	GCA	TGT	GAC	GAA	TTC	GGT	CAC	ATT	AAA	TTG	ATG	AAC	CCA	CAG	CGT	TCT	ACC	GTT	none	none	TAC
NC_013422	GCC	TGC	GAC	GAA	TTC	GGC	CAC	ATC	AAG	CTG	ATG	AAC	CCG	CAG	CGC	AGC	ACC	GTG	none	none	TAC
NC_013421	GCG	none	GAC	GAA	TTC	GGC	CAC	ATC	AAA	CTG	ATG	AAC	CCG	CAG	CGT	AGC	ACC	GTG	none	none	TAC
NC_007626	GCC	TGC	GAC	GAG	TTC	GGC	CAC	ATC	AAG	CTG	ATG	AAC	CCC	CAG	CGC	TCG	ACC	GTG	none	none	TAC
NC_007624	GCC	TGC	GAC	GAA	TTC	GGC	CAT	ATC	AAG	CTC	ATG	AAC	CCG	CAG	CGC	TCC	ACC	GTG	none	none	TAT
NC_008369	GCT	none	GAT	GAA	TTC	GGT	none	ATC	AAA	CTT	ATG	AAT	CCA	CAA	CGT	TCA	ACT	GTT	TGG	none	TAT
NC_007622	GCA	TGT	GAC	GAA	TTC	GGT	CAC	ATC	AAA	TTA	ATG	AAC	CCA	CAA	CGT	TCA	ACA	GTT	none	none	TAC
NC_014414	GCC	TGC	GAT	GAA	TTC	GGC	none	ATC	AAG	CTC	ATG	AAT	CCC	CAG	CGC	TCC	ACC	GTC	TGG	none	TAT
NC_010674	GCA	TGT	GAT	GAA	TTC	GGT	CAT	ATA	AAA	CTT	ATG	AAT	CCA	CAA	AGA	TCA	ACT	GTT	TGG	none	TAT
NC_014410	GCA	TGT	GAC	GAA	TTC	GGC	CAC	ATT	AAA	CTT	ATG	AAT	CCT	CAG	AGA	TCA	ACA	GTA	none	none	TAC
NC_010673	GCT	TGT	GAT	GAG	TTT	GGT	CAT	ATT	AAG	CTT	ATG	AAT	CCT	CAG	CGT	TCT	ACT	GTT	none	none	TAT
NC_010688	GCC	TGC	GAC	GAA	TTC	GGC	CAC	ATC	AAG	CTG	ATG	AAC	CCG	CAG	CGC	TCG	ACC	GTG	none	none	TAC
NC_007633	GCT	TGT	GAT	GAA	TTT	GGA	CAC	ATT	AAA	TTA	none	AAT	CCA	CAA	CGT	TCA	ACT	GTT	none	none	TAT
NC_009524	GCC	TGT	GAC	GAA	TTC	GGT	CAC	ATC	AAA	TTA	ATG	AAC	CCA	CAA	CGT	TCA	ACC	GTA	none	none	TAC
NC_009525	GCC	TGC	GAC	GAG	TTC	GGC	CAC	ATC	AAG	CTG	ATG	AAC	CCG	CAG	CGC	TCG	ACC	GTG	TGG	none	TAC
NC_008358	GCC	TGC	GAC	GAA	TTC	GGC	CAT	ATC	AAG	CTC	ATG	AAC	CCG	CAG	CGC	TCG	ACC	GTG	none	none	TAT
NC_012793	GCG	TGC	GAC	GAA	none	GGC	none	ATT	AAA	TTA	ATG	AAC	CCG	CAA	CGC	TCG	ACG	GTC	none	none	TAC
NC_012792	GCC	TGC	GAC	GAG	TTC	GGC	CAC	ATC	AAG	CTG	ATG	AAC	CCG	CAG	CGC	TCG	ACC	GTG	none	none	TAC
NC_012791	GCC	TGC	GAC	GAG	TTC	GGC	CAC	ATC	AAG	CTG	ATG	AAC	CCC	CAG	CGC	TCG	ACC	GTG	none	none	TAC
NC_010681	GCG	TGC	GAC	GAA	TTC	GGC	CAC	ATC	AAG	CTG	ATG	AAC	CCG	CAG	CGC	TCG	ACC	GTG	none	none	TAC
NC_012796	GCC	TGC	GAC	GAG	TTC	GGC	CAC	ATC	AAG	CTG	ATG	AAC	CCC	CAG	CGC	TCC	ACC	GTG	TGG	none	TAC
NC_010682	GCC	TGC	GAC	GAA	TTC	GGC	CAC	ATC	AAG	CTG	ATG	AAC	CCG	CAG	CGC	TCG	ACC	GTG	none	none	TAC
NC_009523	GCG	TGC	GAC	GAG	TTC	GGC	CAC	ATC	AAG	CTG	ATG	AAC	CCG	CAG	CGC	TCG	ACC	GTG	none	none	TAC
NC_010698	GCG	TGC	GAT	GAA	TTC	GGC	CAT	ATC	AAA	TTA	none	AAC	CCC	CAG	CGC	AGC	ACC	GTG	none	none	TAC
NC_013441	GCC	TGC	GAC	GAG	TTC	GGC	CAC	ATC	AAG	CTG	ATG	AAC	CCG	CAG	CGC	TCG	ACC	GTC	none	none	TAC
NC_013440	GCC	TGC	GAC	GAG	TTC	GGC	CAC	ATC	AAG	CTG	ATG	AAC	CCC	CAG	CGC	TCG	ACC	GTG	none	none	TAC
NC_013446	GCC	TGC	GAC	GAA	TTC	GGC	CAC	ATC	AAG	CTG	ATG	AAC	CCC	CAG	CGC	TCC	ACC	GTG	none	none	TAC
NC_008347	GCC	TGC	GAC	GAA	TTC	GGC	CAC	ATC	AAG	CTG	ATG	AAT	CCG	CAG	CGC	TCG	ACC	GTC	none	none	TAT
NC_009515	GCT	TGT	GAC	GAA	TTC	GGT	none	ATT	AAA	TTA	ATG	AAC	CCT	CAA	AGA	TCT	ACT	GTA	none	none	TAC
NC_007645	GCC	TGC	GAC	GAA	TTC	GGC	CAC	ATC	AAA	CTG	ATG	AAC	CCG	CAG	CGC	TCC	ACC	GTG	TGG	none	TAC
NC_007644	GCC	TGC	GAC	GAG	TTC	GGC	CAC	ATC	AAG	CTG	none	AAC	CCC	CAG	CGG	TCC	ACC	GTC	none	none	TAC
NC_009513	GCT	TGT	GAC	GAA	TTC	GGT	CAC	ATC	AAG	CTT	ATG	AAC	CCA	CAA	CGT	TCA	ACT	GTT	none	none	TAC
NC_007643	GCC	TGC	GAC	GAA	TTC	GGC	CAC	ATC	AAG	CTG	ATG	AAC	CCC	CAG	CGC	TCG	ACC	GTC	none	none	TAT
NC_012781	GCA	TGT	GAC	GAG	TTC	GGC	CAC	ATC	AAG	CTT	ATG	AAC	CCT	CAG	AGA	TCA	ACA	GTA	none	none	TAC
NC_008340	GCC	TGC	GAC	GAG	TTC	GGC	CAC	ATC	AAG	CTG	ATG	AAC	CCC	CAG	CGC	TCC	ACC	GTG	none	none	TAC
NC_010694	GCG	TGC	GAC	GAA	TTC	GGC	CAC	ATC	AAA	CTG	ATG	AAC	CCG	CAG	CGC	AGC	ACC	GTG	none	none	TAC
NC_009511	GCC	TGC	GAC	GAG	TTC	GGC	CAC	ATC	AAG	CTG	ATG	AAC	CCG	CAG	CGC	TCG	ACC	GTC	none	none	TAT
NC_008343	GCC	TGC	GAC	GAA	TTC	GGC	CAT	ATC	AAG	CTG	ATG	AAC	CCG	CAG	CGC	TCC	ACC	GTG	none	none	TAC
NC_012785	GCC	TGT	GAC	GAA	TTC	GGT	CAC	ATC	AAA	CTC	ATG	AAC	CCC	CAG	AGA	TCC	ACC	GTT	none	none	TAC
NC_009512	GCC	TGC	GAC	GAA	TTC	GGC	CAC	ATC	AAG	CTG	ATG	AAC	CCG	CAG	CGC	TCG	ACC	GTG	none	none	TAC
NC_008344	GCC	TGC	GAT	GAA	none	GGC	none	ATC	AAA	CTG	ATG	AAC	CCG	CAG	CGC	TCC	ACC	GTG	none	none	TAC
NC_008345	GCT	TGT	GAC	GAA	TTC	GGT	CAC	ATT	AAA	TTA	ATG	AAC	CCA	CAA	CGT	TCT	ACC	GTT	none	none	TAC
NC_008346	GCC	TGC	GAC	GAA	TTC	GGC	none	ATC	AAG	CTG	ATG	AAC	CCC	CAG	CGC	TCC	ACC	GTG	none	none	TAC
NC_014334	GCC	none	GAT	GAA	TTC	GGC	CAC	ATC	AAG	TTG	none	AAC	CCA	CAA	CGC	AGC	ACC	GTT	none	none	TAT
NC_014335	GCA	TGC	GAC	GAA	TTC	GGT	CAC	ATC	AAA	TTA	ATG	AAC	CCA	CAA	CGT	TCT	ACA	GTA	TGG	none	TAC
NC_006142	GCT	TGT	GAT	GAG	TTC	GGT	CAC	ATT	AAA	CTT	none	AAT	CCT	CAG	CGT	TCT	ACT	GTT	none	none	TAT
NC_006933	GCC	TGC	GAC	GAA	TTC	GGC	CAT	ATC	AAG	CTC	ATG	AAC	CCG	CAG	CGC	TCC	ACC	GTG	none	none	TAT
NC_014834	GCC	TGC	GAC	GAG	TTC	GGC	CAC	ATC	AAG	CTG	ATG	AAC	CCG	CAG	CGC	TCG	ACC	GTG	none	none	TAC
NC_006932	GCC	TGC	GAC	GAA	TTC	GGC	CAC	ATC	AAG	CTG	ATG	AAC	CCG	CAG	CGC	TCG	ACC	GTC	none	none	TAC
NC_014836	GCC	TGC	GAC	GAA	TTC	GGC	CAC	ATC	AAG	CTG	ATG	AAC	CCC	CAG	CGC	TCC	ACC	GTC	none	none	TAC
NC_014837	GCG	none	GAC	GAA	TTC	GGC	CAC	ATC	AAA	CTG	ATG	AAC	CCG	CAG	CGT	AGC	ACC	GTG	none	none	TAC
NC_011206	GCC	TGT	GAC	GAA	TTC	GGC	CAC	ATC	AAG	CTG	ATG	AAC	CCC	CAG	CGC	AGC	ACC	GTC	none	none	TAC
NC_011205	GCG	TGC	GAC	GAA	TTC	GGC	CAC	ATC	AAA	CTG	ATG	AAC	CCG	CAG	CGC	TCC	ACC	GTG	TGG	none	TAC
NC_014330	GCT	none	GAC	GAG	TTC	GGT	CAC	ATT	AAA	CTT	ATG	AAT	CCT	CAG	AGA	TCT	ACT	GTT	TGG	none	TAT
NC_014831	GCC	TGT	GAC	GAG	TTC	GGC	CAC	ATC	AAG	CTG	ATG	AAC	CCC	CAG	CGC	AGC	ACC	GTG	none	none	TAC
NC_014830	GCC	TGC	GAC	GAG	TTC	GGC	CAC	ATC	AAG	CTC	ATG	AAC	CCG	CAG	CGC	TCG	ACC	GTC	TGG	none	TAC
NC_014833	GCT	TGC	GAC	GAG	TTC	GGC	CAC	ATC	AAG	CTG	ATG	AAC	CCC	CAG	AGA	TCC	ACC	GTA	TGG	none	TAC
NC_015458	GCC	TGC	GAC	GAA	TTC	GGC	CAC	ATC	AAG	CTG	ATG	AAC	CCC	CAG	CGC	AGC	ACC	GTC	none	none	TAC
NC_007204	GCC	none	GAT	GAA	TTC	GGT	CAT	ATC	AAA	TTG	ATG	AAC	CCA	CAA	CGT	AGC	ACC	GTT	none	none	TAT
NC_006526	GCC	none	GAT	GAA	TTC	GGT	none	ATC	AAG	CTG	ATG	AAC	CCG	CAG	CGT	TCC	ACC	GTT	none	none	TAC
NC_009900	GCA	TGT	GAT	GAA	TTC	GGT	none	ATT	AAA	CTT	ATG	AAT	CCT	CAA	CGT	TCT	ACT	GTT	none	none	TAT
NC_009901	GCT	TGT	GAC	GAA	TTC	GGT	CAC	ATC	AAG	CTA	ATG	AAC	CCA	CAA	CGT	AGC	ACT	GTT	TGG	none	TAC
NC_007205	GCT	none	GAT	GAA	TTC	GGT	CAC	ATT	AAA	TTA	ATG	AAT	CCA	CAA	AGA	TCA	ACT	GTT	none	none	TAC
NC_006156	GCT	none	GAT	GAG	TTT	GGT	CAC	ATT	AAG	CTT	ATG	AAT	CCT	CAG	AGA	TCT	ACT	GTT	none	none	TAT
NC_014323	GCC	TGC	GAC	GAA	TTC	GGC	CAC	ATC	AAG	CTG	ATG	AAC	CCG	CAG	CGC	TCG	ACC	GTG	none	none	TAC
NC_006155	GCC	none	GAC	GAA	TTC	GGC	CAC	ATC	AAA	CTG	ATG	AAC	CCG	CAG	CGT	AGC	ACC	GTG	none	none	TAC
NC_009505	GCC	TGC	GAC	GAA	TTC	GGC	CAC	ATC	AAG	CTG	ATG	AAC	CCG	CAG	CGC	TCG	ACC	GTC	none	none	TAT
NC_009504	GCC	TGC	GAC	GAA	TTC	GGC	CAT	ATC	AAG	CTC	ATG	AAC	CCG	CAG	CGC	TCC	ACC	GTG	none	none	TAT
NC_014829	GCA	none	GAC	GAA	TTC	GGT	CAC	ATT	AAA	TTA	ATG	AAC	CCA	CAA	CGT	TCT	ACA	GTT	TGG	none	TAC
NC_014828	GCG	TGC	GAC	GAG	TTC	GGC	CAC	ATC	AAG	CTG	ATG	AAC	CCG	CAG	CGC	TCC	ACC	GTG	none	none	TAC
NC_004917	GCA	TGC	GAT	GAA	TTC	GGT	CAC	ATT	AAA	CTT	ATG	AAT	CCT	CAA	CGC	AGC	ACA	GTG	none	none	TAT
NC_014329	GCT	TGC	GAC	GAG	TTC	GGC	CAC	ATC	AAG	CTC	ATG	AAC	CCC	CAG	CGC	TCC	ACC	GTC	none	none	TAC
NC_014328	GCA	TGT	GAT	GAA	TTT	GGA	CAT	ATA	AAA	CTT	ATG	AAT	CCT	CAG	AGA	TCT	ACT	GTA	none	none	TAT
NC_015460	GCG	TGT	GAT	GAA	TTC	GGT	CAC	ATC	AAA	TTG	ATG	AAC	CCG	CAA	CGT	TCT	ACC	GTG	TGG	none	TAC
NC_014313	GCC	TGC	GAC	GAA	TTC	GGC	CAC	ATC	AAG	CTG	ATG	AAC	CCG	CAG	CGC	TCG	ACG	GTC	TGG	none	TAC
NC_014314	GCC	TGC	GAC	GAG	TTC	GGC	CAC	ATC	AAG	CTG	none	AAC	CCG	CAG	CGC	TCC	ACC	GTC	none	none	TAC
NC_014315	GCC	TGC	GAT	GAA	TTC	GGC	CAC	ATC	AAG	CTG	ATG	AAC	CCC	CAG	CGC	TCC	ACC	GTG	none	none	TAC
NC_014311	GCC	TGT	GAC	GAG	TTC	GGC	CAC	ATC	AAG	CTG	ATG	AAC	CCG	CAG	CGC	TCG	ACC	GTG	none	none	TAC
NC_011229	GCT	none	GAT	GAG	TTC	GGT	CAT	ATT	AAG	CTT	ATG	AAT	CCT	CAG	AGA	TCT	ACT	GTT	none	none	TAT
NC_006958	GCA	none	GAC	GAG	TTC	GGC	CAC	ATC	AAG	CTC	ATG	AAC	CCA	CAG	CGC	TCC	ACC	GTC	none	none	TAC
NC_015437	GCG	TGC	GAC	GAG	TTC	GGC	CAC	ATC	AAG	CTC	ATG	AAC	CCC	CAG	CGC	TCG	ACG	GTC	none	none	TAC
NC_015435	GCC	none	GAC	GAG	TTC	GGG	CAC	ATA	AAG	CTC	none	AAC	CCT	CAG	AGG	TCC	ACC	GTG	none	none	TAC
NC_015436	GCC	TGC	GAC	GAG	TTC	GGC	none	ATC	AAG	CTG	ATG	AAC	CCC	CAG	CGC	TCC	ACC	GTC	none	none	TAC
NC_015433	GCT	none	GAC	GAA	TTC	GGT	CAC	ATC	AAA	TTG	ATG	AAC	CCA	CAA	CGT	TCA	ACA	GTT	none	none	TAC
NC_015434	GCC	TGT	GAC	GAG	TTC	GGC	CAC	ATC	AAG	CTG	ATG	AAC	CCG	CAG	CGG	TCG	ACC	GTC	TGG	none	TAC
NC_013364	GCG	TGC	GAC	GAA	TTC	GGC	CAC	ATC	AAA	CTG	ATG	AAC	CCG	CAG	CGT	TCC	ACC	GTG	TGG	none	TAC
NC_015431	GCT	none	GAT	GAA	TTT	GGA	CAT	ATT	AAA	TTA	ATG	AAC	CCA	CAA	CGT	TCA	ACT	GTT	none	none	TAT
NC_013361	GCG	TGC	GAC	GAA	TTC	GGC	CAC	ATC	AAA	CTG	ATG	AAC	CCG	CAG	CGT	TCC	ACC	GTG	TGG	none	TAC
NC_014318	GCG	TGC	GAC	GAG	TTC	GGC	CAC	ATC	AAG	CTG	ATG	AAC	CCG	CAG	CGC	TCG	ACG	GTC	TGG	none	TAC
NC_014319	GCA	none	GAT	GAA	TTC	GGT	none	ATT	AAG	TTG	ATG	AAC	CCA	CAA	CGT	TCA	ACA	GTT	none	none	TAT
NC_006138	GCC	TGT	GAT	GAG	TTT	GGT	none	ATT	AAG	CTT	ATG	AAT	CCC	CAG	CGT	TCC	ACC	GTT	TGG	none	TAT
NC_014844	GCC	TGC	GAC	GAG	TTC	GGC	CAC	ATC	AAG	CTG	ATG	AAC	CCC	CAG	CGC	TCC	ACC	GTG	TGG	none	TAC
NC_013355	GCC	TGC	GAC	GAA	TTC	GGT	CAT	ATC	AAG	CTG	ATG	AAC	CCG	CAG	CGC	TCC	ACC	GTC	none	none	none
NC_013353	GCG	TGC	GAC	GAA	TTC	GGC	CAC	ATC	AAA	CTG	ATG	AAC	CCG	CAG	CGT	AGC	ACC	GTG	TGG	none	TAC
NC_014307	GCC	TGC	GAC	GAG	TTC	GGC	CAC	ATC	AAG	CTG	ATG	AAC	CCG	CAG	CGC	TCG	ACC	GTG	none	none	TAC
NC_014306	GCG	none	GAC	GAA	TTC	GGC	CAC	ATC	AAA	CTG	ATG	AAC	CCG	CAG	CGC	AGC	ACC	GTG	none	none	TAC
NC_014370	GCT	none	GAT	GAG	TTC	GGT	CAC	ATC	AAG	TTG	ATG	AAC	CCA	CAG	CGT	TCT	ACT	GTT	TGG	none	TAC
NC_014371	GCT	none	GAC	GAG	TTC	GGT	CAC	ATC	AAG	CTC	ATG	AAC	CCA	CAG	CGT	TCT	ACT	GTT	TGG	none	TAC
NC_014376	GCC	TGC	GAC	GAG	TTC	GGC	CAC	ATC	AAG	CTG	ATG	AAC	CCC	CAG	CGG	TCC	ACC	GTG	none	none	TAT
NC_014375	GCC	TGC	GAC	GAG	TTC	GGC	CAC	ATC	AAG	CTG	ATG	AAC	CCG	CAG	CGC	TCG	ACC	GTC	none	none	TAC
NC_014378	GCT	none	GAT	GAA	TTT	GGC	CAT	ATC	AAG	TTA	none	AAT	CCA	CAA	AGA	TCT	ACT	GTA	TGG	none	TAT
NC_014377	GCC	TGC	GAC	GAG	TTC	GGC	CAC	ATC	AAG	CTG	ATG	AAC	CCC	CAG	AGG	TCC	ACC	GTG	none	none	TAC
NC_013385	GCC	TGC	GAC	GAG	TTC	GGC	CAC	ATC	AAG	CTC	ATG	AAC	CCC	CAG	CGC	TCC	ACC	GTG	none	none	TAC
NC_015410	GCC	TGC	GAC	GAA	TTC	GGC	CAC	ATC	AAG	CTG	ATG	AAC	CCG	CAG	CGC	TCC	ACC	GTG	none	none	TAC
NC_011244	GCT	TGT	GAT	GAG	TTC	GGT	CAT	ATT	AAG	CTT	ATG	AAT	CCT	CAG	AGA	TCT	ACT	GTT	none	none	TAC
NC_015428	GCC	TGT	GAC	GAA	TTC	GGT	CAC	ATC	AAG	TTG	ATG	AAC	CCA	CAA	CGT	TCA	ACC	GTT	none	none	TAC
NC_014363	GCC	TGC	GAC	GAG	TTC	GGC	CAC	ATC	AAG	CTC	ATG	AAC	CCC	CAG	CGC	TCC	ACC	GTC	TGG	none	TAC
NC_014366	GCC	TGC	GAC	GAA	TTC	GGC	CAC	ATC	AAA	CTG	none	AAC	CCC	CAA	CGC	AGC	ACC	GTA	none	none	TAC
NC_014365	GCC	TGC	GAC	GAG	TTC	GGC	CAC	ATC	AAG	CTG	ATG	AAC	CCC	CAG	CGC	AGC	ACC	GTC	none	none	TAC
NC_014364	GCC	TGC	GAC	GAG	TTC	GGC	CAC	ATC	AAG	CTT	ATG	AAC	CCC	CAG	CGG	TCC	ACC	GTC	none	none	TAC
NC_006576	GCC	TGC	GAC	GAA	TTC	GGC	CAC	ATC	AAA	CTG	none	AAC	CCG	none	CGC	AGC	ACC	GTG	none	none	TAC
NC_015422	GCC	TGC	GAC	GAG	TTC	GGC	CAC	ATC	AAG	CTG	ATG	AAC	CCC	CAG	CGC	AGC	ACC	GTG	none	none	TAC
NC_015425	GCA	TGT	GAT	GAA	TTC	GGA	CAT	ATA	AAA	CTT	ATG	AAT	CCA	CAA	AGA	TCA	ACA	GTT	none	none	TAT
NC_015424	GCC	TGC	GAC	GAG	TTC	GGC	CAC	ATC	AAG	CTG	ATG	AAC	CCG	CAG	CGC	TCC	ACC	GTG	TGG	none	TAC
NC_006570	GCT	none	GAT	GAA	TTC	GGT	CAC	ATC	AAA	CTT	ATG	AAC	CCA	CAA	CGT	TCA	ACT	GTT	none	none	TAT
NC_000964	GCG	TGT	GAC	GAA	TTC	GGC	CAC	ATC	AAA	CTG	none	AAC	CCG	CAG	CGC	AGC	ACA	GTC	none	none	TAC
NC_000963	GCT	TGT	GAT	GAA	TTC	GGT	CAT	ATT	AAA	CTT	none	AAT	CCT	CAG	CGT	TCT	ACT	GTA	none	none	TAC
NC_014355	GCC	TGC	GAC	GAA	TTC	GGC	CAC	ATC	AAG	CTG	ATG	AAC	CCG	CAG	CGC	TCG	ACC	GTG	none	none	TAC
NC_010611	GCA	TGT	GAC	GAA	TTC	GGT	CAC	ATC	AAA	CTT	ATG	AAC	CCA	CAA	CGT	TCT	ACT	GTT	none	none	TAC
NC_010610	GCC	none	GAC	GAA	TTC	GGG	CAC	ATC	AAG	CTG	ATG	AAC	CCG	CAA	CGC	TCC	ACC	GTC	none	none	TAC
NC_010612	GCC	TGC	GAC	GAG	TTC	GGC	CAC	ATC	AAG	CTG	ATG	AAC	CCG	CAG	CGC	TCG	ACC	GTG	TGG	none	TAC
NC_010617	GCC	TGC	GAC	GAG	TTC	GGC	CAC	ATC	AAG	CTG	ATG	AAC	CCC	CAG	CGC	TCC	ACC	GTG	none	none	TAC
NC_000961	GCC	none	GAT	GAG	TTC	GGT	CAC	ATA	AAG	CTC	ATG	AAC	CCC	CAG	AGG	AGC	ACC	GTT	none	none	TAC
NC_000962	GCC	TGC	GAC	GAG	TTC	GGC	CAC	ATC	AAG	CTG	ATG	AAC	CCG	CAG	CGC	TCG	ACC	GTG	TGG	none	TAC
NC_006582	GCG	TGT	GAC	GAA	TTC	GGC	CAT	ATT	AAA	CTT	none	AAC	CCA	CAA	CGC	AGC	ACG	GTC	none	none	TAC
NC_015408	GCT	TGT	GAT	GAG	TTC	GGA	CAC	ATT	AAG	TTA	ATG	AAT	CCT	none	CGT	TCT	ACA	GTT	none	none	TAC
NC_006177	GCC	TGT	GAC	GAG	TTC	GGC	CAC	ATC	AAG	CTG	ATG	AAC	CCC	CAG	CGG	TCC	ACC	GTG	TGG	none	TAC
NC_010602	GCA	none	GAC	GAA	TTT	GGA	CAT	ATC	AAA	TTA	none	AAT	CCA	CAA	CGT	TCC	ACA	GTG	none	none	TAC
NC_010609	GCT	TGT	GAC	GAA	TTC	GGT	CAC	ATC	AAG	CTT	ATG	AAC	CCA	CAA	CGT	TCA	ACT	GTT	TGG	none	TAC
NC_009255	GCG	TGC	GAC	GAG	TTC	GGC	CAC	ATC	AAG	CTG	ATG	AAC	CCG	CAG	CGC	TCG	ACG	GTG	none	none	TAC
NC_009254	GCG	TGC	GAC	GAG	TTC	GGC	CAC	ATC	AAG	CTG	ATG	AAC	CCG	CAG	CGC	TCG	ACG	GTG	none	none	TAC
NC_009253	GCC	TGC	GAC	GAA	TTC	GGT	CAC	ATC	AAG	CTG	ATG	AAC	CCC	CAG	CGT	TCC	ACC	GTG	none	none	TAC
NC_009257	GCT	TGT	GAT	GAA	TTC	GGT	none	ATC	AAA	CTT	ATG	AAT	CCA	CAA	CGT	TCA	ACT	GTT	none	none	TAT
NC_009256	GCG	TGC	GAC	GAA	TTC	GGC	CAC	ATC	AAG	CTG	ATG	AAC	CCG	CAG	CGC	TCG	ACG	GTG	none	none	TAC
NC_003485	GCT	TGC	GAC	GAA	TTC	GGT	CAC	ATC	AAA	CTT	ATG	AAC	CCA	CAA	CGT	TCA	ACT	GTT	none	none	TAC
NC_010159	GCG	none	GAC	GAA	TTC	GGC	CAC	ATC	AAA	CTG	ATG	AAC	CCG	CAG	CGT	AGC	ACC	GTG	none	none	TAT
NC_009972	GCC	TGT	GAT	GAA	TTC	GGC	CAC	ATT	AAA	TTG	ATG	AAC	CCA	CAA	CGC	AGC	ACC	GTG	none	none	TAC
NC_009975	GCA	TGT	GAC	GAA	TTC	GGT	CAC	ATC	AAA	TTA	ATG	AAC	CCA	none	AGA	TCA	ACA	GTT	none	none	TAC
NC_009976	GCT	TGC	GAT	GAG	TTT	GGT	CAT	ATT	AAA	TTA	ATG	AAT	CCT	none	AGA	TCT	ACT	GTT	none	none	TAT
NC_008726	GCC	TGT	GAC	GAG	TTC	GGC	CAC	ATC	AAG	CTG	ATG	AAC	CCG	CAG	CGC	TCG	ACC	GTG	TGG	none	TAC
NC_010175	GCC	TGC	GAT	GAG	TTC	GGC	CAC	ATC	AAG	CTG	ATG	AAC	CCG	CAG	CGC	AGC	ACC	GTG	none	none	TAC
NC_008710	GCT	none	GAT	GAG	TTT	GGT	CAT	ATT	AAG	CTT	ATG	AAT	CCT	CAG	CGT	TCT	ACT	GTT	none	none	TAT
NC_010172	GCC	TGC	GAC	GAG	TTC	GGC	CAC	ATC	AAG	CTC	ATG	AAC	CCG	CAG	CGC	TCG	ACC	GTG	TGG	none	TAC
NC_008711	GCC	none	GAC	GAA	TTC	GGC	CAC	ATC	AAG	CTG	ATG	AAC	CCG	CAG	CGC	TCC	ACC	GTC	none	none	TAC
NC_010170	GCC	TGC	GAC	GAA	TTC	GGC	CAC	ATC	AAG	CTG	ATG	AAC	CCC	CAG	CGC	TCG	ACC	GTG	none	none	TAC
NC_014393	GCT	TGT	GAT	GAA	TTC	GGT	CAC	ATA	AAA	TTA	ATG	AAC	CCA	CAA	AGA	TCA	ACT	GTT	TGG	none	TAC
NC_014394	GCG	TGC	GAC	GAA	TTC	GGC	CAC	ATC	AAG	CTG	ATG	AAC	CCG	CAG	CGC	TCC	ACC	GTG	none	none	TAC
NC_014391	GCC	TGC	GAC	GAG	TTC	GGC	CAC	ATC	AAG	CTG	ATG	AAC	CCG	CAG	CGC	TCG	ACC	GTG	TGG	none	TAC
NC_014392	GCA	TGT	GAC	GAG	TTC	GGT	CAT	ATT	AAA	CTT	ATG	AAT	CCA	CAG	AGA	TCA	ACA	GTT	none	none	TAT
NC_010163	GCT	none	GAC	GAA	TTC	GGT	CAC	ATT	AAA	TTA	ATG	AAC	CCA	CAA	CGT	TCA	ACA	GTT	none	none	TAC
NC_010162	GCG	TGC	GAC	GAG	TTC	GGC	CAC	ATC	AAG	CTC	ATG	AAC	CCG	CAG	CGC	TCG	ACG	GTC	TGG	none	TAC
NC_009952	GCC	TGC	GAC	GAG	TTC	GGC	CAC	ATC	AAG	CTG	ATG	AAC	CCC	CAG	CGC	TCG	ACC	GTG	none	none	TAC
NC_010167	GCC	TGC	GAC	GAA	TTC	GGC	CAT	ATC	AAG	CTC	ATG	AAC	CCG	CAG	CGC	TCG	ACC	GTC	TGG	none	TAT
NC_010169	GCC	TGC	GAC	GAA	TTC	GGC	CAC	ATC	AAG	CTG	ATG	AAC	CCG	CAG	CGC	TCG	ACC	GTC	TGG	none	TAT
NC_010168	GCC	TGT	GAC	GAA	TTC	GGC	CAC	ATC	AAG	CTG	ATG	AAC	CCG	CAG	CGC	TCC	ACC	GTC	none	none	TAC
NC_008705	GCC	TGC	GAC	GAG	TTC	GGC	CAC	ATC	AAG	CTG	ATG	AAC	CCG	CAG	CGC	TCG	ACC	GTC	TGG	none	TAC
NC_005027	GCC	TGC	GAC	GAA	TTC	GGC	CAC	ATC	AAA	TTG	ATG	AAC	CCC	CAA	CGC	AGC	ACC	GTC	none	none	TAC
NC_009953	GCC	TGC	GAC	GAG	TTC	GGC	CAC	ATC	AAG	CTG	ATG	AAC	CCG	CAG	CGG	TCG	ACC	GTC	none	none	TAC
NC_008702	GCC	TGC	GAC	GAA	TTC	GGC	CAC	ATC	AAG	CTG	ATG	AAC	CCG	CAG	CGC	TCG	ACC	GTG	TGG	none	TAC
NC_001318	GCT	none	GAT	GAG	TTT	GGT	CAT	ATT	AAG	CTT	ATG	AAT	CCT	CAG	AGA	TCT	ACT	GTT	none	none	TAT
NC_010161	GCT	TGC	GAT	GAA	TTT	GGT	CAT	ATT	AAA	CTT	ATG	AAT	CCT	CAG	CGT	TCT	ACA	GTT	none	none	TAT
NC_008700	GCC	TGT	GAC	GAA	TTC	GGC	CAC	ATC	AAG	CTG	ATG	AAC	CCA	CAG	CGC	AGC	ACC	GTG	TGG	none	TAC
NC_003454	GCT	TGC	GAC	GAA	TTC	GGA	CAC	ATA	AAA	CTT	ATG	AAC	CCA	CAA	AGA	TCT	ACT	GTT	none	none	TAT
NC_014387	GCT	TGC	GAT	GAG	TTC	GGT	CAC	ATC	AAG	CTT	ATG	AAC	CCT	CAG	AGA	TCA	ACA	GTT	TGG	none	TAC
NC_008709	GCG	TGT	GAT	GAA	none	GGT	CAC	ATT	AAA	TTA	ATG	AAC	CCG	CAG	CGT	TCA	ACC	GTT	none	none	TAC
NC_014388	GCA	none	none	GAG	none	GGA	none	ATC	AAG	CTT	none	AAC	CCT	CAG	CGG	TCG	ACA	GTT	none	none	none
NC_003450	GCA	none	GAC	GAG	TTC	GGC	CAC	ATC	AAG	CTC	ATG	AAC	CCA	CAG	CGC	TCC	ACC	GTC	none	none	TAC
NC_009943	GCC	TGC	GAC	GAG	TTC	GGC	CAC	ATC	AAG	CTG	ATG	AAC	CCC	CAG	CGG	TCC	ACC	GTG	TGG	none	TAC
NC_015496	GCA	TGT	GAT	GAG	none	GGT	CAC	ATC	AAG	CTT	ATG	AAC	CCT	CAA	CGT	TCT	ACT	GTA	TGG	none	TAC
NC_015497	GCC	TGT	GAC	GAA	TTC	GGC	CAC	ATC	AAA	TTG	ATG	AAC	CCT	CAA	CGC	AGC	ACC	GTG	none	none	TAC
NC_015499	GCT	TGT	GAT	GAA	TTT	GGC	CAT	ATT	AAA	TTA	ATG	AAT	CCA	CAG	AGA	TCT	ACT	GTT	none	none	TAT
NC_010118	GCT	none	GAT	GAA	TTT	GGA	none	ATA	AAA	TTA	none	AAC	CCT	none	CGT	TCT	ACT	GTT	none	none	TAT
NC_010117	GCG	TGC	GAT	GAA	TTT	GGC	CAC	ATT	AAA	TTA	ATG	AAT	CCG	CAA	CGC	TCG	ACG	GTG	TGG	none	TAT
NC_008767	GCC	TGC	GAC	GAA	TTC	GGC	CAC	ATC	AAA	CTC	ATG	AAC	CCC	CAA	CGC	TCC	ACC	GTC	none	none	TAC
NC_008769	GCC	TGC	GAC	GAG	TTC	GGC	CAC	ATC	AAG	CTG	ATG	AAC	CCG	CAG	CGC	TCG	ACC	GTG	TGG	none	TAC
NC_009937	GCC	TGC	GAC	GAG	TTC	GGC	CAC	ATC	AAG	CTC	ATG	AAC	CCG	CAG	CGC	TCC	ACC	GTG	none	none	TAC
NC_010102	GCG	TGC	GAC	GAA	TTC	GGC	CAC	ATC	AAA	CTG	ATG	AAC	CCG	CAG	CGC	TCC	ACC	GTG	TGG	none	TAC
NC_010103	GCC	TGC	GAC	GAA	TTC	GGC	CAC	ATC	AAG	CTG	ATG	AAC	CCG	CAG	CGC	TCG	ACC	GTC	TGG	none	TAT
NC_010104	GCC	TGC	GAC	GAA	TTC	GGC	CAT	ATC	AAG	CTC	ATG	AAC	CCG	CAG	CGC	TCC	ACC	GTG	TGG	none	TAT
NC_009925	GCC	none	GAT	GAA	TTT	GGC	CAT	ATT	AAA	CTG	ATG	AAT	CCC	CAG	CGC	TCC	ACC	GTG	TGG	none	TAT
NC_015474	GCC	TGC	GAC	GAG	TTC	GGA	CAC	ATA	AAG	CTC	ATG	AAC	CCA	CAG	AGG	AGC	ACG	GTT	none	none	TAC
NC_009922	GCA	TGT	GAT	GAA	TTC	GGT	CAC	ATC	AAA	TTA	ATG	AAC	CCA	CAA	AGA	TCA	ACA	GTA	TGG	none	TAC
NC_009921	GCC	TGC	GAC	GAG	TTC	GGC	CAC	ATC	AAG	CTG	ATG	AAC	CCG	CAG	CGC	TCG	ACC	GTC	none	none	TAC
NC_015470	GCT	TGT	GAT	GAA	TTT	GGT	CAC	ATT	AAA	TTA	ATG	AAC	CCT	none	CGT	TCT	ACC	GTT	none	none	TAC
NC_008751	GCC	TGC	GAC	GAA	TTC	GGC	CAC	ATC	AAG	CTC	ATG	AAC	CCC	CAG	CGC	TCC	ACC	GTG	none	none	TAC
NC_014810	GCG	none	GAT	GAG	TTT	GGG	CAC	ATC	AAA	CTC	ATG	none	CCC	CAA	CGC	AGC	ACC	GTG	TGG	none	none
NC_008750	GCC	none	GAC	GAA	TTC	GGC	CAC	ATC	AAA	CTG	ATG	AAC	CCA	CAA	CGT	AGC	ACC	GTG	none	none	TAC
NC_008752	GCC	TGC	GAC	GAG	TTC	GGC	CAC	ATC	AAG	CTG	ATG	AAC	CCC	CAG	CGC	AGC	ACC	GTG	none	none	TAC
NC_014817	GCC	TGT	GAC	GAA	TTC	GGC	CAC	ATC	AAG	CTG	ATG	AAC	CCG	CAG	CGC	TCG	ACC	GTC	none	none	TAT
NC_014816	GCC	TGC	GAC	GAA	TTC	GGC	CAC	ATC	AAG	CTG	ATG	AAC	CCG	CAG	CGC	TCG	ACC	GTG	none	none	TAT
NC_014815	GCC	TGT	GAC	GAG	TTC	GGC	CAC	ATC	AAG	CTG	ATG	AAC	CCG	CAG	CGC	TCG	ACC	GTG	TGG	none	TAC
NC_014814	GCC	TGC	GAC	GAG	TTC	GGC	CAC	ATC	AAG	CTG	ATG	AAC	CCG	CAG	CGC	TCG	ACC	GTC	TGG	none	TAC
NC_006510	GCG	TGC	GAC	GAG	TTC	GGC	none	ATC	AAA	CTC	ATG	AAC	CCG	none	CGC	TCG	ACG	GTC	none	none	TAC
NC_006513	GCG	TGC	GAC	GAA	TTC	GGC	CAC	ATC	AAG	CTC	ATG	AAC	CCG	CAG	CGC	TCG	ACG	GTC	none	none	TAC
NC_006512	GCC	none	GAC	GAA	TTC	GGC	CAC	ATT	AAA	CTG	ATG	AAC	CCG	CAG	CGT	AGC	ACC	GTT	TGG	none	TAC
NC_008740	GCC	TGT	GAC	GAA	TTC	GGC	CAC	ATC	AAG	CTG	ATG	AAC	CCG	CAG	CGC	TCC	ACC	GTG	none	none	TAC
NC_010120	GCC	TGC	GAC	GAA	TTC	GGC	CAC	ATC	AAA	CTC	ATG	AAC	CCC	CAA	CGC	TCC	ACC	GTC	none	none	TAC
NC_014800	GCA	none	GAC	GAA	TTT	GGC	CAC	ATT	AAA	TTA	ATG	AAC	CCA	CAA	CGC	AGC	ACC	GTA	TGG	none	TAC
NC_010125	GCC	TGC	GAC	GAA	TTC	GGC	CAC	ATC	AAG	CTG	ATG	AAC	CCG	CAG	CGC	TCG	ACC	GTG	TGG	none	TAC
NC_014802	GCA	TGT	GAT	GAA	TTT	GGT	CAC	ATC	AAA	CTT	ATG	AAT	CCT	CAA	CGC	AGC	ACT	GTA	none	none	TAT
NC_014803	GCA	TGT	GAC	GAA	TTC	GGT	CAC	ATT	AAA	CTT	ATG	AAC	CCA	CAA	CGT	AGC	ACC	GTA	TGG	none	TAC
NC_015875	GCT	TGC	GAC	GAA	TTC	GGT	CAC	ATC	AAA	CTT	ATG	AAC	CCA	CAA	CGT	TCA	ACA	GTT	none	none	TAC
NC_015873	GCC	TGC	GAC	GAA	TTC	GGC	CAC	ATC	AAG	CTC	ATG	AAC	CCG	CAG	CGC	TCC	ACC	GTC	none	none	TAC
NC_003413	GCC	TGC	GAC	GAG	TTC	GGA	CAC	ATA	AAG	CTC	ATG	AAC	CCA	CAG	AGG	AGC	ACA	GTT	TGG	none	TAC
