# Supplementary material for: Energy efficiency trade-offs drive nucleotide usage in transcribed regions
Source: Nat Commun. 2016 Apr 21;7:11334. doi: 10.1038/ncomms11334 (PMC4844684; doi:10.1038/ncomms11334)
Supplement: Supplementary Data 14 — Raw skews for 4s and interoperonic sites, stratified by strands and flanking nucleotides. [file ncomms11334-s15.xlsx]

## Sheet: S14. Skews at 4s and io sites 
Supplementary Data14. raw skews calculated using 4s and interoperonic sites, stratified by strands and flanking nucleotides.
			Skews at 4s sites
acc	w/ reverse complementary flanking neighbor	cat	leading strand	lagging strand	Skews of interoperonic regions
NC_007794	Y	AT	-0.22261	-0.00873848	-0.0179848
NC_007794	Y	GC	-0.0841161	-0.153228	0.0393168
NC_007794	N	AT	-0.321912	-0.141649	-0.0220516
NC_007794	N	GC	-0.0899484	-0.136736	0.0160786
NC_007794	A	AT	-0.293103	-0.102184	-0.0210348
NC_007794	A	GC	-0.0880897	-0.142029	0.0225037
NC_007492	Y	AT	-0.402346	-0.269648	-0.0276267
NC_007492	Y	GC	-0.0254174	-0.130212	0.0564475
NC_007492	N	AT	-0.370557	-0.227627	-0.0526454
NC_007492	N	GC	0.0530312	-0.015172	0.0386944
NC_007492	A	AT	-0.380202	-0.240207	-0.0464569
NC_007492	A	GC	0.0289115	-0.0504511	0.0434419
NC_010520	Y	AT	0.186324	-0.0951049	0.0406473
NC_010520	Y	GC	0.294218	-0.159977	0.17767
NC_010520	N	AT	0.00393901	-0.171044	0.0374995
NC_010520	N	GC	-0.0982082	-0.466365	0.158947
NC_010520	A	AT	0.0569737	-0.149942	0.0384942
NC_010520	A	GC	-0.0121466	-0.406481	0.164401
NC_009481	Y	AT	-0.30355	-0.0232019	-0.0701509
NC_009481	Y	GC	-0.031169	-0.123876	0.0635375
NC_009481	N	AT	-0.414721	-0.140413	-0.100149
NC_009481	N	GC	-0.0189486	-0.12927	0.054668
NC_009481	A	AT	-0.377287	-0.100144	-0.0926886
NC_009481	A	GC	-0.0225505	-0.127664	0.0569254
NC_008818	Y	AT	0.021257	0.0147091	0.00863632
NC_008818	Y	GC	-0.0954213	-0.135835	0.00717766
NC_008818	N	AT	0.0666701	0.0598635	0.00638327
NC_008818	N	GC	-0.187109	-0.194151	0.0011675
NC_008818	A	AT	0.0527228	0.0456985	0.00685919
NC_008818	A	GC	-0.162761	-0.178555	0.00257141
NC_005823	Y	AT	-0.0673999	0.13221	-0.0184254
NC_005823	Y	GC	0.104777	-0.132132	0.0764276
NC_005823	N	AT	-0.230672	-0.133041	-0.0277935
NC_005823	N	GC	0.162605	-0.172237	0.0670309
NC_005823	A	AT	-0.194754	-0.074715	-0.0253122
NC_005823	A	GC	0.140024	-0.157065	0.0697222
NC_002973	Y	AT	0.109592	-0.0584568	0.0203504
NC_002973	Y	GC	0.205028	-0.120199	0.120954
NC_002973	N	AT	-0.0256677	-0.137609	0.0126458
NC_002973	N	GC	0.130775	-0.101597	0.113698
NC_002973	A	AT	0.0146931	-0.114797	0.01463
NC_002973	A	GC	0.151443	-0.106563	0.11564
NC_011527	Y	AT	-0.137877	-0.158702	0.00709195
NC_011527	Y	GC	0.0314008	-0.115942	0.0329429
NC_011527	N	AT	-0.221244	-0.222823	-0.00536567
NC_011527	N	GC	0.024847	-0.137568	0.0353794
NC_011527	A	AT	-0.199618	-0.206591	-0.00208791
NC_011527	A	GC	0.0268038	-0.131226	0.0347674
NC_010609	Y	AT	-0.122035	-0.210511	0.0257054
NC_010609	Y	GC	0.119778	-0.228718	0.0982466
NC_010609	N	AT	-0.121141	-0.135157	0.0131943
NC_010609	N	GC	0.0610924	-0.255477	0.0733998
NC_010609	A	AT	-0.121413	-0.157624	0.0166933
NC_010609	A	GC	0.0767606	-0.248449	0.0804057
NC_017033	Y	AT	-0.303886	-0.132303	-0.0556724
NC_017033	Y	GC	0.0400288	-0.20384	0.0853202
NC_017033	N	AT	-0.302514	-0.135726	-0.0630469
NC_017033	N	GC	0.0574378	-0.102384	0.0668188
NC_017033	A	AT	-0.302959	-0.13458	-0.0610872
NC_017033	A	GC	0.0518326	-0.135155	0.0724654
NC_008711	Y	AT	-0.101723	0.00817761	-0.0309572
NC_008711	Y	GC	-0.17465	-0.211379	0.0179894
NC_008711	N	AT	-0.234078	-0.12785	-0.0330537
NC_008711	N	GC	-0.142086	-0.19372	0.0270352
NC_008711	A	AT	-0.191153	-0.0842476	-0.0325382
NC_008711	A	GC	-0.152891	-0.199548	0.0245376
NC_003103	Y	AT	-0.0696906	0.0145891	-0.000737672
NC_003103	Y	GC	0.0864464	-0.0927102	0.0531246
NC_003103	N	AT	-0.210193	-0.157632	0.00266874
NC_003103	N	GC	0.0880397	-0.128498	0.0372142
NC_003103	A	AT	-0.173012	-0.112781	0.00168907
NC_003103	A	GC	0.0874585	-0.116028	0.0414992
NC_013642	Y	AT	-0.00573669	0.0497616	-0.0109842
NC_013642	Y	GC	0.122114	0.0936915	0.0172527
NC_013642	N	AT	-0.16592	-0.136492	-0.00241122
NC_013642	N	GC	-0.00715602	-0.0319095	0.0253993
NC_013642	A	AT	-0.130832	-0.0961667	-0.00413648
NC_013642	A	GC	0.0380629	0.0122385	0.0234783
NC_010336	Y	AT	-0.0915764	-0.0741685	-0.00824439
NC_010336	Y	GC	0.221725	-0.165476	0.0960469
NC_010336	N	AT	-0.180995	-0.126883	-0.0114385
NC_010336	N	GC	0.0830602	-0.327443	0.0846054
NC_010336	A	AT	-0.155544	-0.112195	-0.0105535
NC_010336	A	GC	0.121285	-0.285148	0.0880478
NC_008146	Y	AT	-0.0895748	-0.0188362	0.000284949
NC_008146	Y	GC	-0.147159	-0.169111	0.0172962
NC_008146	N	AT	-0.100682	-0.0203816	-0.0181282
NC_008146	N	GC	0.0279394	0.0108985	0.0178322
NC_008146	A	AT	-0.0974083	-0.0199362	-0.0129998
NC_008146	A	GC	-0.0310565	-0.0496647	0.0176792
NC_009076	Y	AT	-0.209639	0.0153504	-0.0225558
NC_009076	Y	GC	0.105419	-0.0617486	0.0819667
NC_009076	N	AT	-0.128948	0.0849665	-0.0226568
NC_009076	N	GC	0.0928702	0.0602337	0.0406938
NC_009076	A	AT	-0.147932	0.0692052	-0.0226331
NC_009076	A	GC	0.0967295	0.0231715	0.0531074
NC_008228	Y	AT	-0.128718	-0.0899468	-0.0152867
NC_008228	Y	GC	-0.000924082	-0.16821	0.0324085
NC_008228	N	AT	-0.171088	-0.133069	-0.0236169
NC_008228	N	GC	-0.0300135	-0.18975	0.0374586
NC_008228	A	AT	-0.158032	-0.119997	-0.0213977
NC_008228	A	GC	-0.022057	-0.183981	0.036139
NC_013454	Y	AT	-0.0268517	-0.0291381	-0.0726257
NC_013454	Y	GC	0.0256012	0.0135468	0.11315
NC_013454	N	AT	-0.108086	-0.105287	-0.0159059
NC_013454	N	GC	-0.0922348	-0.0822537	0.0153453
NC_013454	A	AT	-0.08941	-0.088	-0.0312658
NC_013454	A	GC	-0.0545635	-0.0507789	0.0441839
NC_008255	Y	AT	0.0872985	0.00377123	0.011416
NC_008255	Y	GC	0.202113	0.0993989	0.0479951
NC_008255	N	AT	0.0111954	-0.0253914	-0.00995607
NC_008255	N	GC	0.103905	-0.0254119	0.0487136
NC_008255	A	AT	0.0329596	-0.0171798	-0.00390788
NC_008255	A	GC	0.133506	0.0112417	0.0485198
NC_012969	Y	AT	-0.26796	-0.120773	-0.0122464
NC_012969	Y	GC	-0.0525265	-0.17753	0.0624281
NC_012969	N	AT	-0.236536	-0.0708059	-0.0390486
NC_012969	N	GC	-0.0254745	-0.114095	0.0371624
NC_012969	A	AT	-0.246884	-0.0868183	-0.0321429
NC_012969	A	GC	-0.0335702	-0.132875	0.0440333
NC_006270	Y	AT	-0.00435047	0.0569185	0.0107808
NC_006270	Y	GC	0.0620624	-0.0425515	0.0703073
NC_006270	N	AT	-0.040993	-0.00719713	0.0073996
NC_006270	N	GC	0.0845983	-0.0350103	0.0656319
NC_006270	A	AT	-0.031025	0.00980356	0.00821056
NC_006270	A	GC	0.0769316	-0.0375591	0.0669189
NC_010545	Y	AT	-0.207425	-0.114239	-0.0313944
NC_010545	Y	GC	-0.140715	-0.173604	0.0561106
NC_010545	N	AT	-0.296375	-0.156966	-0.04471
NC_010545	N	GC	-0.115518	-0.156832	0.0843052
NC_010545	A	AT	-0.266724	-0.142771	-0.0415402
NC_010545	A	GC	-0.123653	-0.162203	0.0770332
NC_006360	Y	AT	0.0246769	0.025031	-0.00464428
NC_006360	Y	GC	-0.188879	-0.1584	0.00690036
NC_006360	N	AT	-0.0621501	-0.0506686	-0.00469834
NC_006360	N	GC	-0.226501	-0.187896	0.0122397
NC_006360	A	AT	-0.0388655	-0.0303434	-0.00468125
NC_006360	A	GC	-0.215997	-0.179681	0.0105646
NC_009727	Y	AT	-0.130223	-0.151915	-0.0237932
NC_009727	Y	GC	0.0322197	-0.130528	0.0305403
NC_009727	N	AT	-0.216185	-0.223776	0.0115182
NC_009727	N	GC	0.0171065	-0.154893	0.0248899
NC_009727	A	AT	-0.193823	-0.205545	0.00231331
NC_009727	A	GC	0.0216229	-0.147737	0.0262968
NC_010612	Y	AT	-0.178915	0.0489658	-0.0623441
NC_010612	Y	GC	-0.0654809	-0.189485	0.0366914
NC_010612	N	AT	-0.15727	0.0755537	-0.0500934
NC_010612	N	GC	0.0599407	-0.0781536	0.0453348
NC_010612	A	AT	-0.162765	0.0690185	-0.0533238
NC_010612	A	GC	0.0167241	-0.116198	0.0427708
NC_016513	Y	AT	-0.134167	-0.110936	-0.00918175
NC_016513	Y	GC	0.0812194	-0.0409071	0.0426282
NC_016513	N	AT	-0.284367	-0.217252	-0.0172121
NC_016513	N	GC	-0.0135629	-0.113498	0.0408746
NC_016513	A	AT	-0.250197	-0.192642	-0.0151321
NC_016513	A	GC	0.0165887	-0.0908559	0.0413583
NC_015635	Y	AT	-0.161211	-0.0305495	-0.0337102
NC_015635	Y	GC	-0.0444313	-0.135118	0.0352121
NC_015635	N	AT	-0.143909	0.0121915	-0.0292432
NC_015635	N	GC	0.0333109	-0.0589665	0.0185829
NC_015635	A	AT	-0.150226	-0.00342658	-0.0305051
NC_015635	A	GC	0.00788047	-0.0838264	0.023115
NC_015757	Y	AT	-0.0703372	-0.0457127	0.00591544
NC_015757	Y	GC	0.0931203	-0.120834	0.0481781
NC_015757	N	AT	-0.0835522	-0.0667556	-0.00926425
NC_015757	N	GC	0.10091	-0.115419	0.0529596
NC_015757	A	AT	-0.080373	-0.0616347	-0.00555708
NC_015757	A	GC	0.0982201	-0.117263	0.0516876
NC_016802	Y	AT	-0.151674	-0.0638101	-0.0460878
NC_016802	Y	GC	-0.143361	-0.331688	0.0736821
NC_016802	N	AT	-0.198085	-0.114251	-0.0591644
NC_016802	N	GC	-0.104931	-0.265443	0.0816509
NC_016802	A	AT	-0.183452	-0.0988472	-0.0562274
NC_016802	A	GC	-0.116665	-0.28561	0.0797379
NC_013665	Y	AT	-0.0805471	-0.0713967	-0.00634151
NC_013665	Y	GC	-0.118933	-0.0733885	0.00411425
NC_013665	N	AT	-0.0446946	-0.0106818	-0.00110065
NC_013665	N	GC	-0.0800277	-0.057062	-0.00393173
NC_013665	A	AT	-0.0540977	-0.0266087	-0.00246512
NC_013665	A	GC	-0.0923663	-0.0622311	-0.00178434
NC_008553	Y	AT	-0.0400251	-0.0428973	-0.00251124
NC_008553	Y	GC	0.0745926	0.0725003	0.0028157
NC_008553	N	AT	0.0534153	0.0511616	-0.00804273
NC_008553	N	GC	-0.00268793	-0.00698501	0.00588979
NC_008553	A	AT	0.0210538	0.0184276	-0.00668952
NC_008553	A	GC	0.0197244	0.016158	0.00517456
NC_002663	Y	AT	-0.0180468	-0.0576167	-0.0189761
NC_002663	Y	GC	0.202682	-0.018143	0.0761809
NC_002663	N	AT	-0.182692	-0.15458	-0.0127102
NC_002663	N	GC	0.0626305	-0.11845	0.06626
NC_002663	A	AT	-0.138636	-0.129077	-0.0142986
NC_002663	A	GC	0.103648	-0.0892968	0.0689163
NC_016915	Y	AT	-0.0560882	-0.015338	-0.00209823
NC_016915	Y	GC	0.0945095	-0.0508797	0.0391755
NC_016915	N	AT	-0.207288	-0.169427	-0.00288003
NC_016915	N	GC	0.0682444	-0.0881097	0.0370424
NC_016915	A	AT	-0.167068	-0.129103	-0.00265747
NC_016915	A	GC	0.0777445	-0.0749895	0.0376213
NC_016052	Y	AT	0.00899787	-0.0148377	0.0102079
NC_016052	Y	GC	0.1639	-0.0614296	0.107717
NC_016052	N	AT	-0.151543	-0.154317	0.0139985
NC_016052	N	GC	0.0251481	-0.187303	0.0949728
NC_016052	A	AT	-0.10564	-0.114978	0.0130235
NC_016052	A	GC	0.0612417	-0.154954	0.0984802
NC_005303	Y	AT	-0.134393	-0.0853767	-0.0361351
NC_005303	Y	GC	-0.389714	-0.551116	-0.0309845
NC_005303	N	AT	-0.365656	-0.258399	-0.00499441
NC_005303	N	GC	-0.553984	-0.668087	-0.0216682
NC_005303	A	AT	-0.309856	-0.218464	-0.0141705
NC_005303	A	GC	-0.524253	-0.646471	-0.0242543
NC_008321	Y	AT	-0.256129	-0.0657264	-0.04298
NC_008321	Y	GC	0.0195564	-0.213929	0.0784958
NC_008321	N	AT	-0.299731	-0.170949	-0.0644097
NC_008321	N	GC	-0.0564054	-0.259763	0.0607697
NC_008321	A	AT	-0.287255	-0.14071	-0.0586682
NC_008321	A	GC	-0.0334843	-0.246118	0.0655147
NC_000911	Y	AT	-0.0807677	-0.0887971	0.00892081
NC_000911	Y	GC	-0.0584889	-0.0601731	-0.000250402
NC_000911	N	AT	-0.256466	-0.269734	-0.000409862
NC_000911	N	GC	-0.224119	-0.231173	-0.00376933
NC_000911	A	AT	-0.202352	-0.213352	0.00209283
NC_000911	A	GC	-0.176945	-0.182428	-0.00285688
NC_002607	Y	AT	0.0153271	0.00787132	-0.00508647
NC_002607	Y	GC	-0.0798215	-0.229547	0.0491708
NC_002607	N	AT	-0.0221965	-0.0325467	-0.00934409
NC_002607	N	GC	0.0117831	-0.111204	0.0254732
NC_002607	A	AT	-0.0106749	-0.0199894	-0.00815461
NC_002607	A	GC	-0.0186247	-0.15028	0.0319366
NC_010551	Y	AT	-0.257563	-0.12588	0.00231413
NC_010551	Y	GC	0.08207	-0.0687093	0.0565144
NC_010551	N	AT	-0.137251	0.0332662	-0.0233024
NC_010551	N	GC	0.119979	0.0801318	0.0354116
NC_010551	A	AT	-0.170357	-0.00937555	-0.0170077
NC_010551	A	GC	0.108334	0.0347111	0.0416616
NC_013422	Y	AT	-0.22407	-0.0527395	-0.0475575
NC_013422	Y	GC	-0.0233967	-0.161591	0.0383777
NC_013422	N	AT	-0.258348	-0.0762045	-0.068093
NC_013422	N	GC	0.017637	-0.123809	0.0441232
NC_013422	A	AT	-0.24915	-0.0697487	-0.0631199
NC_013422	A	GC	0.00438827	-0.135893	0.0425918
NC_016023	Y	AT	0.0798179	0.0767235	0.0203604
NC_016023	Y	GC	0.134147	0.0524085	0.0559817
NC_016023	N	AT	-0.0625071	-0.0323277	0.0236817
NC_016023	N	GC	0.0912178	0.0152672	0.0539159
NC_016023	A	AT	-0.026507	-0.00511089	0.0229351
NC_016023	A	GC	0.105384	0.0273628	0.0544635
NC_015500	Y	AT	-0.153548	0.101988	-0.0484939
NC_015500	Y	GC	0.0061365	-0.0294266	0.035296
NC_015500	N	AT	-0.267324	0.0450573	-0.0498843
NC_015500	N	GC	0.226433	0.135379	0.0469155
NC_015500	A	AT	-0.239657	0.0593135	-0.0495569
NC_015500	A	GC	0.144369	0.0732337	0.0434897
NC_012695	Y	AT	-0.194988	0.00790429	-0.0264635
NC_012695	Y	GC	0.102662	-0.0582336	0.0886256
NC_012695	N	AT	-0.116758	0.106275	-0.0281437
NC_012695	N	GC	0.0948345	0.0594348	0.0412947
NC_012695	A	AT	-0.135539	0.083697	-0.0277483
NC_012695	A	GC	0.0972437	0.0237846	0.0554375
NC_009802	Y	AT	0.0708239	0.138138	0.0354274
NC_009802	Y	GC	-0.0322708	-0.131474	0.0665193
NC_009802	N	AT	-0.105623	-0.0414038	0.0336223
NC_009802	N	GC	-0.190976	-0.252403	0.0486798
NC_009802	A	AT	-0.0498751	0.0151584	0.0340694
NC_009802	A	GC	-0.158436	-0.227721	0.0531879
NC_011837	Y	AT	0.0712399	0.0221948	0.0243236
NC_011837	Y	GC	0.301647	-0.037024	0.13733
NC_011837	N	AT	0.010643	-0.0164167	0.0133884
NC_011837	N	GC	-0.0663646	-0.298799	0.119083
NC_011837	A	AT	0.0293398	-0.00508165	0.0166212
NC_011837	A	GC	0.0270495	-0.235796	0.124247
NC_014555	Y	AT	-0.182379	-0.190688	-0.0156442
NC_014555	Y	GC	0.121186	0.00925126	0.0367466
NC_014555	N	AT	-0.492589	-0.481732	-0.0152635
NC_014555	N	GC	0.0632277	-0.0878089	0.0400135
NC_014555	A	AT	-0.430168	-0.421435	-0.0153571
NC_014555	A	GC	0.0764951	-0.0661416	0.0392579
NC_008555	Y	AT	0.0925429	-0.070577	0.0274665
NC_008555	Y	GC	0.213412	-0.111064	0.126462
NC_008555	N	AT	-0.0352679	-0.1385	0.0104184
NC_008555	N	GC	0.123562	-0.145597	0.103616
NC_008555	A	AT	0.00258093	-0.119321	0.0148864
NC_008555	A	GC	0.148237	-0.136435	0.109738
NC_007775	Y	AT	-0.0547384	-0.0395754	0.0136841
NC_007775	Y	GC	-0.0400912	-0.0418404	-0.00234121
NC_007775	N	AT	-0.230488	-0.22903	-0.00190165
NC_007775	N	GC	-0.075383	-0.0717067	-0.00560699
NC_007775	A	AT	-0.169747	-0.163192	0.00167748
NC_007775	A	GC	-0.0651627	-0.0630458	-0.00481481
NC_010628	Y	AT	0.0125442	0.0220651	0.000192502
NC_010628	Y	GC	-0.0597357	-0.0581971	0.00196926
NC_010628	N	AT	-0.122807	-0.119526	0.00267073
NC_010628	N	GC	-0.144244	-0.138921	0.00275731
NC_010628	A	AT	-0.0822391	-0.0770517	0.00200399
NC_010628	A	GC	-0.121647	-0.117397	0.00255495
NC_014733	Y	AT	-0.291241	-0.125253	-0.0148481
NC_014733	Y	GC	-0.0516052	-0.179545	0.0682121
NC_014733	N	AT	-0.254173	-0.0624122	-0.0409818
NC_014733	N	GC	-0.0207272	-0.114032	0.0440734
NC_014733	A	AT	-0.266455	-0.0827737	-0.0342762
NC_014733	A	GC	-0.0299909	-0.133415	0.0505754
NC_014494	Y	AT	0.0122707	-0.142053	0.00515482
NC_014494	Y	GC	0.0555202	-0.30709	0.104767
NC_014494	N	AT	-0.237612	-0.221988	0.00394844
NC_014494	N	GC	-0.219113	-0.462058	0.0910648
NC_014494	A	AT	-0.162478	-0.1987	0.00423725
NC_014494	A	GC	-0.150831	-0.424376	0.0949929
NC_017038	Y	AT	-0.0818311	-0.0891627	0.00772737
NC_017038	Y	GC	-0.0583929	-0.0604042	0.000629415
NC_017038	N	AT	-0.257875	-0.27107	0.000527233
NC_017038	N	GC	-0.224165	-0.231369	-0.00381572
NC_017038	A	AT	-0.203626	-0.214361	0.00245867
NC_017038	A	GC	-0.176944	-0.182623	-0.00266114
NC_013216	Y	AT	-0.123006	-0.0319823	0.0151794
NC_013216	Y	GC	0.0468098	-0.0612245	0.0743538
NC_013216	N	AT	-0.2441	-0.129682	0.00240351
NC_013216	N	GC	-0.00068741	-0.138557	0.0828178
NC_013216	A	AT	-0.207053	-0.0997973	0.00592102
NC_013216	A	GC	0.0147288	-0.114704	0.080538
NC_014664	Y	AT	-0.159849	-0.127796	-0.00623546
NC_014664	Y	GC	-0.014987	-0.0412775	0.00950413
NC_014664	N	AT	-0.310392	-0.261171	0.00101922
NC_014664	N	GC	-0.0619714	-0.0808312	0.005843
NC_014664	A	AT	-0.270349	-0.225738	-0.00064842
NC_014664	A	GC	-0.0468908	-0.0680515	0.00680261
NC_002937	Y	AT	-0.216303	0.0397658	-0.115626
NC_002937	Y	GC	-0.143902	-0.315085	0.0712407
NC_002937	N	AT	-0.332242	-0.101533	-0.0943248
NC_002937	N	GC	-0.0866444	-0.244047	0.0753984
NC_002937	A	AT	-0.299574	-0.0607119	-0.099702
NC_002937	A	GC	-0.104062	-0.265723	0.0742869
NC_011000	Y	AT	-0.250485	-0.126926	0.00207782
NC_011000	Y	GC	0.083637	-0.0839298	0.0631057
NC_011000	N	AT	-0.151897	0.0233891	-0.0154922
NC_011000	N	GC	0.125357	0.072612	0.0290535
NC_011000	A	AT	-0.179106	-0.017705	-0.011108
NC_011000	A	GC	0.112514	0.0245746	0.0390416
NC_013223	Y	AT	-0.212489	-0.127981	-0.0218212
NC_013223	Y	GC	-0.0629616	-0.237111	0.0714146
NC_013223	N	AT	-0.313204	-0.219592	-0.0434732
NC_013223	N	GC	-0.0818929	-0.261059	0.0819653
NC_013223	A	AT	-0.282012	-0.190124	-0.0383195
NC_013223	A	GC	-0.0764216	-0.254106	0.0792638
NC_010582	Y	AT	0.0188862	-0.13783	0.00288184
NC_010582	Y	GC	0.0585839	-0.308416	0.107305
NC_010582	N	AT	-0.22929	-0.220719	0.00221828
NC_010582	N	GC	-0.217131	-0.475075	0.0842905
NC_010582	A	AT	-0.154904	-0.196687	0.00237872
NC_010582	A	GC	-0.148827	-0.434028	0.0907807
NC_012214	Y	AT	-0.252923	-0.190595	-0.0128242
NC_012214	Y	GC	0.0921643	0.00665989	0.0276647
NC_012214	N	AT	-0.265931	-0.201797	-0.0282961
NC_012214	N	GC	0.14503	0.0853114	0.0283871
NC_012214	A	AT	-0.262082	-0.198498	-0.0238976
NC_012214	A	GC	0.128405	0.0605396	0.0281842
NC_013446	Y	AT	-0.266921	-0.0864888	-0.0429467
NC_013446	Y	GC	-0.14929	-0.305376	0.0703904
NC_013446	N	AT	-0.281033	-0.0891844	-0.0487931
NC_013446	N	GC	-0.0200753	-0.134981	0.0541046
NC_013446	A	AT	-0.276151	-0.0882824	-0.0473396
NC_013446	A	GC	-0.0591312	-0.186653	0.0584442
NC_012468	Y	AT	0.00767772	-0.131872	0.00814942
NC_012468	Y	GC	0.061793	-0.334385	0.112008
NC_012468	N	AT	-0.24262	-0.218433	0.0087831
NC_012468	N	GC	-0.215892	-0.481374	0.0970504
NC_012468	A	AT	-0.167298	-0.193047	0.00863185
NC_012468	A	GC	-0.146397	-0.445255	0.101175
NC_003869	Y	AT	0.0637316	0.162069	0.043466
NC_003869	Y	GC	0.251059	-0.179625	0.129018
NC_003869	N	AT	-0.0932884	0.0295798	0.0540897
NC_003869	N	GC	0.0923622	-0.260149	0.145678
NC_003869	A	AT	-0.0458876	0.0683785	0.051407
NC_003869	A	GC	0.136527	-0.239356	0.141603
NC_014803	Y	AT	-0.110139	-0.0977359	-0.0117258
NC_014803	Y	GC	0.00582479	-0.223795	0.0490448
NC_014803	N	AT	-0.167885	-0.128827	-0.0234585
NC_014803	N	GC	0.00278068	-0.166318	0.0457686
NC_014803	A	AT	-0.150817	-0.119765	-0.0200839
NC_014803	A	GC	0.00362686	-0.182135	0.0466516
NC_008750	Y	AT	-0.225022	-0.0664024	-0.0537562
NC_008750	Y	GC	0.0373854	-0.195688	0.0787555
NC_008750	N	AT	-0.257665	-0.112263	-0.0589388
NC_008750	N	GC	-0.0474686	-0.267056	0.0610687
NC_008750	A	AT	-0.248261	-0.0990856	-0.0575516
NC_008750	A	GC	-0.0218039	-0.245851	0.0658614
NC_010280	Y	AT	-0.0836493	-0.0502703	-0.0380293
NC_010280	Y	GC	0.199471	-0.187179	0.17965
NC_010280	N	AT	-0.248302	-0.21919	-0.0374608
NC_010280	N	GC	0.168916	-0.285799	0.141914
NC_010280	A	AT	-0.205758	-0.17679	-0.037583
NC_010280	A	GC	0.177028	-0.261687	0.149899
NC_008358	Y	AT	-0.165557	-0.0621664	-0.0121772
NC_008358	Y	GC	-0.0459961	-0.16218	0.0474328
NC_008358	N	AT	-0.303725	-0.208394	-0.0205645
NC_008358	N	GC	-0.0810988	-0.179736	0.0357891
NC_008358	A	AT	-0.256725	-0.157905	-0.0184165
NC_008358	A	GC	-0.0695625	-0.173954	0.0390689
NC_013205	Y	AT	-0.0538075	0.0552454	-0.0027085
NC_013205	Y	GC	0.104077	-0.0202239	0.0468697
NC_013205	N	AT	-0.115214	-0.0225102	-0.0130962
NC_013205	N	GC	0.0652361	-0.00657402	0.0320257
NC_013205	A	AT	-0.0993624	-0.00247942	-0.0108369
NC_013205	A	GC	0.0768128	-0.0106008	0.0356751
NC_015573	Y	AT	-0.110673	0.0343468	-0.00463582
NC_015573	Y	GC	-0.0354576	-0.0897501	0.0449676
NC_015573	N	AT	-0.293612	-0.169939	0.00407364
NC_015573	N	GC	0.0389487	-0.0635416	0.0572304
NC_015573	A	AT	-0.242198	-0.110918	0.0018759
NC_015573	A	GC	0.0155171	-0.0716827	0.0538086
NC_003919	Y	AT	-0.213779	-0.118285	-0.0141615
NC_003919	Y	GC	-0.115215	-0.194484	0.0315795
NC_003919	N	AT	-0.113576	0.0090975	-0.0295811
NC_003919	N	GC	0.080481	0.0237752	0.0262198
NC_003919	A	AT	-0.145749	-0.0313673	-0.0254686
NC_003919	A	GC	0.0224994	-0.0411631	0.0275913
NC_003116	Y	AT	-0.118591	0.0340421	-0.00720406
NC_003116	Y	GC	-0.118091	-0.315974	0.0686998
NC_003116	N	AT	-0.311621	-0.159445	-0.0225177
NC_003116	N	GC	-0.102185	-0.287282	0.0503327
NC_003116	A	AT	-0.260251	-0.105857	-0.018596
NC_003116	A	GC	-0.107566	-0.296986	0.0554908
NC_005363	Y	AT	-0.264432	-0.218226	-0.0143607
NC_005363	Y	GC	0.234654	0.0440062	0.0678023
NC_005363	N	AT	-0.461227	-0.361133	-0.0558866
NC_005363	N	GC	0.053394	-0.131381	0.0657624
NC_005363	A	AT	-0.407325	-0.320699	-0.0457175
NC_005363	A	GC	0.110295	-0.076712	0.0662892
NC_011146	Y	AT	-0.0954645	0.0637426	-0.0093316
NC_011146	Y	GC	-0.06682	-0.0782257	0.0189356
NC_011146	N	AT	-0.246439	-0.108368	-0.0194229
NC_011146	N	GC	-0.126928	-0.145042	0.0151679
NC_011146	A	AT	-0.204931	-0.061006	-0.0169561
NC_011146	A	GC	-0.108231	-0.124271	0.0160994
NC_013739	Y	AT	-0.18688	0.0307821	-0.0529891
NC_013739	Y	GC	-0.0868256	-0.160623	0.0275571
NC_013739	N	AT	-0.0831786	0.07112	-0.0238298
NC_013739	N	GC	-0.0228087	-0.0508564	0.0180054
NC_013739	A	AT	-0.124142	0.0551673	-0.032216
NC_013739	A	GC	-0.0427087	-0.0849856	0.0206958
NC_015278	Y	AT	-0.157035	-0.192281	0.0178733
NC_015278	Y	GC	-0.0620561	-0.323957	0.0899903
NC_015278	N	AT	-0.313962	-0.28471	0.0459254
NC_015278	N	GC	-0.297169	-0.464027	0.0746713
NC_015278	A	AT	-0.263526	-0.255905	0.0384451
NC_015278	A	GC	-0.233333	-0.427487	0.0788793
NC_016612	Y	AT	-0.346986	-0.274973	-0.0220518
NC_016612	Y	GC	0.0961187	-0.0489546	0.0480946
NC_016612	N	AT	-0.338565	-0.282352	-0.0289761
NC_016612	N	GC	0.122944	0.008655	0.0413389
NC_016612	A	AT	-0.341007	-0.280235	-0.0270609
NC_016612	A	GC	0.114679	-0.00886919	0.0432077
NC_015434	Y	AT	-0.162259	-0.0596049	-0.0428491
NC_015434	Y	GC	-0.132671	-0.161174	0.0223138
NC_015434	N	AT	-0.183339	-0.0589045	-0.0364847
NC_015434	N	GC	0.0204393	-0.0109978	0.0260479
NC_015434	A	AT	-0.176656	-0.0591273	-0.0383441
NC_015434	A	GC	-0.0319038	-0.06253	0.0249311
NC_016807	Y	AT	-0.19479	-0.145693	-0.0225954
NC_016807	Y	GC	-0.154294	-0.183832	0.0111329
NC_016807	N	AT	-0.290121	-0.26044	0.00751459
NC_016807	N	GC	-0.157658	-0.180395	-0.0116121
NC_016807	A	AT	-0.262972	-0.227567	-0.000434236
NC_016807	A	GC	-0.15685	-0.181203	-0.00538165
NC_011386	Y	AT	-0.257788	-0.120663	-0.0293335
NC_011386	Y	GC	-0.00668667	-0.155051	0.0386235
NC_011386	N	AT	-0.299454	-0.135199	-0.0365726
NC_011386	N	GC	-0.018665	-0.112438	0.0313639
NC_011386	A	AT	-0.287935	-0.131215	-0.0348327
NC_011386	A	GC	-0.0148477	-0.125907	0.0333155
NC_016786	Y	AT	-0.157411	-0.0551173	-0.0362395
NC_016786	Y	GC	-0.131352	-0.328692	0.079809
NC_016786	N	AT	-0.196655	-0.114348	-0.0468345
NC_016786	N	GC	-0.101913	-0.267868	0.0870965
NC_016786	A	AT	-0.184268	-0.096319	-0.0444499
NC_016786	A	GC	-0.110905	-0.286305	0.0853408
NC_010994	Y	AT	-0.218223	-0.0970612	-0.0177538
NC_010994	Y	GC	-0.139102	-0.180788	0.0230057
NC_010994	N	AT	-0.325128	-0.227542	-0.0131462
NC_010994	N	GC	-0.165083	-0.190164	0.0177106
NC_010994	A	AT	-0.295432	-0.191927	-0.0142741
NC_010994	A	GC	-0.156473	-0.187075	0.0191811
NC_016795	Y	AT	-0.3097	-0.0456853	-0.0169704
NC_016795	Y	GC	-0.016477	-0.139577	0.0430845
NC_016795	N	AT	-0.43252	-0.248781	-0.0285754
NC_016795	N	GC	-0.0706749	-0.181196	0.0350679
NC_016795	A	AT	-0.401397	-0.19763	-0.0258467
NC_016795	A	GC	-0.0525673	-0.167389	0.0372107
NC_010175	Y	AT	-0.155597	-0.216291	0.0150076
NC_010175	Y	GC	-0.0768894	-0.0228079	4.40649e-05
NC_010175	N	AT	-0.06939	-0.129073	0.00674342
NC_010175	N	GC	0.00799282	0.0664117	-0.00685063
NC_010175	A	AT	-0.0946642	-0.154785	0.00869114
NC_010175	A	GC	-0.0187259	0.0386928	-0.00517544
NC_010159	Y	AT	-0.20774	-0.18712	0.00612568
NC_010159	Y	GC	0.0505273	0.0411853	0.00589292
NC_010159	N	AT	-0.217632	-0.203328	-0.0013919
NC_010159	N	GC	0.0420671	0.0310267	0.00147852
NC_010159	A	AT	-0.214893	-0.198845	0.00066987
NC_010159	A	GC	0.0447494	0.0342634	0.00270688
NC_009665	Y	AT	-0.253106	-0.0708861	-0.0553159
NC_009665	Y	GC	0.0272443	-0.199839	0.0740303
NC_009665	N	AT	-0.292909	-0.165665	-0.0635312
NC_009665	N	GC	-0.0404715	-0.229329	0.0579472
NC_009665	A	AT	-0.281018	-0.137447	-0.0613016
NC_009665	A	GC	-0.0205864	-0.220719	0.0624141
NC_015735	Y	AT	-0.0925926	-0.102345	-0.00268064
NC_015735	Y	GC	-0.0417485	-0.0601671	-0.000773908
NC_015735	N	AT	-0.128096	-0.130217	-0.00784715
NC_015735	N	GC	-0.015631	-0.0324933	0.000624142
NC_015735	A	AT	-0.117307	-0.121772	-0.00637098
NC_015735	A	GC	-0.0229333	-0.0401858	0.000241853
NC_011900	Y	AT	0.0188828	-0.130372	0.0188304
NC_011900	Y	GC	0.0492095	-0.28242	0.102893
NC_011900	N	AT	-0.231698	-0.230564	0.0128403
NC_011900	N	GC	-0.216909	-0.446342	0.0808164
NC_011900	A	AT	-0.156555	-0.201019	0.0142612
NC_011900	A	GC	-0.150967	-0.405704	0.0869462
NC_008769	Y	AT	-0.158688	0.00300474	-0.0254854
NC_008769	Y	GC	-0.0688568	-0.15973	0.0373469
NC_008769	N	AT	-0.116033	0.032275	-0.0237774
NC_008769	N	GC	0.0850599	-0.0202618	0.0174998
NC_008769	A	AT	-0.127729	0.0242275	-0.024235
NC_008769	A	GC	0.0326629	-0.0674804	0.0232507
NC_015975	Y	AT	-0.150653	-0.0752852	0.00508311
NC_015975	Y	GC	-0.0206175	-0.198018	0.104619
NC_015975	N	AT	-0.183518	-0.106814	0.0104466
NC_015975	N	GC	0.0346681	-0.17308	0.0815344
NC_015975	A	AT	-0.174902	-0.0990066	0.00910283
NC_015975	A	GC	0.0165279	-0.181287	0.0880373
NC_014251	Y	AT	0.00734081	-0.128921	0.0201307
NC_014251	Y	GC	0.0479119	-0.282191	0.105632
NC_014251	N	AT	-0.249503	-0.212711	0.00897086
NC_014251	N	GC	-0.226825	-0.442575	0.0844962
NC_014251	A	AT	-0.171908	-0.188612	0.0116476
NC_014251	A	GC	-0.158452	-0.403262	0.0904276
NC_012926	Y	AT	0.0319854	-0.0962644	0.0176352
NC_012926	Y	GC	0.132622	-0.29035	0.0927593
NC_012926	N	AT	-0.202682	-0.135622	0.0162096
NC_012926	N	GC	-0.198292	-0.473253	0.0795973
NC_012926	A	AT	-0.130143	-0.123819	0.0165552
NC_012926	A	GC	-0.111416	-0.427767	0.0831631
NC_010338	Y	AT	-0.269976	-0.180569	-0.0232689
NC_010338	Y	GC	-0.123005	-0.191292	0.0260019
NC_010338	N	AT	-0.334667	-0.243455	-0.0215893
NC_010338	N	GC	-0.113715	-0.148533	0.0152581
NC_010338	A	AT	-0.312589	-0.222244	-0.022009
NC_010338	A	GC	-0.116708	-0.162323	0.0182092
NC_008512	Y	AT	-0.0554839	0.00653595	-0.0395683
NC_008512	Y	GC	-0.0823529	0.0344828	0.0140845
NC_008512	N	AT	0.00572061	0.116043	-0.00967118
NC_008512	N	GC	0.359223	0.341176	0.0948905
NC_008512	A	AT	-0.00789209	0.0913556	-0.0201258
NC_008512	A	GC	0.263959	0.263158	0.0673077
NC_004061	Y	AT	-0.135317	0.0607161	-0.0337947
NC_004061	Y	GC	0.0418848	-0.107438	0.0755113
NC_004061	N	AT	-0.1982	-0.0075006	-0.0317604
NC_004061	N	GC	0.0172555	-0.0830636	0.0377089
NC_004061	A	AT	-0.182211	0.0101734	-0.0324025
NC_004061	A	GC	0.0231395	-0.0890606	0.04829
NC_008253	Y	AT	-0.244349	-0.204542	-0.000250653
NC_008253	Y	GC	0.166765	0.0462223	0.0383888
NC_008253	N	AT	-0.278003	-0.192505	-0.0225995
NC_008253	N	GC	0.155301	0.0562666	0.0427631
NC_008253	A	AT	-0.267677	-0.196185	-0.0164066
NC_008253	A	GC	0.158671	0.053327	0.0415721
NC_010742	Y	AT	-0.311813	-0.0401414	-0.022787
NC_010742	Y	GC	-0.0181047	-0.142045	0.0448214
NC_010742	N	AT	-0.436178	-0.246211	-0.032938
NC_010742	N	GC	-0.0699269	-0.183311	0.0362234
NC_010742	A	AT	-0.404592	-0.194245	-0.0305682
NC_010742	A	GC	-0.0526422	-0.169654	0.0385633
NC_015496	Y	AT	0.072314	0.0243974	-0.0172597
NC_015496	Y	GC	0.082564	-0.157743	0.090406
NC_015496	N	AT	-0.00777442	-0.0078886	-0.0386432
NC_015496	N	GC	0.0829338	-0.146287	0.0705383
NC_015496	A	AT	0.0155001	0.00127103	-0.0329892
NC_015496	A	GC	0.0828298	-0.149366	0.0756432
NC_007576	Y	AT	-0.0735941	-0.214342	0.016453
NC_007576	Y	GC	0.0572399	-0.387385	0.136476
NC_007576	N	AT	-0.102984	-0.142517	-0.00143954
NC_007576	N	GC	0.0268269	-0.350883	0.103226
NC_007576	A	AT	-0.0939777	-0.162808	0.00363741
NC_007576	A	GC	0.0359139	-0.362059	0.11246
NC_002570	Y	AT	0.0591734	0.00663982	0.0206838
NC_002570	Y	GC	0.126669	-0.101373	0.0837834
NC_002570	N	AT	-0.00128	-0.00712118	0.0140799
NC_002570	N	GC	0.156106	-0.0377574	0.0875162
NC_002570	A	AT	0.0159398	-0.00333727	0.0155798
NC_002570	A	GC	0.148245	-0.0544935	0.0866085
NC_014616	Y	AT	-0.27726	-0.0131673	-0.0648162
NC_014616	Y	GC	-0.217705	-0.208623	0.0616241
NC_014616	N	AT	-0.151627	0.08629	-0.0399746
NC_014616	N	GC	-0.0349443	-0.0243869	0.0528107
NC_014616	A	AT	-0.187264	0.059646	-0.0458684
NC_014616	A	GC	-0.0954161	-0.0845507	0.0552785
NC_013766	Y	AT	0.100096	-0.0641307	0.0364616
NC_013766	Y	GC	0.208821	-0.0990876	0.129906
NC_013766	N	AT	-0.0227648	-0.135089	0.00708083
NC_013766	N	GC	0.133182	-0.113971	0.11075
NC_013766	A	AT	0.0138929	-0.114811	0.0145721
NC_013766	A	GC	0.154394	-0.109988	0.115864
NC_008095	Y	AT	-0.151715	0.067878	-0.0363668
NC_008095	Y	GC	0.095503	-0.0561825	0.054768
NC_008095	N	AT	-0.215675	-0.0100561	-0.0528012
NC_008095	N	GC	0.0964972	-0.0372564	0.05109
NC_008095	A	AT	-0.197807	0.0126721	-0.0484067
NC_008095	A	GC	0.0961949	-0.0429643	0.0520834
NC_015682	Y	AT	-0.0324117	-0.0587302	0.00676364
NC_015682	Y	GC	0.150036	0.00469925	0.0594106
NC_015682	N	AT	-0.287811	-0.27815	0.0162769
NC_015682	N	GC	-0.319626	-0.450376	0.0672113
NC_015682	A	AT	-0.213505	-0.214315	0.0137319
NC_015682	A	GC	-0.233938	-0.370428	0.0653539
NC_013173	Y	AT	-0.181279	-0.00270431	-0.018833
NC_013173	Y	GC	-0.124986	-0.169235	0.059377
NC_013173	N	AT	-0.297064	-0.154819	-0.0521815
NC_013173	N	GC	-0.125869	-0.182721	0.0542468
NC_013173	A	AT	-0.267261	-0.114075	-0.0441213
NC_013173	A	GC	-0.125595	-0.17859	0.0556339
NC_007204	Y	AT	-0.151756	-0.190568	0.00495109
NC_007204	Y	GC	0.029844	-0.103244	0.0533499
NC_007204	N	AT	-0.213155	-0.204362	-0.00801669
NC_007204	N	GC	-0.0849504	-0.200735	0.0394785
NC_007204	A	AT	-0.193071	-0.199924	-0.00441861
NC_007204	A	GC	-0.052915	-0.174823	0.0432747
NC_017044	Y	AT	-0.0635178	0.0018797	-0.00470812
NC_017044	Y	GC	0.0955478	-0.0844334	0.0596435
NC_017044	N	AT	-0.208596	-0.163024	-0.00670365
NC_017044	N	GC	0.0944375	-0.122973	0.0418493
NC_017044	A	AT	-0.169831	-0.120269	-0.00613713
NC_017044	A	GC	0.0948433	-0.109417	0.046678
NC_009484	Y	AT	-0.186705	0.0110289	-0.0325724
NC_009484	Y	GC	-0.0569515	-0.0731521	0.00449262
NC_009484	N	AT	-0.218595	-0.0453213	-0.0139046
NC_009484	N	GC	-0.0660096	-0.0804184	0.0174456
NC_009484	A	AT	-0.210245	-0.0308236	-0.0186978
NC_009484	A	GC	-0.0629469	-0.0779517	0.0134019
NC_015734	Y	AT	-0.0646286	-0.106414	0.00727788
NC_015734	Y	GC	0.168711	-0.011044	0.0889152
NC_015734	N	AT	-0.0675459	-0.0703131	0.00741048
NC_015734	N	GC	0.0935133	-0.036265	0.0700106
NC_015734	A	AT	-0.0666775	-0.0808975	0.00737355
NC_015734	A	GC	0.115407	-0.0288198	0.0755404
NC_013714	Y	AT	-0.255027	-0.0573977	-0.0309429
NC_013714	Y	GC	-0.183078	-0.236464	0.079286
NC_013714	N	AT	-0.189913	0.0323601	-0.0379614
NC_013714	N	GC	-0.0825511	-0.102645	0.0654715
NC_013714	A	AT	-0.205623	0.011993	-0.0363867
NC_013714	A	GC	-0.11621	-0.147036	0.0690836
NC_007946	Y	AT	-0.241954	-0.204623	0.000237878
NC_007946	Y	GC	0.173049	0.0384783	0.0359054
NC_007946	N	AT	-0.269239	-0.190835	-0.0194907
NC_007946	N	GC	0.155409	0.045851	0.0392904
NC_007946	A	AT	-0.260861	-0.195057	-0.0140022
NC_007946	A	GC	0.160621	0.0436952	0.0383661
NC_014550	Y	AT	-0.0223173	0.00561572	-0.00807406
NC_014550	Y	GC	-0.17683	-0.224523	0.0334396
NC_014550	N	AT	-0.124426	-0.09191	-0.00909903
NC_014550	N	GC	-0.105279	-0.155404	0.0371277
NC_014550	A	AT	-0.0921267	-0.0618144	-0.00885037
NC_014550	A	GC	-0.127677	-0.176971	0.0361392
NC_009443	Y	AT	0.0267456	-0.0670845	0.00140309
NC_009443	Y	GC	0.126839	-0.210011	0.0775851
NC_009443	N	AT	-0.206147	-0.131434	-0.00751687
NC_009443	N	GC	-0.195764	-0.420383	0.0672004
NC_009443	A	AT	-0.133647	-0.112319	-0.00535456
NC_009443	A	GC	-0.111312	-0.367196	0.0700782
NC_013928	Y	AT	-0.130701	-0.218094	-0.0124513
NC_013928	Y	GC	0.0258169	-0.317073	0.112615
NC_013928	N	AT	-0.363629	-0.330502	-0.0159812
NC_013928	N	GC	-0.195449	-0.438632	0.10395
NC_013928	A	AT	-0.292455	-0.297303	-0.015033
NC_013928	A	GC	-0.13517	-0.40647	0.106414
NC_009675	Y	AT	-0.0483685	0.000569638	-0.00265684
NC_009675	Y	GC	-0.0103193	-0.0540838	0.0064659
NC_009675	N	AT	-0.0440671	-0.0470482	0.00891603
NC_009675	N	GC	-0.0792025	-0.115423	0.0171595
NC_009675	A	AT	-0.0454941	-0.0314006	0.00555334
NC_009675	A	GC	-0.0581933	-0.0969008	0.0141683
NC_014484	Y	AT	-0.0878813	0.212504	-0.0581972
NC_014484	Y	GC	0.0456981	-0.209015	0.0993412
NC_014484	N	AT	-0.161655	0.141014	-0.0460399
NC_014484	N	GC	-0.0235579	-0.311575	0.108164
NC_014484	A	AT	-0.142899	0.159499	-0.0483946
NC_014484	A	GC	-0.00445608	-0.283139	0.10614
NC_017057	Y	AT	-0.0860185	0.0355218	-0.0309613
NC_017057	Y	GC	0.19261	-0.0654762	0.0814915
NC_017057	N	AT	-0.19651	-0.110131	-0.0401533
NC_017057	N	GC	0.162784	-0.103606	0.0525983
NC_017057	A	AT	-0.165772	-0.0703999	-0.0373487
NC_017057	A	GC	0.171767	-0.0930386	0.061817
NC_006322	Y	AT	-0.0045208	0.0588316	0.0061623
NC_006322	Y	GC	0.0623419	-0.0425859	0.0682794
NC_006322	N	AT	-0.0409553	-0.00351087	0.00805439
NC_006322	N	GC	0.0851528	-0.0341032	0.0662737
NC_006322	A	AT	-0.0310325	0.0130687	0.00760244
NC_006322	A	GC	0.0773943	-0.0369735	0.0668252
NC_010170	Y	AT	-0.196738	-0.0546715	-0.00413237
NC_010170	Y	GC	-0.148127	-0.222764	0.0284506
NC_010170	N	AT	-0.168952	-0.0264334	-0.0332
NC_010170	N	GC	0.0367432	-0.0058339	0.0258504
NC_010170	A	AT	-0.177226	-0.0348445	-0.0251749
NC_010170	A	GC	-0.0217683	-0.0742191	0.0265984
NC_014225	Y	AT	-0.111904	0.0355368	-0.0224916
NC_014225	Y	GC	0.0808165	-0.166982	0.0252336
NC_014225	N	AT	-0.208544	-0.0649736	-0.0268864
NC_014225	N	GC	0.0523995	-0.203925	0.043729
NC_014225	A	AT	-0.183685	-0.0395723	-0.0257739
NC_014225	A	GC	0.0608515	-0.193061	0.0390075
NC_009648	Y	AT	-0.336665	-0.286058	-0.00810031
NC_009648	Y	GC	0.0978602	-0.0557579	0.0456002
NC_009648	N	AT	-0.331045	-0.277471	-0.0219311
NC_009648	N	GC	0.112145	-0.000748037	0.035205
NC_009648	A	AT	-0.332862	-0.280253	-0.0181009
NC_009648	A	GC	0.107872	-0.0170905	0.038071
NC_006087	Y	AT	-0.286762	0.0260931	-0.0383176
NC_006087	Y	GC	-0.115413	-0.150675	0.0110493
NC_006087	N	AT	-0.302206	-0.0197887	-0.0307664
NC_006087	N	GC	-0.0906859	-0.111863	0.0125125
NC_006087	A	AT	-0.297079	-0.00500057	-0.032802
NC_006087	A	GC	-0.0987695	-0.124567	0.0121088
NC_007297	Y	AT	-0.0321125	-0.207704	0.0163876
NC_007297	Y	GC	0.0358672	-0.32828	0.125834
NC_007297	N	AT	-0.260998	-0.278005	0.0128209
NC_007297	N	GC	-0.184744	-0.420931	0.093577
NC_007297	A	AT	-0.190738	-0.25747	0.0137329
NC_007297	A	GC	-0.127959	-0.397174	0.102788
NC_012491	Y	AT	0.0870029	-0.0285275	0.0178928
NC_012491	Y	GC	0.158135	-0.0900904	0.0817857
NC_012491	N	AT	0.0212278	-0.0491868	0.0172171
NC_012491	N	GC	0.100459	-0.122867	0.0684789
NC_012491	A	AT	0.0413965	-0.0431231	0.0173704
NC_012491	A	GC	0.115854	-0.114394	0.071645
NC_014720	Y	AT	0.0753657	0.0305757	0.033282
NC_014720	Y	GC	0.176297	-0.0283277	0.104958
NC_014720	N	AT	-0.0380244	-0.0217317	0.0439001
NC_014720	N	GC	0.134365	-0.0859548	0.0974278
NC_014720	A	AT	-0.00570683	-0.00745726	0.0412181
NC_014720	A	GC	0.145955	-0.0705873	0.0993773
NC_008021	Y	AT	-0.031436	-0.185008	0.00966885
NC_008021	Y	GC	0.0236897	-0.311475	0.127178
NC_008021	N	AT	-0.255542	-0.280348	0.00917055
NC_008021	N	GC	-0.180006	-0.410917	0.0898793
NC_008021	A	AT	-0.186853	-0.252344	0.00929723
NC_008021	A	GC	-0.127374	-0.385308	0.100524
NC_010508	Y	AT	-0.28252	-0.121347	0.00381424
NC_010508	Y	GC	0.0847165	-0.0767717	0.0557681
NC_010508	N	AT	-0.165403	0.0328008	-0.02174
NC_010508	N	GC	0.125531	0.0709366	0.0316094
NC_010508	A	AT	-0.197507	-0.00702527	-0.0153813
NC_010508	A	GC	0.112959	0.0257065	0.0387698
NC_014828	Y	AT	-0.121115	0.00268844	0.018534
NC_014828	Y	GC	0.0520641	-0.0823275	0.0237533
NC_014828	N	AT	-0.194387	-0.0418209	-0.0181622
NC_014828	N	GC	0.0940148	-0.0398501	0.0442436
NC_014828	A	AT	-0.177785	-0.0313597	-0.00996164
NC_014828	A	GC	0.0802214	-0.0539371	0.0388086
NC_015222	Y	AT	-0.0971756	-0.0402825	-0.024381
NC_015222	Y	GC	0.117457	-0.0927589	0.0555903
NC_015222	N	AT	-0.0981572	-0.00707131	-0.0234313
NC_015222	N	GC	0.115246	-0.109618	0.0519466
NC_015222	A	AT	-0.0978897	-0.0160615	-0.023683
NC_015222	A	GC	0.11595	-0.104342	0.0529382
NC_016784	Y	AT	-0.0402027	0.0191194	0.0186166
NC_016784	Y	GC	0.119264	0.00719845	0.0780245
NC_016784	N	AT	-0.0601632	-0.0528673	0.00773032
NC_016784	N	GC	0.137972	0.0158499	0.0691962
NC_016784	A	AT	-0.0546567	-0.0334977	0.0103896
NC_016784	A	GC	0.131205	0.0127632	0.071654
NC_008435	Y	AT	-0.177504	-0.0306353	-0.0223166
NC_008435	Y	GC	-0.045146	-0.105029	0.0227296
NC_008435	N	AT	-0.1445	-0.0553607	-0.0120852
NC_008435	N	GC	-0.0106593	-0.0357731	0.017413
NC_008435	A	AT	-0.154158	-0.0482572	-0.0146629
NC_008435	A	GC	-0.0215943	-0.0576794	0.0188924
NC_010554	Y	AT	-0.150465	-0.138726	-0.00565283
NC_010554	Y	GC	0.146154	-0.127105	0.084425
NC_010554	N	AT	-0.200347	-0.175014	-0.0230994
NC_010554	N	GC	0.0112838	-0.224534	0.0726092
NC_010554	A	AT	-0.186835	-0.165364	-0.0179822
NC_010554	A	GC	0.0539445	-0.194867	0.0759564
NC_014657	Y	AT	0.0551775	0.0543634	0.031669
NC_014657	Y	GC	0.187767	-0.0479406	0.0966377
NC_014657	N	AT	-0.0724471	-0.0229162	0.0278158
NC_014657	N	GC	0.15538	-0.0958092	0.0946359
NC_014657	A	AT	-0.0358888	-0.00163233	0.0287635
NC_014657	A	GC	0.164499	-0.0825791	0.0951437
NC_015846	Y	AT	-0.0282579	0.0212311	0.0167665
NC_015846	Y	GC	0.0781322	-0.0535647	0.0685932
NC_015846	N	AT	-0.157185	-0.10468	-0.00431333
NC_015846	N	GC	-0.0335883	-0.178334	0.0376209
NC_015846	A	AT	-0.123342	-0.0718896	0.00111332
NC_015846	A	GC	0.00049957	-0.140584	0.0463149
NC_016584	Y	AT	-0.0668701	-0.083947	0.0230165
NC_016584	Y	GC	0.097727	-0.144935	0.096122
NC_016584	N	AT	-0.174495	-0.167805	0.0204007
NC_016584	N	GC	-0.120114	-0.300562	0.105047
NC_016584	A	AT	-0.142393	-0.143123	0.0211009
NC_016584	A	GC	-0.0548538	-0.255336	0.102744
NC_012225	Y	AT	-0.148667	-0.100862	-0.0298155
NC_012225	Y	GC	0.0673953	-0.171647	0.0771381
NC_012225	N	AT	-0.244418	-0.10834	-0.024829
NC_012225	N	GC	-0.290047	-0.385905	0.064028
NC_012225	A	AT	-0.217336	-0.10625	-0.0264789
NC_012225	A	GC	-0.189553	-0.327245	0.0681299
NC_015946	Y	AT	-0.101213	-0.0634877	-0.0269576
NC_015946	Y	GC	0.0191419	0	0.0433865
NC_015946	N	AT	-0.0842779	-0.065224	0.000136009
NC_015946	N	GC	-0.0280665	-0.0679426	0.0391249
NC_015946	A	AT	-0.0889336	-0.0647568	-0.00851672
NC_015946	A	GC	-0.0147306	-0.0508232	0.0406043
NC_014019	Y	AT	0.0737609	-0.00266134	0.0286147
NC_014019	Y	GC	0.229533	-0.0165852	0.117652
NC_014019	N	AT	0.0154116	-0.0692061	0.023091
NC_014019	N	GC	0.202772	-0.0272836	0.0935593
NC_014019	A	AT	0.031595	-0.0515069	0.02445
NC_014019	A	GC	0.210243	-0.0243948	0.0997398
NC_009457	Y	AT	-0.188522	-0.112183	-0.021315
NC_009457	Y	GC	0.130708	-0.0920823	0.042758
NC_009457	N	AT	-0.278796	-0.228837	-0.0570443
NC_009457	N	GC	0.0882154	-0.0908434	0.0471012
NC_009457	A	AT	-0.254342	-0.197829	-0.0484368
NC_009457	A	GC	0.101203	-0.0912171	0.045955
NC_011833	Y	AT	-0.101254	0.0122816	-0.0430842
NC_011833	Y	GC	-0.00865052	-0.113689	0.0403769
NC_011833	N	AT	-0.173129	-0.03489	-0.0635744
NC_011833	N	GC	-0.0051713	-0.0969286	0.0304292
NC_011833	A	AT	-0.154878	-0.0227958	-0.0570099
NC_011833	A	GC	-0.00611765	-0.101217	0.0336372
NC_007516	Y	AT	-0.354104	-0.0246416	-0.0608025
NC_007516	Y	GC	-0.0365551	-0.109702	0.0388127
NC_007516	N	AT	-0.422021	-0.115393	-0.0685208
NC_007516	N	GC	-0.0342138	-0.10527	0.0289108
NC_007516	A	AT	-0.399182	-0.0846329	-0.0665969
NC_007516	A	GC	-0.0349156	-0.106605	0.031445
NC_003997	Y	AT	0.153553	-0.0529075	0.0198382
NC_003997	Y	GC	0.442331	-0.14094	0.166408
NC_003997	N	AT	0.0651709	0.00334406	0.0248442
NC_003997	N	GC	0.426875	-0.0985246	0.161703
NC_003997	A	AT	0.0899963	-0.0115797	0.0235867
NC_003997	A	GC	0.430642	-0.108471	0.16292
NC_009715	Y	AT	0.104288	0.27843	0.00865785
NC_009715	Y	GC	-0.0214222	-0.0697995	0.0218779
NC_009715	N	AT	-0.14374	-0.00434241	-0.0045026
NC_009715	N	GC	-0.0583518	-0.0927309	0.0135891
NC_009715	A	AT	-0.0778971	0.069582	-0.00129654
NC_009715	A	GC	-0.047721	-0.0862734	0.0156355
NC_014207	Y	AT	-0.0814637	-0.0760605	0.000138322
NC_014207	Y	GC	0.0905257	-0.106454	0.0670181
NC_014207	N	AT	-0.166229	-0.0638514	-0.024808
NC_014207	N	GC	-0.0225483	-0.187118	0.0366306
NC_014207	A	AT	-0.140254	-0.0675908	-0.0176961
NC_014207	A	GC	0.00929225	-0.165294	0.0453015
NC_014165	Y	AT	-0.180066	-0.0820481	-0.028431
NC_014165	Y	GC	-0.120966	-0.110596	0.0126926
NC_014165	N	AT	-0.143473	-0.0419869	-0.0315333
NC_014165	N	GC	-0.03891	-0.0507622	0.0315107
NC_014165	A	AT	-0.152003	-0.0513226	-0.0307626
NC_014165	A	GC	-0.0669883	-0.0714143	0.0245921
NC_010645	Y	AT	-0.412123	-0.107598	-0.0417664
NC_010645	Y	GC	-0.0622693	-0.256179	0.0799121
NC_010645	N	AT	-0.463957	-0.129677	-0.0640872
NC_010645	N	GC	-0.0103366	-0.13338	0.0562479
NC_010645	A	AT	-0.447733	-0.122638	-0.0583286
NC_010645	A	GC	-0.0264459	-0.17114	0.0628856
NC_014136	Y	AT	-0.0670017	-0.103962	0.0280661
NC_014136	Y	GC	0.166612	-0.0555724	0.116048
NC_014136	N	AT	-0.0659194	-0.071404	0.00912897
NC_014136	N	GC	0.0894852	-0.0708964	0.0839391
NC_014136	A	AT	-0.0662432	-0.0809578	0.0143996
NC_014136	A	GC	0.111942	-0.0664493	0.0932521
NC_013894	Y	AT	-0.0713735	-0.0950385	0.0538966
NC_013894	Y	GC	0.0576411	0.065309	0.0160595
NC_013894	N	AT	-0.274902	-0.298992	-0.0178992
NC_013894	N	GC	-0.104339	-0.0944839	0.00776676
NC_013894	A	AT	-0.220189	-0.243479	-0.00401437
NC_013894	A	GC	-0.0560062	-0.0470984	0.00970518
NC_008751	Y	AT	-0.212136	0.0333352	-0.119728
NC_008751	Y	GC	-0.147852	-0.318472	0.0758519
NC_008751	N	AT	-0.348301	-0.0990122	-0.0975811
NC_008751	N	GC	-0.0907706	-0.248297	0.0804333
NC_008751	A	AT	-0.309575	-0.0606859	-0.103064
NC_008751	A	GC	-0.10814	-0.269585	0.0792102
NC_015707	Y	AT	-0.0445222	-0.0288353	-0.0233651
NC_015707	Y	GC	0.0229397	-0.0198376	-0.0110914
NC_015707	N	AT	-0.192984	-0.164946	-0.0185744
NC_015707	N	GC	0.0348739	-0.00762153	0.00502243
NC_015707	A	AT	-0.157248	-0.132217	-0.0195701
NC_015707	A	GC	0.0308987	-0.0116185	0.00114183
NC_007622	Y	AT	0.0127804	-0.0918893	0.0463555
NC_007622	Y	GC	0.253097	-0.252065	0.153018
NC_007622	N	AT	0.00878787	-0.0180976	0.0347279
NC_007622	N	GC	0.236316	-0.142482	0.114683
NC_007622	A	AT	0.00991924	-0.0378109	0.0381075
NC_007622	A	GC	0.240614	-0.169765	0.126171
NC_004350	Y	AT	-0.130481	-0.221591	-0.0104994
NC_004350	Y	GC	0.0253173	-0.287141	0.108698
NC_004350	N	AT	-0.367942	-0.33674	-0.0132169
NC_004350	N	GC	-0.199154	-0.406684	0.0976646
NC_004350	A	AT	-0.295293	-0.302893	-0.0124887
NC_004350	A	GC	-0.137933	-0.37513	0.100821
NC_009511	Y	AT	-0.181686	0.0165899	-0.0408749
NC_009511	Y	GC	-0.0466175	-0.142023	0.03352
NC_009511	N	AT	-0.167185	-0.0110112	-0.0260127
NC_009511	N	GC	-0.081248	-0.121942	0.0206544
NC_009511	A	AT	-0.171157	-0.00330316	-0.0296623
NC_009511	A	GC	-0.0699208	-0.128479	0.0243237
NC_003210	Y	AT	0.106715	-0.058232	0.0334816
NC_003210	Y	GC	0.215476	-0.11408	0.126082
NC_003210	N	AT	-0.0244703	-0.132527	0.00224012
NC_003210	N	GC	0.134001	-0.111562	0.105434
NC_003210	A	AT	0.014752	-0.111275	0.0101966
NC_003210	A	GC	0.156848	-0.112237	0.110951
NC_014915	Y	AT	-0.0371018	0.0172223	-0.00129895
NC_014915	Y	GC	0.108934	-0.0800124	0.0819906
NC_014915	N	AT	-0.120761	-0.0481939	-0.00216383
NC_014915	N	GC	0.143281	0.0100725	0.07098
NC_014915	A	AT	-0.100023	-0.0328809	-0.00198898
NC_014915	A	GC	0.132555	-0.0172428	0.0737695
NC_012913	Y	AT	-0.160834	-0.0570362	-0.022562
NC_012913	Y	GC	0.0873104	-0.151774	0.0794441
NC_012913	N	AT	-0.277577	-0.156815	-0.0231079
NC_012913	N	GC	0.00440767	-0.207813	0.0724945
NC_012913	A	AT	-0.249291	-0.132568	-0.0229653
NC_012913	A	GC	0.0308314	-0.190263	0.0744013
NC_005364	Y	AT	-0.109204	-0.113334	0.00568775
NC_005364	Y	GC	0.181675	0.110465	0.00467788
NC_005364	N	AT	-0.0970914	-0.0740197	0.0113754
NC_005364	N	GC	0.093985	0.041411	0.00100799
NC_005364	A	AT	-0.100089	-0.0838006	0.00967805
NC_005364	A	GC	0.114089	0.0558252	0.00218542
NC_016514	Y	AT	-0.317964	-0.265809	-0.00453388
NC_016514	Y	GC	0.12443	0.011218	0.0434134
NC_016514	N	AT	-0.318045	-0.268079	-0.0171841
NC_016514	N	GC	0.139922	0.0543639	0.0401695
NC_016514	A	AT	-0.31802	-0.267375	-0.0137312
NC_016514	A	GC	0.135268	0.041462	0.0410121
NC_016610	Y	AT	-0.0299446	0.100265	-0.00360002
NC_016610	Y	GC	0.0859349	0.0236459	0.0200808
NC_016610	N	AT	-0.0933848	0.000205232	-0.0246653
NC_016610	N	GC	0.104084	0.013574	0.0132012
NC_016610	A	AT	-0.0788138	0.023553	-0.0196901
NC_016610	A	GC	0.0979324	0.0169427	0.0149161
NC_007332	Y	AT	0.014157	0.0200088	0.000483835
NC_007332	Y	GC	-0.187715	-0.143132	0.00519444
NC_007332	N	AT	-0.070369	-0.045345	0.0238219
NC_007332	N	GC	-0.225413	-0.185646	-0.00149147
NC_007332	A	AT	-0.0478753	-0.0278148	0.0167233
NC_007332	A	GC	-0.214761	-0.174167	0.000621008
NC_009523	Y	AT	-0.169201	-0.127736	0.000134294
NC_009523	Y	GC	0.0473275	0.00659216	0.0040637
NC_009523	N	AT	-0.0848828	-0.0351449	-0.00528899
NC_009523	N	GC	0.135049	0.0994954	0.0052848
NC_009523	A	AT	-0.114985	-0.0681493	-0.00397725
NC_009523	A	GC	0.111036	0.0739909	0.0049849
NC_006156	Y	AT	-0.268635	0.173934	-0.0963995
NC_006156	Y	GC	0.115211	-0.303636	0.326149
NC_006156	N	AT	-0.359461	0.200574	-0.157945
NC_006156	N	GC	-0.080654	-0.335191	0.253238
NC_006156	A	AT	-0.335564	0.193647	-0.138064
NC_006156	A	GC	-0.0318028	-0.327788	0.273452
NC_008533	Y	AT	0.00786068	-0.135013	0.008305
NC_008533	Y	GC	0.0423729	-0.342418	0.124148
NC_008533	N	AT	-0.253457	-0.219587	0.00384279
NC_008533	N	GC	-0.225416	-0.496373	0.0896245
NC_008533	A	AT	-0.174691	-0.194715	0.0049075
NC_008533	A	GC	-0.158986	-0.458988	0.0993309
NC_006513	Y	AT	-0.0863226	-0.0101092	-0.0155206
NC_006513	Y	GC	-0.0388368	-0.123535	0.0146753
NC_006513	N	AT	-0.177406	-0.0656275	-0.0196881
NC_006513	N	GC	0.0296136	-0.0195364	0.0255332
NC_006513	A	AT	-0.149395	-0.0484908	-0.018612
NC_006513	A	GC	0.00837624	-0.0516933	0.0224728
NC_002488	Y	AT	-0.318416	-0.033207	-0.0721757
NC_002488	Y	GC	-0.0390471	-0.186649	0.0884968
NC_002488	N	AT	-0.274452	0.0700292	-0.104755
NC_002488	N	GC	0.0441803	-0.128181	0.0922353
NC_002488	A	AT	-0.286949	0.0412973	-0.0969019
NC_002488	A	GC	0.0196886	-0.145588	0.0913146
NC_014816	Y	AT	-0.30295	-0.228237	-0.00842249
NC_014816	Y	GC	0.0333216	-0.102018	0.0379447
NC_014816	N	AT	-0.373414	-0.252818	-0.0213
NC_014816	N	GC	-0.0278993	-0.108145	0.031884
NC_014816	A	AT	-0.350652	-0.24475	-0.0180658
NC_014816	A	GC	-0.007963	-0.10614	0.0335022
NC_013406	Y	AT	-0.015256	-0.0640383	0.0228305
NC_013406	Y	GC	0.148267	-0.0190131	0.0893528
NC_013406	N	AT	-0.0612373	-0.087226	0.0179496
NC_013406	N	GC	0.116557	-0.0380826	0.0844894
NC_013406	A	AT	-0.049055	-0.0811885	0.0191051
NC_013406	A	GC	0.126681	-0.0321892	0.0857071
NC_009615	Y	AT	-0.148253	0.121745	-0.0254497
NC_009615	Y	GC	0.237682	-0.0412962	0.0861217
NC_009615	N	AT	-0.307251	-0.0819028	-0.0365315
NC_009615	N	GC	0.143193	-0.101877	0.0843815
NC_009615	A	AT	-0.275367	-0.0399254	-0.0339679
NC_009615	A	GC	0.176098	-0.0810881	0.0848308
NC_007947	Y	AT	-0.171046	0.00344807	-0.0366564
NC_007947	Y	GC	-0.0533286	-0.262492	0.086667
NC_007947	N	AT	-0.152086	0.0291861	-0.0451557
NC_007947	N	GC	-0.0204004	-0.191741	0.0585664
NC_007947	A	AT	-0.158061	0.0211821	-0.0429904
NC_007947	A	GC	-0.0302446	-0.212638	0.066099
NC_008527	Y	AT	-0.0228629	-0.226995	0.0139966
NC_008527	Y	GC	0.0511628	-0.340566	0.106181
NC_008527	N	AT	-0.158853	-0.218804	0.0388119
NC_008527	N	GC	-0.0884023	-0.358774	0.102724
NC_008527	A	AT	-0.119567	-0.221037	0.0319219
NC_008527	A	GC	-0.045391	-0.353296	0.103756
NC_012880	Y	AT	-0.354933	-0.160463	-0.0504002
NC_012880	Y	GC	0.17562	-0.0745441	0.0867662
NC_012880	N	AT	-0.303332	-0.112532	-0.0671591
NC_012880	N	GC	0.20728	0.0190582	0.0713328
NC_012880	A	AT	-0.317428	-0.12524	-0.0627315
NC_012880	A	GC	0.197343	-0.0103158	0.0756758
NC_003454	Y	AT	0.13657	-0.0542067	0.0490815
NC_003454	Y	GC	0.434312	0.176136	0.0721873
NC_003454	N	AT	0.0139042	-0.109365	0.0523815
NC_003454	N	GC	0.0646807	-0.206814	0.122805
NC_003454	A	AT	0.0483814	-0.0940299	0.0514068
NC_003454	A	GC	0.142733	-0.129403	0.108211
NC_016818	Y	AT	-0.325804	-0.239561	-0.00977562
NC_016818	Y	GC	0.14017	0.0333428	0.03537
NC_016818	N	AT	-0.324726	-0.243216	-0.0200324
NC_016818	N	GC	0.142745	0.072416	0.0344678
NC_016818	A	AT	-0.325053	-0.242116	-0.0171828
NC_016818	A	GC	0.14192	0.0600126	0.0347143
NC_011059	Y	AT	-0.282466	0.0115189	-0.0551539
NC_011059	Y	GC	0.0197695	-0.235312	0.117714
NC_011059	N	AT	-0.348224	0.0495988	-0.0930925
NC_011059	N	GC	0.00476386	-0.237004	0.0962616
NC_011059	A	AT	-0.330245	0.0387505	-0.0839459
NC_011059	A	GC	0.00967716	-0.236462	0.101771
NC_017050	Y	AT	-0.0851332	0.0344062	-0.0333422
NC_017050	Y	GC	0.195946	-0.0586841	0.0809793
NC_017050	N	AT	-0.193942	-0.109278	-0.0467821
NC_017050	N	GC	0.168268	-0.106979	0.0477158
NC_017050	A	AT	-0.163697	-0.0701872	-0.0426805
NC_017050	A	GC	0.176602	-0.0934966	0.0583308
NC_016931	Y	AT	-0.0508259	-0.0230656	-0.00503763
NC_016931	Y	GC	0.0781613	-0.0511962	0.033311
NC_016931	N	AT	-0.206446	-0.181015	0.00604308
NC_016931	N	GC	0.0658254	-0.0786983	0.0293061
NC_016931	A	AT	-0.165164	-0.140078	0.00290141
NC_016931	A	GC	0.0703927	-0.0690322	0.0303941
NC_011726	Y	AT	-0.0797281	-0.0793003	0.00287548
NC_011726	Y	GC	-0.155491	-0.153621	0.0067356
NC_011726	N	AT	-0.20026	-0.19713	-0.00228743
NC_011726	N	GC	-0.246659	-0.240126	0.00308541
NC_011726	A	AT	-0.164467	-0.162209	-0.000838625
NC_011726	A	GC	-0.222907	-0.217586	0.00405434
NC_009480	Y	AT	-0.123782	0.0439004	-0.0288958
NC_009480	Y	GC	-0.249582	-0.246884	0.0150821
NC_009480	N	AT	0.135243	0.208611	-0.0119078
NC_009480	N	GC	-0.167375	-0.160277	0.0137239
NC_009480	A	AT	0.0375135	0.14707	-0.0167667
NC_009480	A	GC	-0.19398	-0.188319	0.0141066
NC_010471	Y	AT	-0.051658	-0.195008	0.0385713
NC_010471	Y	GC	0.0987811	-0.33292	0.143285
NC_010471	N	AT	-0.0825026	-0.0955983	0.00731544
NC_010471	N	GC	0.0367029	-0.283906	0.0948305
NC_010471	A	AT	-0.0731384	-0.124621	0.0157924
NC_010471	A	GC	0.0549782	-0.298332	0.108261
NC_014921	Y	AT	-0.130215	-0.11281	-0.00974335
NC_014921	Y	GC	-0.204801	-0.0150538	0.00735758
NC_014921	N	AT	-0.158563	-0.136141	0.0052941
NC_014921	N	GC	-0.380843	-0.260758	0.00441826
NC_014921	A	AT	-0.151269	-0.130238	0.000643134
NC_014921	A	GC	-0.342398	-0.204253	0.00531336
NC_016856	Y	AT	-0.253209	-0.19389	-0.00588215
NC_016856	Y	GC	0.151115	-0.0361115	0.0558976
NC_016856	N	AT	-0.262848	-0.19947	-0.0246901
NC_016856	N	GC	0.167411	0.0385776	0.0441677
NC_016856	A	AT	-0.259906	-0.197764	-0.0194318
NC_016856	A	GC	0.162526	0.0165348	0.0473307
NC_014215	Y	AT	-0.106856	0.0311323	-0.0303616
NC_014215	Y	GC	-0.222888	-0.228614	0.042193
NC_014215	N	AT	-0.138576	0.0240918	-0.043488
NC_014215	N	GC	-0.061487	-0.0649589	0.0425061
NC_014215	A	AT	-0.127744	0.0264461	-0.039824
NC_014215	A	GC	-0.113615	-0.117365	0.0424159
NC_011896	Y	AT	-0.283422	0.0538642	-0.0705466
NC_011896	Y	GC	-0.033739	-0.171782	0.0573369
NC_011896	N	AT	-0.215156	0.0994705	-0.0769469
NC_011896	N	GC	0.113116	-0.00924982	0.0599831
NC_011896	A	AT	-0.236642	0.0854311	-0.0752929
NC_011896	A	GC	0.0658398	-0.0612598	0.0592829
NC_011757	Y	AT	-0.164119	-0.159781	0.0045527
NC_011757	Y	GC	-0.0908024	-0.0911596	-4.91698e-05
NC_011757	N	AT	-0.232592	-0.242002	0.00184806
NC_011757	N	GC	-0.159335	-0.159597	0.00131565
NC_011757	A	AT	-0.211614	-0.21714	0.00252471
NC_011757	A	GC	-0.136532	-0.136674	0.000921947
NC_014355	Y	AT	-0.133521	0.133066	-0.060798
NC_014355	Y	GC	0.0831983	-0.108885	0.0503977
NC_014355	N	AT	-0.102203	0.0797945	-0.0603059
NC_014355	N	GC	0.104199	-0.104678	0.0377918
NC_014355	A	AT	-0.110937	0.0949437	-0.0604242
NC_014355	A	GC	0.0977032	-0.105985	0.0411277
NC_009778	Y	AT	-0.325148	-0.31428	0.000638313
NC_009778	Y	GC	0.0909263	0.0123817	0.0341692
NC_009778	N	AT	-0.386682	-0.346723	-0.0165293
NC_009778	N	GC	0.113362	0.0775226	0.0290161
NC_009778	A	AT	-0.366477	-0.336086	-0.0119377
NC_009778	A	GC	0.106697	0.0581899	0.0303373
NC_000918	Y	AT	0.12607	0.162451	-0.00122549
NC_000918	Y	GC	0.0541551	0.0657501	-0.00242803
NC_000918	N	AT	-0.137745	-0.121521	0.023486
NC_000918	N	GC	-0.239532	-0.253264	0.00293319
NC_000918	A	AT	-0.0747825	-0.0516548	0.0179834
NC_000918	A	GC	-0.142425	-0.145105	0.00165453
NC_011312	Y	AT	-0.166634	-0.108827	-0.0186898
NC_011312	Y	GC	0.162736	-0.0321791	0.0551486
NC_011312	N	AT	-0.212338	-0.173655	-0.0108535
NC_011312	N	GC	0.0918669	-0.0841828	0.040943
NC_011312	A	AT	-0.199621	-0.155805	-0.0129624
NC_011312	A	GC	0.113254	-0.0687786	0.0447813
NC_010380	Y	AT	0.0175415	-0.114283	0.00577408
NC_010380	Y	GC	0.0569056	-0.317961	0.113911
NC_010380	N	AT	-0.236107	-0.206288	-0.00183232
NC_010380	N	GC	-0.212499	-0.471183	0.0855258
NC_010380	A	AT	-0.159434	-0.179789	-5.65973e-06
NC_010380	A	GC	-0.145269	-0.433757	0.0933983
NC_016779	Y	AT	0.148438	-0.0439385	0.0334284
NC_016779	Y	GC	0.452855	-0.133407	0.173574
NC_016779	N	AT	0.0689547	0.00183891	0.0141906
NC_016779	N	GC	0.425582	-0.0918927	0.164226
NC_016779	A	AT	0.0913338	-0.0103568	0.0190601
NC_016779	A	GC	0.432278	-0.101688	0.166705
NC_008610	Y	AT	-0.132141	-0.144672	-0.0305891
NC_008610	Y	GC	0.191881	-0.300303	0.129446
NC_008610	N	AT	-0.23118	-0.12704	-0.0348793
NC_008610	N	GC	-0.0691025	-0.403302	0.123507
NC_008610	A	AT	-0.203208	-0.131984	-0.033633
NC_008610	A	GC	-0.00796196	-0.38005	0.125309
NC_014319	Y	AT	-0.0449645	-0.168591	0.0215765
NC_014319	Y	GC	0.159911	-0.343125	0.14395
NC_014319	N	AT	-0.0319765	-0.0652409	0.0076896
NC_014319	N	GC	0.0988653	-0.286946	0.116513
NC_014319	A	AT	-0.0358252	-0.0940606	0.0115581
NC_014319	A	GC	0.116403	-0.30299	0.124678
NC_012918	Y	AT	-0.0815166	0.0648556	-0.00851574
NC_012918	Y	GC	-0.0606681	-0.0738659	0.0182776
NC_012918	N	AT	-0.246916	-0.113689	-0.0220612
NC_012918	N	GC	-0.122022	-0.140405	0.0224462
NC_012918	A	AT	-0.202473	-0.0659228	-0.018798
NC_012918	A	GC	-0.102895	-0.119741	0.0214073
NC_017040	Y	AT	-0.0274415	-0.209739	0.00760736
NC_017040	Y	GC	0.0321446	-0.335501	0.128723
NC_017040	N	AT	-0.26714	-0.281696	-0.0014509
NC_017040	N	GC	-0.193466	-0.422944	0.0891423
NC_017040	A	AT	-0.193485	-0.260549	0.000836613
NC_017040	A	GC	-0.13573	-0.400589	0.100461
NC_014538	Y	AT	0.0574861	0.0904582	0.0274784
NC_014538	Y	GC	0.21858	-0.24735	0.114254
NC_014538	N	AT	-0.0833645	-0.0475884	0.0245643
NC_014538	N	GC	0.0556197	-0.323353	0.105988
NC_014538	A	AT	-0.0413065	-0.00740853	0.0253218
NC_014538	A	GC	0.101369	-0.302562	0.108093
NC_015510	Y	AT	-0.0332564	-0.0189924	0.00499692
NC_015510	Y	GC	-0.0777399	-0.112106	0.0159428
NC_015510	N	AT	-0.135693	-0.135531	0.00302194
NC_015510	N	GC	-0.190913	-0.211876	0.018638
NC_015510	A	AT	-0.109178	-0.106042	0.00348723
NC_015510	A	GC	-0.156203	-0.181535	0.017978
NC_011660	Y	AT	0.114031	-0.060358	0.0319863
NC_011660	Y	GC	0.20379	-0.115611	0.130212
NC_011660	N	AT	-0.0235038	-0.136329	0.00668032
NC_011660	N	GC	0.132688	-0.107218	0.109479
NC_011660	A	AT	0.0177091	-0.11431	0.0131198
NC_011660	A	GC	0.152569	-0.109439	0.114986
NC_008820	Y	AT	-0.215538	0.0146975	-0.0558531
NC_008820	Y	GC	0.0316086	-0.207343	0.0652328
NC_008820	N	AT	-0.299667	-0.0212914	-0.0816729
NC_008820	N	GC	-0.0693044	-0.267866	0.034872
NC_008820	A	AT	-0.273848	-0.00996018	-0.0752406
NC_008820	A	GC	-0.0409831	-0.250643	0.0428781
NC_002927	Y	AT	-0.174172	0.0638921	-0.0222836
NC_002927	Y	GC	-0.121145	-0.249405	0.0502269
NC_002927	N	AT	-0.198714	0.0113168	-0.0470459
NC_002927	N	GC	0.057554	-0.0185805	0.0419044
NC_002927	A	AT	-0.191863	0.0262316	-0.0403389
NC_002927	A	GC	0.00106649	-0.0914318	0.0444277
NC_014762	Y	AT	-0.135667	-0.127696	-0.005002
NC_014762	Y	GC	0.0650404	-0.21897	0.0774014
NC_014762	N	AT	-0.107696	-0.0698976	-0.0181297
NC_014762	N	GC	0.0657089	-0.16787	0.0310816
NC_014762	A	AT	-0.113841	-0.082386	-0.014907
NC_014762	A	GC	0.0654963	-0.183988	0.0433875
NC_013016	Y	AT	-0.119092	0.0286832	-0.00988845
NC_013016	Y	GC	-0.10779	-0.325291	0.0552194
NC_013016	N	AT	-0.307873	-0.162014	-0.0196305
NC_013016	N	GC	-0.103084	-0.290955	0.046818
NC_013016	A	AT	-0.257197	-0.109101	-0.0171362
NC_013016	A	GC	-0.104672	-0.302545	0.0491675
NC_009720	Y	AT	-0.201229	-0.144331	-0.0203891
NC_009720	Y	GC	-0.1142	-0.135576	0.00962157
NC_009720	N	AT	-0.286632	-0.24445	-0.0134554
NC_009720	N	GC	-0.13	-0.151676	0.00814061
NC_009720	A	AT	-0.260701	-0.214324	-0.0151888
NC_009720	A	GC	-0.124816	-0.146403	0.00857731
NC_002928	Y	AT	-0.175762	0.0419472	-0.0241935
NC_002928	Y	GC	-0.13227	-0.243588	0.0408526
NC_002928	N	AT	-0.20616	-0.00995907	-0.0389649
NC_002928	N	GC	0.0527679	-0.0104539	0.026737
NC_002928	A	AT	-0.197795	0.00474258	-0.0346216
NC_002928	A	GC	-0.00551297	-0.0838013	0.030994
NC_012440	Y	AT	-0.143071	-0.111525	0.00567698
NC_012440	Y	GC	0.204863	0.180755	0.0294197
NC_012440	N	AT	-0.13405	-0.0940791	0.00503967
NC_012440	N	GC	-0.11688	-0.119425	-0.00157387
NC_012440	A	AT	-0.136967	-0.0997319	0.00520545
NC_012440	A	GC	-0.0115553	-0.0205097	0.00670464
NC_015563	Y	AT	-0.176129	0.0775656	-0.0337838
NC_015563	Y	GC	-0.214331	-0.276628	0.0595777
NC_015563	N	AT	-0.187364	0.0387641	-0.0421622
NC_015563	N	GC	-0.0106813	-0.0622034	0.0507045
NC_015563	A	AT	-0.18353	0.0518737	-0.0400223
NC_015563	A	GC	-0.07294	-0.127905	0.0531609
NC_009767	Y	AT	-0.191523	-0.0995149	-0.0113936
NC_009767	Y	GC	0.0484526	-0.00236947	0.0333893
NC_009767	N	AT	-0.0992758	-0.00492705	-0.0102526
NC_009767	N	GC	0.128033	0.0735768	0.024615
NC_009767	A	AT	-0.130189	-0.0372468	-0.0105317
NC_009767	A	GC	0.105936	0.0521719	0.0266157
NC_014205	Y	AT	-0.0433217	-0.00995475	-0.0105754
NC_014205	Y	GC	0.0135966	-0.0339609	0.0107249
NC_014205	N	AT	0.0755791	0.0928964	-0.0051831
NC_014205	N	GC	-0.106701	-0.13324	0.0108932
NC_014205	A	AT	0.0440745	0.0654203	-0.00650781
NC_014205	A	GC	-0.0748177	-0.106822	0.0108526
NC_014539	Y	AT	-0.189363	-0.0985613	0.0169358
NC_014539	Y	GC	0.0629016	-0.0307158	0.0352297
NC_014539	N	AT	-0.204964	-0.111311	-0.000731018
NC_014539	N	GC	0.0629517	0.0293482	0.0143517
NC_014539	A	AT	-0.200083	-0.10733	0.0037363
NC_014539	A	GC	0.0629366	0.0113589	0.0201474
NC_012914	Y	AT	-0.109735	-0.115956	0.0132539
NC_012914	Y	GC	0.214815	-0.0175227	0.0846271
NC_012914	N	AT	-0.151018	-0.175453	0.00845014
NC_012914	N	GC	0.101517	-0.0604296	0.0663094
NC_012914	A	AT	-0.139785	-0.159531	0.00964117
NC_012914	A	GC	0.138664	-0.046683	0.070901
NC_004552	Y	AT	-0.127378	-0.0991416	-0.0428633
NC_004552	Y	GC	-0.02624	-0.123578	0.0718495
NC_004552	N	AT	-0.2744	-0.194771	-0.0489859
NC_004552	N	GC	-0.026683	-0.215483	0.0894812
NC_004552	A	AT	-0.237038	-0.170274	-0.0475621
NC_004552	A	GC	-0.0265638	-0.191934	0.085324
NC_016800	Y	AT	-0.152449	-0.0557715	-0.0480633
NC_016800	Y	GC	-0.132263	-0.326151	0.0793047
NC_016800	N	AT	-0.197571	-0.117406	-0.05497
NC_016800	N	GC	-0.100074	-0.260453	0.0860769
NC_016800	A	AT	-0.183328	-0.0987114	-0.0534061
NC_016800	A	GC	-0.109875	-0.280512	0.0844429
NC_008819	Y	AT	-0.133737	0.0100218	-0.0492356
NC_008819	Y	GC	-0.042109	-0.207906	0.0425858
NC_008819	N	AT	-0.177521	0.00313186	-0.0783591
NC_008819	N	GC	-0.155533	-0.243212	0.0194037
NC_008819	A	AT	-0.165588	0.00504482	-0.0701735
NC_008819	A	GC	-0.125365	-0.233996	0.0260784
NC_015949	Y	AT	0.0793262	0.0527481	0.0428655
NC_015949	Y	GC	0.128689	0.0183736	0.0749399
NC_015949	N	AT	-0.0586271	-0.0603229	0.0477735
NC_015949	N	GC	0.107727	-0.00292546	0.0828445
NC_015949	A	AT	-0.0195007	-0.0288129	0.0465726
NC_015949	A	GC	0.113539	0.0028701	0.0809111
NC_009718	Y	AT	0.000267594	-0.0219795	0.026443
NC_009718	Y	GC	-0.0340598	0.0293199	-0.0131813
NC_009718	N	AT	-0.061382	-0.0857822	-0.0149392
NC_009718	N	GC	-0.0148901	0.0692053	0.00890329
NC_009718	A	AT	-0.0445846	-0.0686648	-0.00438845
NC_009718	A	GC	-0.0208647	0.0569208	0.0032323
NC_009089	Y	AT	0.109389	-0.0751117	0.0516752
NC_009089	Y	GC	0.305853	0.00372362	0.182845
NC_009089	N	AT	0.0574685	-0.0912398	0.0450239
NC_009089	N	GC	0.162151	-0.200055	0.198447
NC_009089	A	AT	0.0722653	-0.0868168	0.047058
NC_009089	A	GC	0.194951	-0.149121	0.193553
NC_015381	Y	AT	-0.256059	-0.0104958	-0.0239214
NC_015381	Y	GC	-0.0127024	-0.128617	0.0648198
NC_015381	N	AT	-0.240453	-0.0375112	-0.0340828
NC_015381	N	GC	0.0271807	-0.0140016	0.0334336
NC_015381	A	AT	-0.244756	-0.0300673	-0.0315678
NC_015381	A	GC	0.0148143	-0.0491074	0.0429278
NC_016830	Y	AT	-0.311079	-0.155801	-0.0212839
NC_016830	Y	GC	-0.0879045	-0.167237	0.0328973
NC_016830	N	AT	-0.339808	-0.177593	-0.0241413
NC_016830	N	GC	-0.00631314	-0.0594523	0.0216396
NC_016830	A	AT	-0.33167	-0.1714	-0.0234548
NC_016830	A	GC	-0.0313412	-0.0924888	0.0244211
NC_017274	Y	AT	0.00937523	0.0153275	0.00247757
NC_017274	Y	GC	0.122631	0.144567	-0.0173462
NC_017274	N	AT	0.00474749	0.0366881	-0.00743232
NC_017274	N	GC	-0.0235222	-0.0318145	-0.00341231
NC_017274	A	AT	0.00605932	0.0305376	-0.00486898
NC_017274	A	GC	0.0131192	0.0122903	-0.00698607
NC_017043	Y	AT	-0.0658988	0.00865069	0.00255437
NC_017043	Y	GC	0.0993355	-0.0765539	0.0482046
NC_017043	N	AT	-0.218328	-0.167738	0.00501613
NC_017043	N	GC	0.0842505	-0.11683	0.0375561
NC_017043	A	AT	-0.177877	-0.121331	0.00432193
NC_017043	A	GC	0.0898262	-0.102772	0.0404294
NC_007929	Y	AT	0.00710152	-0.294574	0.0442756
NC_007929	Y	GC	0.196881	-0.452542	0.176172
NC_007929	N	AT	-0.0600919	-0.290356	0.036354
NC_007929	N	GC	0.0251896	-0.48274	0.134222
NC_007929	A	AT	-0.0403446	-0.291543	0.0386083
NC_007929	A	GC	0.0677557	-0.47545	0.146238
NC_015847	Y	AT	0.0631657	0.0595549	-0.0112698
NC_015847	Y	GC	0.00040833	-0.101662	0.00905146
NC_015847	N	AT	0.109941	0.0894603	-0.00733352
NC_015847	N	GC	0.0457459	-0.0885729	0.00145478
NC_015847	A	AT	0.0964299	0.0807009	-0.00851608
NC_015847	A	GC	0.0337249	-0.0921322	0.00354055
NC_016510	Y	AT	0.143791	0.119422	0.0123006
NC_016510	Y	GC	0.0196475	-0.114607	0.0081572
NC_016510	N	AT	-0.0784342	-0.0893921	0.00935851
NC_016510	N	GC	-0.127305	-0.263262	0.0208948
NC_016510	A	AT	-0.0190457	-0.0334026	0.0101469
NC_016510	A	GC	-0.0894252	-0.225846	0.0175368
NC_007777	Y	AT	-0.246317	-0.0245614	-0.0724441
NC_007777	Y	GC	-0.0660711	-0.122708	0.0334609
NC_007777	N	AT	-0.220486	-0.000857676	-0.0575642
NC_007777	N	GC	0.0267642	-0.051079	0.0332756
NC_007777	A	AT	-0.228305	-0.00808389	-0.0618066
NC_007777	A	GC	-0.00543397	-0.0760518	0.0333328
NC_013948	Y	AT	-0.147724	-0.172663	-0.00561386
NC_013948	Y	GC	-0.19564	-0.244701	-0.0150957
NC_013948	N	AT	-0.0650252	-0.101567	0.00986068
NC_013948	N	GC	-0.327584	-0.298285	-0.00278826
NC_013948	A	AT	-0.0895052	-0.122347	0.00518307
NC_013948	A	GC	-0.301149	-0.288117	-0.00658119
NC_013421	Y	AT	-0.268506	-0.0914341	-0.0442328
NC_013421	Y	GC	0.204164	-0.0919027	0.0493682
NC_013421	N	AT	-0.254144	-0.101644	-0.0575322
NC_013421	N	GC	0.220885	0.00787014	0.0523322
NC_013421	A	AT	-0.258317	-0.0987416	-0.054
NC_013421	A	GC	0.215801	-0.0220997	0.0515585
NC_013203	Y	AT	-0.304637	-0.252148	-0.0327289
NC_013203	Y	GC	-0.284787	-0.465744	0.0674716
NC_013203	N	AT	-0.362211	-0.272694	-0.0403876
NC_013203	N	GC	-0.23774	-0.412485	0.0865486
NC_013203	A	AT	-0.344345	-0.266516	-0.0385153
NC_013203	A	GC	-0.250667	-0.427018	0.0819287
NC_015590	Y	AT	-0.175289	-0.0513783	-0.0208027
NC_015590	Y	GC	-0.0546746	-0.124434	0.0243893
NC_015590	N	AT	-0.290819	-0.195378	-0.0128225
NC_015590	N	GC	-0.153311	-0.200198	0.0152347
NC_015590	A	AT	-0.260965	-0.158541	-0.014711
NC_015590	A	GC	-0.120196	-0.174946	0.0177786
NC_014117	Y	AT	-0.298329	-0.198197	-0.000162554
NC_014117	Y	GC	0.0807841	-0.0255316	0.0315773
NC_014117	N	AT	-0.203918	-0.0675598	-0.00531423
NC_014117	N	GC	0.089067	0.0590748	0.0200472
NC_014117	A	AT	-0.234532	-0.108278	-0.0040334
NC_014117	A	GC	0.0865927	0.0340275	0.0231775
NC_011296	Y	AT	0.0138294	0.0336877	-0.0108254
NC_011296	Y	GC	0.0719612	-0.0359743	0.027306
NC_011296	N	AT	-0.109589	-0.0755312	0.00030512
NC_011296	N	GC	-0.233388	-0.329416	0.035595
NC_011296	A	AT	-0.0711584	-0.0415175	-0.00264586
NC_011296	A	GC	-0.156768	-0.260846	0.0334924
NC_012796	Y	AT	-0.14399	-0.208188	0.0121015
NC_012796	Y	GC	-0.334712	-0.310847	-0.0210406
NC_012796	N	AT	-0.270417	-0.301837	0.0125368
NC_012796	N	GC	-0.183508	-0.163176	-0.025156
NC_012796	A	AT	-0.234296	-0.275295	0.012428
NC_012796	A	GC	-0.233654	-0.212061	-0.0239544
NC_012039	Y	AT	-0.0248822	-0.0170533	-0.064226
NC_012039	Y	GC	0.344828	-0.034062	0.0968414
NC_012039	N	AT	-0.29466	-0.217309	-0.0348654
NC_012039	N	GC	0.00608453	-0.323781	0.0823949
NC_012039	A	AT	-0.232206	-0.172452	-0.0433037
NC_012039	A	GC	0.0824204	-0.264257	0.0864902
NC_009441	Y	AT	0.10977	0.0138722	-0.00489527
NC_009441	Y	GC	0.140741	-0.00484271	0.0653062
NC_009441	N	AT	-0.0460379	-0.0761631	-0.0242368
NC_009441	N	GC	0.0806612	-0.0422501	0.0516656
NC_009441	A	AT	-0.00214639	-0.0510392	-0.0187389
NC_009441	A	GC	0.098776	-0.0309807	0.0553245
NC_008705	Y	AT	-0.0857011	-0.0167364	-0.0014977
NC_008705	Y	GC	-0.147979	-0.167996	0.0297815
NC_008705	N	AT	-0.100815	-0.0187639	-0.0210046
NC_008705	N	GC	0.0278938	0.0111946	0.0207239
NC_008705	A	AT	-0.0963806	-0.0181811	-0.0156063
NC_008705	A	GC	-0.031316	-0.0491371	0.0233011
NC_014168	Y	AT	-0.14591	0.125	-0.044095
NC_014168	Y	GC	-0.0656355	-0.155195	0.0365412
NC_014168	N	AT	-0.311585	-0.0328608	-0.0567586
NC_014168	N	GC	-0.0331445	-0.0812717	0.0293778
NC_014168	A	AT	-0.251981	0.0258365	-0.0535623
NC_014168	A	GC	-0.043189	-0.104063	0.0312873
NC_013741	Y	AT	-0.107968	-0.0577553	-0.00847546
NC_013741	Y	GC	0.0502739	0.0413595	-0.00813802
NC_013741	N	AT	-0.126515	-0.106326	0.00482078
NC_013741	N	GC	-0.0239213	-0.0303618	0.00181217
NC_013741	A	AT	-0.121414	-0.093146	0.00164794
NC_013741	A	GC	-0.000494132	-0.00805553	-0.000642415
NC_011071	Y	AT	-0.3125	-0.149736	0.000308628
NC_011071	Y	GC	-0.131703	-0.222583	0.0198791
NC_011071	N	AT	-0.2728	-0.0834941	-0.0220148
NC_011071	N	GC	0.10097	0.0363896	0.0231415
NC_011071	A	AT	-0.28383	-0.101596	-0.0164257
NC_011071	A	GC	0.0297283	-0.0421983	0.022208
NC_015947	Y	AT	-0.291628	-0.162132	-0.00442531
NC_015947	Y	GC	-0.133741	-0.229377	0.027929
NC_015947	N	AT	-0.266539	-0.0908832	-0.0248698
NC_015947	N	GC	0.102023	0.0320594	0.028202
NC_015947	A	AT	-0.273331	-0.109236	-0.0196866
NC_015947	A	GC	0.0295478	-0.0477483	0.0281248
NC_014659	Y	AT	-0.123999	0.0722416	-0.0470614
NC_014659	Y	GC	-0.0986198	-0.204394	0.0558327
NC_014659	N	AT	-0.175735	0.0334536	-0.0364386
NC_014659	N	GC	0.0316239	-0.0533447	0.0408629
NC_014659	A	AT	-0.16004	0.0450668	-0.039298
NC_014659	A	GC	-0.0111634	-0.102886	0.0450571
NC_010814	Y	AT	-0.231816	-0.0748615	-0.0367623
NC_010814	Y	GC	0.0553568	-0.0678529	0.0380192
NC_010814	N	AT	-0.272295	-0.0987012	-0.0430906
NC_010814	N	GC	0.0170536	-0.0992412	0.0406431
NC_010814	A	AT	-0.258509	-0.0907107	-0.0414794
NC_010814	A	GC	0.0282217	-0.0898888	0.0399239
NC_012962	Y	AT	-0.222042	-0.0872691	-0.0302406
NC_012962	Y	GC	0.265498	-0.0992724	0.0998166
NC_012962	N	AT	-0.245985	-0.104677	-0.0488117
NC_012962	N	GC	0.178876	-0.136662	0.0961401
NC_012962	A	AT	-0.239225	-0.0997522	-0.0434878
NC_012962	A	GC	0.207218	-0.124565	0.0971911
NC_013861	Y	AT	-0.0804333	-0.0310706	-0.0168984
NC_013861	Y	GC	0.0544652	-0.173971	0.0547407
NC_013861	N	AT	-0.14179	-0.0577488	-0.0198557
NC_013861	N	GC	-0.0689115	-0.273426	0.0454276
NC_013861	A	AT	-0.124966	-0.0504964	-0.0190387
NC_013861	A	GC	-0.0349744	-0.247372	0.0479001
NC_012488	Y	AT	0.108933	-0.0575584	0.0349343
NC_012488	Y	GC	0.203728	-0.117903	0.126473
NC_012488	N	AT	-0.0255301	-0.135657	0.0111348
NC_012488	N	GC	0.132799	-0.102091	0.113341
NC_012488	A	AT	0.0147221	-0.113151	0.0171966
NC_012488	A	GC	0.152582	-0.106306	0.116839
NC_009080	Y	AT	-0.2	-0.0569604	0.00864402
NC_009080	Y	GC	0.0702687	-0.00348775	0.0448919
NC_009080	N	AT	-0.114972	0.0149302	-0.00179858
NC_009080	N	GC	0.0846453	0.0729723	0.0147282
NC_009080	A	AT	-0.135506	-0.00233043	0.000734121
NC_009080	A	GC	0.0802439	0.0496675	0.0234964
NC_010602	Y	AT	0.0290761	0.0920933	-0.00176507
NC_010602	Y	GC	-0.047362	-0.151738	0.0572718
NC_010602	N	AT	-0.044226	0.0171542	-0.00344587
NC_010602	N	GC	-0.11882	-0.234608	0.0687567
NC_010602	A	AT	-0.0265551	0.0352242	-0.00303656
NC_010602	A	GC	-0.0970683	-0.209803	0.0659748
NC_014643	Y	AT	-0.291237	-0.228564	0.0211615
NC_014643	Y	GC	-0.110375	-0.122659	0.0544758
NC_014643	N	AT	-0.29945	-0.277754	-0.00100848
NC_014643	N	GC	-0.0355759	-0.0553011	0.0603952
NC_014643	A	AT	-0.297171	-0.265054	0.00396862
NC_014643	A	GC	-0.0604268	-0.0774838	0.0589866
NC_009494	Y	AT	-0.0968066	-0.0487868	-0.0163818
NC_009494	Y	GC	0.0608215	-0.168487	0.0511366
NC_009494	N	AT	-0.172208	-0.0901421	-0.0300772
NC_009494	N	GC	-0.0817424	-0.269286	0.0428209
NC_009494	A	AT	-0.150902	-0.0785769	-0.0262756
NC_009494	A	GC	-0.041386	-0.242676	0.0451033
NC_016024	Y	AT	-0.144848	-0.032046	-0.0317702
NC_016024	Y	GC	0.0187556	-0.063452	0.0217411
NC_016024	N	AT	-0.215376	-0.229442	0.00102047
NC_016024	N	GC	0.0707397	-0.0577121	0.0341328
NC_016024	A	AT	-0.194222	-0.170148	-0.00681523
NC_016024	A	GC	0.0541932	-0.0595306	0.03064
NC_008740	Y	AT	-0.216512	-0.0650119	-0.033321
NC_008740	Y	GC	0.0328731	-0.0632101	0.0416575
NC_008740	N	AT	-0.306389	-0.177264	-0.0351562
NC_008740	N	GC	0.0106088	-0.0794891	0.0397549
NC_008740	A	AT	-0.280068	-0.144785	-0.0346936
NC_008740	A	GC	0.0178523	-0.0741892	0.040286
NC_013504	Y	AT	-0.105942	-0.17318	0.034558
NC_013504	Y	GC	0.0294278	-0.288989	0.131565
NC_013504	N	AT	-0.175941	-0.204705	0.0226432
NC_013504	N	GC	-0.135568	-0.468008	0.104584
NC_013504	A	AT	-0.155492	-0.195897	0.0260039
NC_013504	A	GC	-0.0929684	-0.424169	0.112349
NC_009338	Y	AT	-0.109761	-0.00595586	-0.0153028
NC_009338	Y	GC	-0.120675	-0.177891	0.0342451
NC_009338	N	AT	-0.112409	0.00274777	-0.0204961
NC_009338	N	GC	0.0374523	-0.00974907	0.0159541
NC_009338	A	AT	-0.111576	1.83113e-05	-0.0190349
NC_009338	A	GC	-0.0152196	-0.0660149	0.0211016
NC_009455	Y	AT	-0.236627	-0.100649	-0.0280357
NC_009455	Y	GC	-0.00699301	-0.10406	0.0354062
NC_009455	N	AT	-0.383613	-0.245563	-0.0211309
NC_009455	N	GC	-0.105565	-0.184091	0.020901
NC_009455	A	AT	-0.33597	-0.197823	-0.0229521
NC_009455	A	GC	-0.074589	-0.159373	0.0248697
NC_009074	Y	AT	-0.231738	-0.00200579	-0.0272146
NC_009074	Y	GC	0.103823	-0.0541326	0.0861327
NC_009074	N	AT	-0.131433	0.109634	-0.0277178
NC_009074	N	GC	0.0952557	0.0616334	0.0393353
NC_009074	A	AT	-0.154876	0.083982	-0.0276011
NC_009074	A	GC	0.0978847	0.0265726	0.0535164
NC_016908	Y	AT	-0.063491	-0.00240437	-0.00748634
NC_016908	Y	GC	0.0987839	-0.0784983	0.0493584
NC_016908	N	AT	-0.209714	-0.160611	-0.00384323
NC_016908	N	GC	0.0827508	-0.127155	0.0434549
NC_016908	A	AT	-0.170746	-0.119112	-0.0048813
NC_016908	A	GC	0.0885527	-0.110218	0.0450534
NC_002967	Y	AT	-0.0893858	0.0924729	0.0128784
NC_002967	Y	GC	-0.15301	-0.134504	0.05377
NC_002967	N	AT	-0.206634	-0.0491295	-0.00138902
NC_002967	N	GC	-0.284798	-0.364055	0.0569508
NC_002967	A	AT	-0.176606	-0.0117742	0.00228135
NC_002967	A	GC	-0.234002	-0.277847	0.0561054
NC_013947	Y	AT	0.0644398	0.0711358	-0.0104418
NC_013947	Y	GC	-0.243228	-0.200811	0.00978263
NC_013947	N	AT	-0.0612221	-0.0621511	-0.007565
NC_013947	N	GC	-0.0291419	-0.00106292	0.0191766
NC_013947	A	AT	-0.0236672	-0.023046	-0.00834142
NC_013947	A	GC	-0.101085	-0.068502	0.0164689
NC_009525	Y	AT	-0.158698	0.00963937	-0.0254847
NC_009525	Y	GC	-0.0699661	-0.157385	0.0107607
NC_009525	N	AT	-0.115305	0.0365414	-0.0275812
NC_009525	N	GC	0.0838266	-0.0165815	0.0286579
NC_009525	A	AT	-0.127213	0.0291244	-0.0270166
NC_009525	A	GC	0.031369	-0.0642684	0.0233549
NC_015458	Y	AT	-0.215232	-0.0432228	-0.0225637
NC_015458	Y	GC	-0.0683341	-0.2378	0.050607
NC_015458	N	AT	-0.257849	-0.0172831	-0.0428373
NC_015458	N	GC	-0.0360941	-0.163563	0.0546694
NC_015458	A	AT	-0.244964	-0.0249772	-0.0377793
NC_015458	A	GC	-0.0461929	-0.186367	0.0535969
NC_014752	Y	AT	-0.0709417	0.0294087	-0.00250495
NC_014752	Y	GC	-0.106381	-0.316749	0.076579
NC_014752	N	AT	-0.294795	-0.169587	-0.0149858
NC_014752	N	GC	-0.110895	-0.292639	0.0576384
NC_014752	A	AT	-0.235968	-0.115714	-0.0118612
NC_014752	A	GC	-0.109332	-0.300935	0.0631525
NC_011901	Y	AT	-0.276195	-0.0750791	-0.0379685
NC_011901	Y	GC	-0.13678	-0.21343	0.0234362
NC_011901	N	AT	-0.322157	-0.0821995	-0.0161648
NC_011901	N	GC	-0.0431847	-0.104949	0.0333304
NC_011901	A	AT	-0.30701	-0.0798218	-0.0216113
NC_011901	A	GC	-0.0725228	-0.138831	0.0306092
NC_014640	Y	AT	-0.211667	-0.0255118	-0.0320224
NC_014640	Y	GC	-0.0688386	-0.225801	0.0565604
NC_014640	N	AT	-0.241324	-0.0435	-0.0432464
NC_014640	N	GC	0.0295257	-0.0512301	0.0444999
NC_014640	A	AT	-0.231654	-0.0374318	-0.0404225
NC_014640	A	GC	-0.00115478	-0.105185	0.0479437
NC_010718	Y	AT	-0.0402918	0.0122752	0.0118121
NC_010718	Y	GC	0.0150073	-0.218516	0.0699755
NC_010718	N	AT	-0.117049	-0.0824959	0.0242437
NC_010718	N	GC	-0.145422	-0.340594	0.0912099
NC_010718	A	AT	-0.0940567	-0.0549706	0.0206766
NC_010718	A	GC	-0.0982546	-0.304614	0.0852672
NC_006347	Y	AT	-0.118213	0.177998	-0.0463293
NC_006347	Y	GC	0.189547	0.0451957	0.069326
NC_006347	N	AT	-0.225308	0.00897926	-0.0627869
NC_006347	N	GC	0.0821449	-0.148312	0.0592877
NC_006347	A	AT	-0.200595	0.0498511	-0.0586991
NC_006347	A	GC	0.12086	-0.0805873	0.0619122
NC_007963	Y	AT	-0.285896	-0.116056	-0.0217632
NC_007963	Y	GC	-0.0790147	-0.252948	0.0516989
NC_007963	N	AT	-0.205467	-0.0610345	-0.0444902
NC_007963	N	GC	-0.00445741	-0.146324	0.0361375
NC_007963	A	AT	-0.227358	-0.0759739	-0.0389433
NC_007963	A	GC	-0.0269601	-0.178506	0.0403595
NC_016148	Y	AT	-0.047333	0.130682	0.000486523
NC_016148	Y	GC	0.0820911	-0.15877	0.0687373
NC_016148	N	AT	-0.212765	0.0170756	-0.00635675
NC_016148	N	GC	-0.111003	-0.313856	0.0789761
NC_016148	A	AT	-0.164042	0.0505115	-0.00484298
NC_016148	A	GC	-0.0570352	-0.272648	0.0766418
NC_013204	Y	AT	-0.347814	0.0970125	-0.0659454
NC_013204	Y	GC	-0.123238	-0.263927	0.0495006
NC_013204	N	AT	-0.291176	0.0400088	-0.0650075
NC_013204	N	GC	0.0513602	-0.0464844	0.0245363
NC_013204	A	AT	-0.306676	0.0544965	-0.0652053
NC_013204	A	GC	-0.000950291	-0.112278	0.0305912
NC_003197	Y	AT	-0.261811	-0.202877	-0.0104884
NC_003197	Y	GC	0.151711	-0.0360257	0.0514028
NC_003197	N	AT	-0.272121	-0.209123	-0.030623
NC_003197	N	GC	0.168371	0.0397683	0.0435126
NC_003197	A	AT	-0.26897	-0.207214	-0.0250159
NC_003197	A	GC	0.16337	0.0173977	0.0456478
NC_015713	Y	AT	-0.048281	-0.0356041	-0.0211821
NC_015713	Y	GC	-0.064564	-0.302542	0.035921
NC_015713	N	AT	-0.15187	-0.142678	-0.0298985
NC_015713	N	GC	-0.0810139	-0.388133	0.0290016
NC_015713	A	AT	-0.124907	-0.115626	-0.0276954
NC_015713	A	GC	-0.0763421	-0.364361	0.0308194
NC_009667	Y	AT	-0.223353	-0.195819	0.0113011
NC_009667	Y	GC	-0.0395915	-0.0590703	0.0285978
NC_009667	N	AT	-0.31696	-0.299393	0.00199934
NC_009667	N	GC	-0.0937663	-0.114782	0.00692057
NC_009667	A	AT	-0.289083	-0.26862	0.00424001
NC_009667	A	GC	-0.0764941	-0.0971092	0.0126846
NC_005043	Y	AT	-0.0902467	-0.078856	-0.0506921
NC_005043	Y	GC	0.023755	-0.160628	0.109124
NC_005043	N	AT	-0.241362	-0.167304	-0.0551534
NC_005043	N	GC	-0.106933	-0.323236	0.0840061
NC_005043	A	AT	-0.201659	-0.143681	-0.0540856
NC_005043	A	GC	-0.0740661	-0.285254	0.0896207
NC_011852	Y	AT	0.012609	0.00544829	-0.00697506
NC_011852	Y	GC	0.172249	0.152685	0.0112717
NC_011852	N	AT	-0.188362	-0.171203	-0.00962626
NC_011852	N	GC	-0.0123739	-0.0285334	0.0126266
NC_011852	A	AT	-0.133625	-0.12407	-0.00893077
NC_011852	A	GC	0.0410991	0.0225194	0.0122915
NC_011094	Y	AT	-0.263963	-0.201922	-0.00963483
NC_011094	Y	GC	0.1488	-0.0387418	0.0659989
NC_011094	N	AT	-0.273969	-0.207418	-0.0146633
NC_011094	N	GC	0.167669	0.0389418	0.0451602
NC_011094	A	AT	-0.270919	-0.20573	-0.0132766
NC_011094	A	GC	0.162015	0.0159727	0.0507906
NC_005956	Y	AT	-0.202195	-0.102011	-0.0511947
NC_005956	Y	GC	0.238945	-0.300347	0.153303
NC_005956	N	AT	-0.309007	-0.143532	-0.0535018
NC_005956	N	GC	0.100442	-0.394978	0.155263
NC_005956	A	AT	-0.279472	-0.132197	-0.0529527
NC_005956	A	GC	0.140805	-0.369652	0.154782
NC_011047	Y	AT	-0.227462	-0.0372596	-0.0470842
NC_011047	Y	GC	0.0463862	0.0128205	0.0437511
NC_011047	N	AT	-0.401774	-0.26663	-0.0146922
NC_011047	N	GC	-0.121349	-0.106547	0.0580827
NC_011047	A	AT	-0.36166	-0.213257	-0.026372
NC_011047	A	GC	-0.0750447	-0.0724106	0.0530622
NC_009707	Y	AT	-0.060478	-0.0393223	-0.0277504
NC_009707	Y	GC	0.299304	-0.0700597	0.0619488
NC_009707	N	AT	-0.338625	-0.2542	-0.0240136
NC_009707	N	GC	-0.0522291	-0.374132	0.0675148
NC_009707	A	AT	-0.273346	-0.202886	-0.02498
NC_009707	A	GC	0.0373596	-0.30564	0.0660267
NC_004368	Y	AT	-0.0248271	-0.160802	0.0184039
NC_004368	Y	GC	0.106372	-0.320489	0.116581
NC_004368	N	AT	-0.200402	-0.17823	0.00451391
NC_004368	N	GC	-0.0946868	-0.378207	0.115905
NC_004368	A	AT	-0.1489	-0.173255	0.00819936
NC_004368	A	GC	-0.0414641	-0.362829	0.116101
NC_014106	Y	AT	-0.126393	-0.197592	0.0360677
NC_014106	Y	GC	0.0984536	-0.3301	0.131272
NC_014106	N	AT	-0.237788	-0.233459	0.0245272
NC_014106	N	GC	-0.1054	-0.437628	0.0903619
NC_014106	A	AT	-0.204446	-0.22297	0.0276987
NC_014106	A	GC	-0.0522425	-0.41072	0.101991
NC_008577	Y	AT	-0.251957	-0.0754493	-0.0463321
NC_008577	Y	GC	0.0233677	-0.201048	0.070581
NC_008577	N	AT	-0.284838	-0.164424	-0.0574152
NC_008577	N	GC	-0.0526931	-0.252263	0.0607181
NC_008577	A	AT	-0.275443	-0.138831	-0.0544819
NC_008577	A	GC	-0.0297245	-0.237034	0.063383
NC_011035	Y	AT	-0.0913678	0.0452394	-0.0188899
NC_011035	Y	GC	-0.0890016	-0.293378	0.0625271
NC_011035	N	AT	-0.2833	-0.149993	-0.00963785
NC_011035	N	GC	-0.101047	-0.271663	0.0532877
NC_011035	A	AT	-0.233444	-0.0967642	-0.0120414
NC_011035	A	GC	-0.0968528	-0.279148	0.0559645
NC_007793	Y	AT	0.0163495	-0.0892004	0.0479728
NC_007793	Y	GC	0.248404	-0.250559	0.16341
NC_007793	N	AT	0.0134017	-0.0158973	0.022528
NC_007793	N	GC	0.241341	-0.141852	0.115164
NC_007793	A	AT	0.0142413	-0.0356114	0.0299461
NC_007793	A	GC	0.243145	-0.169078	0.129669
NC_011080	Y	AT	-0.261437	-0.207009	-0.00774117
NC_011080	Y	GC	0.14819	-0.0364609	0.0486428
NC_011080	N	AT	-0.271742	-0.204396	-0.0202357
NC_011080	N	GC	0.169733	0.0398388	0.0407476
NC_011080	A	AT	-0.2686	-0.205197	-0.0167661
NC_011080	A	GC	0.163267	0.0172517	0.0428829
NC_008261	Y	AT	0.0562241	-0.139069	0.0272362
NC_008261	Y	GC	0.323565	-0.221264	0.229243
NC_008261	N	AT	-0.00708515	-0.146153	0.038149
NC_008261	N	GC	-0.0926841	-0.577038	0.249394
NC_008261	A	AT	0.0111138	-0.14421	0.0345698
NC_008261	A	GC	-0.0214052	-0.528014	0.243093
NC_009505	Y	AT	-0.311521	-0.0487645	-0.0319184
NC_009505	Y	GC	-0.0194268	-0.143654	0.0434352
NC_009505	N	AT	-0.42618	-0.241306	-0.0317936
NC_009505	N	GC	-0.0713449	-0.179584	0.0337511
NC_009505	A	AT	-0.397222	-0.192715	-0.0318227
NC_009505	A	GC	-0.0540171	-0.167683	0.0363919
NC_009381	Y	AT	-0.218664	-0.174572	-0.00915681
NC_009381	Y	GC	0.0781316	0.0104951	0.0132464
NC_009381	N	AT	-0.231945	-0.181868	-0.0180176
NC_009381	N	GC	0.056867	0.00262962	0.013255
NC_009381	A	AT	-0.228277	-0.179847	-0.0155719
NC_009381	A	GC	0.0636693	0.00514204	0.0132526
NC_013520	Y	AT	-0.208442	-0.0724812	-0.00355234
NC_013520	Y	GC	0.00330108	-0.339759	0.173941
NC_013520	N	AT	-0.210291	-0.10487	-0.0250791
NC_013520	N	GC	-0.132079	-0.473382	0.143372
NC_013520	A	AT	-0.209748	-0.0955032	-0.0193279
NC_013520	A	GC	-0.0948889	-0.438207	0.151933
NC_012968	Y	AT	-0.127967	0.0297348	-0.0457223
NC_012968	Y	GC	0.153226	-0.166118	0.108339
NC_012968	N	AT	-0.18708	0.0581077	-0.0814463
NC_012968	N	GC	0.0953742	-0.202946	0.0837193
NC_012968	A	AT	-0.168969	0.0495588	-0.0714792
NC_012968	A	GC	0.111863	-0.192361	0.090469
NC_000962	Y	AT	-0.15792	0.00973842	-0.0195343
NC_000962	Y	GC	-0.0705243	-0.160451	0.0400411
NC_000962	N	AT	-0.116829	0.0329997	-0.023737
NC_000962	N	GC	0.0822269	-0.0208079	0.0275666
NC_000962	A	AT	-0.128077	0.026592	-0.0226017
NC_000962	A	GC	0.030213	-0.0680746	0.0311389
NC_012781	Y	AT	0.172735	-0.0537735	0.0725422
NC_012781	Y	GC	0.225758	-0.150903	0.156535
NC_012781	N	AT	0.129502	-0.0127165	0.0509178
NC_012781	N	GC	0.069562	-0.197906	0.102527
NC_012781	A	AT	0.14281	-0.0245371	0.0567221
NC_012781	A	GC	0.120237	-0.183406	0.117067
NC_011498	Y	AT	-0.180098	-0.18777	0.011077
NC_011498	Y	GC	0.121039	-0.00270302	0.0327967
NC_011498	N	AT	-0.496292	-0.466685	0.00397236
NC_011498	N	GC	0.0582294	-0.0925119	0.0414801
NC_011498	A	AT	-0.432684	-0.408632	0.00573827
NC_011498	A	GC	0.0726716	-0.072463	0.0394364
NC_010655	Y	AT	-0.292926	0.0179995	-0.0463566
NC_010655	Y	GC	0.0463466	-0.10145	0.0913893
NC_010655	N	AT	-0.346122	-0.134598	-0.057573
NC_010655	N	GC	-0.00664884	-0.219806	0.127608
NC_010655	A	AT	-0.334327	-0.0989218	-0.0550147
NC_010655	A	GC	0.0112019	-0.18081	0.117445
NC_014315	Y	AT	-0.185717	-0.0633253	-0.0226955
NC_014315	Y	GC	0.0838723	-0.158717	0.0466261
NC_014315	N	AT	-0.274467	-0.138334	-0.0302422
NC_014315	N	GC	-0.0297875	-0.260141	0.0479919
NC_014315	A	AT	-0.25037	-0.1173	-0.0283864
NC_014315	A	GC	0.00564203	-0.229496	0.0476433
NC_011566	Y	AT	-0.210253	-0.0370163	-0.0445035
NC_011566	Y	GC	0.0492125	-0.244119	0.0719597
NC_011566	N	AT	-0.205799	-0.103949	-0.0514677
NC_011566	N	GC	-0.000284016	-0.226756	0.0629451
NC_011566	A	AT	-0.207183	-0.0831869	-0.0495783
NC_011566	A	GC	0.013759	-0.231624	0.0653796
NC_008782	Y	AT	-0.172025	-0.0355705	-0.0201755
NC_008782	Y	GC	-0.146908	-0.23823	0.0388468
NC_008782	N	AT	-0.167892	0.00372258	-0.0190378
NC_008782	N	GC	0.0589655	0.00544307	0.0298276
NC_008782	A	AT	-0.169186	-0.00828272	-0.0193302
NC_008782	A	GC	-0.0036128	-0.0685264	0.0322894
NC_010125	Y	AT	-0.0874695	-0.0975925	0.00234926
NC_010125	Y	GC	-0.0161032	-4.26276e-05	-0.0306242
NC_010125	N	AT	-0.0521468	-0.075342	-0.000797695
NC_010125	N	GC	0.0696701	0.0714925	-0.0151978
NC_010125	A	AT	-0.0620637	-0.0815034	2.4057e-05
NC_010125	A	GC	0.0414418	0.0479493	-0.0196047
NC_013959	Y	AT	-0.0759171	0.000246853	-0.013489
NC_013959	Y	GC	0.00382051	-0.161487	0.0387073
NC_013959	N	AT	-0.108946	0.00876537	-0.031038
NC_013959	N	GC	0.049976	-0.0661626	0.0460094
NC_013959	A	AT	-0.0991423	0.006276	-0.0267219
NC_013959	A	GC	0.0362904	-0.0944724	0.0440819
NC_008345	Y	AT	-0.212566	-0.114602	-0.0355663
NC_008345	Y	GC	-0.0380621	-0.21299	0.0629716
NC_008345	N	AT	-0.225859	-0.117897	-0.0444831
NC_008345	N	GC	-0.0298276	-0.194736	0.0536843
NC_008345	A	AT	-0.221911	-0.116927	-0.0419754
NC_008345	A	GC	-0.0322021	-0.200027	0.0563227
NC_007613	Y	AT	-0.241108	-0.21438	0.00109809
NC_007613	Y	GC	0.155939	0.0952013	0.0182897
NC_007613	N	AT	-0.259503	-0.227606	-0.00469588
NC_007613	N	GC	0.145373	0.0992323	0.0113877
NC_007613	A	AT	-0.253829	-0.223523	-0.00311183
NC_007613	A	GC	0.148502	0.0980503	0.0132511
NC_003098	Y	AT	0.00722065	-0.136146	0.0107962
NC_003098	Y	GC	0.0466071	-0.329773	0.116042
NC_003098	N	AT	-0.251351	-0.219943	0.00498369
NC_003098	N	GC	-0.223674	-0.484091	0.085412
NC_003098	A	AT	-0.173667	-0.195602	0.00637024
NC_003098	A	GC	-0.156732	-0.446729	0.0942656
NC_003228	Y	AT	-0.124471	0.17531	-0.0304141
NC_003228	Y	GC	0.201803	0.0306393	0.0776731
NC_003228	N	AT	-0.223087	0.0030346	-0.0624386
NC_003228	N	GC	0.091149	-0.162023	0.0739754
NC_003228	A	AT	-0.200291	0.0446675	-0.0546248
NC_003228	A	GC	0.131208	-0.0940511	0.0749499
NC_006526	Y	AT	-0.315698	-0.201641	-0.0274634
NC_006526	Y	GC	0.0387552	-0.109293	0.0630631
NC_006526	N	AT	-0.459067	-0.379476	-0.0381355
NC_006526	N	GC	-0.128471	-0.202645	0.0223485
NC_006526	A	AT	-0.416665	-0.326927	-0.0353289
NC_006526	A	GC	-0.0730227	-0.172767	0.0329575
NC_012668	Y	AT	-0.185181	-0.115875	-0.0225597
NC_012668	Y	GC	0.122636	-0.0833127	0.0456558
NC_012668	N	AT	-0.271333	-0.226884	-0.0502483
NC_012668	N	GC	0.0837959	-0.0912605	0.0448027
NC_012668	A	AT	-0.247883	-0.197375	-0.0435696
NC_012668	A	GC	0.0956682	-0.0888596	0.0450294
NC_012778	Y	AT	0.0242019	-0.255938	0.0712157
NC_012778	Y	GC	0.398157	-0.340162	0.192376
NC_012778	N	AT	0.0185024	-0.149683	0.0541484
NC_012778	N	GC	0.173557	-0.390406	0.151709
NC_012778	A	AT	0.0204079	-0.184298	0.058802
NC_012778	A	GC	0.242964	-0.376303	0.162479
NC_013235	Y	AT	-0.168379	-0.0255602	-0.0196959
NC_013235	Y	GC	-0.114746	-0.154955	0.0146605
NC_013235	N	AT	-0.129378	-0.0271097	-0.0181328
NC_013235	N	GC	0.0664464	0.014624	0.0248776
NC_013235	A	AT	-0.141959	-0.0266128	-0.0186061
NC_013235	A	GC	0.00344465	-0.0444226	0.0216312
NC_015224	Y	AT	-0.250387	-0.180035	-0.0178863
NC_015224	Y	GC	0.0991307	-0.0614816	0.0220812
NC_015224	N	AT	-0.247153	-0.164632	-0.0281091
NC_015224	N	GC	0.0566949	-0.0510464	0.0274863
NC_015224	A	AT	-0.248062	-0.168935	-0.0252961
NC_015224	A	GC	0.070151	-0.0543428	0.0259448
NC_014759	Y	AT	-0.00492904	0.010835	-0.0117473
NC_014759	Y	GC	0.183943	0.0293832	0.0423146
NC_014759	N	AT	-0.102211	-0.0546503	-0.0159435
NC_014759	N	GC	-0.12448	-0.262748	0.0430182
NC_014759	A	AT	-0.0739507	-0.0351621	-0.0147749
NC_014759	A	GC	-0.0356534	-0.181309	0.0428237
NC_013889	Y	AT	-0.289727	0.0352366	-0.0394924
NC_013889	Y	GC	0.0348978	-0.125276	0.0555011
NC_013889	N	AT	-0.278179	0.0378506	-0.048809
NC_013889	N	GC	0.0632731	-0.0760795	0.0464756
NC_013889	A	AT	-0.281463	0.0370898	-0.0465419
NC_013889	A	GC	0.0541629	-0.091622	0.0489095
NC_009440	Y	AT	0.00695559	0.00232283	-0.0250234
NC_009440	Y	GC	0.0519537	0.0722533	-0.0475364
NC_009440	N	AT	0.000511883	0.00681703	0.0131516
NC_009440	N	GC	-0.134416	-0.125267	0.0126011
NC_009440	A	AT	0.00249377	0.00543427	0.00397989
NC_009440	A	GC	-0.0855448	-0.0731251	-0.00277493
NC_011060	Y	AT	-0.223999	-0.0956328	-0.0195614
NC_011060	Y	GC	0.00128364	-0.143792	0.0520108
NC_011060	N	AT	-0.282512	-0.0623561	-0.0445938
NC_011060	N	GC	-0.091891	-0.25391	0.0618203
NC_011060	A	AT	-0.26698	-0.0712444	-0.0387751
NC_011060	A	GC	-0.0615283	-0.21823	0.0592618
NC_017056	Y	AT	-0.0844588	0.035578	-0.0330164
NC_017056	Y	GC	0.19406	-0.0592417	0.0816754
NC_017056	N	AT	-0.193908	-0.11024	-0.0470944
NC_017056	N	GC	0.167126	-0.105758	0.0478194
NC_017056	A	AT	-0.163472	-0.0704963	-0.0427905
NC_017056	A	GC	0.175228	-0.0927733	0.0586398
NC_011742	Y	AT	-0.249673	-0.21201	-0.011068
NC_011742	Y	GC	0.177815	0.0419553	0.0425903
NC_011742	N	AT	-0.275983	-0.195939	-0.0241737
NC_011742	N	GC	0.156929	0.0514302	0.0426361
NC_011742	A	AT	-0.26785	-0.200848	-0.0205465
NC_011742	A	GC	0.163137	0.0486662	0.0426237
NC_008086	Y	AT	-0.193234	-0.192925	0.0153637
NC_008086	Y	GC	0.133333	0.00920927	0.076693
NC_008086	N	AT	-0.497231	-0.481226	0.00639248
NC_008086	N	GC	0.0608796	-0.0747914	0.0473671
NC_008086	A	AT	-0.435861	-0.421478	0.0086881
NC_008086	A	GC	0.077379	-0.0556986	0.0541706
NC_007205	Y	AT	-0.00665768	-0.0986223	-0.0186667
NC_007205	Y	GC	0.119754	-0.0279001	0.0363248
NC_007205	N	AT	-0.028963	-0.106201	0.011169
NC_007205	N	GC	-0.122777	-0.196418	-0.0407575
NC_007205	A	AT	-0.0224301	-0.104049	0.00195574
NC_007205	A	GC	-0.0648186	-0.159841	-0.0193165
NC_006624	Y	AT	-0.143559	-0.00298346	-0.0530809
NC_006624	Y	GC	-0.147092	-0.12935	0.023165
NC_006624	N	AT	-0.191577	-0.0862955	-0.0446168
NC_006624	N	GC	-0.26154	-0.267143	-0.00612778
NC_006624	A	AT	-0.178189	-0.0630672	-0.0464693
NC_006624	A	GC	-0.22711	-0.225349	0.00140572
NC_007406	Y	AT	-0.22149	-0.0608824	-0.0231386
NC_007406	Y	GC	-0.00729598	-0.0966585	0.0201176
NC_007406	N	AT	-0.23157	-0.101184	-0.0244841
NC_007406	N	GC	0.000713603	-0.0726759	0.021763
NC_007406	A	AT	-0.228862	-0.0902267	-0.0241759
NC_007406	A	GC	-0.00189289	-0.0805145	0.0213111
NC_011894	Y	AT	-0.149637	-0.117354	-0.0039879
NC_011894	Y	GC	-0.0208084	-0.0274451	0.00211598
NC_011894	N	AT	-0.190627	-0.177034	-0.000914913
NC_011894	N	GC	-0.134985	-0.14375	0.00249775
NC_011894	A	AT	-0.177425	-0.157573	-0.00171337
NC_011894	A	GC	-0.0969557	-0.104902	0.00238499
NC_005139	Y	AT	-0.129874	-0.0821733	-0.0371084
NC_005139	Y	GC	0.146965	-0.120721	0.111434
NC_005139	N	AT	-0.246861	-0.18845	-0.0666076
NC_005139	N	GC	0.0671469	-0.137878	0.0787383
NC_005139	A	AT	-0.214534	-0.159367	-0.0594435
NC_005139	A	GC	0.0911211	-0.132742	0.0874444
NC_007795	Y	AT	0.0182338	-0.0789994	0.0455049
NC_007795	Y	GC	0.249893	-0.192374	0.176154
NC_007795	N	AT	0.011918	-0.00742587	0.0144119
NC_007795	N	GC	0.236068	-0.0855047	0.117521
NC_007795	A	AT	0.0137086	-0.0268739	0.0235701
NC_007795	A	GC	0.239604	-0.111758	0.135467
NC_003902	Y	AT	-0.229454	-0.136197	-0.0179735
NC_003902	Y	GC	-0.127447	-0.20752	0.0309448
NC_003902	N	AT	-0.130603	-0.00698152	-0.0164764
NC_003902	N	GC	0.095141	0.0383875	0.0210582
NC_003902	A	AT	-0.160072	-0.0449783	-0.0168625
NC_003902	A	GC	0.027715	-0.0359773	0.0235556
NC_016816	Y	AT	-0.217762	-0.228279	-0.0061774
NC_016816	Y	GC	0.0617304	-0.0251575	0.035733
NC_016816	N	AT	-0.270092	-0.264754	-0.0156101
NC_016816	N	GC	0.0877152	0.0489127	0.0341163
NC_016816	A	AT	-0.25339	-0.253257	-0.0129407
NC_016816	A	GC	0.0798528	0.0267815	0.034549
NC_015183	Y	AT	-0.31767	-0.131012	-0.0255399
NC_015183	Y	GC	-0.0765214	-0.160679	0.0393277
NC_015183	N	AT	-0.433971	-0.276516	-0.0448416
NC_015183	N	GC	-0.106114	-0.17806	0.0369715
NC_015183	A	AT	-0.402643	-0.238395	-0.0401598
NC_015183	A	GC	-0.0962568	-0.172281	0.037614
NC_012883	Y	AT	-0.0709649	0.0439957	-0.0254117
NC_012883	Y	GC	-0.0119008	-0.194862	0.0187744
NC_012883	N	AT	-0.0747175	0.0501916	-0.0200812
NC_012883	N	GC	-0.0966887	-0.271239	0.0655147
NC_012883	A	AT	-0.0736926	0.0484978	-0.0213418
NC_012883	A	GC	-0.0726764	-0.249735	0.0534797
NC_012034	Y	AT	0.0757402	0.0408497	0.0433791
NC_012034	Y	GC	0.171996	-0.0445545	0.0973827
NC_012034	N	AT	-0.0429089	-0.0202787	0.0499153
NC_012034	N	GC	0.139861	-0.109587	0.110533
NC_012034	A	AT	-0.00910545	-0.00371436	0.0482808
NC_012034	A	GC	0.148761	-0.0918307	0.107197
NC_005957	Y	AT	0.151379	-0.0566402	0.0323774
NC_005957	Y	GC	0.445828	-0.141459	0.182079
NC_005957	N	AT	0.0700669	-0.00752893	0.0119396
NC_005957	N	GC	0.427841	-0.11184	0.170712
NC_005957	A	AT	0.0929365	-0.0205718	0.0170685
NC_005957	A	GC	0.432266	-0.118807	0.173701
NC_014210	Y	AT	0.0223437	0.054745	-0.0367247
NC_014210	Y	GC	-0.297038	-0.201391	0.0023786
NC_014210	N	AT	-0.102919	-0.0648726	-0.0502153
NC_014210	N	GC	-0.122936	-0.026854	0.0199757
NC_014210	A	AT	-0.0633251	-0.028402	-0.046456
NC_014210	A	GC	-0.180706	-0.0847715	0.0144475
NC_010465	Y	AT	-0.239521	-0.146656	-0.0263652
NC_010465	Y	GC	0.122525	-0.0701832	0.0304016
NC_010465	N	AT	-0.242432	-0.147783	-0.0444372
NC_010465	N	GC	0.0811473	-0.0584499	0.0451999
NC_010465	A	AT	-0.241625	-0.147472	-0.0393637
NC_010465	A	GC	0.0945019	-0.0622108	0.0410544
NC_013730	Y	AT	-0.134179	-0.038193	-0.0072388
NC_013730	Y	GC	0.0618759	0.000281974	0.0401114
NC_013730	N	AT	-0.149623	-0.117209	-0.0172659
NC_013730	N	GC	0.0672437	-0.0392427	0.037761
NC_013730	A	AT	-0.145455	-0.0957134	-0.014589
NC_013730	A	GC	0.065507	-0.0265432	0.0384277
NC_009839	Y	AT	-0.0740228	-0.0235168	-0.0223577
NC_009839	Y	GC	0.338503	-0.10439	0.0226913
NC_009839	N	AT	-0.347005	-0.250419	-0.0484527
NC_009839	N	GC	-0.0434404	-0.41096	0.0663765
NC_009839	A	AT	-0.282737	-0.196393	-0.040675
NC_009839	A	GC	0.0547414	-0.342937	0.053621
NC_016943	Y	AT	-0.145207	-0.0379228	-0.0259602
NC_016943	Y	GC	-0.143428	-0.191196	0.00887767
NC_016943	N	AT	-0.156882	-0.0355791	-0.00629772
NC_016943	N	GC	-0.0142056	-0.0522855	0.0167666
NC_016943	A	AT	-0.152982	-0.036372	-0.0128051
NC_016943	A	GC	-0.0581425	-0.0995948	0.0143205
NC_002971	Y	AT	-0.14478	-0.157702	-0.00223218
NC_002971	Y	GC	0.02333	-0.123811	0.0446117
NC_002971	N	AT	-0.229527	-0.223681	0.0119343
NC_002971	N	GC	0.00940217	-0.136229	0.0378035
NC_002971	A	AT	-0.207484	-0.207058	0.00822778
NC_002971	A	GC	0.0135947	-0.132623	0.0394984
NC_012560	Y	AT	-0.274704	-0.000384394	-0.0773147
NC_012560	Y	GC	-0.120808	-0.215611	0.0485829
NC_012560	N	AT	-0.3069	-0.0771627	-0.0560992
NC_012560	N	GC	-0.0549696	-0.138731	0.0491698
NC_012560	A	AT	-0.297982	-0.055026	-0.0613531
NC_012560	A	GC	-0.0754187	-0.162437	0.0490007
NC_014311	Y	AT	-0.297889	-0.0106512	-0.017189
NC_014311	Y	GC	-0.0781399	-0.147262	0.0409782
NC_014311	N	AT	-0.218546	0.0496354	-0.0351041
NC_014311	N	GC	0.0752062	0.0118558	0.0369175
NC_014311	A	AT	-0.241591	0.03283	-0.0306866
NC_014311	A	GC	0.0277527	-0.0377007	0.0380695
NC_013887	Y	AT	-0.0472445	-0.0561008	0.000297376
NC_013887	Y	GC	0.20266	0.115031	0.0183632
NC_013887	N	AT	0.105904	0.114863	-0.0130707
NC_013887	N	GC	-0.0571628	-0.110968	0.00276078
NC_013887	A	AT	0.0624484	0.0656124	-0.00916535
NC_013887	A	GC	-0.00537222	-0.0657149	0.0068185
NC_014933	Y	AT	-0.168646	0.183133	-0.0419064
NC_014933	Y	GC	0.164447	-0.114017	0.0672226
NC_014933	N	AT	-0.279079	0.0230385	-0.065275
NC_014933	N	GC	-0.0123126	-0.270016	0.0562236
NC_014933	A	AT	-0.252759	0.0634187	-0.0598138
NC_014933	A	GC	0.0498239	-0.216747	0.0591007
NC_002940	Y	AT	-0.0262566	-0.040448	0.00151052
NC_002940	Y	GC	0.155485	-0.0475179	0.064759
NC_002940	N	AT	-0.156047	-0.105302	0.00479429
NC_002940	N	GC	0.021878	-0.147841	0.0419936
NC_002940	A	AT	-0.122405	-0.0887461	0.00387836
NC_002940	A	GC	0.0656425	-0.115289	0.0481041
NC_015318	Y	AT	-0.157595	0.219732	-0.0389563
NC_015318	Y	GC	0.0325395	-0.142723	0.0496058
NC_015318	N	AT	-0.242063	0.103514	-0.0529899
NC_015318	N	GC	-0.139677	-0.304339	0.0029373
NC_015318	A	AT	-0.217988	0.137574	-0.0497207
NC_015318	A	GC	-0.0968291	-0.264152	0.0139351
NC_015576	Y	AT	-0.101629	0.0209136	-0.018557
NC_015576	Y	GC	-0.127404	-0.156406	0.0404233
NC_015576	N	AT	-0.146958	0.00684527	-0.023888
NC_015576	N	GC	0.057806	0.0312294	0.0287735
NC_015576	A	AT	-0.134959	0.0107104	-0.0224205
[truncated: 7,369 more rows]
